# Supplementary material for: Sucrose and ABA regulate starch biosynthesis in maize through a novel transcription factor, ZmEREB156
Source: Sci Rep. 2016 Jun 10;6:27590. doi: 10.1038/srep27590 (PMC4901336; doi:10.1038/srep27590)
Supplement: Supplementary Table S1 [file srep27590-s2.xls]

## Sheet: Control-VS-Suc
geneID	geneLength	Control-Expression	Suc-Expression	Control-RPKM	Suc-RPKM	log2 Ratio(Suc/Control)	Up-Down-Regulation(Suc/Control)	P-value	FDR
GRMZM2G321747	222	0	32	0.001	3.64896	11.8333	Up	2.64932e-10	1.32825e-09
GRMZM2G096525	989	0	84	0.001	2.15008	11.0702	Up	7.21044e-26	7.30234e-25
GRMZM2G000326	586	0	52	0.001	2.05682	11.0062	Up	2.7323e-16	1.92504e-15
GRMZM2G018193	966	0	69	0.001	1.80819	10.8203	Up	2.228e-21	1.93489e-20
GRMZM2G066142	1632	0	103	0.001	1.59768	10.6418	Up	1.48145e-31	1.75166e-30
EF517601.1_FG016	387	0	22	0.001	1.43908	10.4909	Up	2.60876e-07	1.03397e-06
GRMZM2G097229	1167	0	62	0.001	1.34491	10.3933	Up	2.77476e-19	2.22391e-18
GRMZM2G314667	810	0	40	0.001	1.25011	10.2878	Up	1.0678e-12	6.2291e-12
GRMZM2G124799	1329	0	65	0.001	1.23811	10.2739	Up	3.50942e-20	2.92954e-19
GRMZM2G162109	1410	0	59	0.001	1.05927	10.0488	Up	2.1939e-18	1.69525e-17
GRMZM2G445602	2435	0	80	0.001	0.831694	9.69991	Up	1.13575e-24	1.10382e-23
GRMZM2G411293	429	0	14	0.001	0.82612	9.69021	Up	6.47258e-05	0.000199752
GRMZM2G116704	478	0	15	0.001	0.794394	9.63371	Up	3.24898e-05	0.000104419
GRMZM2G034963	854	0	26	0.001	0.770704	9.59003	Up	1.65621e-08	7.21843e-08
GRMZM2G428438	460	0	14	0.001	0.770447	9.58955	Up	6.47258e-05	0.00019965
GRMZM2G376674	705	0	21	0.001	0.754054	9.55852	Up	5.19716e-07	2.00743e-06
GRMZM2G024472	553	0	15	0.001	0.686655	9.42344	Up	3.24898e-05	0.000104408
GRMZM2G340177	1652	0	37	0.001	0.566975	9.14714	Up	8.44272e-12	4.67019e-11
GRMZM2G092483	1066	0	23	0.001	0.546189	9.09326	Up	1.3095e-07	5.31291e-07
GRMZM2G141219	1830	0	38	0.001	0.52566	9.03799	Up	4.23792e-12	2.38777e-11
GRMZM2G102218	1165	0	24	0.001	0.521504	9.02653	Up	6.57316e-08	2.73299e-07
GRMZM2G157202	810	0	18	0.001	0.518389	9.01789	Up	4.10918e-06	1.45959e-05
GRMZM2G044947	1925	0	39	0.001	0.512869	9.00245	Up	2.12726e-12	1.21801e-11
GRMZM2G435001	974	0	19	0.001	0.493818	8.94784	Up	2.06266e-06	7.51932e-06
GRMZM2G170351	1070	0	18	0.001	0.425854	8.73422	Up	4.10918e-06	1.45925e-05
GRMZM2G094353	1138	0	19	0.001	0.422653	8.72333	Up	2.06266e-06	7.51842e-06
GRMZM2G590448	745	0	12	0.001	0.407753	8.67155	Up	0.000256884	0.000729573
GRMZM2G161746	1815	0	28	0.001	0.390529	8.60929	Up	4.17306e-09	1.91186e-08
GRMZM2G153336	780	0	12	0.001	0.389457	8.60532	Up	0.000256884	0.000729778
GRMZM2G055999	1851	0	28	0.001	0.382934	8.58095	Up	4.17306e-09	1.91157e-08
GRMZM2G087608	1718	0	23	0.001	0.338904	8.40473	Up	1.3095e-07	5.3122e-07
GRMZM2G064193	1612	0	21	0.001	0.329782	8.36537	Up	5.19716e-07	2.00769e-06
GRMZM2G043157	948	0	12	0.001	0.320439	8.32391	Up	0.000256884	0.000730119
GRMZM2G098643	2566	0	32	0.001	0.315694	8.30238	Up	2.64932e-10	1.32847e-09
GRMZM2G109120	1585	0	19	0.001	0.303457	8.24535	Up	2.06266e-06	7.52022e-06
GRMZM2G062527	1096	0	13	0.001	0.300265	8.23009	Up	0.000128946	0.000382614
GRMZM2G057514	2024	0	24	0.001	0.300174	8.22966	Up	6.57316e-08	2.73337e-07
GRMZM2G114675	2222	0	26	0.001	0.296211	8.21048	Up	1.65621e-08	7.2174e-08
GRMZM2G001247	1152	0	13	0.001	0.285669	8.1582	Up	0.000128946	0.000382652
GRMZM2G085411	2223	0	24	0.001	0.273303	8.09436	Up	6.57316e-08	2.73262e-07
GRMZM2G074543	1701	0	18	0.001	0.26788	8.06544	Up	4.10918e-06	1.45908e-05
GRMZM2G172506	2865	0	30	0.001	0.265075	8.05026	Up	1.05146e-09	5.04728e-09
GRMZM2G167438	2320	0	24	0.001	0.261876	8.03274	Up	6.57316e-08	2.73225e-07
GRMZM5G897738	1171	0	12	0.001	0.259416	8.01912	Up	0.000256884	0.000730393
GRMZM2G370915	1285	0	13	0.001	0.256102	8.00057	Up	0.000128946	0.000382577
GRMZM2G046092	1785	0	18	0.001	0.255274	7.9959	Up	4.10918e-06	1.45942e-05
GRMZM2G104618	1249	0	12	0.001	0.243215	7.92609	Up	0.000256884	0.000729641
GRMZM2G473111	1292	0	12	0.001	0.235121	7.87726	Up	0.000256884	0.000730324
GRMZM2G062019	1412	0	13	0.001	0.233067	7.8646	Up	0.000128946	0.00038254
GRMZM5G802365	1524	0	14	0.001	0.232549	7.86139	Up	6.47258e-05	0.00019967
GRMZM2G343236	1342	0	12	0.001	0.226361	7.82248	Up	0.000256884	0.000729436
GRMZM2G057959	1349	0	12	0.001	0.225186	7.81497	Up	0.000256884	0.000730188
GRMZM2G128131	1192	0	22	0.001	0.222413	7.7971	Up	2.60876e-07	1.03383e-06
GRMZM2G175860	1761	0	14	0.001	0.201252	7.65286	Up	6.47258e-05	0.000199691
GRMZM2G445684	1572	0	12	0.001	0.193242	7.59426	Up	0.000256884	0.000730256
GRMZM2G341304	2126	0	16	0.001	0.190515	7.57376	Up	1.63086e-05	5.42048e-05
GRMZM2G044550	1595	0	12	0.001	0.190455	7.57331	Up	0.000256884	0.000729846
GRMZM5G814596	1599	0	12	0.001	0.189979	7.56969	Up	0.000256884	0.000730051
GRMZM2G444748	1868	0	14	0.001	0.189725	7.56776	Up	6.47258e-05	0.00019963
GRMZM2G146688	2314	0	17	0.001	0.185976	7.53898	Up	8.18628e-06	2.81744e-05
GRMZM2G132794	2221	0	16	0.001	0.182366	7.51069	Up	1.63086e-05	5.42108e-05
GRMZM2G313078	1679	0	12	0.001	0.180927	7.49926	Up	0.000256884	0.000729914
GRMZM2G061287	2037	0	14	0.001	0.173984	7.44281	Up	6.47258e-05	0.000199711
GRMZM2G173105	1832	0	12	0.001	0.165817	7.37345	Up	0.000256884	0.000729504
GRMZM2G472945	1938	0	12	0.001	0.156747	7.2923	Up	0.000256884	0.000730461
GRMZM2G027333	2664	0	16	0.001	0.15204	7.24831	Up	1.63086e-05	5.41989e-05
GRMZM2G438260	2253	0	12	0.001	0.134832	7.07502	Up	0.000256884	0.000729983
GRMZM2G380286	2639	0	14	0.001	0.134295	7.06927	Up	6.47258e-05	0.000199731
GRMZM2G125853	2654	0	12	0.001	0.11446	6.8387	Up	0.000256884	0.000729709
GRMZM2G040689	1739	11	916	0.161388	13.3342	6.36846	Up	3.20948e-253	2.30839e-251
AC199820.4_FG006	462	1	61	0.0552251	3.34241	5.91942	Up	1.7622e-17	1.30709e-16
GRMZM2G366803	1065	2	116	0.0479136	2.75728	5.84667	Up	3.37086e-32	4.04237e-31
GRMZM2G126397	923	6	296	0.165855	8.11825	5.61318	Up	4.0004e-79	1.03336e-77
GRMZM2G015805	1063	2	90	0.0480038	2.14329	5.48054	Up	1.25102e-24	1.21274e-23
GRMZM5G837981	405	1	43	0.0629975	2.68773	5.41495	Up	3.09454e-12	1.75693e-11
GRMZM2G042920	1197	2	83	0.0426299	1.75532	5.36372	Up	1.33353e-22	1.2122e-21
GRMZM2G109959	790	6	190	0.193777	6.08834	4.97358	Up	1.59385e-48	2.73005e-47
GRMZM2G172204	1396	3	93	0.0720057	1.68644	4.54972	Up	2.7434e-24	2.63589e-23
GRMZM2G180947	1356	1	23	0.0188156	0.429379	4.51225	Up	1.69619e-06	6.23654e-06
GRMZM2G359892	1063	1	22	0.0240019	0.523916	4.44812	Up	3.2492e-06	1.16201e-05
GRMZM2G016564	660	2	43	0.0773152	1.64929	4.41495	Up	3.62582e-11	1.92767e-10
GRMZM2G380518	1083	1	21	0.0235586	0.490866	4.381	Up	6.21416e-06	2.16895e-05
GRMZM2G004699	1798	4	82	0.0567609	1.15451	4.34624	Up	4.114e-20	3.4248e-19
GRMZM2G099097	3125	1	17	0.00816448	0.137712	4.07615	Up	8.15738e-05	0.000248188
GRMZM2G122296	2091	1	17	0.0122018	0.20581	4.07615	Up	8.15738e-05	0.000248164
GRMZM2G301614	647	1	17	0.0394343	0.665146	4.07615	Up	8.15738e-05	0.000248213
GRMZM2G012685	3195	2	34	0.0159712	0.269389	4.07615	Up	1.16617e-08	5.14546e-08
GRMZM2G101117	1755	2	34	0.0290758	0.490427	4.07615	Up	1.16617e-08	5.1462e-08
GRMZM2G024527	804	2	34	0.0634677	1.07052	4.07615	Up	1.16617e-08	5.14471e-08
GRMZM2G151227	1817	2	33	0.0280837	0.45976	4.03308	Up	2.20116e-08	9.4752e-08
GRMZM2G126827	1599	1	16	0.0159562	0.253305	3.98868	Up	0.000154388	0.000453892
GRMZM2G079376	2766	1	16	0.00922415	0.146433	3.98868	Up	0.000154388	0.00045398
GRMZM2G045243	1000	1	16	0.025514	0.405035	3.98868	Up	0.000154388	0.000453936
GRMZM2G014844	2045	2	31	0.0249526	0.383743	3.94288	Up	7.80626e-08	3.22977e-07
GRMZM2G122276	761	18	277	0.603485	9.21441	3.9325	Up	1.30293e-60	2.71237e-59
GRMZM5G824062	669	1	15	0.0381375	0.567594	3.89558	Up	0.000291388	0.000821494
GRMZM2G180435	303	1	15	0.0842046	1.2532	3.89558	Up	0.000291388	0.000821418
GRMZM2G379575	696	2	30	0.0733161	1.09115	3.89558	Up	1.46646e-07	5.9236e-07
GRMZM2G567452	522	3	43	0.146632	2.08531	3.82999	Up	2.89516e-10	1.44696e-09
GRMZM2G106443	1889	2	28	0.0270132	0.375231	3.79604	Up	5.14712e-07	1.98912e-06
GRMZM2G166481	1635	3	42	0.0468147	0.650285	3.79604	Up	5.40796e-10	2.64959e-09
GRMZM2G073114	847	39	538	1.17479	16.0795	3.77474	Up	1.0571e-112	3.73083e-111
GRMZM2G325139	640	2	26	0.0797313	1.02841	3.68912	Up	1.79214e-06	6.57181e-06
GRMZM2G054332	3119	2	25	0.0163604	0.202907	3.63254	Up	3.33286e-06	1.19137e-05
GRMZM2G172657	2456	2	24	0.0207769	0.247375	3.57365	Up	6.18304e-06	2.15933e-05
GRMZM2G347605	2532	2	24	0.0201532	0.23995	3.57365	Up	6.18304e-06	2.15908e-05
GRMZM2G412630	261	7	83	0.684284	8.05026	3.55637	Up	9.62508e-18	7.22583e-17
GRMZM2G381782	2484	33	389	0.338954	3.96434	3.54792	Up	6.0875e-78	1.55267e-76
GRMZM2G158636	994	3	35	0.077004	0.891362	3.53301	Up	4.10892e-08	1.73551e-07
GRMZM2G128215	2322	2	23	0.0219759	0.250748	3.51225	Up	1.14405e-05	3.87332e-05
GRMZM2G096234	964	2	23	0.0529336	0.603981	3.51225	Up	1.14405e-05	3.87246e-05
GRMZM2G334162	2153	2	23	0.0237009	0.270431	3.51225	Up	1.14405e-05	3.87203e-05
GRMZM2G311390	1580	2	23	0.0322962	0.368505	3.51225	Up	1.14405e-05	3.87289e-05
GRMZM2G314934	1077	4	45	0.0947595	1.05772	3.48054	Up	5.2623e-10	2.58115e-09
GRMZM2G036217	2339	2	22	0.0218162	0.238103	3.44812	Up	2.11088e-05	6.92343e-05
GRMZM2G015037	2684	2	22	0.0190119	0.207497	3.44812	Up	2.11088e-05	6.91894e-05
GRMZM2G114650	1463	2	22	0.034879	0.380672	3.44812	Up	2.11088e-05	6.92119e-05
GRMZM2G158544	1710	2	22	0.0298409	0.325686	3.44812	Up	2.11088e-05	6.92418e-05
GRMZM2G147867	1747	2	22	0.0292089	0.318788	3.44812	Up	2.11088e-05	6.92193e-05
GRMZM2G174673	2194	2	22	0.023258	0.253839	3.44812	Up	2.11088e-05	6.92044e-05
AC234152.1_FG002	2310	2	22	0.02209	0.241092	3.44812	Up	2.11088e-05	6.91969e-05
GRMZM2G109159	1755	2	22	0.0290758	0.317335	3.44812	Up	2.11088e-05	6.92268e-05
GRMZM2G003103	368	3	33	0.207995	2.27007	3.44812	Up	1.3931e-07	5.64078e-07
GRMZM2G026558	2060	4	43	0.0495418	0.528413	3.41495	Up	1.77157e-09	8.38596e-09
GRMZM2G411041	1242	3	32	0.061628	0.65223	3.40372	Up	2.55692e-07	1.01368e-06
GRMZM2G323943	1143	2	21	0.0446439	0.465099	3.381	Up	3.88288e-05	0.000123484
GRMZM2G127329	777	2	21	0.0656731	0.68418	3.381	Up	3.88288e-05	0.000123471
GRMZM5G806833	1213	2	21	0.0420676	0.438259	3.381	Up	3.88288e-05	0.000123458
GRMZM2G050615	850	2	21	0.0600329	0.625421	3.381	Up	3.88288e-05	0.000123497
GRMZM2G070523	1838	126	1299	1.74906	17.8911	3.35459	Up	4.39994e-244	3.04902e-242
GRMZM2G059700	2028	207	2098	2.60424	26.1885	3.33	Up	0	0
GRMZM2G154523	1780	30	304	0.430011	4.32341	3.32972	Up	5.18376e-58	1.04059e-56
GRMZM2G111191	2448	2	20	0.0208448	0.206819	3.31061	Up	7.11888e-05	0.000218409
GRMZM2G088309	1228	4	40	0.0831075	0.824582	3.31061	Up	1.07973e-08	4.78003e-08
AC212323.4_FG007	930	2	20	0.0548688	0.544402	3.31061	Up	7.11888e-05	0.000218498
GRMZM2G016576	768	2	20	0.0664427	0.659236	3.31061	Up	7.11888e-05	0.000218475
GRMZM2G091919	1592	2	20	0.0320528	0.318024	3.31061	Up	7.11888e-05	0.000218453
GRMZM2G136513	3238	2	20	0.0157591	0.15636	3.31061	Up	7.11888e-05	0.000218431
AC217264.3_FG005	1365	60	598	1.12149	11.0902	3.3058	Up	7.83046e-112	2.74446e-110
GRMZM2G070961	2763	5	49	0.0461708	0.448939	3.28147	Up	2.54906e-10	1.27967e-09
GRMZM5G832491	2287	4	38	0.0446244	0.42062	3.23661	Up	3.56718e-08	1.51238e-07
GRMZM2G061303	2143	10	95	0.119057	1.12221	3.23661	Up	1.22504e-18	9.57321e-18
GRMZM2G022318	2998	10	95	0.0851034	0.802166	3.23661	Up	1.22504e-18	9.57568e-18
GRMZM2G327907	1059	5	47	0.120463	1.1235	3.22135	Up	8.38106e-10	4.04423e-09
GRMZM2G053711	2993	3	28	0.0255737	0.236823	3.21108	Up	2.83196e-06	1.01867e-05
GRMZM2G066044	2869	13	121	0.115609	1.06765	3.20711	Up	3.44024e-23	3.18737e-22
GRMZM2G136347	943	115	1057	3.11146	28.375	3.18895	Up	6.89262e-190	3.78309e-188
GRMZM2G373420	1069	34	312	0.811484	7.38838	3.18662	Up	3.48952e-57	6.92701e-56
GRMZM2G474211	402	2	18	0.126935	1.13349	3.15861	Up	0.000236652	0.00067699
GRMZM2G100597	2115	2	18	0.0241267	0.215444	3.15861	Up	0.000236652	0.000676926
GRMZM2G099420	1413	221	1950	3.99051	34.9353	3.13004	Up	0	0
GRMZM5G828887	371	4	35	0.275084	2.38818	3.11797	Up	2.10654e-07	8.40954e-07
GRMZM2G400390	1749	3	26	0.0437633	0.376319	3.10416	Up	9.2682e-06	3.16789e-05
GRMZM2G129261	2802	475	4078	4.32518	36.8427	3.09055	Up	0	0
GRMZM2G098279	830	22	184	0.676275	5.61193	3.05282	Up	5.22032e-33	6.36845e-32
AC214451.3_FG005	900	3	25	0.0850467	0.703185	3.04758	Up	1.66859e-05	5.54042e-05
GRMZM2G126858	3189	7	58	0.0560044	0.460411	3.03931	Up	2.92408e-11	1.56253e-10
GRMZM2G169690	1784	43	352	0.614968	4.99482	3.02185	Up	3.70048e-61	7.7567e-60
GRMZM2G038931	1577	84	680	1.35902	10.9156	3.00576	Up	5.45368e-116	1.98716e-114
GRMZM2G105256	2399	3	24	0.0319058	0.253252	2.98868	Up	2.99346e-05	9.66466e-05
GRMZM2G097967	1033	4	32	0.0987958	0.784191	2.98868	Up	1.21584e-06	4.53859e-06
AC203966.5_FG003	825	5	40	0.15463	1.22738	2.98868	Up	5.07728e-08	2.12677e-07
GRMZM2G066602	1017	19	147	0.476663	3.65905	2.94043	Up	9.81276e-26	9.88834e-25
GRMZM2G357834	615	5	38	0.207431	1.56416	2.91468	Up	1.60673e-07	6.47213e-07
GRMZM2G015534	1766	1270	9556	18.3481	136.98	2.90026	Up	0	0
GRMZM2G123973	2126	5	37	0.0600047	0.440566	2.87621	Up	2.84698e-07	1.12456e-06
GRMZM2G011373	1538	17	125	0.282014	2.05743	2.86701	Up	1.44844e-21	1.26658e-20
GRMZM2G056093	2169	11	80	0.129393	0.93369	2.85118	Up	3.29326e-14	2.07897e-13
GRMZM2G372440	1146	39	283	0.868278	6.25135	2.84794	Up	1.1469e-46	1.896e-45
GRMZM2G054509	1347	8	56	0.151531	1.05243	2.79604	Up	3.8361e-10	1.90219e-09
GRMZM5G887750	843	7	49	0.21186	1.47143	2.79604	Up	5.01866e-09	2.2841e-08
GRMZM2G025240	481	4	28	0.212175	1.47362	2.79604	Up	1.20646e-05	4.07598e-05
GRMZM2G176270	1885	7	48	0.094747	0.644618	2.76629	Up	8.79692e-09	3.91731e-08
GRMZM2G335685	756	11	75	0.371235	2.51138	2.75807	Up	5.4373e-13	3.22582e-12
GRMZM2G072814	895	8	54	0.228058	1.52737	2.74357	Up	1.17463e-09	5.6181e-09
GRMZM2G020285	1887	3	20	0.0405628	0.268306	2.72565	Up	0.000297708	0.000838067
GRMZM2G003138	1963	3	20	0.0389924	0.257918	2.72565	Up	0.000297708	0.000837989
GRMZM2G033228	1039	13	86	0.319232	2.09534	2.71451	Up	1.75602e-14	1.12161e-13
GRMZM2G154872	1553	94	609	1.54431	9.927	2.68439	Up	1.36892e-92	4.1384e-91
AC203408.4_FG003	1197	11	71	0.234465	1.50154	2.679	Up	4.98052e-12	2.79425e-11
GRMZM2G318882	966	21	135	0.554652	3.53777	2.67318	Up	1.27157e-21	1.11384e-20
GRMZM2G054267	1204	7	44	0.148337	0.925121	2.64076	Up	8.102e-08	3.34847e-07
GRMZM2G133146	1049	4	25	0.0972889	0.603305	2.63254	Up	6.49008e-05	0.000200088
GRMZM2G001169	1364	57	354	1.0662	6.56994	2.6234	Up	3.43016e-53	6.38334e-52
AC183968.2_FG001	831	5	31	0.153514	0.94435	2.62095	Up	8.26544e-06	2.84211e-05
GRMZM2G479318	2070	510	3139	6.28606	38.3878	2.61042	Up	0	0
GRMZM2G122577	942	26	159	0.704208	4.27286	2.60113	Up	1.6561e-24	1.60236e-23
GRMZM2G159554	907	12	72	0.337561	2.00954	2.57365	Up	1.02856e-11	5.65045e-11
GRMZM2G324111	850	5	30	0.150082	0.893459	2.57365	Up	1.43148e-05	4.79138e-05
GRMZM5G889520	1453	4	24	0.0702381	0.418136	2.57365	Up	0.000112739	0.00033766
GRMZM2G093753	1196	5	30	0.106664	0.634983	2.57365	Up	1.43148e-05	4.79191e-05
GRMZM2G110894	1148	10	59	0.222247	1.30102	2.5494	Up	9.74792e-10	4.68666e-09
GRMZM2G161233	1611	67	394	1.0611	6.19117	2.54465	Up	4.42796e-57	8.75553e-56
GRMZM2G147399	966	1124	6599	29.6871	172.931	2.54229	Up	0	0
GRMZM2G098346	1685	139	812	2.10472	12.1991	2.53508	Up	2.45574e-115	8.86286e-114
GRMZM2G086614	3662	6	35	0.0418034	0.241948	2.53301	Up	3.18552e-06	1.14058e-05
GRMZM2G154211	2612	24	140	0.234432	1.35684	2.53301	Up	3.7438e-21	3.22726e-20
GRMZM2G016480	2326	4	23	0.0438762	0.250317	2.51225	Up	0.000194896	0.000564832
GRMZM2G404941	1380	12	68	0.221861	1.24739	2.49119	Up	8.80288e-11	4.55792e-10
GRMZM2G020523	1386	12	67	0.2209	1.22373	2.46981	Up	1.49821e-10	7.63751e-10
GRMZM2G302664	1148	59	329	1.31126	7.25482	2.46799	Up	2.49632e-46	4.10891e-45
GRMZM2G702036	1599	4	22	0.0638249	0.348294	2.44812	Up	0.000335188	0.000936625
GRMZM2G350919	951	4	22	0.107314	0.585618	2.44812	Up	0.000335188	0.000936539
GRMZM2G176595	1218	18	98	0.377054	2.03681	2.43347	Up	1.33699e-14	8.59753e-14
GRMZM2G110195	1926	7	38	0.09273	0.499459	2.42926	Up	2.07892e-06	7.57041e-06
GRMZM2G059562	1035	39	211	0.961397	5.16077	2.42438	Up	1.11871e-29	1.25853e-28
GRMZM2G145651	1879	25	135	0.339463	1.81878	2.42164	Up	1.72679e-19	1.39839e-18
GRMZM2G399112	574	10	54	0.444495	2.38152	2.42164	Up	1.40377e-08	6.15624e-08
GRMZM2G351318	1572	34	183	0.55183	2.94694	2.41692	Up	7.53502e-26	7.62852e-25
GRMZM2G123122	4394	8	43	0.0464524	0.247731	2.41495	Up	4.65734e-07	1.80882e-06
GRMZM2G101745	855	19	102	0.566978	3.02	2.41318	Up	5.23328e-15	3.44482e-14
GRMZM2G045981	2465	6	32	0.062103	0.328629	2.40372	Up	1.59162e-05	5.3005e-05
GRMZM2G013002	1857	78	414	1.07167	5.64366	2.39677	Up	5.59936e-56	1.09083e-54
GRMZM2G168651	1607	474	2513	7.5256	39.5867	2.39514	Up	0	0
GRMZM2G068789	2359	86	451	0.930142	4.83973	2.3794	Up	2.52822e-60	5.24157e-59
GRMZM2G056407	1990	19	99	0.243601	1.25937	2.37011	Up	2.4947e-14	1.58408e-13
GRMZM5G836683	1856	5	26	0.0687338	0.354624	2.3672	Up	0.000123423	0.000367519
GRMZM2G170734	1188	63	325	1.35302	6.92531	2.3557	Up	2.00582e-43	3.11569e-42
GRMZM2G472167	2207	7	36	0.0809234	0.412926	2.35125	Up	5.96898e-06	2.08914e-05
GRMZM2G079436	2576	21	108	0.207995	1.06133	2.35125	Up	2.24322e-15	1.509e-14
GRMZM2G076723	2802	53	271	0.482599	2.44835	2.34291	Up	3.03132e-36	4.00377e-35
GRMZM2G031200	1432	95	483	1.69262	8.5384	2.33471	Up	4.49772e-63	9.66134e-62
GRMZM2G038170	2687	30	152	0.28486	1.43202	2.32972	Up	7.45504e-21	6.35248e-20
GRMZM2G497630	597	20	101	0.85474	4.28272	2.32497	Up	2.71164e-14	1.71824e-13
GRMZM2G082434	1938	19	95	0.250137	1.24092	2.31061	Up	1.95864e-13	1.19399e-12
GRMZM2G033862	1426	5	25	0.08946	0.443806	2.31061	Up	0.000208978	0.00060288
GRMZM2G336766	872	16	80	0.468147	2.32245	2.31061	Up	1.59986e-11	8.70076e-11
GRMZM2G138750	2150	12	60	0.142404	0.706456	2.31061	Up	5.82676e-09	2.63411e-08
GRMZM5G822947	693	151	741	5.55933	27.0681	2.28361	Up	2.40246e-93	7.34335e-92
GRMZM2G312419	1528	9	44	0.150279	0.728957	2.27819	Up	8.40506e-07	3.18093e-06
GRMZM2G107761	1658	9	44	0.138496	0.671801	2.27819	Up	8.40506e-07	3.18053e-06
GRMZM5G807424	497	8	39	0.410688	1.98646	2.27409	Up	3.75242e-06	1.33584e-05
GRMZM2G039864	943	15	73	0.405843	1.95967	2.27162	Up	1.93592e-10	9.80299e-10
GRMZM2G035202	738	7	34	0.242003	1.16626	2.26879	Up	1.68733e-05	5.59775e-05
GRMZM2G701811	716	7	34	0.249439	1.20209	2.26879	Up	1.68733e-05	5.59836e-05
GRMZM2G102514	1468	103	500	1.79015	8.62216	2.26797	Up	4.95584e-63	1.06304e-61
GRMZM2G083176	2698	156	757	1.47524	7.10275	2.26743	Up	1.64173e-94	5.05372e-93
GRMZM2G322917	757	27	131	0.910011	4.38074	2.26722	Up	1.25187e-17	9.34733e-17
GRMZM2G145989	1782	18	87	0.257717	1.2359	2.2617	Up	3.91352e-12	2.20992e-11
GRMZM2G105297	838	6	29	0.182678	0.876045	2.2617	Up	7.65802e-05	0.00023424
GRMZM2G391696	291	24	116	2.10425	10.0911	2.2617	Up	9.9725e-16	6.82492e-15
GRMZM2G337621	465	12	58	0.658426	3.15753	2.2617	Up	1.62268e-08	7.07536e-08
GRMZM2G455124	2000	94	454	1.19916	5.74643	2.26064	Up	3.63134e-57	7.20382e-56
GRMZM2G035944	1566	40	192	0.651699	3.10371	2.25172	Up	5.7537e-25	5.65349e-24
GRMZM2G165354	1185	5	24	0.107654	0.512702	2.25172	Up	0.00035193	0.00098061
AC215201.3_FG005	1782	16	76	0.229082	1.07964	2.23661	Up	1.22473e-10	6.27816e-10
GRMZM2G051009	680	8	38	0.300165	1.41464	2.23661	Up	6.26482e-06	2.18563e-05
GRMZM5G807267	1725	46	218	0.680373	3.19919	2.23331	Up	7.07902e-28	7.57892e-27
GRMZM2G331250	1123	40	189	0.90878	4.26044	2.229	Up	2.58898e-24	2.49146e-23
GRMZM2G347994	563	7	33	0.317226	1.48381	2.22572	Up	2.81906e-05	9.12489e-05
GRMZM2G085260	1537	1781	8392	29.5644	138.218	2.22501	Up	0	0
GRMZM2G089618	462	16	75	0.883602	4.10953	2.2175	Up	2.02666e-10	1.02505e-09
GRMZM2G050384	755	1038	4859	35.0775	162.919	2.21554	Up	0	0
GRMZM2G121621	2057	9	42	0.111632	0.516877	2.21108	Up	2.33186e-06	8.44892e-06
GRMZM2G109175	609	14	65	0.586529	2.70189	2.2037	Up	3.85128e-09	1.77193e-08
AC209987.4_FG002	2399	8	37	0.0850821	0.390431	2.19814	Up	1.0418e-05	3.53976e-05
GRMZM2G000288	643	8	37	0.317437	1.45668	2.19814	Up	1.0418e-05	3.53937e-05
GRMZM5G849149	1703	37	171	0.554327	2.54187	2.19708	Up	8.9888e-22	7.92414e-21
GRMZM2G025062	1112	254	1164	5.82784	26.4985	2.18488	Up	6.31676e-138	2.73504e-136
GRMZM2G098747	2595	7	32	0.0688239	0.312166	2.18133	Up	4.68876e-05	0.000147674
GRMZM2G471089	995	7	32	0.179495	0.81414	2.18133	Up	4.68876e-05	0.000147689
GRMZM5G877547	554	16	73	0.736866	3.33569	2.17851	Up	5.51332e-10	2.69773e-09
GRMZM2G003917	1021	57	260	1.42439	6.44644	2.17816	Up	5.44054e-32	6.48336e-31
GRMZM2G082544	1624	11	50	0.172817	0.779393	2.17311	Up	3.25192e-07	1.27836e-06
GRMZM2G063498	1751	11	50	0.160282	0.722863	2.17311	Up	3.25192e-07	1.27853e-06
GRMZM2G334419	1705	22	100	0.329213	1.48473	2.17311	Up	3.73702e-13	2.23852e-12
GRMZM2G175779	2750	17	77	0.157723	0.708811	2.16801	Up	2.08796e-10	1.05447e-09
GRMZM2G014914	1957	2955	13354	38.5252	172.74	2.16473	Up	0	0
GRMZM2G117057	1004	67	302	1.70263	7.61457	2.161	Up	1.48011e-36	1.97643e-35
AC217415.3_FG004	522	447	2014	21.8482	97.67	2.1604	Up	6.39546e-234	4.21074e-232
GRMZM2G038152	2776	12	54	0.110291	0.492432	2.15861	Up	1.21785e-07	4.95497e-07
GRMZM2G174621	1010	14	63	0.353659	1.57903	2.15861	Up	1.04564e-08	4.63521e-08
GRMZM2G114322	1339	8	36	0.152436	0.680604	2.15861	Up	1.7253e-05	5.7181e-05
GRMZM2G145599	2229	20	90	0.228928	1.02213	2.15861	Up	6.9476e-12	3.86286e-11
GRMZM2G311665	3385	6	27	0.0452242	0.201919	2.15861	Up	0.000213044	0.000613968
GRMZM2G098875	1934	1723	7714	22.7304	100.971	2.15124	Up	0	0
GRMZM2G473925	1312	13	58	0.252806	1.11909	2.14623	Up	4.56836e-08	1.92075e-07
GRMZM2G020471	959	9	40	0.239443	1.05588	2.14069	Up	6.3749e-06	2.2225e-05
GRMZM2G125455	2147	237	1053	2.8164	12.4156	2.14023	Up	8.78184e-122	3.34437e-120
GRMZM2G088028	1046	7	31	0.170744	0.750244	2.13553	Up	7.7617e-05	0.000237148
GRMZM2G009080	1142	176	777	3.93211	17.2237	2.13102	Up	7.43852e-90	2.17509e-88
GRMZM2G076345	723	46	203	1.6233	7.10772	2.13046	Up	1.1712e-24	1.13718e-23
AC205122.4_FG006	2268	13	57	0.146244	0.636215	2.12113	Up	7.49102e-08	3.10442e-07
GRMZM2G063975	880	21	92	0.608857	2.64653	2.11993	Up	7.05474e-12	3.91956e-11
GRMZM2G051689	1613	92	401	1.45523	6.29336	2.11258	Up	1.0683e-46	1.76704e-45
GRMZM2G127853	1208	31	135	0.654747	2.82904	2.1113	Up	1.03996e-16	7.47451e-16
GRMZM2G163141	3038	111	483	0.93221	4.02468	2.11015	Up	7.92966e-56	1.5379e-54
GRMZM2G010868	1704	23	100	0.344379	1.4856	2.10898	Up	1.01593e-12	5.93216e-12
GRMZM2G019266	2363	6	26	0.0647838	0.278536	2.10416	Up	0.000352464	0.000981917
GRMZM5G857087	647	18	78	0.709818	3.05185	2.10416	Up	3.46076e-10	1.71917e-09
GRMZM2G145962	1095	46	199	1.07182	4.60057	2.10175	Up	8.18124e-24	7.74297e-23
GRMZM2G002023	2755	1733	7494	16.0493	68.8596	2.10115	Up	0	0
GRMZM2G102862	2063	13	56	0.160777	0.687165	2.0956	Up	1.22474e-07	4.97969e-07
GRMZM2G058310	2047	33	142	0.411315	1.75607	2.09404	Up	2.46024e-17	1.8129e-16
GRMZM2G016583	2805	7	30	0.0636713	0.270745	2.08822	Up	0.000127848	0.000379579
AC233899.1_FG002	1074	40	171	0.950242	4.03055	2.08461	Up	1.7991e-20	1.51684e-19
GRMZM2G152857	2410	33	141	0.349362	1.48107	2.08384	Up	3.9904e-17	2.91566e-16
GRMZM2G112617	1098	69	294	1.60334	6.77825	2.07983	Up	5.1855e-34	6.5118e-33
GRMZM2G169726	753	34	144	1.15203	4.84105	2.07115	Up	2.4644e-17	1.81552e-16
GRMZM2G099483	2324	17	72	0.186634	0.784276	2.07115	Up	2.43044e-09	1.13665e-08
GRMZM2G074914	1893	33	139	0.444777	1.85882	2.06323	Up	1.04571e-16	7.51406e-16
GRMZM2G447271	2532	10	42	0.100766	0.419912	2.05907	Up	6.3283e-06	2.20702e-05
GRMZM2G108991	1987	74	310	0.950194	3.94945	2.05536	Up	2.93536e-35	3.79124e-34
GRMZM2G380656	1283	2035	8498	40.4684	167.673	2.05078	Up	0	0
GRMZM2G033612	1614	9	37	0.142271	0.580324	2.02821	Up	2.79538e-05	9.05404e-05
GRMZM2G180262	1012	680	2794	17.1438	69.8905	2.02741	Up	1.74166e-298	1.50179e-296
GRMZM2G131888	1132	43	176	0.969171	3.93585	2.02185	Up	2.85058e-20	2.38415e-19
GRMZM2G128928	816	87	356	2.72024	11.0441	2.02147	Up	1.98988e-39	2.83155e-38
GRMZM2G080079	1295	116	474	2.28542	9.26576	2.01945	Up	6.93558e-52	1.26129e-50
GRMZM2G121495	3078	35	142	0.29012	1.16786	2.00915	Up	1.64502e-16	1.16877e-15
GRMZM2G089361	1561	30	121	0.49034	1.96225	2.00066	Up	3.31796e-14	2.09413e-13
GRMZM5G802679	487	22	88	1.15258	4.57431	1.98868	Up	1.25488e-10	6.42405e-10
GRMZM2G087753	3054	9	36	0.0751886	0.298405	1.98868	Up	4.53524e-05	0.00014321
GRMZM2G178279	1492	8	32	0.136804	0.542942	1.98868	Up	0.000124012	0.000369022
GRMZM2G439908	1064	8	32	0.191835	0.761344	1.98868	Up	0.000124012	0.000368986
GRMZM2G170522	636	7	28	0.280814	1.11448	1.98868	Up	0.000341348	0.000952436
GRMZM2G175008	1848	237	942	3.27209	12.9039	1.97952	Up	8.19382e-99	2.61788e-97
GRMZM2G081105	1886	13	51	0.175865	0.684543	1.96067	Up	1.36453e-06	5.06187e-06
GRMZM2G124509	1843	11	43	0.152281	0.59063	1.95552	Up	9.9203e-06	3.37936e-05
GRMZM2G354338	667	504	1969	19.2789	74.7295	1.95465	Up	4.14116e-201	2.36709e-199
GRMZM5G871592	1264	10	39	0.201851	0.78107	1.95216	Up	2.68924e-05	8.72422e-05
GRMZM2G067691	1323	8	31	0.15428	0.593163	1.94288	Up	0.000200534	0.000580285
GRMZM2G115707	555	8	31	0.367769	1.41397	1.94288	Up	0.000200534	0.00058034
GRMZM2G119623	2188	783	3025	9.13047	34.9986	1.93854	Up	1.6e-304	1.39952e-302
GRMZM2G105429	907	64	247	1.80033	6.89385	1.93705	Up	2.11336e-26	2.1744e-25
GRMZM2G051466	1163	21	81	0.4607	1.7631	1.93622	Up	1.36114e-09	6.48864e-09
GRMZM2G073324	1336	259	999	4.9462	18.9292	1.93622	Up	1.05907e-101	3.46388e-100
GRMZM2G148773	2494	44	169	0.450127	1.71539	1.93013	Up	1.87075e-18	1.45035e-17
GRMZM2G018992	2170	11	42	0.129334	0.489961	1.92157	Up	1.59183e-05	5.30064e-05
GRMZM5G814465	759	20	76	0.672306	2.5348	1.91468	Up	5.7512e-09	2.60266e-08
GRMZM5G881730	611	10	38	0.417578	1.5744	1.91468	Up	4.31782e-05	0.000136657
GRMZM2G115499	2621	14	53	0.136282	0.511895	1.90925	Up	1.30077e-06	4.83717e-06
GRMZM2G101741	869	13	49	0.381682	1.42741	1.90295	Up	3.49392e-06	1.24688e-05
GRMZM2G142266	834	26	98	0.795401	2.97463	1.90295	Up	4.21524e-11	2.23049e-10
GRMZM2G122656	907	8	30	0.225041	0.83731	1.89558	Up	0.000322492	0.000902978
GRMZM2G488692	1626	8	30	0.12553	0.46706	1.89558	Up	0.000322492	0.000902894
GRMZM2G032896	1969	200	746	2.59157	9.59103	1.88786	Up	6.58768e-74	1.59832e-72
GRMZM2G079962	858	11	41	0.327103	1.20968	1.88681	Up	2.54334e-05	8.27478e-05
GRMZM2G166141	786	155	577	5.03139	18.5834	1.88499	Up	1.91734e-57	3.82359e-56
GRMZM5G822098	1413	629	2341	11.3576	41.9403	1.88468	Up	2.03494e-227	1.28945e-225
GRMZM2G365961	1732	537	1993	7.91052	29.1294	1.88063	Up	2.37862e-193	1.33203e-191
GRMZM2G160444	1750	523	1940	7.62504	28.0631	1.87986	Up	3.71064e-188	2.01838e-186
GRMZM2G036708	1771	5061	18771	72.9116	268.313	1.8797	Up	0	0
GRMZM2G149073	1828	50	184	0.697867	2.54809	1.86839	Up	3.5659e-19	2.84822e-18
GRMZM2G143669	1521	260	955	4.36137	15.8945	1.86567	Up	1.20908e-92	3.66246e-91
GRMZM2G127040	490	15	55	0.781041	2.84144	1.86315	Up	1.22559e-06	4.5733e-06
GRMZM2G063478	1802	9	33	0.127428	0.463587	1.86315	Up	0.00018808	0.000546121
GRMZM2G105253	2933	757	2771	6.5851	23.9165	1.86073	Up	3.1906e-264	2.44548e-262
GRMZM5G854533	1168	20	73	0.436884	1.58217	1.85658	Up	2.28608e-08	9.82542e-08
GRMZM2G336337	2053	25	91	0.310692	1.12208	1.85262	Up	4.38534e-10	2.16323e-09
GRMZM2G363554	1891	700	2529	9.44463	33.8555	1.84182	Up	5.17396e-238	3.46667e-236
GRMZM2G061734	2275	10	36	0.112149	0.400584	1.83668	Up	0.000109728	0.000329227
GRMZM2G059565	1616	25	90	0.394709	1.40985	1.83668	Up	6.89612e-10	3.34844e-09
GRMZM2G447406	2083	1057	3788	12.9469	46.0355	1.83015	Up	0	0
GRMZM2G520811	1324	25	89	0.48176	1.70167	1.82056	Up	1.082e-09	5.18979e-09
GRMZM2G022934	2133	9	32	0.107654	0.379779	1.81876	Up	0.000298996	0.00084099
GRMZM2G028813	1909	112	398	1.49689	5.27776	1.81795	Up	2.7365e-38	3.81176e-37
GRMZM2G143182	1296	11	39	0.216554	0.761784	1.81466	Up	6.40506e-05	0.000197728
GRMZM2G046438	1339	24	85	0.457308	1.60698	1.81311	Up	2.85216e-09	1.32409e-08
GRMZM2G176486	2004	860	3044	10.9491	38.452	1.81224	Up	8.09682e-280	6.5886e-278
GRMZM2G180516	1334	13	46	0.248637	0.87292	1.81181	Up	1.39101e-05	4.66519e-05
GRMZM2G113554	2058	134	473	1.66126	5.81819	1.80829	Up	7.07942e-45	1.1357e-43
AC194425.3_FG005	710	34	120	1.2218	4.27854	1.80811	Up	1.70526e-12	9.82686e-12
GRMZM2G043075	2326	25	88	0.274226	0.957735	1.80426	Up	1.69379e-09	8.03278e-09
GRMZM2G025105	1116	535	1883	12.2312	42.7128	1.80411	Up	8.50154e-173	4.33679e-171
GRMZM2G406643	768	838	2949	27.8395	97.2044	1.80389	Up	1.9371e-269	1.51925e-267
GRMZM5G831200	1815	238	837	3.34564	11.674	1.80295	Up	8.90952e-78	2.26864e-76
GRMZM2G029141	1263	12	42	0.242413	0.841818	1.79604	Up	3.74114e-05	0.000119264
GRMZM2G112954	1153	18	63	0.398311	1.3832	1.79604	Up	3.97968e-07	1.55398e-06
GRMZM2G181219	2147	291	1013	3.45812	11.944	1.78823	Up	1.02723e-92	3.11784e-91
AC209080.3_FG004	1087	177	615	4.15453	14.3225	1.78552	Up	7.23044e-57	1.42413e-55
GRMZM2G125037	1776	15	52	0.21549	0.741195	1.78223	Up	4.78828e-06	1.68777e-05
GRMZM2G119322	824	555	1924	17.1848	59.1085	1.78223	Up	1.35702e-173	6.96923e-172
GRMZM2G171139	2610	26	90	0.254162	0.87292	1.7801	Up	1.56838e-09	7.44736e-09
GRMZM2G143400	1848	224	774	3.09261	10.6026	1.77752	Up	1.0923e-70	2.54439e-69
GRMZM2G035848	750	11	38	0.374205	1.28261	1.77718	Up	0.000100918	0.000303877
GRMZM2G067989	635	11	38	0.441975	1.51489	1.77718	Up	0.000100918	0.000303846
GRMZM2G148057	1577	409	1407	6.61714	22.5858	1.77113	Up	2.2173e-126	8.78583e-125
GRMZM2G004617	801	25	86	0.796317	2.71793	1.77109	Up	4.1215e-09	1.88966e-08
GRMZM2G169669	2385	42	144	0.449303	1.52843	1.76629	Up	2.70994e-14	1.71752e-13
GRMZM2G312146	981	19	65	0.494155	1.67732	1.76312	Up	3.6644e-07	1.43457e-06
GRMZM2G070468	1626	50	171	0.784563	2.66224	1.76268	Up	1.15921e-16	8.30798e-16
GRMZM2G497131	596	12	41	0.513705	1.74145	1.76127	Up	5.87364e-05	0.000182586
GRMZM2G033388	740	24	82	0.827481	2.80514	1.76127	Up	1.08342e-08	4.79426e-08
GRMZM2G340955	1209	12	41	0.253241	0.858479	1.76127	Up	5.87364e-05	0.000182604
GRMZM2G063244	1193	10	34	0.213864	0.721458	1.75422	Up	0.000273184	0.000772757
GRMZM5G895799	648	25	85	0.984337	3.3206	1.75422	Up	6.40592e-09	2.88604e-08
GRMZM2G165192	1960	18	61	0.234312	0.787855	1.7495	Up	9.69868e-07	3.65048e-06
GRMZM2G138252	1710	129	437	1.92474	6.46931	1.74895	Up	8.79826e-40	1.25965e-38
GRMZM2G324669	1041	13	44	0.318619	1.06998	1.74768	Up	3.4224e-05	0.000109713
GRMZM2G029850	1884	13	44	0.176052	0.591213	1.74768	Up	3.4224e-05	0.000109702
GRMZM2G703309	1006	39	132	0.989111	3.32161	1.74768	Up	4.77702e-13	2.84131e-12
GRMZM2G312910	1529	21	71	0.350421	1.1755	1.74611	Up	1.27159e-07	5.16393e-07
GRMZM2G390432	1774	11	37	0.158204	0.527984	1.73871	Up	0.000158208	0.000464492
GRMZM2G133053	1357	328	1102	6.16698	20.5577	1.73704	Up	8.88764e-97	2.78963e-95
AC203966.5_FG005	1116	55	184	1.25741	4.17375	1.73089	Up	2.07428e-17	1.53258e-16
GRMZM2G123089	1690	200	669	3.01941	10.021	1.73069	Up	3.71276e-59	7.58342e-58
GRMZM2G129450	556	4416	14763	202.644	672.159	1.72986	Up	0	0
GRMZM5G825759	949	24	80	0.645243	2.13401	1.72565	Up	2.6044e-08	1.11415e-07
GRMZM2G312078	1143	57	190	1.27235	4.20804	1.72565	Up	7.3526e-18	5.54175e-17
GRMZM2G434669	1466	48	160	0.835383	2.76286	1.72565	Up	2.86884e-15	1.91922e-14
GRMZM2G012636	826	12	40	0.370663	1.22589	1.72565	Up	9.1779e-05	0.000277679
GRMZM2G129777	1846	4020	13376	55.5614	183.429	1.72306	Up	0	0
GRMZM2G044469	1566	118	392	1.92251	6.33675	1.72075	Up	4.39456e-35	5.65425e-34
GRMZM2G066326	1567	146	484	2.37718	7.81895	1.71772	Up	7.87306e-43	1.20749e-41
GRMZM2G158462	1490	71	235	1.21577	3.99258	1.71545	Up	1.43295e-21	1.2534e-20
GRMZM2G179696	2009	33	109	0.419095	1.37347	1.71247	Up	9.60504e-11	4.96141e-10
GRMZM5G870342	612	116	383	4.83599	15.8424	1.7119	Up	4.44048e-34	5.58085e-33
GRMZM5G859099	1888	546	1800	7.37852	24.1348	1.70971	Up	1.85292e-153	8.58622e-152
GRMZM2G031613	3658	148	486	1.03228	3.36329	1.70404	Up	1.5454e-42	2.35946e-41
GRMZM5G839530	1149	18	59	0.399697	1.29988	1.7014	Up	2.33202e-06	8.44849e-06
GRMZM2G349407	1947	18	59	0.235877	0.767111	1.7014	Up	2.33202e-06	8.44748e-06
GRMZM5G888934	2217	11	36	0.126592	0.411064	1.69918	Up	0.000246718	0.000703862
GRMZM2G056826	4409	11	36	0.0636548	0.206697	1.69918	Up	0.000246718	0.000703796
GRMZM2G081445	1943	180	589	2.36362	7.67388	1.69896	Up	5.4863e-51	9.84162e-50
GRMZM2G078178	1904	37	121	0.495808	1.60876	1.69809	Up	1.17953e-11	6.4623e-11
GRMZM5G851266	2172	15	49	0.176202	0.571095	1.6965	Up	1.80746e-05	5.97474e-05
GRMZM2G166833	808	30	98	0.947302	3.07034	1.6965	Up	1.10004e-09	5.27212e-09
GRMZM2G385818	1135	23	75	0.517024	1.67278	1.69394	Up	1.05311e-07	4.30783e-07
GRMZM2G126972	1292	27	88	0.533187	1.72422	1.69323	Up	8.2303e-09	3.67146e-08
GRMZM2G124863	1853	851	2767	11.7174	37.8012	1.68978	Up	5.3402e-231	3.43402e-229
GRMZM2G083022	2060	16	52	0.198167	0.639011	1.68912	Up	1.05418e-05	3.57903e-05
GRMZM2G115422	1960	414	1343	5.38918	17.3457	1.68644	Up	8.24892e-113	2.91468e-111
GRMZM2G124091	1253	14	45	0.285073	0.909146	1.67318	Up	4.8008e-05	0.000151061
AC197146.3_FG002	870	19	61	0.557202	1.77494	1.67149	Up	2.10408e-06	7.65928e-06
GRMZM2G317406	939	24	77	0.652115	2.07586	1.67051	Up	9.51398e-08	3.90227e-07
GRMZM2G016890	2092	165	528	2.01234	6.38917	1.66676	Up	1.06687e-44	1.70519e-43
GRMZM5G894200	743	17	54	0.583766	1.83983	1.65611	Up	9.47278e-06	3.23454e-05
GRMZM2G019777	2514	239	759	2.42556	7.64274	1.65577	Up	6.34238e-63	1.35949e-61
GRMZM2G067734	2356	99	314	1.07211	3.37386	1.65395	Up	5.87726e-27	6.14702e-26
GRMZM2G065612	3735	150	475	1.02466	3.2194	1.65165	Up	7.033e-40	1.00739e-38
GRMZM2G160685	1599	24	76	0.382949	1.2032	1.65165	Up	1.4571e-07	5.88816e-07
GRMZM2G128012	1779	19	60	0.272494	0.853783	1.64765	Up	3.22942e-06	1.15534e-05
GRMZM2G138689	1315	77531	244529	1504.28	4707.36	1.64585	Up	0	0
GRMZM2G092533	2649	13	41	0.12521	0.391809	1.6458	Up	0.000127633	0.000378977
GRMZM2G137779	2488	210	661	2.15351	6.72548	1.64295	Up	1.95869e-54	3.70868e-53
GRMZM2G019744	1093	35	110	0.817008	2.54768	1.64076	Up	2.81986e-10	1.41002e-09
GRMZM5G890224	1411	49	154	0.886028	2.76291	1.64076	Up	7.79632e-14	4.84409e-13
GRMZM2G003379	2392	173	543	1.84529	5.7466	1.63886	Up	7.24092e-45	1.161e-43
GRMZM5G800014	1223	22	69	0.45896	1.42822	1.63778	Up	6.47262e-07	2.47614e-06
GRMZM2G096395	825	15	47	0.463891	1.44217	1.63638	Up	4.29166e-05	0.000135844
GRMZM2G359589	2957	45	141	0.388275	1.20709	1.63638	Up	9.64216e-13	5.6389e-12
GRMZM2G362312	1406	54	169	0.979912	3.0428	1.63468	Up	5.69088e-15	3.73712e-14
GRMZM2G000818	1655	195	610	3.00618	9.33048	1.63402	Up	5.4725e-50	9.63465e-49
GRMZM2G104394	1539	47	147	0.77918	2.41797	1.63377	Up	3.37704e-13	2.03051e-12
GRMZM2G038677	1589	1041	3255	16.715	51.8561	1.63337	Up	1.25678e-258	9.32657e-257
GRMZM2G172320	1849	17	53	0.23458	0.725623	1.62914	Up	1.45219e-05	4.8559e-05
GRMZM2G060842	1596	107	333	1.71053	5.28182	1.6266	Up	7.37414e-28	7.8921e-27
GRMZM2G153899	1959	18	56	0.234432	0.723646	1.62611	Up	8.46404e-06	2.90875e-05
GRMZM2G030350	1974	36	112	0.465301	1.43629	1.62611	Up	2.5298e-10	1.27064e-09
GRMZM2G123986	1594	674	2096	10.7882	33.287	1.6255	Up	4.12198e-166	2.04429e-164
GRMZM2G433557	2106	83	258	1.00554	3.10123	1.62487	Up	6.67654e-22	5.91841e-21
GRMZM2G107106	1813	28	87	0.394039	1.21477	1.62427	Up	2.64904e-08	1.13261e-07
GRMZM2G167422	1872	29	90	0.395249	1.21705	1.62256	Up	1.55806e-08	6.80141e-08
GRMZM5G830269	1159	117	363	2.57562	7.92858	1.62215	Up	4.10366e-30	4.68073e-29
GRMZM2G410916	2153	20	62	0.237009	0.728987	1.62095	Up	2.8849e-06	1.0371e-05
GRMZM2G129298	1048	33	102	0.803399	2.46383	1.61672	Up	1.87256e-09	8.84057e-09
GRMZM2G049915	1832	22	68	0.306391	0.939628	1.61672	Up	9.87054e-07	3.71194e-06
GRMZM2G317262	1772	23	71	0.331164	1.0143	1.61487	Up	5.78074e-07	2.22379e-06
GRMZM2G012119	1987	23	71	0.295331	0.904551	1.61487	Up	5.78074e-07	2.22351e-06
GRMZM2G081892	1983	691	2131	8.89066	27.204	1.61346	Up	4.51698e-167	2.24753e-165
GRMZM5G884319	858	12	37	0.356839	1.09166	1.61318	Up	0.000339624	0.000948148
GRMZM2G018441	1805	13	40	0.183757	0.56099	1.61017	Up	0.000195991	0.000567896
AC186145.3_FG002	759	13	40	0.436999	1.33411	1.61017	Up	0.000195991	0.000567842
GRMZM2G431030	760	29	89	0.973561	2.96448	1.60644	Up	2.36522e-08	1.01541e-07
GRMZM2G134454	2515	30	92	0.304342	0.926024	1.60536	Up	1.39108e-08	6.10144e-08
GRMZM2G036752	1657	92	282	1.41659	4.30823	1.60467	Up	2.12058e-23	1.98287e-22
GRMZM2G110851	2007	35	107	0.444938	1.34961	1.60087	Up	9.8521e-10	4.736e-09
GRMZM2G146948	1175	20	61	0.434281	1.31421	1.59749	Up	4.39184e-06	1.55381e-05
GRMZM2G125424	4579	63	192	0.351033	1.06146	1.59637	Up	2.68152e-16	1.89058e-15
GRMZM2G177110	952	25	76	0.670011	2.02092	1.59276	Up	3.01466e-07	1.18832e-06
GRMZM5G879278	2327	821	2495	9.00172	27.1423	1.59227	Up	1.32072e-191	7.32843e-190
GRMZM2G131152	2023	54	164	0.681046	2.0522	1.59135	Up	4.4928e-14	2.81747e-13
GRMZM2G078210	1660	58	176	0.891453	2.68397	1.59014	Up	5.52608e-15	3.63204e-14
GRMZM2G130605	694	30	91	1.10291	3.31936	1.58959	Up	2.10546e-08	9.08386e-08
GRMZM5G886044	1434	61	185	1.08532	3.26584	1.58933	Up	1.14938e-15	7.83776e-15
GRMZM2G012933	1536	32	97	0.531542	1.59865	1.5886	Up	7.28736e-09	3.26811e-08
GRMZM2G132077	1099	34	103	0.789332	2.37253	1.58772	Up	2.5266e-09	1.17926e-08
AC194405.3_FG021	2253	34	103	0.385032	1.15731	1.58772	Up	2.5266e-09	1.17908e-08
GRMZM5G883855	2417	37	112	0.390574	1.17304	1.58659	Up	5.17266e-10	2.53882e-09
GRMZM2G125653	1644	345	1043	5.35422	16.0603	1.58476	Up	1.16925e-80	3.06733e-79
GRMZM2G135013	2904	81	244	0.711651	2.12699	1.57957	Up	5.02432e-20	4.16662e-19
GRMZM2G101874	2408	176	530	1.86481	5.57175	1.5791	Up	1.24342e-41	1.85913e-40
GRMZM2G006631	1624	109	328	1.71245	5.11282	1.57805	Up	2.34606e-26	2.41218e-25
AC225346.3_FG001	471	22	66	1.19174	3.54728	1.57365	Up	2.2729e-06	8.24514e-06
GRMZM2G148060	2172	13	39	0.152708	0.454545	1.57365	Up	0.000299388	0.000841859
AC183888.4_FG006	630	13	39	0.526479	1.5671	1.57365	Up	0.000299388	0.000841781
GRMZM2G321053	1796	14	42	0.198884	0.591991	1.57365	Up	0.000172919	0.000505045
GRMZM5G800586	1700	28	84	0.420231	1.25084	1.57365	Up	9.20806e-08	3.78191e-07
GRMZM2G164950	1450	23	69	0.404705	1.20463	1.57365	Up	1.32951e-06	4.93799e-06
GRMZM2G312933	500	13	39	0.663364	1.97454	1.57365	Up	0.000299388	0.000841937
GRMZM2G143258	1893	166	498	2.23736	6.65964	1.57365	Up	4.96962e-39	7.00269e-38
GRMZM2G472903	1130	22	66	0.496733	1.47856	1.57365	Up	2.2729e-06	8.24612e-06
GRMZM2G001541	2233	80	240	0.914071	2.72079	1.57365	Up	1.26973e-19	1.03515e-18
GRMZM2G167520	2002	4184	12545	53.322	158.628	1.57284	Up	0	0
GRMZM2G063733	2080	2842	8475	34.861	103.145	1.56499	Up	0	0
GRMZM2G476230	1414	481	1434	8.67909	25.6727	1.56462	Up	3.33092e-108	1.13214e-106
GRMZM2G051882	336	103	307	7.82126	23.1298	1.56428	Up	1.78552e-24	1.72538e-23
GRMZM2G006732	1472	179	533	3.10259	9.16625	1.56286	Up	2.94322e-41	4.36407e-40
GRMZM2G380438	504	44	131	2.22741	6.57981	1.56268	Up	2.9202e-11	1.56073e-10
GRMZM5G833747	1582	216	643	3.48358	10.2891	1.56247	Up	2.08886e-49	3.64374e-48
GRMZM2G066225	1667	297	883	4.54569	13.409	1.56064	Up	4.37672e-67	9.86208e-66
GRMZM2G067171	1754	108	321	1.57099	4.63285	1.56023	Up	1.98162e-25	1.97979e-24
GRMZM2G353268	948	8909	26333	239.772	703.176	1.55222	Up	0	0
GRMZM2G155767	3498	37	109	0.269874	0.788822	1.54742	Up	1.75887e-09	8.32971e-09
GRMZM5G864424	1431	53	156	0.944963	2.75967	1.54617	Up	5.7812e-13	3.42449e-12
GRMZM2G450163	2430	6744	19793	70.8092	206.195	1.542	Up	0	0
GRMZM2G416105	1090	45	132	1.05333	3.06563	1.54123	Up	3.87156e-11	2.05221e-10
GRMZM5G820423	540	15	44	0.708722	2.06268	1.54123	Up	0.000151758	0.000446549
GRMZM2G060544	1295	9509	27854	187.346	544.49	1.5392	Up	0	0
GRMZM2G427054	841	70	205	2.12364	6.17064	1.53888	Up	1.75809e-16	1.24764e-15
GRMZM2G339379	2760	14	41	0.129419	0.376051	1.53888	Up	0.000262434	0.000744082
GRMZM2G096610	914	26	76	0.725781	2.10494	1.53617	Up	6.05792e-07	2.32394e-06
GRMZM2G076169	654	62	181	2.41876	7.00605	1.53433	Up	1.15309e-14	7.43701e-14
GRMZM2G011151	1422	36	105	0.645924	1.86923	1.53301	Up	4.46922e-09	2.04261e-08
GRMZM2G154223	1014	2569	7482	64.6405	186.789	1.5309	Up	0	0
GRMZM2G069176	971	34	99	0.893384	2.581	1.53058	Up	1.28861e-08	5.66674e-08
GRMZM2G134020	1112	2922	8497	67.0431	193.434	1.52868	Up	0	0
GRMZM2G011746	1507	53	154	0.897307	2.5869	1.52755	Up	1.28848e-12	7.48335e-12
GRMZM2G097573	2156	74	215	0.875713	2.52442	1.52742	Up	4.83086e-17	3.51959e-16
GRMZM2G171096	731	1121	3251	39.1261	112.583	1.52478	Up	6.98834e-234	4.59113e-232
GRMZM2G090563	1823	19	55	0.265917	0.763745	1.52212	Up	2.60106e-05	8.4508e-05
GRMZM2G082362	2146	37	107	0.439897	1.26219	1.5207	Up	3.93436e-09	1.80741e-08
GRMZM2G150915	581	46	133	2.02004	5.79493	1.52041	Up	5.09646e-11	2.68276e-10
GRMZM2G145655	1030	17	49	0.421105	1.20429	1.51593	Up	7.69234e-05	0.000235124
GRMZM2G013448	1688	2186	6280	33.0412	94.1802	1.51116	Up	0	0
GRMZM5G818655	1587	431	1238	6.92913	19.7477	1.51094	Up	4.44888e-89	1.28848e-87
GRMZM2G030403	1070	23	66	0.548432	1.56147	1.50952	Up	4.52348e-06	1.59815e-05
GRMZM2G081151	2354	22	63	0.238449	0.677496	1.50653	Up	7.73956e-06	2.67187e-05
AC219156.3_FG002	1146	29	83	0.645642	1.83344	1.50574	Up	2.73862e-07	1.08331e-06
GRMZM2G141382	1356	922	2637	17.348	49.2292	1.50474	Up	1.8794e-186	1.01682e-184
GRMZM2G082855	3756	78	223	0.529844	1.50297	1.50418	Up	2.91488e-17	2.14271e-16
GRMZM2G057823	1697	37254	106507	560.105	1588.8	1.50417	Up	0	0
GRMZM2G104246	1546	128	365	2.11241	5.97662	1.50044	Up	3.4592e-27	3.63426e-26
GRMZM2G701553	1122	53	151	1.20521	3.40688	1.49917	Up	4.23632e-12	2.38731e-11
GRMZM2G401436	1391	410	1168	7.5203	21.2563	1.49903	Up	3.46266e-83	9.41744e-82
GRMZM2G440259	1527	257	732	4.29411	12.1351	1.49876	Up	8.76884e-53	1.61893e-51
GRMZM2G026956	1314	1006	2865	19.5336	55.1952	1.49859	Up	3.47206e-201	1.99214e-199
GRMZM2G162535	823	468	1332	14.5086	40.971	1.4977	Up	1.73744e-94	5.34292e-93
GRMZM5G852704	1050	65	185	1.57944	4.4602	1.4977	Up	1.74102e-14	1.11226e-13
GRMZM2G424205	2028	46	130	0.57872	1.62274	1.48749	Up	1.67184e-10	8.50122e-10
GRMZM2G371176	1463	32	90	0.558064	1.55729	1.48054	Up	1.23111e-07	5.00493e-07
GRMZM2G130868	2188	175	492	2.04065	5.69233	1.47999	Up	2.15662e-35	2.79495e-34
GRMZM5G830329	1816	53	149	0.744627	2.07703	1.47993	Up	9.29076e-12	5.11877e-11
GRMZM2G351747	2115	37	104	0.446344	1.24479	1.47967	Up	1.29416e-08	5.6895e-08
GRMZM2G083156	1456	74	208	1.29673	3.61638	1.47967	Up	7.58882e-16	5.22541e-15
GRMZM2G118344	4779	1607	4516	8.57941	23.9215	1.47936	Up	0	0
GRMZM2G043119	936	26	73	0.708722	1.97433	1.47807	Up	2.01898e-06	7.36982e-06
GRMZM2G419239	1329	466	1308	8.94622	24.9147	1.47765	Up	5.1646e-91	1.53382e-89
GRMZM2G125081	2419	41	115	0.432441	1.20347	1.47662	Up	2.32294e-09	1.08789e-08
GRMZM2G168669	744	61	171	2.09187	5.81829	1.4758	Up	3.0807e-13	1.85822e-12
GRMZM2G027107	688	15	42	0.556265	1.54537	1.47411	Up	0.000343664	0.000958457
GRMZM2G394876	635	20	56	0.803591	2.23248	1.47411	Up	3.39408e-05	0.000108852
GRMZM5G873359	358	15	42	1.06902	2.96988	1.47411	Up	0.000343664	0.000958369
GRMZM2G047732	884	15	42	0.43293	1.20273	1.47411	Up	0.000343664	0.000958281
GRMZM2G158162	3523	279	780	2.02055	5.60472	1.47189	Up	1.09151e-54	2.07708e-53
GRMZM2G138676	2523	229	639	2.31578	6.41145	1.46915	Up	5.42034e-45	8.71389e-44
GRMZM2G450273	746	19	53	0.64982	1.7985	1.46868	Up	5.82574e-05	0.000181227
AC219190.3_FG002	798	19	53	0.607476	1.6813	1.46868	Up	5.82574e-05	0.000181245
GRMZM2G019819	1840	1226	3407	17.0001	46.8734	1.46323	Up	1.3798e-230	8.83539e-229
GRMZM2G066029	1046	18	50	0.439055	1.21007	1.46262	Up	0.000100125	0.000301608
GRMZM2G089949	1469	72	200	1.25052	3.44652	1.46262	Up	4.67424e-15	3.08553e-14
GRMZM2G093404	1488	861	2391	14.7631	40.677	1.46221	Up	2.93904e-162	1.43649e-160
AC194980.3_FG002	402	401	1113	25.4505	70.0876	1.46146	Up	1.75805e-76	4.40267e-75
GRMZM2G346113	2559	328	910	3.27026	9.00209	1.46086	Up	8.04816e-63	1.72027e-61
AC233898.1_FG003	363	35	97	2.46003	6.76453	1.45931	Up	5.51168e-08	2.30301e-07
GRMZM2G021470	1224	333	922	6.94131	19.0687	1.45793	Up	1.93108e-63	4.16872e-62
GRMZM2G159285	1503	17	47	0.288582	0.79161	1.45581	Up	0.00017233	0.000503569
GRMZM5G842214	1361	134	370	2.51203	6.88202	1.45398	Up	2.3645e-26	2.43032e-25
GRMZM2G070475	1216	104	287	2.18212	5.97476	1.45315	Up	8.99088e-21	7.64401e-20
GRMZM2G003033	2885	66	182	0.583683	1.59697	1.45209	Up	1.0659e-13	6.58771e-13
GRMZM2G179024	2524	333	918	3.36615	9.20716	1.45166	Up	8.87748e-63	1.89486e-61
GRMZM5G881902	879	72	198	2.08988	5.70228	1.44812	Up	1.00978e-14	6.54468e-14
GRMZM2G159636	1343	16	44	0.303964	0.829371	1.44812	Up	0.000297084	0.000836387
GRMZM2G172327	1209	182	500	3.84082	10.4693	1.44667	Up	8.52314e-35	1.08695e-33
GRMZM2G342509	1885	79	217	1.06929	2.91421	1.44646	Up	5.7033e-16	3.9486e-15
GRMZM2G014441	1784	71	195	1.01541	2.76702	1.44627	Up	1.69936e-14	1.08679e-13
GRMZM2G350265	865	71	195	2.09421	5.70678	1.44627	Up	1.69936e-14	1.08701e-13
GRMZM2G044822	1184	291	799	6.27076	17.0831	1.44586	Up	1.49985e-54	2.84878e-53
GRMZM2G342685	1291	295	808	5.83008	15.8437	1.44233	Up	5.984e-55	1.14519e-53
GRMZM2G368398	2864	19	52	0.169262	0.459624	1.4412	Up	8.6622e-05	0.000262863
GRMZM2G135834	2181	19	52	0.222268	0.603559	1.4412	Up	8.6622e-05	0.000262889
GRMZM2G169321	2295	114	312	1.26736	3.44147	1.4412	Up	3.42464e-22	3.06802e-21
GRMZM2G325650	1841	214	584	2.96578	8.03029	1.43704	Up	5.6107e-40	8.05944e-39
GRMZM2G145061	1649	258	704	3.99188	10.8075	1.43689	Up	7.75396e-48	1.31186e-46
GRMZM2G323470	2125	44	120	0.52829	1.42953	1.43614	Up	2.26634e-09	1.06285e-08
GRMZM2G356714	1620	195	531	3.07113	8.29759	1.43392	Up	2.18674e-36	2.89707e-35
GRMZM2G019907	1310	18	49	0.350574	0.946885	1.43347	Up	0.00014883	0.000438443
GRMZM2G048140	2950	18	49	0.155679	0.420481	1.43347	Up	0.00014883	0.0004384
GRMZM2G144081	1783	14562	39631	208.376	562.673	1.43311	Up	0	0
GRMZM5G828630	407	1575	4286	98.7335	266.582	1.43296	Up	1.14566e-280	9.4236e-279
GRMZM2G061932	1284	43	117	0.854441	2.30671	1.43278	Up	3.83132e-09	1.76301e-08
GRMZM2G166234	1317	21	57	0.406829	1.09562	1.42926	Up	4.36352e-05	0.000138017
GRMZM5G854604	697	21	57	0.768715	2.07021	1.42926	Up	4.36352e-05	0.000138003
GRMZM2G170101	1307	68	184	1.32743	3.56381	1.42478	Up	1.73701e-13	1.06208e-12
GRMZM2G307495	696	17	46	0.623187	1.6731	1.42478	Up	0.00025607	0.00072842
GRMZM2G069827	1045	132	357	3.22282	8.64817	1.42407	Up	9.5021e-25	9.26165e-24
GRMZM2G005859	2008	2728	7365	34.6624	92.8499	1.42153	Up	0	0
GRMZM2G139952	1728	403	1088	5.95031	15.9389	1.42151	Up	7.90538e-72	1.8775e-70
GRMZM5G842877	1467	53	143	0.921774	2.46762	1.42064	Up	9.4086e-11	4.86325e-10
GRMZM2G095020	1085	39	105	0.917093	2.44981	1.41753	Up	3.13498e-08	1.33249e-07
GRMZM2G033267	3564	68	183	0.486799	1.29983	1.41692	Up	2.53808e-13	1.53795e-12
GRMZM2G305362	1902	5045	13561	67.6752	180.49	1.41522	Up	0	0
GRMZM2G150691	1423	329	884	5.89888	15.7261	1.41464	Up	2.79596e-58	5.64249e-57
GRMZM2G008341	967	23744	63774	626.478	1669.51	1.41409	Up	0	0
GRMZM2G380177	3706	22	59	0.151459	0.403013	1.4119	Up	3.7639e-05	0.000119876
GRMZM2G110057	1781	207	555	2.96541	7.88863	1.41154	Up	4.1689e-37	5.62876e-36
GRMZM2G476914	2670	59	158	0.563793	1.49802	1.40982	Up	1.28526e-11	7.03267e-11
GRMZM2G060429	1076	135945	363956	3223.51	8562.66	1.40943	Up	0	0
GRMZM2G158679	2403	161	431	1.70943	4.54042	1.40931	Up	4.09242e-29	4.54827e-28
GRMZM2G047042	1417	71	190	1.2784	3.39435	1.40879	Up	1.13751e-13	7.01744e-13
GRMZM2G019328	1089	123	329	2.88175	7.64787	1.40811	Up	1.43405e-22	1.30279e-21
GRMZM2G148751	1389	43	115	0.78985	2.09589	1.40791	Up	8.22558e-09	3.67043e-08
GRMZM2G418289	2698	43	115	0.406635	1.07902	1.40791	Up	8.22558e-09	3.66989e-08
GRMZM2G085236	4419	132	353	0.762129	2.0222	1.40781	Up	4.27316e-24	4.07858e-23
GRMZM2G040349	1821	698	1865	9.77967	25.9263	1.40656	Up	6.72058e-120	2.50902e-118
GRMZM2G146760	3013	88	235	0.745182	1.97443	1.40577	Up	1.62727e-16	1.1567e-15
GRMZM2G081886	2308	2285	6098	25.2597	66.8843	1.40483	Up	0	0
GRMZM2G158647	1440	51	136	0.903621	2.39083	1.40372	Up	3.90568e-10	1.93512e-09
GRMZM2G044322	1892	33	88	0.445012	1.17743	1.40372	Up	5.0494e-07	1.9531e-06
GRMZM2G049373	1629	1067	2845	16.7117	44.2113	1.40355	Up	2.73076e-181	1.44649e-179
GRMZM5G826666	1910	411	1095	5.49019	14.5129	1.40241	Up	7.48516e-71	1.7503e-69
GRMZM2G000264	2152	136	362	1.61241	4.25832	1.40107	Up	1.67255e-24	1.61776e-23
GRMZM2G167758	1016	47	125	1.18027	3.1145	1.39988	Up	2.16224e-09	1.01545e-08
AC209664.3_FG002	1506	44	117	0.745429	1.96668	1.39962	Up	7.11652e-09	3.19575e-08
GRMZM2G012756	1140	32	85	0.716183	1.8875	1.39808	Up	8.5621e-07	3.23753e-06
GRMZM2G123790	1407	369	979	6.69131	17.6141	1.39637	Up	3.9136e-63	8.41854e-62
GRMZM2G020943	2162	1299	3443	15.3296	40.3138	1.39495	Up	5.8936e-217	3.6211e-215
GRMZM2G365677	1732	122	323	1.79718	4.72092	1.39334	Up	7.35434e-22	6.50784e-21
GRMZM2G004534	2241	5556	14679	63.2556	165.816	1.39032	Up	0	0
GRMZM2G163813	1957	189	499	2.46405	6.45479	1.38934	Up	8.9987e-33	1.09033e-31
GRMZM2G328171	1125	25	66	0.566978	1.48513	1.38922	Up	1.63467e-05	5.43195e-05
GRMZM2G139834	1608	72	190	1.14242	2.99116	1.38862	Up	2.0864e-13	1.26958e-12
GRMZM2G108149	3340	129	340	0.985421	2.57694	1.38685	Up	8.87376e-23	8.12233e-22
GRMZM5G862799	975	161	424	4.21308	11.0086	1.38569	Up	5.53016e-28	5.94375e-27
GRMZM2G108153	1701	60	158	0.899965	2.35139	1.38557	Up	2.35932e-11	1.26878e-10
GRMZM2G098179	1422	68	179	1.22008	3.18659	1.38504	Up	1.14051e-12	6.63917e-12
GRMZM2G162672	1634	19	50	0.296674	0.774623	1.38461	Up	0.000188909	0.000548318
GRMZM2G474575	1263	1636	4303	33.049	86.2463	1.38385	Up	2.16914e-267	1.68383e-265
GRMZM2G177845	1846	35	92	0.483743	1.26162	1.38296	Up	3.7579e-07	1.46984e-06
GRMZM2G115255	502	91	239	4.62505	12.0522	1.38176	Up	2.23226e-16	1.57787e-15
GRMZM2G081585	1487	32	84	0.549057	1.43002	1.381	Up	1.25109e-06	4.66214e-06
GRMZM2G040991	1219	80	210	1.67442	4.36102	1.381	Up	1.4768e-14	9.48249e-14
GRMZM2G022611	1485	32	84	0.549797	1.43194	1.381	Up	1.25109e-06	4.66157e-06
GRMZM2G438400	570	53	139	2.37235	6.17323	1.37971	Up	4.25002e-10	2.09819e-09
GRMZM2G017349	1658	308	807	4.73963	12.3214	1.37832	Up	2.32668e-51	4.19604e-50
GRMZM2G444075	2692	21	55	0.199032	0.517202	1.37773	Up	9.45832e-05	0.000285651
GRMZM2G000686	2428	165	432	1.73386	4.50409	1.37725	Up	3.1134e-28	3.36891e-27
GRMZM2G472346	1869	3129	8159	42.7145	110.51	1.37138	Up	0	0
GRMZM5G856929	1550	211	550	3.4732	8.98263	1.37087	Up	2.90698e-35	3.75618e-34
AC210013.4_FG019	825	837	2179	25.8851	66.8614	1.36905	Up	3.27544e-134	1.37315e-132
GRMZM2G060720	1508	35	91	0.592168	1.52761	1.3672	Up	5.4722e-07	2.11045e-06
GRMZM2G176274	1695	55	143	0.827888	2.13569	1.3672	Up	3.16336e-10	1.57685e-09
GRMZM2G105387	2247	20	52	0.227094	0.585831	1.3672	Up	0.000161788	0.000474179
GRMZM2G104639	933	189	491	5.16843	13.3221	1.36602	Up	1.70756e-31	2.01665e-30
GRMZM2G122767	2085	421	1093	5.15175	13.2705	1.36509	Up	5.9001e-68	1.34646e-66
GRMZM2G058314	1648	42	109	0.650236	1.67433	1.36455	Up	4.29014e-08	1.80853e-07
GRMZM2G089222	796	32	83	1.02569	2.6396	1.36372	Up	1.82261e-06	6.67873e-06
GRMZM2G055420	1116	125	324	2.85775	7.34942	1.36275	Up	3.0168e-21	2.61095e-20
AC199068.2_FG017	1683	44	114	0.667033	1.71472	1.36214	Up	2.19108e-08	9.43448e-08
GRMZM2G076896	1188	180	466	3.86576	9.92983	1.36102	Up	8.16256e-30	9.21689e-29
GRMZM2G103276	1092	63	163	1.47196	3.77866	1.36013	Up	2.19878e-11	1.18371e-10
GRMZM2G074040	1237	46	119	0.948783	2.43528	1.35994	Up	1.11985e-08	4.95114e-08
GRMZM5G861997	844	125	323	3.77873	9.68796	1.35829	Up	4.3488e-21	3.74029e-20
GRMZM2G026649	861	72	186	2.13358	5.46868	1.35792	Up	9.17674e-13	5.37189e-12
GRMZM2G368388	1743	24	62	0.351312	0.900465	1.35792	Up	4.06984e-05	0.000129105
GRMZM2G457624	1894	50	129	0.673548	1.72418	1.35606	Up	2.93104e-09	1.35904e-08
GRMZM2G038991	1085	3555	9165	83.5966	213.833	1.35497	Up	0	0
GRMZM2G432642	3516	26	67	0.18867	0.48239	1.35433	Up	2.0492e-05	6.73204e-05
GRMZM2G049057	1811	728	1869	10.2563	26.1254	1.34894	Up	7.50772e-113	2.65898e-111
GRMZM5G873015	1073	156	400	3.7094	9.43697	1.34714	Up	1.92796e-25	1.92745e-24
GRMZM2G334409	4065	135	346	0.847328	2.15471	1.3465	Up	3.33966e-22	2.99366e-21
GRMZM2G058358	432	64	164	3.77985	9.6102	1.34624	Up	2.7341e-11	1.46256e-10
GRMZM2G041636	979	57	146	1.48549	3.77522	1.34562	Up	3.39128e-10	1.68631e-09
GRMZM2G441489	2687	177	453	1.68068	4.26779	1.34445	Up	1.61291e-28	1.76224e-27
GRMZM2G340444	1146	27	69	0.601115	1.52418	1.34232	Up	1.7544e-05	5.80628e-05
GRMZM2G033649	2436	781	1995	8.17998	20.7318	1.34168	Up	2.364e-119	8.79315e-118
GRMZM2G387341	619	190	485	7.83144	19.8346	1.34067	Up	2.69658e-30	3.08622e-29
GRMZM2G011915	1585	87	222	1.40045	3.54565	1.34016	Up	1.09513e-14	7.08428e-14
GRMZM2G108480	1011	20	51	0.504728	1.277	1.33918	Up	0.000236368	0.000676241
GRMZM2G070849	1726	837	2134	12.3727	31.2987	1.33895	Up	3.84774e-127	1.53667e-125
GRMZM2G113093	2096	42	107	0.511254	1.2923	1.33783	Up	8.98996e-08	3.69583e-07
GRMZM2G702923	589	53	135	2.29583	5.80217	1.33758	Up	1.863e-09	8.79816e-09
GRMZM5G861269	1059	207	527	4.98716	12.5976	1.33686	Up	1.21339e-32	1.46554e-31
GRMZM2G054155	1103	22	56	0.508892	1.28524	1.33661	Up	0.000118131	0.000352316
GRMZM2G131421	1254	9094	23144	185.027	467.211	1.33634	Up	0	0
GRMZM2G430411	686	134	341	4.98378	12.5835	1.33622	Up	1.14736e-21	1.00679e-20
GRMZM2G136158	1364	160	407	2.99284	7.55357	1.33564	Up	1.52895e-25	1.53309e-24
GRMZM2G461278	2447	24	61	0.25024	0.631056	1.33446	Up	5.92272e-05	0.000183961
GRMZM2G152908	3149	8245	20953	66.8031	168.44	1.33425	Up	0	0
AC155376.2_FG004	1626	67	170	1.05131	2.64668	1.33199	Up	1.73872e-11	9.42721e-11
GRMZM2G334722	1745	216	548	3.15818	7.94982	1.33183	Up	1.08302e-33	1.34665e-32
GRMZM2G137421	2924	443	1123	3.86549	9.72243	1.33066	Up	3.67566e-67	8.29469e-66
GRMZM2G148937	2175	30	76	0.351917	0.884559	1.32972	Up	7.5763e-06	2.61909e-05
GRMZM2G320298	1303	372	942	7.28412	18.3012	1.32911	Up	1.59364e-56	3.12468e-55
GRMZM2G316345	853	34	86	1.01697	2.55224	1.32749	Up	1.94188e-06	7.10462e-06
GRMZM2G056889	1466	23	58	0.400288	1.00154	1.3231	Up	0.000100752	0.000303405
GRMZM2G013987	1157	1067	2685	23.5293	58.7467	1.32005	Up	4.72118e-156	2.21822e-154
GRMZM2G582044	207	31	78	3.82094	9.53886	1.31989	Up	6.47622e-06	2.25498e-05
GRMZM2G408963	1564	206	518	3.36054	8.38427	1.31899	Up	1.72944e-31	2.04169e-30
GRMZM2G434514	643	47	118	1.86494	4.64562	1.31674	Up	2.88858e-08	1.23121e-07
GRMZM2G452954	1641	173	434	2.68978	6.69504	1.31561	Up	1.52119e-26	1.57151e-25
AC216870.3_FG005	1380	63	158	1.16477	2.89835	1.31519	Up	1.36032e-10	6.94739e-10
GRMZM2G461936	3611	205	514	1.44845	3.60336	1.31483	Up	4.09814e-31	4.78779e-30
GRMZM2G365188	1913	834	2090	11.1232	27.6569	1.31407	Up	4.57878e-121	1.7264e-119
GRMZM2G079668	2963	1218	3052	10.488	26.0751	1.31393	Up	7.40226e-176	3.85375e-174
GRMZM5G841893	1090	92	230	2.15348	5.34163	1.31061	Up	1.05623e-14	6.83989e-14
GRMZM2G107142	1482	42	105	0.723069	1.79355	1.31061	Up	1.86549e-07	7.47673e-07
GRMZM2G005103	1935	30	75	0.395566	0.981189	1.31061	Up	1.09438e-05	3.71053e-05
GRMZM2G114394	3368	124	310	0.939352	2.33003	1.31061	Up	2.67272e-19	2.14383e-18
GRMZM2G030148	1512	28	70	0.472482	1.17198	1.31061	Up	2.16942e-05	7.10699e-05
GRMZM2G176576	2341	762	1903	8.30486	20.5783	1.3091	Up	9.0256e-110	3.10948e-108
GRMZM2G448213	2928	123	307	1.0718	2.65424	1.30827	Up	4.44282e-19	3.52822e-18
GRMZM2G457929	2023	170	424	2.14403	5.3057	1.30721	Up	9.92788e-26	1.0001e-24
GRMZM2G300965	3069	3653	9103	30.3691	75.0862	1.30594	Up	0	0
GRMZM2G001200	1554	51	127	0.837332	2.06883	1.30494	Up	1.08145e-08	4.78697e-08
GRMZM5G849099	1005	94	234	2.38638	5.89416	1.30446	Up	7.77646e-15	5.07158e-14
AC226368.2_FG006	1641	45	112	0.699653	1.72775	1.30419	Up	8.12954e-08	3.35848e-07
GRMZM2G063216	1436	657	1635	11.6732	28.8228	1.30401	Up	5.0769e-94	1.55808e-92
GRMZM2G022266	1643	209	520	3.24554	8.01195	1.30369	Up	4.54704e-31	5.30203e-30
GRMZM5G893649	1522	74	184	1.2405	3.06038	1.30279	Up	5.95744e-12	3.32574e-11
GRMZM5G871093	1065	144	358	3.44978	8.50953	1.30258	Up	7.41268e-22	6.55755e-21
GRMZM5G819035	1878	35	87	0.475501	1.17272	1.30235	Up	2.39124e-06	8.65477e-06
GRMZM2G467370	706	2336	5794	84.4203	207.752	1.2992	Up	0	0
GRMZM2G072117	2642	42	104	0.405597	0.99649	1.29681	Up	2.67716e-07	1.06011e-06
GRMZM2G104299	1173	21	52	0.456772	1.12222	1.29681	Up	0.000291922	0.000822618
GRMZM2G079281	658	82	203	3.17956	7.80985	1.29647	Up	5.94938e-13	3.52068e-12
GRMZM2G119175	2149	3625	8969	43.0378	105.653	1.29565	Up	0	0
GRMZM2G126572	1425	867	2145	15.5233	38.1052	1.29556	Up	1.52229e-121	5.78279e-120
GRMZM2G135654	1912	404	999	5.39103	13.2267	1.29481	Up	1.54177e-57	3.07666e-56
GRMZM2G169481	2416	34	84	0.359055	0.880146	1.29354	Up	4.0263e-06	1.43115e-05
GRMZM2G036409	1689	689	1700	10.408	25.4795	1.29164	Up	2.80336e-96	8.73589e-95
GRMZM5G848542	1095	58	143	1.35143	3.30593	1.29058	Up	1.7717e-09	8.38525e-09
GRMZM2G087482	5129	108	266	0.537242	1.31287	1.28908	Up	2.18352e-16	1.54377e-15
GRMZM2G055435	1322	199	490	3.84061	9.3829	1.2887	Up	7.07312e-29	7.78685e-28
GRMZM2G047362	690	26	64	0.961397	2.34803	1.28824	Up	6.21408e-05	0.000192322
AC205703.4_FG005	1542	26	64	0.430197	1.05067	1.28824	Up	6.21408e-05	0.000192302
GRMZM2G176748	1896	76	187	1.02271	2.49675	1.28765	Up	6.23406e-12	3.47377e-11
GRMZM2G403003	3516	150	369	1.08848	2.65674	1.28734	Up	4.20468e-22	3.75244e-21
AC233979.1_FG007	291	96	236	8.41699	20.5301	1.28637	Up	1.16028e-14	7.47862e-14
GRMZM2G102845	4127	345	848	2.13286	5.20156	1.28615	Up	1.29455e-48	2.22997e-47
GRMZM5G851929	1970	35	86	0.453294	1.10511	1.28567	Up	3.43182e-06	1.22501e-05
GRMZM2G475956	1510	221	543	3.73417	9.10322	1.28559	Up	1.03419e-31	1.22617e-30
GRMZM5G878823	2849	57	140	0.510459	1.24396	1.28508	Up	2.95806e-09	1.37073e-08
GRMZM2G051512	466	55	135	3.01131	7.33365	1.28414	Up	5.78034e-09	2.61546e-08
GRMZM2G477879	1044	139	341	3.39698	8.26849	1.28337	Up	1.88222e-20	1.58648e-19
GRMZM2G007339	2382	298	731	3.19193	7.76869	1.28324	Up	5.31442e-42	7.99322e-41
GRMZM2G114192	1753	243	596	3.53674	8.6067	1.28304	Up	1.51796e-34	1.92856e-33
GRMZM2G145720	2059	31	76	0.384135	0.934393	1.28242	Up	1.34108e-05	4.50719e-05
GRMZM2G172936	858	133	326	3.95497	9.6184	1.28213	Up	1.36196e-19	1.10945e-18
GRMZM2G107377	1931	36	88	0.475662	1.15365	1.27819	Up	2.92346e-06	1.05034e-05
GRMZM2G130348	2606	54	132	0.528686	1.28225	1.27819	Up	9.65142e-09	4.28525e-08
GRMZM2G137715	1210	27	66	0.569321	1.3808	1.27819	Up	5.28116e-05	0.000165541
GRMZM2G051932	1433	240	586	4.27311	10.352	1.27655	Up	9.71072e-34	1.20944e-32
GRMZM2G077769	1107	305	744	7.0296	17.0137	1.27518	Up	2.5653e-42	3.8931e-41
GRMZM2G348846	2205	239	583	2.76546	6.69318	1.27517	Up	1.60432e-33	1.9859e-32
GRMZM2G007283	2578	612	1492	6.05685	14.6507	1.27433	Up	5.26814e-83	1.43022e-81
GRMZM2G320723	1779	55	134	0.788797	1.90678	1.27341	Up	8.23838e-09	3.67452e-08
GRMZM2G158024	2011	44	107	0.558238	1.34693	1.27072	Up	2.7853e-07	1.10135e-06
GRMZM2G302373	972	44	107	1.15495	2.7867	1.27072	Up	2.7853e-07	1.1012e-06
GRMZM2G036407	1322	28	68	0.540387	1.30212	1.26879	Up	4.48538e-05	0.000141724
GRMZM2G418206	2416	28	68	0.295692	0.712499	1.26879	Up	4.48538e-05	0.000141709
GRMZM2G031317	872	82	199	2.39925	5.77709	1.26776	Up	2.43666e-12	1.39096e-11
GRMZM2G460958	1164	68	165	1.49051	3.58842	1.26754	Up	1.8116e-10	9.18416e-10
AC190609.3_FG003	789	155	376	5.01226	12.0638	1.26715	Up	5.52346e-22	4.90917e-21
GRMZM2G091481	2242	15691	37997	178.564	429.028	1.26463	Up	0	0
GRMZM2G094955	1487	38	92	0.652005	1.56621	1.26432	Up	2.11822e-06	7.70613e-06
GRMZM2G369130	2188	43	104	0.501418	1.20326	1.26286	Up	4.65916e-07	1.8093e-06
GRMZM2G076279	1560	43	104	0.703271	1.68764	1.26286	Up	4.65916e-07	1.80907e-06
GRMZM2G098859	4849	5804	14027	30.5389	73.2293	1.26177	Up	0	0
GRMZM2G131389	3651	24	58	0.167717	0.40215	1.2617	Up	0.000178024	0.000519106
GRMZM2G079928	2583	36	87	0.355596	0.852643	1.2617	Up	4.17588e-06	1.4812e-05
GRMZM2G008913	1271	38517	93022	773.189	1852.73	1.26076	Up	0	0
GRMZM2G303149	888	3773	9106	108.406	259.589	1.25979	Up	0	0
GRMZM2G151887	1328	34	82	0.65322	1.5631	1.25877	Up	8.24442e-06	2.83584e-05
GRMZM2G118366	1953	118	284	1.54155	3.68119	1.25579	Up	9.22308e-17	6.64465e-16
GRMZM2G033829	2263	131	315	1.47695	3.5237	1.25447	Up	2.12298e-18	1.64212e-17
GRMZM5G893055	2244	574	1380	6.52631	15.5678	1.25423	Up	4.53052e-75	1.11888e-73
GRMZM2G018030	1783	623	1497	8.91488	21.2541	1.25345	Up	3.34128e-81	8.81099e-80
GRMZM2G148180	1846	544	1307	7.51875	17.9232	1.25327	Up	4.1166e-71	9.66334e-70
GRMZM2G307992	1007	661	1588	16.7475	39.9203	1.25317	Up	5.36754e-86	1.50569e-84
GRMZM2G020929	918	122	293	3.39075	8.07974	1.2527	Up	3.47858e-17	2.54967e-16
GRMZM2G023392	1146	979	2350	21.796	51.9105	1.25196	Up	3.64572e-126	1.44082e-124
GRMZM2G044472	2082	35	84	0.42891	1.02134	1.25172	Up	7.00332e-06	2.42931e-05
GRMZM2G178074	1459	257	616	4.49424	10.688	1.24985	Up	2.75012e-34	3.47075e-33
GRMZM2G067581	955	280	671	7.48055	17.7865	1.24957	Up	3.45664e-37	4.67957e-36
GRMZM2G010673	626	101	242	4.11648	9.78618	1.24934	Up	2.1382e-14	1.36084e-13
GRMZM2G040905	1928	66	158	0.873405	2.07454	1.24807	Up	7.09348e-10	3.43822e-09
GRMZM2G053779	846	23	55	0.693643	1.64575	1.24648	Up	0.00030131	0.000846714
GRMZM2G700665	2153	340	813	4.02915	9.55914	1.24641	Up	1.57424e-44	2.50295e-43
GRMZM2G123459	2625	146	349	1.41906	3.36565	1.24594	Up	5.05296e-20	4.18808e-19
GRMZM2G015542	2915	41	98	0.358859	0.851059	1.24584	Up	1.30216e-06	4.84174e-06
GRMZM2G081554	3430	26	62	0.193401	0.457583	1.24244	Up	0.000127624	0.000378988
GRMZM2G148485	1148	73	174	1.62241	3.83689	1.2418	Up	1.15796e-10	5.94392e-10
GRMZM2G090480	1529	55	131	0.91777	2.16888	1.24075	Up	2.35584e-08	1.01152e-07
GRMZM2G008714	2292	2072	4934	23.065	54.495	1.24042	Up	6.396e-259	4.75812e-257
GRMZM5G859220	848	50	119	1.50436	3.55241	1.23965	Up	1.05951e-07	4.32991e-07
GRMZM5G891739	790	132	314	4.2631	10.0618	1.23891	Up	5.08094e-18	3.86121e-17
GRMZM2G032218	5150	217	516	1.07506	2.53638	1.23836	Up	1.35951e-28	1.48806e-27
GRMZM2G121208	1278	45	107	0.89838	2.11946	1.2383	Up	4.78724e-07	1.85453e-06
GRMZM2G382914	1985	20825	49505	267.672	631.336	1.23794	Up	0	0
GRMZM2G063899	1966	297	706	3.85435	9.09062	1.23789	Up	1.70776e-38	2.38646e-37
GRMZM2G048791	1368	32	76	0.596819	1.40637	1.23661	Up	2.32178e-05	7.58075e-05
GRMZM2G458164	1996	466	1106	5.95668	14.0271	1.23563	Up	3.66464e-59	7.49018e-58
GRMZM2G132593	1645	407	965	6.31258	14.8502	1.23418	Up	9.4277e-52	1.70938e-50
GRMZM5G845021	1474	27	64	0.467353	1.09914	1.2338	Up	0.000107982	0.000324278
GRMZM2G048131	976	338	801	8.83579	20.7757	1.23346	Up	3.27036e-43	5.04893e-42
GRMZM5G881064	815	76	180	2.37922	5.59097	1.23261	Up	7.15718e-11	3.72743e-10
GRMZM2G304010	1781	808	1913	11.5751	27.1909	1.23209	Up	1.49938e-100	4.84655e-99
GRMZM2G000976	1799	30	71	0.42547	0.999078	1.23154	Up	4.6e-05	0.000145074
GRMZM2G159854	1960	273	646	3.55374	8.34351	1.23132	Up	4.3915e-35	5.65271e-34
GRMZM2G079915	695	192	454	7.04847	16.5365	1.23027	Up	4.16946e-25	4.11817e-24
GRMZM2G362298	2180	638	1508	7.46694	17.5113	1.22969	Up	2.02804e-79	5.25662e-78
GRMZM2G090432	2183	294	694	3.43615	8.04782	1.2278	Up	2.09196e-37	2.85115e-36
GRMZM2G340933	1753	25	59	0.363862	0.852006	1.22747	Up	0.000215196	0.000619876
GRMZM2G029323	1840	1988	4687	27.5662	64.4836	1.22603	Up	1.26078e-241	8.65776e-240
GRMZM2G110027	1518	808	1904	13.5806	31.7517	1.22529	Up	3.10778e-99	9.95014e-98
GRMZM2G079638	1273	2351	5538	47.1197	110.128	1.22478	Up	1.17005e-284	9.75642e-283
GRMZM2G175856	684	76	179	2.83489	6.62475	1.22457	Up	1.00805e-10	5.20083e-10
GRMZM2G161666	1198	68	160	1.44821	3.38092	1.22315	Up	1.02427e-09	4.91832e-09
GRMZM2G122935	2121	162	381	1.94874	4.54733	1.22248	Up	3.99664e-21	3.43935e-20
GRMZM2G059620	854	100950	237398	3015.97	7037.06	1.22235	Up	0	0
GRMZM2G075459	413	5294	12448	327.049	762.995	1.22217	Up	0	0
GRMZM2G167497	1739	77	181	1.12972	2.63482	1.22174	Up	8.57796e-11	4.44601e-10
GRMZM2G174883	1781	31667	74400	453.651	1057.5	1.22101	Up	0	0
GRMZM2G369799	1648	2615	6143	40.4849	94.3617	1.22082	Up	0	0
GRMZM2G039212	717	235	552	8.36233	19.4891	1.22069	Up	7.87014e-30	8.89001e-29
GRMZM2G084739	1736	920	2160	13.5212	31.4975	1.22001	Up	1.42943e-111	4.98118e-110
GRMZM2G007324	2023	381	894	4.80516	11.187	1.21917	Up	3.45796e-47	5.77316e-46
GRMZM2G151955	2912	26	61	0.227804	0.530287	1.21898	Up	0.000181757	0.000529025
GRMZM2G143460	1330	183	429	3.51057	8.16541	1.21782	Up	1.85664e-23	1.73821e-22
GRMZM2G450659	2557	44	103	0.439036	1.01972	1.21575	Up	1.12738e-06	4.21926e-06
GRMZM2G094892	1627	253	592	3.96745	9.21099	1.21514	Up	1.17182e-31	1.38825e-30
AC197705.4_FG001	1830	6466	15110	90.1495	209.019	1.21324	Up	0	0
GRMZM2G079832	2063	111	259	1.37278	3.17814	1.21108	Up	1.20336e-14	7.75133e-14
GRMZM2G323838	1957	102	238	1.3298	3.07864	1.21108	Up	1.4123e-13	8.67384e-13
GRMZM2G126302	1050	81	189	1.96822	4.55664	1.21108	Up	4.49028e-11	2.37231e-10
GRMZM2G096831	1678	115	268	1.74858	4.04311	1.20928	Up	4.51066e-15	2.98079e-14
GRMZM2G377165	1939	623	1451	8.19764	18.9436	1.20843	Up	1.84522e-74	4.50935e-73
GRMZM2G019901	2232	131	305	1.49746	3.45922	1.20793	Up	6.39044e-17	4.62918e-16
GRMZM2G101409	971	911	2121	23.9374	55.296	1.20791	Up	6.5735e-108	2.23175e-106
GRMZM2G092746	1437	64	149	1.13632	2.62483	1.20785	Up	5.45806e-09	2.47591e-08
GRMZM2G099491	1547	242	563	3.9912	9.21277	1.20681	Up	7.05032e-30	7.98475e-29
GRMZM2G417089	3503	1319	3061	9.6069	22.1205	1.20324	Up	6.16106e-154	2.86811e-152
GRMZM2G306024	1413	94	218	1.69732	3.90559	1.20228	Up	1.98189e-12	1.13735e-11
GRMZM2G091226	1386	38	88	0.699518	1.60728	1.20019	Up	8.55468e-06	2.93823e-05
GRMZM2G033724	3149	542	1255	4.39142	10.0889	1.20001	Up	5.90306e-64	1.28161e-62
GRMZM2G169363	1762	51	118	0.738487	1.69531	1.1989	Up	2.52202e-07	1.00011e-06
GRMZM2G025867	2247	2613	6044	29.6698	68.0916	1.19848	Up	4.50426e-300	3.90609e-298
GRMZM2G463415	1946	339	784	4.44463	10.1987	1.19825	Up	1.6233e-40	2.35743e-39
GRMZM2G155274	1667	32	74	0.489771	1.12375	1.19814	Up	4.65894e-05	0.000146811
GRMZM2G381267	1624	618	1429	9.70915	22.275	1.19801	Up	2.1925e-72	5.23166e-71
GRMZM2G028252	1537	77	178	1.27819	2.93169	1.19763	Up	2.36948e-10	1.19208e-09
GRMZM2G177812	2688	61	141	0.579001	1.32789	1.1975	Up	1.75695e-08	7.62902e-08
GRMZM2G465771	2219	42	97	0.482915	1.10659	1.19628	Up	3.11684e-06	1.11678e-05
GRMZM2G074158	3506	12200	28160	88.7823	203.326	1.19545	Up	0	0
GRMZM2G078274	3199	283	653	2.2571	5.16739	1.19497	Up	6.93778e-34	8.6728e-33
GRMZM2G134502	2217	147	339	1.69173	3.87085	1.19415	Up	2.48178e-18	1.90991e-17
GRMZM2G479967	1572	36	83	0.58429	1.33659	1.1938	Up	1.68492e-05	5.59098e-05
GRMZM2G003190	2106	273	629	3.30737	7.56075	1.19284	Up	1.29811e-32	1.56661e-31
GRMZM2G316007	1062	56	129	1.34537	3.07495	1.19256	Up	7.869e-08	3.25484e-07
GRMZM2G077227	2117	117	269	1.41008	3.21665	1.18978	Up	8.90362e-15	5.7843e-14
GRMZM5G800211	1784	331	761	4.73382	10.7985	1.18975	Up	5.92218e-39	8.33333e-38
GRMZM2G172365	1479	87	200	1.50082	3.42321	1.1896	Up	2.36646e-11	1.27217e-10
GRMZM2G384871	1375	47	108	0.872115	1.98835	1.18898	Up	9.64708e-07	3.63286e-06
GRMZM2G167932	1794	8639	19851	122.863	280.112	1.18896	Up	0	0
GRMZM2G421256	2026	300	689	3.77799	8.60899	1.18823	Up	2.33424e-35	3.02127e-34
GRMZM2G082076	1389	54	124	0.991905	2.25991	1.18799	Up	1.53504e-07	6.19076e-07
AC199541.4_FG001	1398	51	117	0.930768	2.11861	1.18662	Up	3.53778e-07	1.38589e-06
GRMZM2G111906	1993	321	736	4.10938	9.34852	1.18582	Up	1.5342e-37	2.09851e-36
AC191534.3_FG003	1566	1036	2375	16.879	38.3923	1.18559	Up	3.82896e-117	1.40698e-115
GRMZM2G070515	3115	408	935	3.3418	7.59847	1.18508	Up	3.4722e-47	5.79374e-46
GRMZM5G890815	3208	4431	10143	35.2408	80.0395	1.18346	Up	0	0
GRMZM2G134480	3469	374	856	2.75072	6.24657	1.18326	Up	3.04798e-43	4.7104e-42
GRMZM2G055973	1525	369	844	6.17355	14.0102	1.18231	Up	1.31382e-42	2.00689e-41
GRMZM2G152981	1528	28	64	0.467534	1.0603	1.18133	Up	0.000182998	0.00053218
GRMZM2G138176	1655	762	1739	11.7472	26.5995	1.17908	Up	1.51939e-85	4.24255e-84
GRMZM2G028921	907	117	267	3.29122	7.45206	1.17902	Up	1.72764e-14	1.10441e-13
GRMZM5G868679	1972	175	399	2.26417	5.12199	1.17772	Up	7.09484e-21	6.05575e-20
GRMZM2G125004	1991	86	196	1.10206	2.49205	1.17713	Up	5.4235e-11	2.85046e-10
GRMZM2G173654	675	165	376	6.23676	14.1012	1.17695	Up	9.64624e-20	7.88959e-19
GRMZM2G024680	1079	8582	19548	202.93	458.62	1.17632	Up	0	0
GRMZM2G152041	817	2349	5346	73.3567	165.645	1.1751	Up	1.54616e-257	1.13905e-255
GRMZM2G316148	903	29	66	0.819387	1.85024	1.1751	Up	0.000154168	0.000453421
GRMZM2G141922	2543	396	901	3.97308	8.96914	1.17471	Up	6.33694e-45	1.01713e-43
GRMZM2G442000	1376	44	100	0.815855	1.83973	1.17311	Up	3.1283e-06	1.12075e-05
AC213463.3_FG009	1899	33	75	0.443371	0.99979	1.17311	Up	5.53578e-05	0.000172844
GRMZM2G052619	2124	107	243	1.28531	2.89617	1.17203	Up	3.31576e-13	1.99564e-12
GRMZM2G055467	1592	37	84	0.592976	1.3357	1.17155	Up	1.99951e-05	6.57521e-05
GRMZM2G004932	2287	2851	6467	31.806	71.5829	1.17031	Up	0	0
GRMZM2G174347	1193	1254	2844	26.8186	60.3478	1.17007	Up	4.99326e-137	2.13759e-135
GRMZM2G013152	1352	56	127	1.05679	2.37793	1.17001	Up	1.53894e-07	6.204e-07
GRMZM2G097116	1699	708	1605	10.6321	23.9141	1.16944	Up	4.31282e-78	1.10095e-76
GRMZM2G071630	1696	19266	43651	289.831	651.539	1.16864	Up	0	0
GRMZM2G161750	1694	49	111	0.738008	1.65875	1.16839	Up	9.66654e-07	3.63973e-06
GRMZM2G113245	1911	110	249	1.46862	3.29846	1.16733	Up	2.02738e-13	1.2349e-12
GRMZM2G384293	2033	232	525	2.91158	6.53724	1.16688	Up	1.33773e-26	1.38434e-25
GRMZM2G051619	1547	1766	3995	29.1259	65.3731	1.16639	Up	9.99108e-191	5.52367e-189
GRMZM2G154460	2007	1517	3428	19.2849	43.238	1.16483	Up	1.34557e-163	6.61924e-162
GRMZM2G103013	873	27	61	0.789093	1.76884	1.16453	Up	0.000306062	0.000859193
GRMZM2G127431	1538	27	61	0.447905	1.00403	1.16453	Up	0.000306062	0.000859113
GRMZM2G028733	2094	27	61	0.328977	0.737438	1.16453	Up	0.000306062	0.000859272
GRMZM2G030784	1700	10157	22941	152.439	341.614	1.16414	Up	0	0
GRMZM2G059037	2554	263	594	2.62732	5.88759	1.16408	Up	8.91828e-30	1.00515e-28
AC196059.3_FG003	714	35	79	1.25069	2.80092	1.16318	Up	3.93634e-05	0.000125053
GRMZM2G170397	2035	226	510	2.8335	6.34422	1.16286	Up	9.41632e-26	9.492e-25
GRMZM2G027462	2044	3823	8623	47.7202	106.795	1.16217	Up	0	0
GRMZM2G407287	2410	221	498	2.33967	5.231	1.16078	Up	4.06888e-25	4.02276e-24
GRMZM2G043921	987	2708	6099	70.0019	156.428	1.16003	Up	1.42205e-287	1.19233e-285
GRMZM2G037343	2657	44	99	0.422513	0.943226	1.15861	Up	4.3716e-06	1.54737e-05
GRMZM2G038032	1398	4081	9178	74.4797	166.193	1.15794	Up	0	0
GRMZM2G035821	1460	623	1398	10.8871	24.2397	1.15474	Up	6.29628e-67	1.41769e-65
GRMZM2G102059	2044	41	92	0.511778	1.13941	1.15469	Up	1.01422e-05	3.44992e-05
GRMZM2G370048	2589	309	693	3.04512	6.776	1.15393	Up	5.21304e-34	6.54368e-33
GRMZM5G868917	857	58	130	1.72674	3.84003	1.15307	Up	1.53411e-07	6.1878e-07
GRMZM2G045977	1195	162	363	3.4588	7.68973	1.15266	Up	1.5439e-18	1.20186e-17
GRMZM2G074517	1661	285	638	4.37778	9.72352	1.15128	Up	2.4826e-31	2.92175e-30
GRMZM2G005199	1457	80	179	1.40091	3.11004	1.15057	Up	7.57786e-10	3.66773e-09
GRMZM2G454018	855	47	105	1.40252	3.10882	1.14834	Up	2.6317e-06	9.49677e-06
GRMZM2G177169	2903	129	288	1.13376	2.51141	1.14738	Up	6.43298e-15	4.21169e-14
GRMZM2G049609	1635	114	254	1.77896	3.93268	1.14448	Up	2.78784e-13	1.68592e-12
GRMZM2G144610	1620	4893	10894	77.0617	170.233	1.14343	Up	0	0
GRMZM2G043191	1629	508	1131	7.95648	17.5757	1.14338	Up	1.17167e-53	2.19386e-52
GRMZM2G078412	2551	232	516	2.32036	5.12049	1.14193	Up	2.4488e-25	2.44012e-24
GRMZM2G041462	1641	447	994	6.94988	15.3338	1.14166	Up	2.9344e-47	4.90986e-46
AC183315.4_FG006	870	368	818	10.7921	23.8016	1.14108	Up	3.6546e-39	5.16168e-38
GRMZM2G092165	887	271	602	7.79515	17.1809	1.14016	Up	3.1843e-29	3.54678e-28
GRMZM2G509876	956	86	191	2.29519	5.05764	1.13985	Up	2.7924e-10	1.39698e-09
GRMZM2G412441	1190	268	595	5.74601	12.6573	1.13934	Up	7.16406e-29	7.8841e-28
GRMZM2G155593	1753	241	535	3.50763	7.72581	1.13919	Up	4.06766e-26	4.14997e-25
GRMZM2G162992	2577	1886	4186	18.6726	41.1204	1.13893	Up	2.39682e-192	1.33975e-190
GRMZM2G127690	1557	137	304	2.24497	4.94262	1.13858	Up	1.71927e-15	1.1617e-14
GRMZM2G059363	1335	393	872	7.51086	16.5351	1.13848	Up	1.71829e-41	2.55906e-40
GRMZM2G124026	796	2576	5715	82.5679	181.75	1.13831	Up	1.27815e-261	9.69863e-260
GRMZM2G158281	3609	55	122	0.388825	0.855747	1.13806	Up	4.89962e-07	1.89709e-06
GRMZM2G404688	671	418	927	15.894	34.9727	1.13775	Up	5.88232e-44	9.23643e-43
GRMZM2G177915	451	1669	3701	94.4188	207.737	1.13762	Up	5.51646e-170	2.75387e-168
GRMZM2G005024	1714	2782	6169	41.4119	91.1121	1.1376	Up	5.89928e-282	4.89221e-280
GRMZM2G079754	1977	46	102	0.593649	1.30607	1.13755	Up	4.3356e-06	1.53588e-05
GRMZM2G090493	1734	221	490	3.25178	7.15351	1.13742	Up	5.3495e-24	5.0931e-23
GRMZM2G304657	693	106	235	3.90257	8.58434	1.13728	Up	2.76184e-12	1.57157e-11
GRMZM2G448458	1157	213	472	4.69705	10.3272	1.13662	Up	3.77024e-23	3.48673e-22
GRMZM2G057768	2007	65	144	0.826313	1.8163	1.13624	Up	4.73782e-08	1.98924e-07
GRMZM2G164440	962	33	73	0.87522	1.92097	1.13412	Up	0.000108353	0.000325358
GRMZM2G096876	1524	71	157	1.18864	2.60788	1.13356	Up	1.25088e-08	5.50639e-08
GRMZM2G114775	1279	1267	2801	25.2746	55.4389	1.13321	Up	2.43578e-128	9.84431e-127
GRMZM5G890976	855	38	84	1.13396	2.48706	1.13307	Up	3.2866e-05	0.000105572
GRMZM5G870253	1276	38	84	0.759821	1.66648	1.13307	Up	3.2866e-05	0.000105561
GRMZM2G110579	2450	53	117	0.551936	1.2089	1.13113	Up	9.52498e-07	3.58777e-06
GRMZM2G106511	975	988	2181	25.8542	56.627	1.13109	Up	4.61852e-100	1.48655e-98
AC205057.3_FG002	1227	136	300	2.82796	6.18941	1.13004	Up	3.85034e-15	2.55444e-14
GRMZM2G384298	1400	39	86	0.710747	1.55504	1.12955	Up	2.76776e-05	8.96841e-05
GRMZM5G899476	1469	83	183	1.44157	3.15356	1.12935	Up	8.78914e-10	4.23643e-09
AC233883.1_FG006	1840	821	1810	11.3842	24.9019	1.12922	Up	3.8287e-83	1.04036e-81
GRMZM2G471517	1085	275	606	6.46668	14.1389	1.12857	Up	5.90586e-29	6.51598e-28
GRMZM2G095898	1387	158	348	2.90643	6.35148	1.12785	Up	2.82416e-17	2.07652e-16
GRMZM2G392863	782	3011	6625	98.2387	214.463	1.12636	Up	7.0128e-298	6.01278e-296
GRMZM5G807019	1950	30	66	0.392523	0.856804	1.12619	Up	0.000254318	0.000723775
AC207260.3_FG003	471	35	77	1.89594	4.13849	1.12619	Up	7.6661e-05	0.00023444
GRMZM2G042712	1495	65	143	1.1093	2.4214	1.12619	Up	6.55162e-08	2.72478e-07
GRMZM2G090928	2441	186	409	1.94412	4.24158	1.12548	Up	5.64928e-20	4.67467e-19
GRMZM2G168898	1044	248	545	6.0608	13.215	1.1246	Up	4.5984e-26	4.68201e-25
GRMZM2G421946	835	71	156	2.16945	4.72945	1.12434	Up	1.72779e-08	7.50669e-08
GRMZM2G004182	1299	113	248	2.21946	4.83298	1.1227	Up	1.18901e-12	6.91491e-12
GRMZM2G138455	2177	72	158	0.843826	1.83726	1.12254	Up	1.46026e-08	6.39105e-08
GRMZM2G408379	2774	36	79	0.331112	0.72093	1.12254	Up	6.44862e-05	0.000199053
GRMZM2G397687	1070	69310	151855	1652.69	3592.67	1.12024	Up	0	0
GRMZM2G125669	1664	3171	6945	48.6207	105.655	1.11972	Up	0	0
GRMZM2G458659	1389	589	1290	10.8191	23.5104	1.11972	Up	5.38068e-59	1.0946e-57
GRMZM2G103475	1919	79	173	1.05034	2.28215	1.11953	Up	3.26624e-09	1.5087e-08
GRMZM2G058120	1837	186	407	2.58334	5.60864	1.11841	Up	1.06448e-19	8.69927e-19
GRMZM2G167686	1454	91	199	1.59682	3.46466	1.11751	Up	2.30404e-10	1.15993e-09
GRMZM2G028307	2453	150	328	1.56017	3.38492	1.11742	Up	3.78322e-16	2.64338e-15
GRMZM2G176307	2014	49170	107457	622.901	1350.66	1.11659	Up	0	0
GRMZM2G400352	5046	33	72	0.166857	0.361208	1.11422	Up	0.000150734	0.000443751
GRMZM2G437977	2145	132	288	1.57009	3.39889	1.11422	Up	2.6683e-14	1.69254e-13
GRMZM2G105302	2318	1187	2588	13.0652	28.2633	1.1132	Up	2.00536e-115	7.24603e-114
GRMZM2G032132	2737	34	74	0.316944	0.68443	1.11068	Up	0.000126639	0.000376173
GRMZM2G012071	1579	349	759	5.63926	12.1684	1.10956	Up	6.29856e-35	8.06981e-34
GRMZM2G147845	1046	115	250	2.80508	6.05035	1.10898	Up	1.60714e-12	9.27904e-12
GRMZM2G157817	1167	58	126	1.26805	2.7332	1.10798	Up	5.62842e-07	2.16794e-06
GRMZM2G159996	2660	58	126	0.55632	1.19912	1.10798	Up	5.62842e-07	2.16822e-06
GRMZM2G072493	462	116	252	6.40611	13.808	1.10798	Up	1.35993e-12	7.88624e-12
GRMZM2G067313	2687	228	495	2.16494	4.66348	1.10708	Up	2.9067e-23	2.70212e-22
GRMZM2G113720	1450	1737	3770	30.564	65.8182	1.10665	Up	1.12773e-165	5.58384e-164
GRMZM2G305096	2080	142	308	1.74182	3.74852	1.10572	Up	5.0503e-15	3.32726e-14
GRMZM2G126664	1988	83	180	1.06522	2.29207	1.1055	Up	2.29234e-09	1.07438e-08
GRMZM2G088064	1720	9439	20457	140.016	301.083	1.10457	Up	0	0
GRMZM2G023068	810	36	78	1.13396	2.43771	1.10416	Up	8.94128e-05	0.000270871
GRMZM2G162690	2443	246	533	2.56915	5.52301	1.10416	Up	7.91234e-25	7.73946e-24
GRMZM2G353091	2531	55	119	0.554433	1.19022	1.10214	Up	1.29255e-06	4.80894e-06
GRMZM2G047365	1981	392	848	5.04871	10.8364	1.1019	Up	2.06008e-38	2.87615e-37
GRMZM2G055037	1702	43	93	0.644596	1.38323	1.10158	Up	1.92455e-05	6.34175e-05
GRMZM2G342539	622	234	506	9.59852	20.5936	1.10131	Up	1.47103e-23	1.38103e-22
GRMZM2G113844	1920	31	67	0.411945	0.883377	1.10058	Up	0.000296694	0.000835367
GRMZM2G042080	1641	118	255	1.83464	3.93372	1.1004	Up	1.33366e-12	7.73687e-12
GRMZM2G148908	1720	640	1382	9.49358	20.34	1.0993	Up	2.78958e-61	5.85137e-60
GRMZM2G158103	740	183	395	6.30954	13.5126	1.09869	Up	1.15154e-18	9.01044e-18
GRMZM5G824534	1547	196	423	3.23254	6.92185	1.09849	Up	7.11898e-20	5.85729e-19
GRMZM2G060659	3092	134	289	1.10572	2.36609	1.09752	Up	4.91256e-14	3.07816e-13
GRMZM2G058441	1319	64	138	1.23798	2.64854	1.09721	Up	2.02832e-07	8.10367e-07
GRMZM2G086887	2688	3074	6628	29.1778	62.4203	1.09714	Up	1.02555e-285	8.5751e-284
GRMZM2G110735	2808	3330	7177	30.257	64.7021	1.09654	Up	0	0
GRMZM2G047065	646	58	125	2.29073	4.89835	1.09649	Up	7.74506e-07	2.93958e-06
GRMZM2G157683	833	142	306	4.34933	9.29927	1.09633	Up	9.45022e-15	6.13547e-14
GRMZM2G065083	1047	4059	8743	98.9125	211.391	1.09569	Up	0	0
GRMZM2G130374	1974	78	168	1.00815	2.15444	1.0956	Up	1.0033e-08	4.45075e-08
GRMZM5G843555	2551	3036	6539	30.3648	64.8893	1.09558	Up	2.901e-281	2.39269e-279
GRMZM5G860632	797	287	618	9.1876	19.6292	1.09524	Up	3.51228e-28	3.79376e-27
GRMZM2G146283	1286	671	1443	13.3125	28.4052	1.09337	Up	2.29814e-63	4.95758e-62
GRMZM2G106213	2210	1185	2548	13.6806	29.1863	1.09316	Up	1.96085e-110	6.77854e-109
GRMZM2G177198	2777	655	1408	6.01789	12.8351	1.09277	Up	8.10362e-62	1.71641e-60
GRMZM2G100403	1516	3988	8564	67.1173	143.005	1.0913	Up	0	0
GRMZM2G114055	2470	225	483	2.32415	4.9502	1.09078	Up	3.0947e-22	2.77818e-21
GRMZM2G010065	2294	274	588	3.04744	6.48868	1.09032	Up	1.04404e-26	1.083e-25
GRMZM5G830365	762	55	118	1.84156	3.92012	1.08997	Up	1.77728e-06	6.52206e-06
GRMZM2G047613	1094	83	178	1.93571	4.11884	1.08938	Up	4.30756e-09	1.9711e-08
GRMZM2G401970	2028	125	268	1.57261	3.34533	1.08899	Up	5.64666e-13	3.34741e-12
GRMZM2G023289	2474	1658	3554	17.0987	36.3655	1.08868	Up	2.93114e-152	1.35207e-150
GRMZM2G458494	2016	63	135	0.797313	1.69518	1.08822	Up	3.3002e-07	1.29617e-06
GRMZM2G396835	607	77	165	3.23654	6.88125	1.08822	Up	1.62795e-08	7.09629e-08
AC177838.2_FG015	783	70	150	2.28095	4.84955	1.08822	Up	7.31328e-08	3.03283e-07
GRMZM2G044677	364	92	197	6.44859	13.7005	1.08717	Up	6.88746e-10	3.34477e-09
GRMZM2G410710	1327	114	244	2.19186	4.6547	1.08653	Up	6.66136e-12	3.70779e-11
GRMZM2G017022	1974	378	809	4.88566	10.3747	1.08644	Up	6.24876e-36	8.20339e-35
GRMZM2G001426	2082	672	1438	8.23507	17.4844	1.08622	Up	1.67736e-62	3.56771e-61
GRMZM2G018070	1128	3191	6826	72.1766	153.19	1.08572	Up	2.86164e-289	2.41268e-287
GRMZM2G034623	872	3783	8087	110.687	234.77	1.08476	Up	0	0
GRMZM2G020986	2108	1281	2738	15.5045	32.8803	1.08454	Up	4.905e-117	1.8002e-115
GRMZM2G162250	2233	241	515	2.75364	5.83836	1.08422	Up	2.16718e-23	2.02457e-22
GRMZM2G099657	1683	3669	7837	55.6214	117.879	1.0836	Up	0	0
GRMZM2G322723	2893	1101	2350	9.70996	20.5633	1.08253	Up	1.99794e-100	6.44437e-99
GRMZM2G041050	2626	1234	2633	11.9894	25.3822	1.08205	Up	3.28758e-112	1.15759e-110
GRMZM2G122228	1599	517	1103	8.24937	17.4622	1.08188	Up	4.73208e-48	8.0509e-47
GRMZM2G030768	3936	76	162	0.492648	1.04191	1.08061	Up	2.6386e-08	1.1283e-07
GRMZM2G071034	1420	1347	2871	24.2024	51.182	1.08049	Up	6.7754e-122	2.5835e-120
GRMZM2G022547	3661	153	326	1.06628	2.25419	1.08002	Up	2.79638e-15	1.87116e-14
GRMZM2G024073	1331	46	98	0.881776	1.86389	1.07983	Up	1.57757e-05	5.25487e-05
GRMZM2G111713	1648	169	360	2.61642	5.5299	1.07966	Up	1.03996e-16	7.47628e-16
GRMZM2G168829	927	39	83	1.0734	2.26658	1.07832	Up	7.3142e-05	0.000224062
GRMZM2G044591	2574	803	1708	7.9595	16.7978	1.07752	Up	5.8185e-73	1.39828e-71
GRMZM2G176437	1742	151	321	2.2116	4.66476	1.07671	Up	5.31904e-15	3.49823e-14
GRMZM2G135039	388	485	1031	31.8925	67.2666	1.07667	Up	1.08874e-44	1.73923e-43
GRMZM2G055282	2729	32	68	0.299175	0.63078	1.07615	Up	0.00034394	0.000958963
GRMZM2G177781	2587	2747	5835	27.092	57.0975	1.07556	Up	7.3819e-244	5.10377e-242
GRMZM5G821551	2594	534	1134	5.2523	11.0666	1.07519	Up	7.09456e-49	1.22628e-47
GRMZM5G869635	1032	73	155	1.80477	3.80211	1.07498	Up	6.00446e-08	2.50168e-07
GRMZM5G878347	378	221	469	14.9169	31.4089	1.07423	Up	3.81764e-21	3.28811e-20
GRMZM2G083580	2044	41	87	0.511778	1.07748	1.07408	Up	5.1609e-05	0.000161839
GRMZM2G133428	1745	91	193	1.33053	2.79985	1.07335	Up	1.51963e-09	7.22492e-09
GRMZM2G108219	1388	207	439	3.80504	8.00659	1.07327	Up	7.27148e-20	5.97952e-19
GRMZM2G148333	2115	983	2084	11.8583	24.9436	1.07278	Up	5.38676e-88	1.54244e-86
GRMZM2G164502	2354	50	106	0.541929	1.13991	1.07275	Up	7.90128e-06	2.72429e-05
GRMZM2G169227	1585	42	89	0.676081	1.42145	1.0721	Up	4.33598e-05	0.000137189
GRMZM2G340935	1712	84	178	1.25186	2.63202	1.0721	Up	6.78494e-09	3.05046e-08
GRMZM2G069106	3128	324	686	2.64275	5.55175	1.0709	Up	4.7807e-30	5.4346e-29
GRMZM2G134559	1534	94	199	1.56344	3.28398	1.07072	Up	9.14548e-10	4.40399e-09
GRMZM2G039996	1453	736	1557	12.9238	27.1266	1.06968	Up	6.6205e-66	1.47754e-64
GRMZM2G071977	1586	44	93	0.707829	1.4844	1.06841	Up	3.06172e-05	9.87664e-05
GRMZM2G108861	1417	80	169	1.44045	3.01918	1.06764	Up	1.82456e-08	7.90902e-08
GRMZM5G804064	2528	249	526	2.51305	5.26721	1.0676	Up	2.64366e-23	2.46212e-22
GRMZM2G137176	1303	89	188	1.74271	3.65246	1.06754	Up	2.90532e-09	1.34794e-08
GRMZM5G832772	3971	1642	3468	10.55	22.1081	1.06733	Up	5.64748e-144	2.49872e-142
GRMZM2G073044	1400	795	1679	14.4883	30.3595	1.06726	Up	1.13063e-70	2.63166e-69
GRMZM2G179976	1787	977	2063	13.9492	29.2245	1.067	Up	2.2182e-86	6.25133e-85
GRMZM2G100321	1427	199	420	3.55801	7.45071	1.06631	Up	6.91244e-19	5.45093e-18
GRMZM2G051050	3003	82	173	0.696686	1.45835	1.06576	Up	1.29856e-08	5.708e-08
GRMZM2G042164	1708	566	1194	8.45487	17.6966	1.06561	Up	1.18916e-50	2.11816e-49
GRMZM2G050514	1514	665	1402	11.2066	23.442	1.06474	Up	4.32412e-59	8.82027e-58
AC150739.3_FG001	2443	76	160	0.793723	1.65794	1.06269	Up	4.91132e-08	2.06095e-07
GRMZM2G080034	2001	163	343	2.07835	4.3393	1.06202	Up	1.31293e-15	8.91101e-15
GRMZM5G819204	2940	138	290	1.1976	2.49703	1.06007	Up	2.18046e-13	1.32495e-12
GRMZM2G113473	946	99	208	2.67007	5.56602	1.05977	Up	5.33512e-10	2.61644e-09
GRMZM2G123305	1257	220	462	4.46546	9.3042	1.05907	Up	2.06662e-20	1.73901e-19
GRMZM2G065012	4197	451	947	2.74168	5.71194	1.05892	Up	3.91836e-40	5.64452e-39
GRMZM2G165231	1750	436	915	6.35663	13.236	1.05813	Up	8.65582e-39	1.21462e-37
GRMZM2G054050	2361	51	107	0.551128	1.14726	1.05773	Up	9.08988e-06	3.11079e-05
AC205250.3_FG004	642	450	944	17.8836	37.2228	1.05755	Up	6.25202e-40	8.97641e-39
GRMZM2G136369	1863	215	451	2.94445	6.12824	1.05748	Up	6.45226e-20	5.32027e-19
GRMZM2G159237	1840	1108	2323	15.3639	31.9598	1.05672	Up	1.54208e-95	4.77604e-94
GRMZM2G124797	1012	94	197	2.36988	4.92786	1.05615	Up	1.69138e-09	8.02264e-09
GRMZM2G123503	1479	348	729	6.00329	12.4776	1.05552	Up	4.00312e-31	4.68038e-30
GRMZM2G087955	1873	202	423	2.75164	5.71709	1.05499	Up	1.03973e-18	8.15031e-18
GRMZM2G047971	1453	531	1111	9.32411	19.3562	1.05376	Up	1.98752e-46	3.28033e-45
GRMZM2G104025	1394	2595	5426	47.4956	98.5347	1.05284	Up	3.24904e-219	2.00845e-217
GRMZM2G077404	1649	89	186	1.37704	2.85538	1.05211	Up	5.36876e-09	2.43722e-08
GRMZM5G829304	1292	591	1235	11.6709	24.1979	1.05197	Up	2.81318e-51	5.05839e-50
GRMZM2G062396	1757	179	374	2.59932	5.38855	1.05176	Up	1.21413e-16	8.69132e-16
GRMZM2G005633	1591	5898	12322	94.583	196.057	1.05162	Up	0	0
GRMZM2G171912	628	158	330	6.41913	13.3023	1.05123	Up	7.55054e-15	4.92635e-14
GRMZM2G026490	2317	634	1324	6.98139	14.4655	1.05103	Up	9.07494e-55	1.73017e-53
GRMZM2G125768	2608	57	119	0.55763	1.15508	1.05061	Up	3.2222e-06	1.1529e-05
GRMZM2G330945	1618	207	432	3.26415	6.75892	1.05009	Up	6.085e-19	4.81219e-18
GRMZM2G417439	1682	36	75	0.546079	1.12878	1.04758	Up	0.000233146	0.0006674
AC218093.3_FG005	1578	74	154	1.19647	2.47051	1.04602	Up	1.27746e-07	5.18569e-07
GRMZM2G101383	2601	62	129	0.608177	1.25551	1.04572	Up	1.36089e-06	5.04962e-06
GRMZM2G073150	1048	2363	4915	57.5282	118.723	1.04526	Up	1.88613e-196	1.06805e-194
GRMZM2G369931	2921	852	1772	7.44195	15.3569	1.04514	Up	4.83062e-72	1.15086e-70
AC195608.3_FG005	666	138	287	5.28669	10.9089	1.04507	Up	5.41206e-13	3.21147e-12
GRMZM2G095595	1453	63	131	1.10625	2.28233	1.04483	Up	1.14567e-06	4.28559e-06
GRMZM2G062121	683	140	291	5.22981	10.7856	1.04428	Up	3.8629e-13	2.31256e-12
GRMZM2G152419	2495	77	160	0.787406	1.62339	1.04383	Up	7.6464e-08	3.16708e-07
GRMZM2G019291	1771	310	643	4.46603	9.19104	1.04124	Up	4.5178e-27	4.73823e-26
GRMZM5G896260	1056	81	168	1.95704	4.02733	1.04115	Up	3.85978e-08	1.63278e-07
GRMZM5G884137	2655	511	1059	4.9106	10.0973	1.03999	Up	1.98453e-43	3.08578e-42
GRMZM2G086258	2064	402	833	4.9693	10.2166	1.03981	Up	1.63741e-34	2.0777e-33
GRMZM2G145482	2290	167	346	1.86063	3.82484	1.03961	Up	3.03368e-15	2.02548e-14
GRMZM2G031479	1926	42	87	0.55638	1.1435	1.03931	Up	8.1141e-05	0.00024707
GRMZM2G011129	1464	224	464	3.90378	8.02323	1.03931	Up	6.42176e-20	5.29656e-19
GRMZM2G001088	1981	84	174	1.08187	2.2235	1.03931	Up	2.31258e-08	9.93369e-08
GRMZM2G078116	1600	85	176	1.35543	2.78461	1.03873	Up	1.94975e-08	8.43485e-08
GRMZM2G111152	1715	100	207	1.4877	3.05547	1.03832	Up	1.12084e-09	5.37014e-09
GRMZM2G141978	662	44	91	1.69579	3.47981	1.03705	Up	5.71586e-05	0.000178155
GRMZM2G128663	2267	2944	6088	33.1333	67.9822	1.03688	Up	1.10257e-239	7.43669e-238
GRMZM2G150791	1058	59	122	1.4228	2.91908	1.03678	Up	3.10138e-06	1.11137e-05
GRMZM2G145458	746	178	368	6.08779	12.4877	1.03651	Up	4.77114e-16	3.31533e-15
GRMZM2G069203	1378	987	2040	18.2745	37.476	1.03613	Up	1.60456e-81	4.26087e-80
GRMZM2G062576	3385	107	221	0.806499	1.65275	1.03512	Up	3.41404e-10	1.69679e-09
GRMZM2G168079	1886	935	1931	12.6488	25.9187	1.03499	Up	3.96208e-77	1.00298e-75
GRMZM2G055116	1798	1481	3058	21.0157	43.0547	1.0347	Up	5.52894e-121	2.08206e-119
GRMZM2G043117	1299	480	991	9.42781	19.3124	1.03454	Up	2.04944e-40	2.97203e-39
AC214648.3_FG003	1667	202	417	3.09168	6.33246	1.03438	Up	6.28434e-18	4.75193e-17
GRMZM2G311914	2643	47	97	0.453711	0.929067	1.03401	Up	3.38352e-05	0.000108547
AC194970.5_FG002	951	251	518	6.73398	13.7886	1.03395	Up	6.97398e-22	6.17666e-21
GRMZM2G160211	1003	207	427	5.2656	10.777	1.03329	Up	2.71502e-18	2.08676e-17
GRMZM2G092663	1229	1262	2603	26.1991	53.616	1.03315	Up	5.08978e-103	1.67918e-101
GRMZM2G147724	1906	64	132	0.856714	1.75317	1.03308	Up	1.30872e-06	4.86376e-06
GRMZM2G383088	2111	530	1093	6.40569	13.107	1.03291	Up	2.74142e-44	4.33599e-43
GRMZM2G359127	735	178	367	6.1789	12.6401	1.03259	Up	6.42786e-16	4.44314e-15
GRMZM2G054252	1680	593	1222	9.00584	18.4134	1.03182	Up	3.14778e-49	5.47829e-48
GRMZM2G024838	1087	413	851	9.69391	19.8186	1.0317	Up	8.55318e-35	1.09032e-33
GRMZM2G095323	1512	184	379	3.10488	6.34541	1.03118	Up	2.34352e-16	1.65574e-15
GRMZM2G358768	1329	36	74	0.691124	1.40955	1.02821	Up	0.000318478	0.000892315
GRMZM2G142207	2734	91	187	0.849222	1.73147	1.02778	Up	9.46908e-09	4.20676e-08
GRMZM2G005308	2417	510	1048	5.38359	10.9763	1.02775	Up	3.34836e-42	5.07133e-41
GRMZM5G832994	2090	37	76	0.451683	0.920534	1.02716	Up	0.000266792	0.000755521
GRMZM2G147942	2938	74	152	0.642626	1.30968	1.02716	Up	2.3439e-07	9.31666e-07
GRMZM2G085582	1440	347	712	6.14817	12.5167	1.02563	Up	4.10606e-29	4.56175e-28
GRMZM2G075244	2176	1070	2195	12.5459	25.5357	1.02529	Up	4.17302e-86	1.17277e-84
GRMZM5G853245	1905	2560	5251	34.2865	69.7781	1.02513	Up	3.2246e-203	1.88217e-201
GRMZM2G010257	769	215	441	7.1333	14.5173	1.02513	Up	1.282e-18	1.00055e-17
GRMZM2G014419	1355	138	283	2.59847	5.28712	1.02482	Up	1.79116e-12	1.03082e-11
GRMZM2G160902	1711	614	1259	9.15581	18.6272	1.02465	Up	4.14744e-50	7.32304e-49
GRMZM2G060011	1145	60	123	1.33698	2.71939	1.02431	Up	3.53646e-06	1.26162e-05
GRMZM2G455749	1020	81	166	2.02611	4.11984	1.02387	Up	7.05966e-08	2.92965e-07
GRMZM2G180916	1789	365	748	5.20548	10.5843	1.02383	Up	2.02918e-30	2.32941e-29
GRMZM2G006942	2742	908	1860	8.44884	17.1719	1.02322	Up	5.20316e-73	1.25239e-71
GRMZM2G444138	932	62	127	1.69728	3.44953	1.02317	Up	2.50258e-06	9.04373e-06
GRMZM2G101515	3080	1849	3787	15.3167	31.1255	1.02299	Up	1.25993e-146	5.657e-145
GRMZM2G424112	713	42	86	1.50293	3.05338	1.02263	Up	0.000110442	0.000331141
GRMZM2G143791	1591	42	86	0.673531	1.36836	1.02263	Up	0.000110442	0.000331173
GRMZM5G801091	747	86	176	2.93736	5.96437	1.02185	Up	3.00088e-08	1.27728e-07
GRMZM2G163436	603	43	88	1.81941	3.69435	1.02185	Up	9.264e-05	0.000280116
GRMZM2G116885	1084	108	221	2.54199	5.16102	1.0217	Up	5.23956e-10	2.57082e-09
GRMZM2G174739	1649	65	133	1.00571	2.04175	1.0216	Up	1.49081e-06	5.50541e-06
GRMZM2G050730	1006	196	401	4.97092	10.0906	1.02143	Up	5.63174e-17	4.09326e-16
GRMZM2G142873	2186	482	986	5.62569	11.4182	1.02124	Up	2.07372e-39	2.94946e-38
GRMZM2G161175	2044	44	90	0.549225	1.11464	1.02111	Up	7.7722e-05	0.000237421
GRMZM2G171822	1638	132	270	2.05607	4.17275	1.02111	Up	6.64868e-12	3.70277e-11
GRMZM2G105770	3708	355	726	2.44268	4.95643	1.02084	Up	1.94039e-29	2.17484e-28
GRMZM5G843748	1438	245	501	4.34696	8.81965	1.02071	Up	8.34948e-21	7.10666e-20
GRMZM2G129135	1948	94	192	1.23117	2.49508	1.01906	Up	7.65396e-09	3.42645e-08
GRMZM2G108737	2472	47	96	0.485096	0.983094	1.01906	Up	4.59454e-05	0.000144917
GRMZM2G151295	1634	73	149	1.13985	2.30838	1.01803	Up	3.75902e-07	1.47009e-06
GRMZM2G030097	1760	146	298	2.1165	4.28623	1.01803	Up	6.2305e-13	3.67843e-12
GRMZM2G150286	1385	393	802	7.23971	14.6587	1.01776	Up	3.39132e-32	4.0653e-31
GRMZM2G068455	2322	581	1185	6.38399	12.919	1.01696	Up	1.05022e-46	1.73808e-45
GRMZM2G449489	3039	663	1352	5.56623	11.2621	1.0167	Up	5.10158e-53	9.45318e-52
GRMZM2G113815	2192	153	312	1.78086	3.60318	1.0167	Up	1.90983e-13	1.16587e-12
GRMZM5G883601	1728	1108	2259	16.3597	33.0937	1.01641	Up	2.49608e-87	7.08047e-86
GRMZM2G174906	978	441	899	11.5048	23.2698	1.01623	Up	8.36484e-36	1.09482e-34
GRMZM2G144158	1848	52	106	0.717926	1.45203	1.01617	Up	1.91921e-05	6.32552e-05
GRMZM2G129783	2727	52	106	0.486516	0.983995	1.01617	Up	1.91921e-05	6.32484e-05
GRMZM2G125020	2046	261	532	3.25472	6.58231	1.01606	Up	7.65392e-22	6.76899e-21
GRMZM2G161521	680	437	890	16.3965	33.1324	1.01486	Up	2.18324e-35	2.82824e-34
GRMZM2G006144	2110	165	336	1.99517	4.03115	1.01468	Up	2.5203e-14	1.6e-13
GRMZM2G085670	1461	339	690	5.92009	11.9556	1.014	Up	9.07252e-28	9.68586e-27
GRMZM2G059991	1110	2631	5353	60.4751	122.081	1.01342	Up	2.78638e-203	1.62952e-201
GRMZM2G169382	1183	2124	4321	45.8087	92.4638	1.01327	Up	1.92255e-164	9.47293e-163
GRMZM2G012479	2035	59	120	0.739718	1.49276	1.01293	Up	5.6859e-06	1.99351e-05
GRMZM2G404380	916	96	195	2.67396	5.38904	1.01105	Up	7.32248e-09	3.28289e-08
GRMZM2G024104	1742	701	1423	10.2671	20.679	1.01013	Up	3.88298e-55	7.47344e-54
GRMZM5G806649	1886	134	272	1.81277	3.6509	1.01006	Up	8.5512e-12	4.72848e-11
GRMZM2G428179	1237	67	136	1.38192	2.78318	1.01006	Up	1.4251e-06	5.27558e-06
GRMZM2G420055	1655	67	136	1.03289	2.08024	1.01006	Up	1.4251e-06	5.27623e-06
GRMZM2G107945	2349	970	1966	10.5358	21.1872	1.00789	Up	3.22396e-75	7.97503e-74
AC210976.4_FG008	1125	38	77	0.861806	1.73265	1.00754	Up	0.00030383	0.00085348
GRMZM2G012566	2529	39	79	0.393454	0.790771	1.00706	Up	0.000254508	0.000724248
GRMZM2G370745	2108	40	81	0.484137	0.972718	1.00661	Up	0.000213246	0.000614492
AC206642.4_FG001	786	1379	2792	44.7631	89.9218	1.00636	Up	9.03528e-106	3.02692e-104
GRMZM2G031837	2801	87	176	0.792473	1.59064	1.00517	Up	4.58342e-08	1.92681e-07
GRMZM2G161009	1898	313	633	4.20753	8.44267	1.00473	Up	3.01334e-25	2.99087e-24
GRMZM2G156606	2342	823	1664	8.96585	17.9862	1.00438	Up	1.38006e-63	2.98771e-62
GRMZM2G045699	788	49	99	1.58653	3.1804	1.00333	Up	4.38148e-05	0.000138557
GRMZM2G392477	2666	147	297	1.40681	2.82013	1.00333	Up	1.26947e-12	7.37717e-12
GRMZM2G022398	1950	50	101	0.654205	1.31117	1.00304	Up	3.67836e-05	0.000117472
GRMZM2G176834	1414	51	103	0.920236	1.844	1.00276	Up	3.08856e-05	9.95687e-05
GRMZM2G114707	2738	54	109	0.503198	1.00778	1.00198	Up	1.83e-05	6.04463e-05
GRMZM2G001530	1321	221	446	4.26843	8.54682	1.00168	Up	3.62888e-18	2.77301e-17
GRMZM2G065276	2647	1128	2276	10.8726	21.7666	1.00142	Up	6.91296e-86	1.93742e-84
GRMZM2G352132	1851	62	125	0.854602	1.70953	1.00027	Up	4.55826e-06	1.60987e-05
AC197699.3_FG010	324	66	0	5.1973	0.001	-12.3435	Down	1.04157e-20	8.8405e-20
GRMZM2G102888	547	24	0	1.11944	0.001	-10.1286	Down	5.4028e-08	2.25876e-07
GRMZM2G147491	1504	55	0	0.933025	0.001	-9.86577	Down	2.22734e-17	1.64367e-16
GRMZM2G112792	2206	78	0	0.902127	0.001	-9.81719	Down	2.42576e-24	2.33661e-23
GRMZM2G455440	705	22	0	0.796182	0.001	-9.63695	Down	2.17816e-07	8.68974e-07
GRMZM2G381071	1062	33	0	0.792808	0.001	-9.63083	Down	1.01857e-10	5.25418e-10
GRMZM5G818664	585	18	0	0.785046	0.001	-9.61663	Down	3.54028e-06	1.26254e-05
GRMZM2G402714	1016	31	0	0.778478	0.001	-9.60451	Down	4.10642e-10	2.03027e-09
GRMZM2G336859	478	14	0	0.747272	0.001	-9.54549	Down	5.75418e-05	0.000179276
GRMZM2G066546	455	13	0	0.728972	0.001	-9.50972	Down	0.000115537	0.000345256
GRMZM2G075456	964	27	0	0.714604	0.001	-9.481	Down	6.67436e-09	3.00252e-08
GRMZM2G107302	568	13	0	0.583947	0.001	-9.18969	Down	0.000115537	0.000345358
GRMZM2G462719	1617	36	0	0.56803	0.001	-9.14982	Down	1.25829e-11	6.88882e-11
GRMZM2G459614	1000	22	0	0.561308	0.001	-9.13265	Down	2.17816e-07	8.68859e-07
GRMZM2G093554	1010	22	0	0.555751	0.001	-9.11829	Down	2.17816e-07	8.68745e-07
GRMZM2G302927	672	14	0	0.531542	0.001	-9.05404	Down	5.75418e-05	0.000179203
GRMZM2G500073	581	12	0	0.526967	0.001	-9.04157	Down	0.000231982	0.000665072
GRMZM2G175425	799	16	0	0.510919	0.001	-8.99695	Down	1.42728e-05	4.77945e-05
GRMZM2G008783	1068	21	0	0.50168	0.001	-8.97062	Down	4.37348e-07	1.70228e-06
GRMZM2G150450	1180	23	0	0.497307	0.001	-8.95799	Down	1.08481e-07	4.43093e-07
GRMZM2G325612	2162	42	0	0.495647	0.001	-8.95317	Down	1.92027e-13	1.17154e-12
GRMZM2G173669	1563	30	0	0.489712	0.001	-8.93579	Down	8.24518e-10	3.98119e-09
GRMZM2G468747	782	14	0	0.456772	0.001	-8.83533	Down	5.75418e-05	0.000179111
GRMZM5G842556	744	13	0	0.445809	0.001	-8.80028	Down	0.000115537	0.000345222
GRMZM2G337785	2531	43	0	0.433466	0.001	-8.75977	Down	9.5637e-14	5.92161e-13
GRMZM2G335709	900	15	0	0.425233	0.001	-8.73211	Down	2.8658e-05	9.27124e-05
GRMZM2G175250	1852	28	0	0.385741	0.001	-8.59149	Down	3.32408e-09	1.53472e-08
GRMZM2G105219	2654	36	0	0.346083	0.001	-8.43497	Down	1.25829e-11	6.88758e-11
GRMZM2G700200	1073	14	0	0.332895	0.001	-8.37892	Down	5.75418e-05	0.000179258
GRMZM2G411691	1002	13	0	0.33102	0.001	-8.37077	Down	0.000115537	0.000345324
GRMZM5G858653	1544	20	0	0.330492	0.001	-8.36847	Down	8.78142e-07	3.31592e-06
GRMZM5G834260	1113	14	0	0.320931	0.001	-8.32612	Down	5.75418e-05	0.000179221
GRMZM2G155106	1122	14	0	0.318357	0.001	-8.3145	Down	5.75418e-05	0.000179166
GRMZM2G118610	1818	22	0	0.30875	0.001	-8.2703	Down	2.17816e-07	8.68631e-07
GRMZM2G322844	1410	17	0	0.307616	0.001	-8.26499	Down	7.10842e-06	2.4638e-05
GRMZM2G415751	1101	13	0	0.301255	0.001	-8.23484	Down	0.000115537	0.00034546
GRMZM2G002915	1380	16	0	0.295815	0.001	-8.20855	Down	1.42728e-05	4.77892e-05
GRMZM2G429000	1217	14	0	0.293505	0.001	-8.19724	Down	5.75418e-05	0.000179239
GRMZM2G377502	1079	12	0	0.283752	0.001	-8.14848	Down	0.000231982	0.000664884
GRMZM2G473274	1098	12	0	0.278842	0.001	-8.1233	Down	0.000231982	0.00066457
GRMZM2G134545	2496	27	0	0.275993	0.001	-8.10849	Down	6.67436e-09	3.00208e-08
GRMZM2G107211	1492	16	0	0.273609	0.001	-8.09597	Down	1.42728e-05	4.77998e-05
GRMZM2G319786	1136	12	0	0.269514	0.001	-8.07422	Down	0.000231982	0.000664946
GRMZM2G064437	2038	21	0	0.262902	0.001	-8.03838	Down	4.37348e-07	1.7025e-06
AC194172.3_FG008	1197	12	0	0.255779	0.001	-7.99876	Down	0.000231982	0.000664633
GRMZM2G048474	1673	16	0	0.244007	0.001	-7.93078	Down	1.42728e-05	4.78103e-05
GRMZM2G009232	1888	18	0	0.243248	0.001	-7.92628	Down	3.54028e-06	1.26269e-05
GRMZM2G062123	1486	14	0	0.240374	0.001	-7.90914	Down	5.75418e-05	0.000179184
GRMZM2G035370	2238	21	0	0.239408	0.001	-7.90332	Down	4.37348e-07	1.70206e-06
GRMZM2G001661	1391	13	0	0.238449	0.001	-7.89753	Down	0.000115537	0.000345392
GRMZM2G084947	1295	12	0	0.236423	0.001	-7.88523	Down	0.000231982	0.000664382
GRMZM2G089776	600	911	4	38.7388	0.168764	-7.84262	Down	2.98172e-267	2.3087e-265
GRMZM2G168588	1580	14	0	0.226073	0.001	-7.82065	Down	5.75418e-05	0.000179147
EF517601.1_FG023	1833	16	0	0.222708	0.001	-7.79901	Down	1.42728e-05	4.78156e-05
GRMZM2G080262	2751	24	0	0.222587	0.001	-7.79822	Down	5.4028e-08	2.25907e-07
GRMZM2G110107	1745	15	0	0.219318	0.001	-7.77688	Down	2.8658e-05	9.27025e-05
GRMZM2G003869	2187	18	0	0.209992	0.001	-7.71419	Down	3.54028e-06	1.26283e-05
GRMZM2G159899	1459	12	0	0.209848	0.001	-7.7132	Down	0.000231982	0.000664695
GRMZM2G048775	1723	14	0	0.207311	0.001	-7.69565	Down	5.75418e-05	0.000179092
GRMZM2G029314	2114	16	0	0.193105	0.001	-7.59324	Down	1.42728e-05	4.7805e-05
GRMZM2G013530	1762	13	0	0.188242	0.001	-7.55644	Down	0.000115537	0.00034529
GRMZM2G346095	1628	12	0	0.188064	0.001	-7.55508	Down	0.000231982	0.000665198
GRMZM2G101221	1648	12	0	0.185782	0.001	-7.53746	Down	0.000231982	0.000664507
GRMZM2G086925	1658	12	0	0.184661	0.001	-7.52874	Down	0.000231982	0.000664821
GRMZM2G166445	1658	12	0	0.184661	0.001	-7.52874	Down	0.000231982	0.000664758
GRMZM2G140824	1742	12	0	0.175757	0.001	-7.45744	Down	0.000231982	0.000664444
GRMZM2G010488	2706	17	0	0.160288	0.001	-7.32452	Down	7.10842e-06	2.46352e-05
GRMZM2G318292	2254	14	0	0.158472	0.001	-7.30808	Down	5.75418e-05	0.000179295
AC210013.4_FG017	1966	12	0	0.155731	0.001	-7.28292	Down	0.000231982	0.000665009
GRMZM2G147772	2332	14	0	0.153172	0.001	-7.259	Down	5.75418e-05	0.000179074
GRMZM2G043854	2335	13	0	0.142048	0.001	-7.15023	Down	0.000115537	0.000345426
GRMZM2G318689	2421	13	0	0.137002	0.001	-7.09805	Down	0.000115537	0.000345188
GRMZM2G574534	2627	14	0	0.135971	0.001	-7.08716	Down	5.75418e-05	0.000179129
GRMZM2G015080	2727	13	0	0.121629	0.001	-6.92634	Down	0.000115537	0.000345154
GRMZM2G142898	3638	12	0	0.0841583	0.001	-6.39503	Down	0.000231982	0.000665135
EF517601.1_FG009	531	83	1	3.98806	0.0476736	-6.38635	Down	3.20846e-24	3.07396e-23
GRMZM2G160687	2087	70	1	0.855764	0.0121297	-6.1406	Down	2.34794e-20	1.97136e-19
GRMZM2G009854	737	124	2	4.29272	0.0686965	-5.96551	Down	5.89244e-35	7.55906e-34
AC165171.2_FG002	1014	52	1	1.30841	0.0249652	-5.71176	Down	4.977e-15	3.28039e-14
AC234165.1_FG002	1422	45	1	0.807405	0.0178022	-5.50317	Down	5.7147e-13	3.38642e-12
GRMZM2G443439	683	39	1	1.45688	0.0370639	-5.29672	Down	3.2765e-11	1.74624e-10
GRMZM2G001875	1126	36	1	0.815723	0.0224819	-5.18124	Down	2.4628e-10	1.23801e-09
AC200112.4_FG007	651	196	6	7.68164	0.233315	-5.04106	Down	6.82986e-51	1.22157e-49
GRMZM2G090328	1536	31	1	0.514931	0.0164809	-4.96551	Down	7.00668e-09	3.14689e-08
GRMZM2G429955	1028	119	4	2.95347	0.0985007	-4.90613	Down	5.78032e-31	6.71943e-30
GRMZM2G359929	3215	59	2	0.46822	0.0157479	-4.89396	Down	6.7452e-16	4.65826e-15
GRMZM2G338431	1459	140	5	2.44823	0.0867535	-4.81867	Down	7.0209e-36	9.19717e-35
GRMZM2G060311	1067	110	4	2.63031	0.0949004	-4.79268	Down	2.26554e-28	2.46553e-27
AC197699.3_FG005	327	402	16	31.3658	1.23864	-4.66237	Down	1.08437e-98	3.46086e-97
GRMZM2G356128	1523	146	6	2.44586	0.0997295	-4.61618	Down	1.69125e-36	2.2554e-35
GRMZM2G007252	1563	97	4	1.5834	0.0647848	-4.61123	Down	1.20631e-24	1.17052e-23
GRMZM2G466769	3957	24	1	0.154748	0.00639744	-4.59628	Down	7.32026e-07	2.78636e-06
GRMZM2G475536	1811	95	4	1.33839	0.0559131	-4.58117	Down	4.49132e-24	4.28412e-23
GRMZM2G162972	737	47	2	1.62708	0.0686965	-4.5659	Down	1.89118e-12	1.08673e-11
GRMZM2G381283	429	47	2	2.79524	0.118017	-4.5659	Down	1.89118e-12	1.08652e-11
GRMZM2G137535	2260	1802	78	20.3435	0.873692	-4.5413	Down	0	0
GRMZM2G104549	1171	46	2	1.00226	0.043236	-4.53488	Down	3.64842e-12	2.06406e-11
GRMZM2G476886	1618	248	11	3.91068	0.172102	-4.50608	Down	3.28654e-60	6.79054e-59
GRMZM2G003711	514	66	3	3.27612	0.147751	-4.47075	Down	7.53596e-17	5.44599e-16
GRMZM2G382747	1871	44	2	0.600009	0.02706	-4.47075	Down	1.35449e-11	7.39414e-11
GRMZM2G423575	394	21	1	1.35988	0.0642504	-4.40363	Down	5.26706e-06	1.85073e-05
GRMZM2G104260	681	20	1	0.74931	0.0371728	-4.33324	Down	1.01348e-05	3.44817e-05
GRMZM2G703423	285	19	1	1.70093	0.0888234	-4.25924	Down	1.94643e-05	6.41038e-05
GRMZM2G075417	1930	38	2	0.502348	0.0262328	-4.25924	Down	6.77618e-10	3.29442e-09
GRMZM2G468615	570	19	1	0.850467	0.0444117	-4.25924	Down	1.94643e-05	6.40968e-05
GRMZM2G144034	1297	38	2	0.747519	0.0390357	-4.25924	Down	6.77618e-10	3.29389e-09
GRMZM2G068707	1176	75	4	1.62717	0.0861043	-4.24013	Down	2.07724e-18	1.60756e-17
GRMZM2G093020	1591	37	2	0.593349	0.0318223	-4.22077	Down	1.29585e-09	6.18323e-09
GRMZM2G150091	877	36	2	1.04733	0.0577302	-4.18124	Down	2.4751e-09	1.15683e-08
GRMZM2G063522	1534	36	2	0.598764	0.0330048	-4.18124	Down	2.4751e-09	1.15665e-08
GRMZM2G353024	1925	196	11	2.59779	0.144655	-4.16659	Down	1.49458e-45	2.43498e-44
GRMZM5G829728	454	17	1	0.95537	0.0557592	-4.09878	Down	7.13352e-05	0.000218792
GRMZM2G014558	2532	33	2	0.332528	0.0199958	-4.05571	Down	1.71105e-08	7.4393e-08
GRMZM2G164967	1923	65	4	0.862408	0.0526566	-4.03368	Down	1.29273e-15	8.77979e-15
GRMZM2G535623	556	16	1	0.734216	0.04553	-4.01132	Down	0.000136068	0.000402762
GRMZM2G046111	750	287	18	9.76336	0.607552	-4.0063	Down	2.9364e-64	6.43042e-63
GRMZM2G170552	1989	13571	857	174.083	10.9073	-3.9964	Down	0	0
GRMZM5G832229	665	2153	137	82.604	5.2152	-3.98542	Down	0	0
GRMZM2G119689	2708	31	2	0.292073	0.0186962	-3.96551	Down	6.16374e-08	2.56734e-07
GRMZM2G045154	2278	30	2	0.336005	0.0222254	-3.91821	Down	1.16698e-07	4.75759e-07
GRMZM2G080423	1242	15	1	0.30814	0.0203822	-3.91821	Down	0.000258822	0.000734596
GRMZM2G159009	789	30	2	0.970114	0.064169	-3.91821	Down	1.16698e-07	4.75823e-07
AC202877.3_FG002	1113	15	1	0.343854	0.0227445	-3.91821	Down	0.000258822	0.000734664
GRMZM2G081928	1259	15	1	0.303979	0.020107	-3.91821	Down	0.000258822	0.000734527
GRMZM2G474194	1392	59	4	1.08141	0.0727433	-3.89396	Down	5.90526e-14	3.68648e-13
GRMZM2G037286	1479	687	48	11.8513	0.821572	-3.85052	Down	3.29132e-147	1.48658e-145
GRMZM2G441115	870	550	39	16.1295	1.1348	-3.8292	Down	1.11375e-117	4.11249e-116
GRMZM2G091047	1005	140	10	3.55419	0.251887	-3.81867	Down	5.63464e-31	6.55259e-30
GRMZM2G024468	1320	56	4	1.08241	0.0767111	-3.81867	Down	3.9398e-13	2.35813e-12
GRMZM2G170716	1447	84	6	1.48112	0.104968	-3.81867	Down	4.23676e-19	3.36722e-18
GRMZM2G317317	1170	55	4	1.19938	0.0865459	-3.79268	Down	7.40104e-13	4.35426e-12
GRMZM2G010669	1639	26	2	0.404737	0.0308904	-3.71176	Down	1.4714e-06	5.43903e-06
GRMZM2G108487	1303	26	2	0.509105	0.038856	-3.71176	Down	1.4714e-06	5.44035e-06
AC206169.3_FG002	890	26	2	0.745353	0.0568869	-3.71176	Down	1.4714e-06	5.43969e-06
GRMZM2G122712	1222	26	2	0.542851	0.0414315	-3.71176	Down	1.4714e-06	5.43837e-06
GRMZM2G063438	1373	78	6	1.44945	0.110625	-3.71176	Down	1.83148e-17	1.35683e-16
GRMZM2G064083	550	51	4	2.36584	0.184107	-3.68374	Down	9.1098e-12	5.02546e-11
GRMZM2G039630	628	201	16	8.16611	0.64496	-3.66237	Down	1.75342e-42	2.67302e-41
GRMZM2G034318	1037	50	4	1.23018	0.0976458	-3.65517	Down	1.70101e-11	9.22936e-11
GRMZM2G160268	1276	50	4	0.999765	0.0793563	-3.65517	Down	1.70101e-11	9.22771e-11
GRMZM2G421565	1347	25	2	0.473534	0.0375867	-3.65517	Down	2.75782e-06	9.93535e-06
GRMZM2G417954	2285	246	20	2.7468	0.221573	-3.6319	Down	2.52234e-51	4.54081e-50
GRMZM2G118950	1812	304	25	4.28049	0.349264	-3.61539	Down	7.70836e-63	1.6488e-61
GRMZM2G113340	988	494	41	12.757	1.05051	-3.60213	Down	7.9532e-101	2.58177e-99
GRMZM2G121487	1868	1277	106	17.4419	1.43649	-3.60194	Down	6.61868e-258	4.88784e-256
GRMZM2G080107	849	24	2	0.721244	0.0596341	-3.59628	Down	5.1563e-06	1.81328e-05
GRMZM5G892991	3388	36	3	0.271105	0.0224156	-3.59628	Down	1.70193e-08	7.40495e-08
AC207722.2_FG009	1166	1282	109	28.0523	2.36647	-3.56731	Down	8.17388e-257	5.97816e-255
GRMZM2G072488	1530	47	4	0.783763	0.0661822	-3.5659	Down	1.0983e-10	5.64818e-10
GRMZM2G016677	1376	163	14	3.02237	0.257562	-3.55269	Down	6.87306e-34	8.59543e-33
GRMZM2G704488	1176	128	11	2.77703	0.236787	-3.55188	Down	6.67316e-27	6.96505e-26
AC215639.3_FG002	1116	46	4	1.05165	0.0907336	-3.53488	Down	2.03918e-10	1.03087e-09
GRMZM2G008374	1583	23	2	0.370703	0.0319832	-3.53488	Down	9.6154e-06	3.28102e-05
GRMZM2G163542	1407	23	2	0.417073	0.0359839	-3.53488	Down	9.6154e-06	3.27991e-05
GRMZM2G389416	1089	23	2	0.538863	0.0464916	-3.53488	Down	9.6154e-06	3.28028e-05
GRMZM5G805008	909	34	3	0.954319	0.0835468	-3.51382	Down	5.88468e-08	2.45413e-07
GRMZM2G332423	1095	34	3	0.792216	0.0693553	-3.51382	Down	5.88468e-08	2.45447e-07
GRMZM2G084609	1186	56	5	1.20471	0.106723	-3.49674	Down	2.49706e-12	1.42491e-11
GRMZM2G453320	2771	44	4	0.40513	0.0365423	-3.47075	Down	6.99618e-10	3.3954e-09
GRMZM2G316840	1197	22	2	0.468929	0.0422969	-3.47075	Down	1.788e-05	5.91298e-05
GRMZM2G082504	1023	22	2	0.548688	0.0494911	-3.47075	Down	1.788e-05	5.91234e-05
GRMZM2G427713	782	22	2	0.717785	0.0647434	-3.47075	Down	1.788e-05	5.9117e-05
GRMZM2G335814	2503	53	5	0.540249	0.0505687	-3.41731	Down	1.57151e-11	8.54962e-11
GRMZM2G015727	2122	21	2	0.252495	0.0238593	-3.40363	Down	3.31468e-05	0.000106429
GRMZM2G143608	1275	31	3	0.62034	0.0595639	-3.38055	Down	3.72426e-07	1.45706e-06
GRMZM5G822100	1755	51	5	0.741433	0.0721216	-3.36181	Down	5.3178e-11	2.79636e-10
GRMZM2G048826	1019	50	5	1.25191	0.124213	-3.33324	Down	9.75932e-11	5.03767e-10
GRMZM2G372877	3783	20	2	0.134888	0.0133834	-3.33324	Down	6.1246e-05	0.000189843
GRMZM2G152774	1101	20	2	0.46347	0.0459849	-3.33324	Down	6.1246e-05	0.000189823
GRMZM2G035256	1602	20	2	0.318527	0.0316038	-3.33324	Down	6.1246e-05	0.000189765
GRMZM2G391741	1983	50	5	0.643318	0.0638292	-3.33324	Down	9.75932e-11	5.03852e-10
GRMZM2G398996	1420	20	2	0.359352	0.0356545	-3.33324	Down	6.1246e-05	0.000189726
GRMZM2G127821	1239	20	2	0.411848	0.0408631	-3.33324	Down	6.1246e-05	0.000189784
AC235540.1_FG002	2390	20	2	0.213506	0.0211838	-3.33324	Down	6.1246e-05	0.000189804
GRMZM2G462647	1838	20	2	0.277628	0.0275459	-3.33324	Down	6.1246e-05	0.000189746
GRMZM2G051289	527	30	3	1.45241	0.144106	-3.33324	Down	6.8566e-07	2.61743e-06
GRMZM2G008507	3303	39	4	0.301255	0.0306566	-3.29672	Down	1.47896e-08	6.4682e-08
GRMZM2G108663	863	48	5	1.41909	0.146667	-3.27435	Down	3.2706e-10	1.62817e-09
GRMZM2G109271	1502	48	5	0.815361	0.0842699	-3.27435	Down	3.2706e-10	1.6279e-09
GRMZM2G148872	1866	38	4	0.519578	0.0542651	-3.25924	Down	2.70642e-08	1.15681e-07
GRMZM2G052685	2646	19	2	0.183207	0.0191343	-3.25924	Down	0.00011276	0.000337656
GRMZM2G702635	1058	19	2	0.458191	0.0478538	-3.25924	Down	0.00011276	0.000337623
GRMZM2G146523	2521	56	6	0.566753	0.0602491	-3.23371	Down	1.34056e-11	7.32467e-11
GRMZM5G873767	1536	37	4	0.614595	0.0659236	-3.22077	Down	4.94174e-08	2.07314e-07
GRMZM2G091124	1218	37	4	0.775056	0.0831352	-3.22077	Down	4.94174e-08	2.07343e-07
GRMZM2G476040	851	46	5	1.37914	0.148735	-3.21295	Down	1.08834e-09	5.21852e-09
GRMZM2G390896	1905	367	40	4.9153	0.531542	-3.20902	Down	4.2303e-68	9.66125e-67
GRMZM2G364127	456	18	2	1.00713	0.111029	-3.18124	Down	0.00020679	0.000597306
GRMZM2G163826	3049	18	2	0.150624	0.0166052	-3.18124	Down	0.00020679	0.000596965
GRMZM2G387127	1486	18	2	0.309053	0.0340709	-3.18124	Down	0.00020679	0.000597022
AC209206.3_FG014	1641	54	6	0.839583	0.0925582	-3.18124	Down	4.4339e-11	2.34293e-10
GRMZM5G875445	1665	36	4	0.551654	0.060816	-3.18124	Down	9.00254e-08	3.7005e-07
AC204887.4_FG003	573	18	2	0.801487	0.0883584	-3.18124	Down	0.00020679	0.000597192
GRMZM2G087364	1447	18	2	0.317382	0.0349892	-3.18124	Down	0.00020679	0.000597249
AC186156.3_FG004	612	18	2	0.750412	0.0827277	-3.18124	Down	0.00020679	0.000597079
GRMZM2G038536	2955	18	2	0.155415	0.0171335	-3.18124	Down	0.00020679	0.000597135
GRMZM2G127457	1064	281	32	6.73819	0.761344	-3.14574	Down	1.49148e-51	2.6962e-50
GRMZM2G063133	1679	35	4	0.531858	0.0603089	-3.1406	Down	1.63606e-07	6.58504e-07
GRMZM2G120619	1388	34	4	0.624983	0.072953	-3.09878	Down	2.96574e-07	1.17026e-06
GRMZM2G162093	1004	76	9	1.93134	0.226924	-3.08932	Down	1.02546e-14	6.64494e-14
GRMZM2G120922	3001	25	3	0.212546	0.0253062	-3.07021	Down	1.39068e-05	4.66459e-05
GRMZM2G175406	1603	249	30	3.96319	0.473762	-3.06443	Down	9.6136e-45	1.53737e-43
GRMZM2G037615	724	90	11	3.17163	0.384615	-3.04374	Down	5.81096e-17	4.21645e-16
GRMZM2G169149	1010	65	8	1.64199	0.200512	-3.03368	Down	1.43769e-12	8.32446e-12
GRMZM2G097989	1377	414	52	7.67088	0.955964	-3.00436	Down	5.94614e-72	1.41551e-70
GRMZM2G174107	2069	55	7	0.678236	0.0856466	-2.98532	Down	1.12355e-10	5.77414e-10
GRMZM2G087809	858	416	53	12.3704	1.56373	-2.98383	Down	8.32384e-72	1.97225e-70
AC205502.4_FG004	1614	47	6	0.742973	0.0941066	-2.98094	Down	2.758e-09	1.28155e-08
GRMZM2G153184	1503	2072	266	35.173	4.48018	-2.97284	Down	0	0
GRMZM2G451975	1857	31	4	0.42592	0.0545281	-2.96551	Down	1.73745e-06	6.38286e-06
GRMZM5G805505	1224	31	4	0.646188	0.0827277	-2.96551	Down	1.73745e-06	6.38209e-06
GRMZM2G023840	1533	31	4	0.515939	0.0660526	-2.96551	Down	1.73745e-06	6.38132e-06
GRMZM2G340739	4003	124	16	0.790341	0.101183	-2.96551	Down	2.57332e-22	2.31767e-21
GRMZM2G022440	1796	524	68	7.44395	0.958462	-2.95728	Down	3.21478e-89	9.32839e-88
GRMZM2G057766	1077	46	6	1.08973	0.141029	-2.94991	Down	4.93586e-09	2.24776e-08
GRMZM2G146511	1169	46	6	1.00397	0.12993	-2.94991	Down	4.93586e-09	2.24742e-08
GRMZM2G045927	1056	23	3	0.555703	0.0719167	-2.94991	Down	4.52882e-05	0.000143037
GRMZM2G099522	1101	23	3	0.53299	0.0689773	-2.94991	Down	4.52882e-05	0.000143052
GRMZM2G063583	195	84	11	10.9906	1.42801	-2.9442	Down	1.90219e-15	1.28386e-14
GRMZM2G405017	886	98	13	2.82209	0.371434	-2.92559	Down	1.0695e-17	8.01323e-17
GRMZM2G043813	1484	3901	521	67.0688	8.88743	-2.9158	Down	0	0
GRMZM2G096897	807	156	21	4.93207	0.658746	-2.9044	Down	3.66084e-27	3.84344e-26
GRMZM2G371276	1353	1214	164	22.8928	3.06845	-2.89932	Down	2.71458e-200	1.54874e-198
GRMZM2G004334	2199	111	15	1.28788	0.172679	-2.89884	Down	1.07694e-19	8.79873e-19
GRMZM2G096228	1427	23	2	0.411228	0.0555756	-2.88741	Down	9.6154e-06	3.28065e-05
GRMZM2G176384	1033	132	18	3.26026	0.441108	-2.88578	Down	4.6534e-23	4.2904e-22
GRMZM5G812538	762	22	3	0.736625	0.0996641	-2.88578	Down	8.1242e-05	0.000247253
GRMZM2G050076	1646	22	3	0.341013	0.0461385	-2.88578	Down	8.1242e-05	0.000247229
GRMZM2G362413	926	66	9	1.81849	0.246039	-2.88578	Down	3.44662e-12	1.95317e-11
GRMZM2G111147	1334	22	3	0.420771	0.0569296	-2.88578	Down	8.1242e-05	0.000247278
GRMZM2G374010	402	58	8	3.68112	0.503775	-2.8693	Down	8.3106e-11	4.30891e-10
GRMZM2G015908	1235	287	40	5.92916	0.819908	-2.85429	Down	7.07866e-48	1.19895e-46
GRMZM2G112222	1519	43	6	0.722253	0.0999921	-2.85262	Down	2.79042e-08	1.19087e-07
GRMZM2G094304	1673	318	45	4.84964	0.680909	-2.83235	Down	1.83008e-52	3.36646e-51
GRMZM2G013853	545	21	3	0.983108	0.139347	-2.81867	Down	0.000145103	0.000427962
GRMZM2G144956	621	56	8	2.30078	0.326115	-2.81867	Down	2.60582e-10	1.30774e-09
GRMZM5G858593	1047	28	4	0.682323	0.0967132	-2.81867	Down	9.8946e-06	3.37136e-05
GRMZM2G022470	1452	35	5	0.615007	0.0871717	-2.81867	Down	6.93388e-07	2.64526e-06
GRMZM2G427685	948	28	4	0.57243	0.0811368	-2.81867	Down	9.8946e-06	3.37098e-05
GRMZM2G165362	1041	35	5	0.857819	0.121588	-2.81867	Down	6.93388e-07	2.64493e-06
AC208212.3_FG001	492	265	38	13.7423	1.9552	-2.81324	Down	1.11345e-43	1.73935e-42
GRMZM2G348664	1323	139	20	2.68061	0.382686	-2.80833	Down	1.42814e-23	1.34326e-22
GRMZM2G157727	4059	806	118	5.06634	0.735928	-2.78331	Down	4.85262e-128	1.95082e-126
GRMZM2G432176	971	27	4	0.709452	0.104283	-2.7662	Down	1.75431e-05	5.80664e-05
GRMZM2G070172	1648	3996	593	61.8653	9.10898	-2.76377	Down	0	0
GRMZM2G006424	1523	67	10	1.12242	0.166216	-2.75548	Down	7.71866e-12	4.27981e-11
GRMZM2G310569	2640	67	10	0.647514	0.0958889	-2.75548	Down	7.71866e-12	4.27903e-11
GRMZM2G702671	1073	247	37	5.87321	0.87292	-2.75023	Down	7.0042e-40	1.00374e-38
GRMZM2G339728	1215	20	3	0.419984	0.0625054	-2.74828	Down	0.00025794	0.000732298
GRMZM2G310306	1313	1389	209	26.9908	4.02953	-2.74379	Down	5.38264e-216	3.29383e-214
GRMZM5G827496	2205	146	22	1.68936	0.252573	-2.74171	Down	4.21074e-24	4.02027e-23
GRMZM2G051752	1101	106	16	2.45639	0.367879	-2.73924	Down	7.28204e-18	5.49129e-17
GRMZM2G079957	1707	86	13	1.28542	0.192789	-2.73714	Down	9.80224e-15	6.35857e-14
GRMZM2G117378	1474	172	26	2.97721	0.446527	-2.73714	Down	4.3356e-28	4.67143e-27
GRMZM2G087169	1702	33	5	0.49469	0.0743674	-2.73378	Down	2.16544e-06	7.8732e-06
AC199771.4_FG001	336	92	14	6.98598	1.05478	-2.72752	Down	1.28634e-15	8.74033e-15
AC226736.2_FG002	915	137	21	3.82013	0.580993	-2.71703	Down	1.69162e-22	1.53265e-21
GRMZM2G003750	1372	26	4	0.483502	0.0738037	-2.71176	Down	3.09808e-05	9.98438e-05
GRMZM2G139193	1126	39	6	0.8837	0.134892	-2.71176	Down	2.71114e-07	1.07286e-06
GRMZM2G159075	2172	26	4	0.305416	0.04662	-2.71176	Down	3.09808e-05	9.9812e-05
AC217975.3_FG001	1597	52	8	0.830763	0.126811	-2.71176	Down	2.49892e-09	1.16724e-08
AC190587.3_FG005	2532	26	4	0.261992	0.0399916	-2.71176	Down	3.09808e-05	9.98014e-05
GRMZM2G180697	722	26	4	0.918787	0.140248	-2.71176	Down	3.09808e-05	9.98332e-05
GRMZM2G165433	2841	26	4	0.233497	0.0356419	-2.71176	Down	3.09808e-05	9.98226e-05
GRMZM2G170625	2127	26	4	0.311878	0.0476063	-2.71176	Down	3.09808e-05	9.98544e-05
GRMZM5G808652	742	32	5	1.10033	0.170584	-2.68939	Down	3.80754e-06	1.35498e-05
GRMZM2G478798	1544	32	5	0.528788	0.0819776	-2.68939	Down	3.80754e-06	1.35482e-05
GRMZM2G050273	573	204	32	9.08352	1.41373	-2.68374	Down	2.25616e-32	2.71311e-31
GRMZM2G170829	1295	38	6	0.748673	0.117288	-2.67428	Down	4.75236e-07	1.84219e-06
AC193745.3_FG003	1191	133	21	2.84917	0.446354	-2.67428	Down	1.55906e-21	1.36175e-20
GRMZM2G046430	1658	38	6	0.58476	0.0916092	-2.67428	Down	4.75236e-07	1.84266e-06
GRMZM2G098677	3226	44	7	0.34799	0.0549295	-2.66339	Down	5.998e-08	2.49933e-07
GRMZM2G081458	1542	25	4	0.413651	0.0656671	-2.65517	Down	5.44804e-05	0.00017028
GRMZM5G897740	526	25	4	1.21264	0.192507	-2.65517	Down	5.44804e-05	0.000170315
GRMZM5G858232	899	25	4	0.709511	0.112635	-2.65517	Down	5.44804e-05	0.000170262
GRMZM2G179779	688	25	4	0.927108	0.147178	-2.65517	Down	5.44804e-05	0.000170298
GRMZM2G157564	2808	156	25	1.41744	0.22538	-2.65286	Down	8.36438e-25	8.17372e-24
GRMZM2G018820	1635	185185	29775	2889.79	461.006	-2.64811	Down	0	0
GRMZM2G104204	961	180	29	4.7789	0.763918	-2.64519	Down	2.61028e-28	2.82954e-27
GRMZM5G891967	1245	31	5	0.635288	0.101665	-2.64358	Down	6.67084e-06	2.31849e-05
GRMZM2G351977	1121	1540	250	35.0505	5.64556	-2.63425	Down	7.36962e-229	4.69922e-227
GRMZM2G036996	834	80	13	2.44739	0.394593	-2.6328	Down	2.75432e-13	1.66632e-12
GRMZM2G063042	1570	283	46	4.59902	0.741704	-2.63241	Down	2.04994e-43	3.18097e-42
GRMZM2G103186	2412	3213	523	33.9869	5.48904	-2.63035	Down	0	0
GRMZM2G065317	983	215	35	5.58038	0.901336	-2.63023	Down	2.52792e-33	3.11141e-32
GRMZM2G145407	811	478	78	15.0378	2.4347	-2.62678	Down	4.81982e-72	1.14918e-70
GRMZM2G001332	694	38	6	1.39702	0.226361	-2.62566	Down	4.75236e-07	1.84243e-06
GRMZM5G844046	466	115	19	6.29637	1.03214	-2.60888	Down	2.43122e-18	1.87195e-17
GRMZM2G176519	2256	133	22	1.50415	0.246863	-2.60717	Down	5.5972e-21	4.79769e-20
AC205251.3_FG002	606	54	9	2.27352	0.375961	-2.59628	Down	2.9519e-09	1.36851e-08
GRMZM2G069932	2121	36	6	0.433052	0.0716115	-2.59628	Down	1.44639e-06	5.34986e-06
GRMZM2G091839	1542	552	93	9.13342	1.52676	-2.58068	Down	2.47334e-81	6.53927e-80
GRMZM2G117706	1320	136	23	2.62872	0.441089	-2.57522	Down	3.8026e-21	3.27609e-20
GRMZM2G479245	824	59	10	1.82685	0.307217	-2.57203	Down	6.56644e-10	3.19706e-09
GRMZM2G047124	736	506	86	17.5409	2.95796	-2.56804	Down	2.71426e-74	6.61182e-73
GRMZM2G016264	2164	844	144	9.95093	1.68453	-2.56249	Down	1.87076e-122	7.16935e-121
GRMZM2G032977	1274	427	73	8.5514	1.45053	-2.55958	Down	9.99732e-63	2.13239e-61
GRMZM2G308752	2059	111	19	1.37545	0.233598	-2.5578	Down	2.1524e-17	1.58876e-16
GRMZM2G108851	2309	105	18	1.16023	0.197343	-2.55564	Down	1.63486e-16	1.16182e-15
GRMZM2G349996	1043	560	96	13.6988	2.33002	-2.55564	Down	1.34444e-81	3.58266e-80
GRMZM2G161306	1231	70	12	1.45084	0.246772	-2.55564	Down	1.89596e-11	1.02542e-10
GRMZM2G008032	1406	58	10	1.0525	0.180047	-2.54737	Down	1.13359e-09	5.42691e-09
GRMZM2G002142	1635	87	15	1.35763	0.232245	-2.54737	Down	7.23442e-14	4.49865e-13
GRMZM2G020016	1816	58	10	0.814875	0.139398	-2.54737	Down	1.13359e-09	5.42776e-09
GRMZM5G804251	1929	81	14	1.07135	0.183725	-2.54381	Down	5.53488e-13	3.28243e-12
GRMZM2G079897	701	104	18	3.78524	0.65002	-2.54183	Down	2.81124e-16	1.97928e-15
GRMZM5G899188	814	196	34	6.14342	1.05737	-2.53856	Down	2.229e-29	2.49372e-28
GRMZM5G828488	1279	340	59	6.78246	1.16776	-2.53806	Down	8.17666e-50	1.43538e-48
GRMZM2G316775	1079	121	21	2.86116	0.492686	-2.53786	Down	1.10651e-18	8.66928e-18
GRMZM2G041645	1511	23	4	0.388367	0.0670144	-2.53488	Down	0.000166156	0.00048637
GRMZM2G170289	1893	23	4	0.309996	0.0534911	-2.53488	Down	0.000166156	0.000486417
GRMZM2G103847	2325	40	7	0.438951	0.0762162	-2.52589	Down	5.45148e-07	2.10272e-06
GRMZM2G007151	968	171	30	4.50712	0.784546	-2.52228	Down	1.21397e-25	1.2217e-24
GRMZM2G097638	1227	34	6	0.706989	0.123788	-2.51382	Down	4.34208e-06	1.538e-05
GRMZM2G138468	1654	348	62	5.36812	0.948918	-2.50006	Down	4.22048e-50	7.44767e-49
GRMZM2G083474	670	129	23	4.9124	0.869011	-2.49898	Down	1.66758e-19	1.35116e-18
GRMZM2G473536	1158	56	10	1.23384	0.218607	-2.49674	Down	3.3548e-09	1.54843e-08
GRMZM2G035890	1939	1991	356	26.1982	4.64777	-2.49486	Down	1.07758e-277	8.60706e-276
GRMZM2G165960	2100	167	30	2.02897	0.361638	-2.48813	Down	1.03677e-24	1.00891e-23
GRMZM2G047384	2323	100	18	1.09832	0.196153	-2.48525	Down	2.42452e-15	1.62772e-14
GRMZM2G100976	1021	61	11	1.52434	0.272734	-2.48262	Down	7.4256e-10	3.59518e-09
GRMZM2G478624	1007	33	6	0.836109	0.150832	-2.47075	Down	7.48132e-06	2.58773e-05
GRMZM2G014610	1558	22	4	0.360275	0.0649927	-2.47075	Down	0.000287976	0.000812252
GRMZM2G386154	2496	22	4	0.224883	0.0405684	-2.47075	Down	0.000287976	0.000812328
GRMZM5G802566	1774	33	6	0.474612	0.085619	-2.47075	Down	7.48132e-06	2.58802e-05
GRMZM2G051172	1265	110	20	2.21861	0.400232	-2.47075	Down	1.2298e-16	8.80144e-16
GRMZM2G073351	3111	785	145	6.43796	1.17989	-2.44796	Down	3.04224e-108	1.03518e-106
GRMZM2G393215	2028	346	64	4.35298	0.798885	-2.44594	Down	1.30192e-48	2.2414e-47
GRMZM5G889776	201	27	5	3.42725	0.629718	-2.44427	Down	6.03748e-05	0.000187353
GRMZM2G015912	707	86	16	3.10354	0.572892	-2.43758	Down	4.07308e-13	2.43646e-12
GRMZM2G050177	2769	3300	615	30.4067	5.62244	-2.43512	Down	0	0
GRMZM2G002652	1675	32	6	0.487432	0.0906794	-2.42635	Down	1.28391e-05	4.32606e-05
GRMZM2G451231	3078	32	6	0.265253	0.0493463	-2.42635	Down	1.28391e-05	4.3251e-05
GRMZM2G407837	3405	32	6	0.239779	0.0446074	-2.42635	Down	1.28391e-05	4.32558e-05
GRMZM2G303241	621	32	6	1.31473	0.244586	-2.42635	Down	1.28391e-05	4.32462e-05
GRMZM2G107226	997	69	13	1.76576	0.330081	-2.4194	Down	1.06378e-10	5.47718e-10
GRMZM2G119468	2387	53	10	0.566503	0.106052	-2.41731	Down	1.67651e-08	7.30064e-08
GRMZM2G096115	2083	53	10	0.64918	0.12153	-2.41731	Down	1.67651e-08	7.30274e-08
GRMZM2G398198	2201	53	10	0.614376	0.115014	-2.41731	Down	1.67651e-08	7.2996e-08
GRMZM2G465383	958	53	10	1.41153	0.264245	-2.41731	Down	1.67651e-08	7.30169e-08
GRMZM2G114578	2010	100	19	1.26935	0.239293	-2.40724	Down	7.77616e-15	5.07247e-14
GRMZM2G032682	958	126	24	3.3557	0.634188	-2.40363	Down	2.64304e-18	2.0335e-17
GRMZM2G453139	972	68	13	1.78493	0.338571	-2.39834	Down	1.80685e-10	9.16165e-10
GRMZM2G085845	1802	7615	1465	107.819	20.5805	-2.38926	Down	0	0
GRMZM2G411888	2718	57	11	0.535062	0.102451	-2.38477	Down	6.27004e-09	2.82608e-08
GRMZM2G036952	782	165	32	5.38339	1.03589	-2.37764	Down	3.02928e-23	2.81262e-22
GRMZM5G862276	704	72	14	2.60939	0.503417	-2.37389	Down	6.7949e-11	3.5418e-10
GRMZM2G068963	1084	41	8	0.965013	0.186824	-2.36887	Down	1.01623e-06	3.81836e-06
GRMZM2G104516	544	290	57	13.6012	2.65246	-2.35833	Down	2.44842e-39	3.47264e-38
GRMZM2G044247	1551	122	24	2.0069	0.391716	-2.35709	Down	2.14862e-17	1.58635e-16
GRMZM2G354867	3120	289	57	2.36332	0.46248	-2.35335	Down	4.11424e-39	5.80276e-38
GRMZM2G102683	2206	283	56	3.2731	0.642621	-2.34862	Down	3.03496e-38	4.22362e-37
GRMZM2G111998	2823	818	162	7.39301	1.4527	-2.34742	Down	2.53746e-107	8.56696e-106
GRMZM2G029038	809	1251	248	39.4537	7.76025	-2.34599	Down	4.9084e-163	2.40678e-161
GRMZM2G150859	1417	116	23	2.08866	0.410894	-2.34573	Down	1.60767e-16	1.1433e-15
GRMZM2G152793	2796	30	6	0.273755	0.0543233	-2.33324	Down	3.73328e-05	0.000119051
GRMZM2G414503	1459	230	46	4.02208	0.798132	-2.33324	Down	3.87268e-31	4.52962e-30
AC177947.2_FG003	612	60	12	2.50137	0.496366	-2.33324	Down	3.95342e-09	1.81534e-08
GRMZM2G047131	1395	185	37	3.38358	0.671429	-2.33324	Down	2.42794e-25	2.42013e-24
GRMZM2G057281	1884	40	8	0.541699	0.107493	-2.33324	Down	1.72258e-06	6.32976e-06
GRMZM2G078368	527	30	6	1.45241	0.288213	-2.33324	Down	3.73328e-05	0.000119038
GRMZM2G146315	1101	898	180	20.8098	4.13864	-2.33003	Down	1.32197e-116	4.84009e-115
GRMZM2G052422	1444	952	192	16.8209	3.36594	-2.32117	Down	6.02816e-123	2.32486e-121
GRMZM2G367094	584	114	23	4.98047	0.996982	-2.32064	Down	4.5385e-16	3.15801e-15
GRMZM2G408949	347	54	11	3.97048	0.802482	-2.30677	Down	3.0237e-08	1.28663e-07
GRMZM2G309847	899	505	103	14.3321	2.90035	-2.30495	Down	1.68542e-65	3.7422e-64
GRMZM2G702266	1233	323	66	6.68372	1.35504	-2.30231	Down	1.9742e-42	3.00355e-41
GRMZM2G096106	3084	83	17	0.686661	0.139543	-2.29889	Down	6.02168e-12	3.36036e-11
GRMZM2G466394	3019	68	14	0.574678	0.117392	-2.29142	Down	5.46914e-10	2.67827e-09
GRMZM2G323475	1716	34	7	0.505522	0.103265	-2.29142	Down	1.34996e-05	4.53552e-05
GRMZM2G159397	1730	63	13	0.929123	0.190226	-2.28816	Down	2.4695e-09	1.15456e-08
GRMZM2G082203	2979	29	6	0.248374	0.0509863	-2.28433	Down	6.3225e-05	0.000195438
GRMZM2G007277	2184	29	6	0.338785	0.0695458	-2.28433	Down	6.3225e-05	0.000195418
GRMZM2G047954	1653	633	131	9.77033	2.00618	-2.28395	Down	8.90632e-81	2.34047e-79
GRMZM2G035421	3024	2107	437	17.7771	3.65824	-2.2808	Down	4.0966e-264	3.13199e-262
GRMZM2G366142	1361	1392	289	26.0951	5.37542	-2.27933	Down	5.12632e-175	2.65067e-173
AC190480.1_FG007	1593	24	5	0.384392	0.079456	-2.27435	Down	0.000299838	0.00084289
GRMZM2G109326	2226	129	27	1.47857	0.307051	-2.26766	Down	1.52443e-17	1.13433e-16
GRMZM2G015767	2183	162	34	1.89339	0.394273	-2.2637	Down	1.2734e-21	1.11512e-20
GRMZM2G001676	2055	356	75	4.41994	0.923893	-2.25823	Down	1.50034e-45	2.44304e-44
GRMZM2G126802	851	71	15	2.12867	0.446205	-2.25417	Down	3.39828e-10	1.68951e-09
GRMZM2G013342	1098	826	175	19.1936	4.03467	-2.2501	Down	5.48008e-103	1.80599e-101
GRMZM2G319684	1246	33	7	0.675732	0.142217	-2.24835	Down	2.27292e-05	7.42921e-05
GRMZM2G159924	1386	33	7	0.607476	0.127852	-2.24835	Down	2.27292e-05	7.43081e-05
GRMZM2G090051	1506	33	7	0.559072	0.117664	-2.24835	Down	2.27292e-05	7.43001e-05
GRMZM2G176253	2250	80	17	0.907165	0.191266	-2.24578	Down	2.8114e-11	1.50364e-10
GRMZM2G130528	2013	640	136	8.11175	1.71028	-2.24578	Down	5.19686e-80	1.35744e-78
AC235543.1_FG002	1569	333	71	5.41502	1.14553	-2.24095	Down	2.5226e-42	3.83021e-41
GRMZM2G379237	1490	519	111	8.88709	1.88586	-2.23649	Down	6.93546e-65	1.53318e-63
GRMZM2G365162	1218	42	9	0.879793	0.187054	-2.23371	Down	1.77937e-06	6.52896e-06
GRMZM2G007441	1650	42	9	0.649447	0.13808	-2.23371	Down	1.77937e-06	6.52738e-06
GRMZM2G034797	810	42	9	1.32295	0.281274	-2.23371	Down	1.77937e-06	6.52817e-06
GRMZM2G080959	953	98	21	2.62369	0.557826	-2.23371	Down	1.95461e-13	1.19177e-12
GRMZM5G819965	1097	816	175	18.9785	4.03835	-2.23253	Down	8.50702e-101	2.7586e-99
GRMZM2G317801	201	65	14	8.2508	1.76321	-2.22633	Down	2.55136e-09	1.18917e-08
GRMZM2G106748	2771	677	146	6.23348	1.33379	-2.2245	Down	1.45562e-83	3.98385e-82
AC220924.2_FG004	2025	51	11	0.642575	0.137512	-2.22431	Down	1.42153e-07	5.75129e-07
GRMZM2G124495	1935	1019	220	13.4361	2.87815	-2.22289	Down	9.35712e-125	3.64579e-123
GRMZM2G180011	960	46	10	1.22255	0.263695	-2.21295	Down	6.48304e-07	2.47919e-06
GRMZM5G863003	3052	46	10	0.384549	0.0829445	-2.21295	Down	6.48304e-07	2.47981e-06
GRMZM2G115905	1572	46	10	0.746593	0.161035	-2.21295	Down	6.48304e-07	2.4795e-06
GRMZM2G113480	682	151	33	5.64899	1.2249	-2.20533	Down	1.17324e-19	9.5752e-19
GRMZM2G178415	2657	8130	1777	78.0688	16.9304	-2.20513	Down	0	0
GRMZM2G469828	1234	73	16	1.50934	0.328229	-2.20114	Down	3.48408e-10	1.73047e-09
GRMZM2G044788	965	406	89	10.7344	2.33472	-2.20092	Down	3.79656e-50	6.71522e-49
GRMZM2G344376	504	249	55	12.6051	2.76251	-2.18996	Down	3.46114e-31	4.05765e-30
GRMZM2G322953	1717	23129	5109	343.689	75.3248	-2.18991	Down	0	0
GRMZM2G021277	2131	217	48	2.59809	0.570204	-2.1879	Down	2.40124e-27	2.52976e-26
GRMZM2G170588	600	27	6	1.14813	0.253147	-2.18124	Down	0.000178624	0.000520806
GRMZM2G394586	2649	27	6	0.260052	0.0573379	-2.18124	Down	0.000178624	0.000520556
GRMZM2G436214	1842	45	10	0.623306	0.13743	-2.18124	Down	1.07889e-06	4.04426e-06
GRMZM2G409927	312	1134	252	92.7336	20.4465	-2.18124	Down	2.00512e-135	8.47624e-134
GRMZM2G020556	570	27	6	1.20856	0.26647	-2.18124	Down	0.000178624	0.000520606
GRMZM2G000566	2880	54	12	0.478388	0.105478	-2.18124	Down	8.65724e-08	3.56388e-07
GRMZM2G166753	2201	243	54	2.81686	0.621078	-2.18124	Down	2.497e-30	2.86212e-29
GRMZM2G479703	2761	27	6	0.249503	0.055012	-2.18124	Down	0.000178624	0.000520706
GRMZM5G847520	498	54	12	2.76658	0.609992	-2.18124	Down	8.65724e-08	3.56339e-07
GRMZM2G135586	1978	117	26	1.50917	0.332751	-2.18124	Down	2.33454e-15	1.56904e-14
GRMZM2G401600	1507	27	6	0.457119	0.100788	-2.18124	Down	0.000178624	0.000520656
GRMZM5G837754	1324	45	10	0.867168	0.191198	-2.18124	Down	1.07889e-06	4.04376e-06
GRMZM2G034113	1448	27	6	0.475745	0.104895	-2.18124	Down	0.000178624	0.000520756
GRMZM2G117558	871	138	31	4.0424	0.900982	-2.16564	Down	1.0248e-17	7.68394e-17
GRMZM2G177491	502	80	18	4.06598	0.907697	-2.16332	Down	7.87818e-11	4.09169e-10
GRMZM5G814271	457	31	7	1.73071	0.387752	-2.15816	Down	6.35538e-05	0.000196394
AC217841.3_FG001	501	115	26	5.85651	1.31374	-2.15637	Down	6.33918e-15	4.15296e-14
GRMZM2G704283	1205	176	40	3.72653	0.840321	-2.14882	Down	5.41054e-22	4.81303e-21
GRMZM2G474755	1165	180	41	3.94208	0.890903	-2.14562	Down	2.02466e-22	1.83003e-21
GRMZM2G015599	1441	644	147	11.4025	2.58241	-2.14256	Down	5.43946e-76	1.35549e-74
GRMZM2G074032	1638	35	8	0.545171	0.123637	-2.1406	Down	2.27498e-05	7.43515e-05
GRMZM2G042995	2019	83	19	1.04887	0.238226	-2.13843	Down	4.79672e-11	2.52936e-10
GRMZM2G065718	1686	83	19	1.25603	0.285278	-2.13843	Down	4.79672e-11	2.52892e-10
GRMZM2G174396	1765	1764	404	25.4995	5.79441	-2.13774	Down	2.29262e-204	1.35381e-202
GRMZM2G043943	1382	157	36	2.89848	0.659427	-2.13601	Down	1.22234e-19	9.97056e-19
GRMZM5G812326	922	257	59	7.11182	1.61992	-2.1343	Down	3.64968e-31	4.27373e-30
GRMZM2G132862	614	100	23	4.15538	0.94827	-2.13161	Down	5.4861e-13	3.25414e-12
GRMZM2G459363	1958	26	6	0.338797	0.0775731	-2.12679	Down	0.000297804	0.000838026
AC208916.3_FG003	666	26	6	0.996042	0.22806	-2.12679	Down	0.000297804	0.000838104
GRMZM2G034985	3349	52	12	0.396157	0.0907065	-2.12679	Down	2.36628e-07	9.40439e-07
GRMZM2G180023	1944	56	13	0.734971	0.169285	-2.11823	Down	8.63618e-08	3.55569e-07
GRMZM2G059108	1709	142	33	2.11995	0.488815	-2.11667	Down	1.03352e-17	7.74741e-17
GRMZM2G144420	3293	2597	605	20.1214	4.65089	-2.11315	Down	1.48148e-295	1.25603e-293
GRMZM2G082034	1900	3742	872	50.2492	11.6181	-2.11272	Down	0	0
GRMZM2G176042	2137	30	7	0.358175	0.0829213	-2.11085	Down	0.000105494	0.000316993
GRMZM2G161579	1254	30	7	0.610383	0.14131	-2.11085	Down	0.000105494	0.000316961
GRMZM2G139963	1705	64	15	0.95771	0.22271	-2.10442	Down	1.15692e-08	5.10763e-08
GRMZM2G093210	2454	217	51	2.25613	0.5261	-2.10044	Down	4.76018e-26	4.84186e-25
GRMZM2G092001	500	34	8	1.73495	0.405035	-2.09878	Down	3.76322e-05	0.00011988
GRMZM2G034508	1232	34	8	0.70412	0.164381	-2.09878	Down	3.76322e-05	0.000119867
GRMZM2G012397	813	355	84	11.1408	2.61554	-2.09067	Down	2.21734e-41	3.29905e-40
GRMZM2G447785	1226	38	9	0.790809	0.185834	-2.08932	Down	1.34993e-05	4.53593e-05
GRMZM2G175861	1150	76	18	1.68614	0.39623	-2.08932	Down	5.7373e-10	2.80236e-09
GRMZM2G007795	1724	510	121	7.54765	1.77673	-2.08681	Down	1.37345e-58	2.78098e-57
GRMZM2G316925	670	282	67	10.7387	2.53147	-2.08478	Down	4.37782e-33	5.34711e-32
GRMZM5G889036	612	84	20	3.50192	0.827277	-2.0817	Down	7.7903e-11	4.04813e-10
GRMZM2G056988	3828	1049	250	6.99169	1.65326	-2.08033	Down	3.56992e-118	1.32301e-116
GRMZM2G359260	2640	134	32	1.29503	0.306845	-2.0774	Down	1.96857e-16	1.3944e-15
GRMZM2G036262	570	67	16	2.99901	0.710587	-2.0774	Down	6.94648e-09	3.12078e-08
GRMZM2G084486	2514	46	11	0.466843	0.110764	-2.07545	Down	1.75953e-06	6.45927e-06
GRMZM2G087585	465	92	22	5.04793	1.19768	-2.07545	Down	1.06184e-11	5.83015e-11
AC193324.3_FG002	3603	234	56	1.65703	0.393456	-2.07433	Down	1.5035e-27	1.59393e-26
GRMZM2G073954	2635	146	35	1.41368	0.336248	-2.07186	Down	1.01413e-17	7.60586e-17
GRMZM2G001977	1552	54	13	0.887729	0.212043	-2.06576	Down	2.32314e-07	9.23899e-07
GRMZM2G303530	664	29	7	1.11432	0.266872	-2.06194	Down	0.000174191	0.000508566
GRMZM2G132995	1828	393	95	5.48523	1.31559	-2.05985	Down	8.42718e-45	1.34906e-43
GRMZM2G350312	1684	7427	1796	112.525	26.9983	-2.05931	Down	0	0
GRMZM2G161988	1082	186	45	4.38596	1.05283	-2.05862	Down	5.25578e-22	4.67948e-21
GRMZM2G091276	1950	310	75	4.05607	0.973641	-2.05862	Down	1.18108e-35	1.53788e-34
GRMZM2G034709	1375	1157	280	21.4689	5.15499	-2.05821	Down	2.19438e-128	8.88051e-127
GRMZM5G855853	1261	95	23	1.92215	0.461727	-2.05761	Down	6.38976e-12	3.55922e-11
GRMZM2G057672	721	1536	372	54.3544	13.0611	-2.05712	Down	1.05851e-169	5.27552e-168
GRMZM2G079298	1456	132	32	2.31308	0.556366	-2.05571	Down	5.2018e-16	3.60963e-15
GRMZM2G314593	611	33	8	1.37801	0.331452	-2.05571	Down	6.1955e-05	0.000191786
GRMZM5G846916	770	37	9	1.226	0.295886	-2.05084	Down	2.21714e-05	7.26018e-05
GRMZM2G702091	653	115	28	4.49328	1.08547	-2.04945	Down	4.44516e-14	2.78875e-13
GRMZM2G003784	2141	41	10	0.488591	0.118238	-2.04694	Down	7.97384e-06	2.74806e-05
GRMZM2G048892	1074	668	163	15.869	3.84198	-2.04629	Down	2.43806e-74	5.95334e-73
GRMZM2G369701	2128	135	33	1.6186	0.392568	-2.04374	Down	3.13562e-16	2.20103e-15
GRMZM2G111780	2612	49	12	0.478632	0.1163	-2.04106	Down	1.04342e-06	3.91519e-06
GRMZM5G847020	280	281	69	25.6051	6.23826	-2.03722	Down	4.73686e-32	5.65368e-31
GRMZM2G125032	1279	126	31	2.5135	0.613569	-2.0344	Down	3.68062e-15	2.44398e-14
GRMZM2G089193	1923	2108	519	27.9685	6.8322	-2.03338	Down	1.03744e-228	6.60132e-227
GRMZM2G122139	2480	10216	2527	105.101	25.7944	-2.02665	Down	0	0
GRMZM2G087462	1187	334	83	7.17917	1.77011	-2.01998	Down	2.13066e-37	2.90259e-36
GRMZM2G025611	2968	173	43	1.48717	0.366756	-2.01968	Down	4.18872e-20	3.48604e-19
GRMZM2G478414	1753	181	45	2.63436	0.649835	-2.01931	Down	5.82292e-21	4.98554e-20
GRMZM5G843302	2242	5718	1423	65.0709	16.0673	-2.01789	Down	0	0
GRMZM2G344256	1281	28	7	0.557683	0.138332	-2.01132	Down	0.00028603	0.000807289
GRMZM2G426336	804	64	16	2.03097	0.503775	-2.01132	Down	2.99586e-08	1.27532e-07
GRMZM2G129064	2275	36	9	0.403738	0.100146	-2.01132	Down	3.62496e-05	0.000115877
GRMZM2G093391	1626	44	11	0.690416	0.171255	-2.01132	Down	4.6943e-06	1.65561e-05
GRMZM2G154056	817	84	21	2.62323	0.650683	-2.01132	Down	2.00296e-10	1.0134e-09
GRMZM2G551472	765	40	10	1.33407	0.330911	-2.01132	Down	1.30165e-05	4.37951e-05
GRMZM2G121747	914	116	29	3.2381	0.803201	-2.01132	Down	6.99108e-14	4.34911e-13
GRMZM2G353195	2135	28	7	0.33461	0.0829989	-2.01132	Down	0.00028603	0.000807214
GRMZM2G104489	720	76	19	2.69314	0.668026	-2.01132	Down	1.47869e-09	7.03575e-09
GRMZM2G423898	440	4363	1092	252.995	62.8264	-2.00966	Down	0	0
GRMZM2G392125	1535	1497	376	24.8824	6.20086	-2.00458	Down	5.27842e-160	2.54707e-158
GRMZM2G171440	1309	183	46	3.56689	0.889591	-2.00345	Down	5.64112e-21	4.83397e-20
GRMZM2G101125	2418	75	19	0.791377	0.198916	-1.99221	Down	2.39076e-09	1.11896e-08
GRMZM2G060183	1913	2424	615	32.3293	8.13828	-1.99005	Down	2.04064e-255	1.48176e-253
GRMZM2G099984	549	12414	3153	576.923	145.386	-1.98849	Down	0	0
GRMZM2G448883	1400	622	158	11.3355	2.85694	-1.98831	Down	7.6615e-67	1.72381e-65
GRMZM2G477139	1748	185	47	2.70028	0.680658	-1.98811	Down	5.44208e-21	4.66605e-20
GRMZM2G137868	2586	2200	559	21.7056	5.47212	-1.9879	Down	1.13198e-231	7.29467e-230
GRMZM2G150729	1392	102	26	1.86956	0.472832	-1.9833	Down	3.57784e-12	2.02489e-11
GRMZM2G131087	1210	6457	1646	136.152	34.4363	-1.98322	Down	0	0
GRMZM2G152796	1326	188	48	3.61737	0.916368	-1.98094	Down	3.26e-21	2.81661e-20
GRMZM2G046618	1978	78	20	1.00611	0.255962	-1.97479	Down	1.41759e-09	6.75033e-09
GRMZM2G340578	1887	74	19	1.00055	0.254891	-1.97284	Down	3.85584e-09	1.77376e-08
AC206951.3_FG016	816	859	221	26.8585	6.85606	-1.96993	Down	1.53987e-90	4.5465e-89
GRMZM5G881135	378	101	26	6.81723	1.74122	-1.96909	Down	5.7536e-12	3.21667e-11
GRMZM5G803334	718	287	74	10.1985	2.60903	-1.96677	Down	2.68352e-31	3.15454e-30
GRMZM2G033192	629	31	8	1.25745	0.321967	-1.96551	Down	0.000165381	0.000484242
GRMZM2G172834	1592	116	30	1.85906	0.477035	-1.96241	Down	1.7384e-13	1.06272e-12
GRMZM2G589470	525	112	29	5.44299	1.39833	-1.96069	Down	4.68894e-13	2.79111e-12
GRMZM2G139600	2556	54	14	0.539028	0.138656	-1.95885	Down	5.87644e-07	2.2586e-06
GRMZM2G130356	1620	173	45	2.72464	0.703185	-1.95409	Down	2.5829e-19	2.07452e-18
GRMZM2G079417	1969	46	12	0.596061	0.154279	-1.94991	Down	4.45552e-06	1.5756e-05
GRMZM2G127143	645	207	54	8.18821	2.11937	-1.94991	Down	9.292e-23	8.50259e-22
GRMZM2G017170	1818	195	51	2.73665	0.710148	-1.94622	Down	1.78241e-21	1.5537e-20
GRMZM2G010460	2604	279	73	2.73364	0.709666	-1.94561	Down	4.6663e-30	5.30654e-29
GRMZM2G173615	897	4078	1068	115.993	30.1405	-1.94427	Down	0	0
GRMZM2G390876	2096	84	22	1.02251	0.265707	-1.9442	Down	4.96306e-10	2.43713e-09
GRMZM2G053991	1679	969	254	14.7249	3.82962	-1.94298	Down	4.40536e-100	1.41944e-98
GRMZM5G881088	1971	179	47	2.3171	0.603648	-1.94054	Down	9.17538e-20	7.52272e-19
GRMZM2G166686	1749	514	135	7.49811	1.95396	-1.94012	Down	8.24364e-54	1.54929e-52
GRMZM2G413044	1458	38	10	0.664974	0.173626	-1.93731	Down	3.42308e-05	0.000109712
GRMZM2G030013	1928	133	35	1.76004	0.459551	-1.93731	Down	5.0321e-15	3.31599e-14
GRMZM2G133895	1387	2043	538	37.5812	9.81925	-1.93633	Down	5.92486e-208	3.53999e-206
GRMZM2G082032	1203	29483	7777	625.295	163.651	-1.93391	Down	0	0
GRMZM2G346861	1705	68	18	1.01757	0.267252	-1.92885	Down	2.71078e-08	1.15835e-07
GRMZM2G040278	934	34	9	0.928775	0.243932	-1.92885	Down	9.55086e-05	0.000288273
GRMZM2G116646	1492	117	31	1.87627	0.493246	-1.92748	Down	2.64144e-13	1.59962e-12
GRMZM2G153359	1379	479	127	8.86237	2.33137	-1.92651	Down	8.32398e-50	1.4604e-48
GRMZM2G154747	1232	1090	289	22.5733	5.93826	-1.9265	Down	4.25974e-111	1.47931e-109
GRMZM2G060947	3047	543	144	4.5468	1.19636	-1.9262	Down	3.1894e-56	6.2334e-55
GRMZM2G100372	1274	49	13	0.981308	0.258313	-1.92559	Down	2.60092e-06	9.38905e-06
GRMZM2G456357	1972	177	47	2.29005	0.603342	-1.92433	Down	2.33202e-19	1.8755e-18
GRMZM5G857620	859	418	111	12.4154	3.27116	-1.92426	Down	1.30881e-43	2.04032e-42
GRMZM5G885710	1128	79	21	1.78688	0.471284	-1.92278	Down	2.15616e-09	1.01275e-08
GRMZM2G179761	760	173	46	5.80779	1.5322	-1.92238	Down	6.24744e-19	4.93808e-18
GRMZM2G017110	2100	75	20	0.911214	0.241092	-1.91821	Down	5.85668e-09	2.64645e-08
GRMZM2G048085	1404	5317	1419	96.6225	25.5851	-1.91705	Down	0	0
GRMZM2G451224	1244	18191	4864	373.091	98.9796	-1.91433	Down	0	0
GRMZM2G099340	891	853	229	24.4259	6.50624	-1.90851	Down	2.87736e-86	8.09394e-85
GRMZM2G021194	2978	5756	1553	49.3145	13.2014	-1.90132	Down	0	0
GRMZM2G008033	977	274	74	7.15541	1.91739	-1.89989	Down	1.13603e-28	1.24569e-27
GRMZM2G450166	978	37	10	0.965254	0.258841	-1.89884	Down	5.51256e-05	0.000172172
GRMZM2G019746	1991	48	13	0.615104	0.165289	-1.89584	Down	4.17066e-06	1.47952e-05
GRMZM5G876112	381	59	16	3.95099	1.06308	-1.89396	Down	3.23038e-07	1.27039e-06
GRMZM2G159768	648	1256	341	49.4531	13.3215	-1.89231	Down	9.86438e-125	3.83851e-123
GRMZM2G018806	740	114	31	3.93054	1.06048	-1.89001	Down	1.06559e-12	6.21856e-12
GRMZM2G003493	1621	114	31	1.79432	0.484118	-1.89001	Down	1.06559e-12	6.21736e-12
GRMZM2G069085	751	305	83	10.3619	2.79776	-1.88894	Down	1.67189e-31	1.97529e-30
GRMZM5G886561	1803	4262	1161	60.311	16.3008	-1.88748	Down	0	0
GRMZM5G848182	632	829	226	33.4669	9.0524	-1.88636	Down	1.31565e-82	3.55906e-81
GRMZM2G305446	1227	26696	7286	555.112	150.32	-1.88474	Down	0	0
GRMZM2G008326	1456	84	23	1.47196	0.399888	-1.88007	Down	1.18755e-09	5.67451e-09
GRMZM2G071450	1063	219	60	5.25641	1.42886	-1.87921	Down	6.60744e-23	6.07172e-22
GRMZM2G574887	1144	62	17	1.38275	0.37618	-1.87805	Down	1.88594e-07	7.55371e-07
GRMZM2G320591	803	747	205	23.7347	6.46265	-1.8768	Down	4.10902e-74	9.99335e-73
GRMZM2G075492	1989	40	11	0.513102	0.140001	-1.87381	Down	3.18116e-05	0.00010238
GRMZM2G039214	1587	1255	346	20.1765	5.51914	-1.87016	Down	1.08695e-122	4.1814e-121
GRMZM2G109821	3109	13316	3682	109.278	29.9803	-1.86591	Down	0	0
GRMZM2G042323	4016	781	216	4.96176	1.36155	-1.86561	Down	8.57778e-77	2.15702e-75
GRMZM2G300784	2016	83	23	1.05043	0.288808	-1.86279	Down	1.88424e-09	8.89431e-09
GRMZM5G843352	826	162	45	5.00396	1.37913	-1.85931	Down	4.2064e-17	3.07127e-16
GRMZM2G039618	1734	97	27	1.42725	0.394173	-1.85634	Down	8.887e-11	4.60069e-10
GRMZM2G302171	713	237	66	8.48081	2.34329	-1.85566	Down	2.8439e-24	2.73158e-23
GRMZM2G125001	1962	43	12	0.559175	0.15483	-1.85262	Down	1.83589e-05	6.06276e-05
GRMZM2G091774	1385	43	12	0.792131	0.219333	-1.85262	Down	1.83589e-05	6.06342e-05
GRMZM2G017792	1686	265	74	4.01021	1.11108	-1.85171	Down	6.94292e-27	7.24412e-26
GRMZM2G159752	1724	311	87	4.60258	1.27748	-1.84914	Down	3.18162e-31	3.73428e-30
GRMZM2G136910	1250	289	81	5.89884	1.64039	-1.84639	Down	4.52686e-29	5.01457e-28
GRMZM2G170035	1881	1120	314	15.1918	4.22584	-1.84598	Down	8.4996e-108	2.87924e-106
GRMZM2G380432	1687	1580	443	23.8957	6.64754	-1.84586	Down	2.79108e-151	1.28162e-149
AC226227.2_FG005	1629	2391	672	37.4487	10.4429	-1.8424	Down	2.44366e-227	1.54521e-225
GRMZM5G802941	516	32	9	1.58226	0.441535	-1.84139	Down	0.00024645	0.000703229
GRMZM2G431524	1979	213	60	2.74608	0.767499	-1.83913	Down	1.01388e-21	8.90434e-21
GRMZM2G174246	1937	149	42	1.96262	0.548898	-1.83817	Down	1.26693e-15	8.61227e-15
GRMZM2G149132	1968	85	24	1.10198	0.308716	-1.83574	Down	1.74389e-09	8.26137e-09
GRMZM2G352310	923	524	148	14.4847	4.05912	-1.83528	Down	5.57628e-51	9.99712e-50
GRMZM5G874697	547	53	15	2.47211	0.694187	-1.83235	Down	2.23504e-06	8.11653e-06
GRMZM2G411771	1108	106	30	2.44087	0.685415	-1.83235	Down	1.793e-11	9.71111e-11
GRMZM2G074956	1384	60	17	1.1061	0.310946	-1.83074	Down	4.75018e-07	1.84205e-06
GRMZM2G450228	1844	67	19	0.927027	0.260834	-1.82948	Down	1.01571e-07	4.15877e-07
GRMZM2G414621	1206	370	105	7.82768	2.20401	-1.82845	Down	2.63282e-36	3.48046e-35
AC196420.4_FG002	729	95	27	3.32487	0.937581	-1.82628	Down	2.21346e-10	1.11581e-09
GRMZM2G353895	2193	109	31	1.26814	0.357845	-1.8253	Down	1.05102e-11	5.77279e-11
GRMZM2G111261	1577	225	64	3.64023	1.02736	-1.8251	Down	1.22871e-22	1.11792e-21
GRMZM2G032145	1784	35	10	0.500555	0.141898	-1.81867	Down	0.000140839	0.000415871
GRMZM2G018849	1231	35	10	0.725418	0.205643	-1.81867	Down	0.000140839	0.000415831
GRMZM2G063647	1444	154	44	2.72102	0.771361	-1.81867	Down	6.88804e-16	4.75366e-15
GRMZM2G134717	697	42	12	1.53743	0.435834	-1.81867	Down	2.91798e-05	9.43201e-05
GRMZM2G054023	2166	255	73	3.00373	0.853172	-1.81584	Down	2.75846e-25	2.74238e-24
GRMZM2G100412	1463	234	67	4.08085	1.15932	-1.81559	Down	2.51874e-23	2.34722e-22
GRMZM2G105539	1782	8316	2383	119.065	33.8523	-1.81443	Down	0	0
AC212023.4_FG004	660	209	60	8.07943	2.30133	-1.81178	Down	6.1374e-21	5.25035e-20
GRMZM2G077937	3230	87	25	0.687219	0.195934	-1.8104	Down	1.60454e-09	7.61668e-09
GRMZM2G165836	733	80	23	2.78461	0.794321	-1.80968	Down	7.41628e-09	3.32446e-08
GRMZM2G149428	1594	3051	878	48.8351	13.9437	-1.8083	Down	3.08888e-282	2.56859e-280
GRMZM2G004377	2532	5568	1605	56.1066	16.0466	-1.8059	Down	0	0
GRMZM2G349749	1596	1196	346	19.1195	5.48802	-1.80069	Down	3.46424e-111	1.20581e-109
GRMZM2G168665	1252	152	44	3.09755	0.889653	-1.79981	Down	1.69056e-15	1.14306e-14
GRMZM2G055052	1742	881	256	12.9035	3.72018	-1.79431	Down	5.433e-82	1.45802e-80
GRMZM2G020146	2028	1472	428	18.519	5.34254	-1.79341	Down	1.17266e-135	4.97797e-134
AC210892.4_FG006	594	55	16	2.36241	0.681877	-1.79268	Down	2.04238e-06	7.45076e-06
GRMZM2G022931	1744	3343	975	48.9067	14.1524	-1.78898	Down	1.6e-304	1.39549e-302
GRMZM2G113668	994	89	26	2.28445	0.662154	-1.78661	Down	1.46842e-09	6.98801e-09
GRMZM2G479270	1845	41	12	0.566978	0.164648	-1.7839	Down	4.61666e-05	0.000145539
GRMZM2G453956	1419	41	12	0.737191	0.214078	-1.7839	Down	4.61666e-05	0.000145554
GRMZM2G066202	1262	611	179	12.3527	3.59059	-1.78253	Down	6.74966e-57	1.33116e-55
GRMZM2G308422	201	34	10	4.3158	1.25944	-1.77685	Down	0.000223336	0.000641861
GRMZM2G134182	1243	833	245	17.0983	4.98962	-1.77685	Down	1.33667e-76	3.35293e-75
GRMZM2G098892	1836	197	58	2.73761	0.799701	-1.77539	Down	2.57022e-19	2.06488e-18
GRMZM2G076985	2522	1519	448	15.3671	4.49682	-1.77287	Down	9.75962e-138	4.20773e-136
GRMZM2G028110	1138	478	141	10.7168	3.13653	-1.77263	Down	1.5065e-44	2.39776e-43
GRMZM2G008242	1876	61	18	0.829613	0.242891	-1.77213	Down	6.82808e-07	2.60719e-06
GRMZM2G008839	887	315	93	9.06078	2.65419	-1.77136	Down	6.9836e-30	7.91214e-29
GRMZM2G119265	1687	149	44	2.25346	0.660252	-1.77105	Down	6.43144e-15	4.21159e-14
GRMZM2G426046	1312	8252	2440	160.474	47.0791	-1.76918	Down	0	0
GRMZM2G086730	4096	101	30	0.629129	0.18541	-1.76264	Down	1.69507e-10	8.61499e-10
GRMZM2G050286	952	239	71	6.4053	1.88796	-1.76244	Down	6.76282e-23	6.21074e-22
GRMZM5G870959	2326	722	215	7.91965	2.33992	-1.75898	Down	1.00869e-65	2.24456e-64
GRMZM5G831843	437	332	99	19.3836	5.7349	-1.757	Down	4.49542e-31	5.24385e-30
GRMZM2G459503	1910	201	60	2.68498	0.795225	-1.75548	Down	2.13886e-19	1.72381e-18
GRMZM5G892723	1419	134	40	2.40936	0.713592	-1.75548	Down	2.06754e-13	1.25835e-12
GRMZM2G027049	3722	753	225	5.16175	1.53031	-1.75404	Down	3.30204e-68	7.55833e-67
GRMZM2G181153	1090	7651	2290	179.09	53.184	-1.75162	Down	0	0
GRMZM2G101350	2000	516	155	6.58261	1.96189	-1.74642	Down	5.26012e-47	8.74344e-46
GRMZM2G438386	3247	6684	2011	52.521	15.6784	-1.74411	Down	0	0
GRMZM2G056424	871	113	34	3.31008	0.988173	-1.74403	Down	1.95866e-11	1.05838e-10
GRMZM2G047835	2700	1521	458	14.3729	4.29412	-1.74292	Down	1.02253e-134	4.30455e-133
GRMZM2G142743	1164	73	22	1.6001	0.478456	-1.74171	Down	7.66938e-08	3.17573e-07
GRMZM2G363540	1124	219	66	4.97114	1.48645	-1.74171	Down	8.70332e-21	7.40368e-20
AC233865.1_FG004	2487	129	39	1.3234	0.396973	-1.73714	Down	8.53308e-13	5.00282e-12
GRMZM2G050329	2598	152	46	1.49274	0.44822	-1.73568	Down	8.25318e-15	5.37324e-14
GRMZM2G024705	645	793	240	31.3684	9.41941	-1.7356	Down	1.04055e-70	2.42759e-69
AC197705.4_FG011	2895	175	53	1.5423	0.463447	-1.73461	Down	8.06986e-17	5.8235e-16
GRMZM2G329229	1719	558	169	8.28203	2.48876	-1.73456	Down	3.14902e-50	5.58615e-49
GRMZM2G431039	2257	33	10	0.373045	0.112161	-1.73378	Down	0.00035217	0.000981188
GRMZM2G150925	1420	132	40	2.37172	0.713089	-1.73378	Down	4.98146e-13	2.96059e-12
GRMZM2G048281	2788	66	20	0.60399	0.181597	-1.73378	Down	3.56742e-07	1.39714e-06
GRMZM2G043301	2231	155	47	1.7726	0.533299	-1.73285	Down	4.8252e-15	3.18379e-14
GRMZM2G380789	1330	201	61	3.85588	1.16105	-1.73163	Down	4.66058e-19	3.69921e-18
GRMZM2G069427	2903	56	17	0.492175	0.148243	-1.73121	Down	2.89364e-06	1.04e-05
GRMZM2G037875	1432	56	17	0.997754	0.300523	-1.73121	Down	2.89364e-06	1.03987e-05
GRMZM2G416667	2931	4390	1335	38.2144	11.5302	-1.7287	Down	0	0
GRMZM2G380247	1939	240	73	3.158	0.953054	-1.72838	Down	2.07462e-22	1.87352e-21
GRMZM2G101142	1615	46	14	0.726715	0.219446	-1.72752	Down	2.381e-05	7.76492e-05
GRMZM2G463291	1546	151	46	2.49199	0.753218	-1.72616	Down	1.27748e-14	8.21656e-14
GRMZM2G136453	2479	236	72	2.42892	0.735239	-1.72403	Down	5.4638e-22	4.85756e-21
GRMZM5G865811	1347	59	18	1.11754	0.338281	-1.72403	Down	1.66734e-06	6.13643e-06
GRMZM2G166548	1417	1844	563	33.2024	10.058	-1.72295	Down	2.50252e-160	1.2095e-158
GRMZM2G010941	2219	72	22	0.827854	0.250979	-1.72181	Down	1.19321e-07	4.85865e-07
GRMZM2G117430	923	36	11	0.995129	0.301692	-1.72181	Down	0.000200058	0.000579073
GRMZM2G007659	1427	85	26	1.51975	0.461234	-1.72027	Down	8.6662e-09	3.86137e-08
GRMZM2G360519	1969	49	15	0.634935	0.192849	-1.71913	Down	1.36537e-05	4.58325e-05
GRMZM2G397190	976	245	75	6.40464	1.94529	-1.71913	Down	1.10041e-22	1.0036e-21
AC233898.1_FG004	1944	49	15	0.6431	0.195329	-1.71913	Down	1.36537e-05	4.58275e-05
GRMZM2G046024	2536	225	69	2.26366	0.688767	-1.71657	Down	6.4624e-21	5.52215e-20
GRMZM2G086502	1535	101	31	1.67877	0.511241	-1.71533	Down	3.69892e-10	1.83537e-09
GRMZM2G121228	2294	283	87	3.14754	0.96006	-1.71303	Down	7.64732e-26	7.73963e-25
GRMZM2G126900	1390	30813	9478	565.585	172.613	-1.7122	Down	0	0
GRMZM2G159962	1121	52	16	1.18352	0.361316	-1.71176	Down	7.83876e-06	2.70397e-05
GRMZM2G074987	1504	52	16	0.882133	0.269305	-1.71176	Down	7.83876e-06	2.70366e-05
GRMZM2G023982	1472	104	32	1.80262	0.550319	-1.71176	Down	2.15104e-10	1.08507e-09
GRMZM2G432266	694	455	140	16.7275	5.10671	-1.71176	Down	1.54939e-40	2.25334e-39
EF517601.1_FG014	1179	65	20	1.40662	0.429426	-1.71176	Down	5.548e-07	2.13832e-06
GRMZM2G137161	1466	3592	1109	62.5145	19.1501	-1.70684	Down	2e-306	1.75954e-304
GRMZM2G141320	1742	2603	804	38.1245	11.6837	-1.70622	Down	1.91742e-222	1.19995e-220
GRMZM2G061419	2106	3261	1008	39.5067	12.1164	-1.70513	Down	6.61368e-278	5.29653e-276
GRMZM2G306094	1513	84	26	1.41651	0.435018	-1.70319	Down	1.34232e-08	5.89611e-08
GRMZM2G406378	1564	87	27	1.41926	0.437018	-1.69937	Down	7.7819e-09	3.48064e-08
GRMZM2G311187	990	87	27	2.24214	0.6904	-1.69937	Down	7.7819e-09	3.48115e-08
GRMZM2G380414	764	608	189	20.3043	6.2624	-1.697	Down	5.70582e-53	1.05599e-51
GRMZM2G006363	1911	45	14	0.600801	0.185455	-1.69581	Down	3.71266e-05	0.000118468
GRMZM2G104339	462	45	14	2.48513	0.767111	-1.69581	Down	3.71266e-05	0.00011848
GRMZM2G005419	999	45	14	1.14928	0.35476	-1.69581	Down	3.71266e-05	0.000118455
GRMZM2G175576	3682	375	117	2.59852	0.804404	-1.6917	Down	3.62958e-33	4.44752e-32
GRMZM2G181371	1445	2095	654	36.9909	11.4573	-1.6909	Down	3.60616e-177	1.88389e-175
GRMZM2G002396	799	6239	1948	199.226	61.7184	-1.69064	Down	0	0
GRMZM2G480698	1474	131	41	2.26753	0.70414	-1.68719	Down	1.65071e-12	9.52333e-12
GRMZM2G001451	1497	236	74	4.02225	1.25136	-1.68451	Down	2.48614e-21	2.15721e-20
GRMZM2G093603	3329	51	16	0.390872	0.121669	-1.68374	Down	1.2177e-05	4.11256e-05
GRMZM2G025182	2353	357	112	3.87102	1.20495	-1.68374	Down	1.88264e-31	2.21738e-30
GRMZM2G080044	2122	86	27	1.03403	0.3221	-1.68269	Down	1.2012e-08	5.29386e-08
GRMZM5G836174	1450	4506	1415	79.287	24.7036	-1.68236	Down	0	0
GRMZM2G113272	1629	35	11	0.548183	0.17094	-1.68117	Down	0.000312656	0.000876974
GRMZM2G038964	1591	2526	794	40.5081	12.6335	-1.68096	Down	1.91923e-211	1.16273e-209
GRMZM2G098128	1809	159	50	2.24252	0.699687	-1.68034	Down	8.36676e-15	5.44602e-14
GRMZM2G109262	734	4619	1457	160.557	50.25	-1.6759	Down	0	0
GRMZM5G838511	399	38	12	2.42991	0.761344	-1.67428	Down	0.00017754	0.000517845
GRMZM2G178321	974	133	42	3.48394	1.0916	-1.67428	Down	1.47746e-12	8.54493e-12
GRMZM2G024799	2469	57	18	0.589023	0.184554	-1.67428	Down	4.0139e-06	1.42691e-05
GRMZM2G427697	2178	1114	352	13.0499	4.09126	-1.67342	Down	9.86064e-94	3.02008e-92
GRMZM2G324999	1645	155	49	2.40405	0.754054	-1.67273	Down	2.20038e-14	1.40012e-13
GRMZM2G587231	3237	426	135	3.35773	1.05576	-1.66921	Down	8.79616e-37	1.17924e-35
GRMZM2G460861	1012	85	27	2.14297	0.675392	-1.66582	Down	1.84939e-08	8.01551e-08
GRMZM2G334899	1944	217	69	2.84801	0.898515	-1.66434	Down	1.99744e-19	1.6124e-18
GRMZM5G814279	1052	44	14	1.06713	0.336887	-1.66339	Down	5.7626e-05	0.000179318
GRMZM2G064467	1833	88	28	1.22489	0.386694	-1.66339	Down	1.07093e-08	4.74318e-08
GRMZM2G163905	460	3271	1043	181.427	57.3983	-1.66031	Down	1.84158e-268	1.4369e-266
GRMZM2G054149	1086	755	241	17.7376	5.61771	-1.65876	Down	2.50244e-63	5.39064e-62
GRMZM2G032912	1796	996	318	14.1492	4.48222	-1.65843	Down	5.97838e-83	1.62159e-81
GRMZM2G060216	2157	526	168	6.22177	1.97166	-1.65792	Down	1.3088e-44	2.08419e-43
GRMZM2G436856	556	225	72	10.3249	3.27816	-1.65517	Down	6.09638e-20	5.03366e-19
GRMZM2G138431	830	50	16	1.53699	0.487994	-1.65517	Down	1.8838e-05	6.21625e-05
GRMZM2G162677	1545	50	16	0.825696	0.262158	-1.65517	Down	1.8838e-05	6.21693e-05
GRMZM2G381709	3287	478	153	3.71028	1.17832	-1.65479	Down	1.3812e-40	2.01259e-39
GRMZM2G160460	1928	10037	3220	132.824	42.2787	-1.65151	Down	0	0
GRMZM2G107867	2380	4732	1521	50.7278	16.178	-1.64875	Down	0	0
GRMZM2G129304	2043	84	27	1.04903	0.334555	-1.64875	Down	2.8399e-08	1.21131e-07
GRMZM2G141353	1078	1072	345	25.372	8.10164	-1.64695	Down	2.82116e-88	8.09337e-87
GRMZM2G160231	1558	991	319	16.2287	5.18317	-1.64664	Down	1.00967e-81	2.69292e-80
GRMZM2G171423	1511	1211	390	20.4484	6.5339	-1.64597	Down	2.12334e-99	6.81264e-98
GRMZM2G075255	2491	562	181	5.75627	1.8394	-1.6459	Down	4.50852e-47	7.50645e-46
GRMZM2G056772	808	3436	1108	108.498	34.7137	-1.64409	Down	5.4558e-278	4.38081e-276
GRMZM2G330302	1804	1417	457	20.0407	6.41286	-1.64389	Down	8.79144e-116	3.18803e-114
GRMZM2G130389	1587	93	30	1.49515	0.478538	-1.64358	Down	5.51186e-09	2.49882e-08
GRMZM2G090152	2076	62	20	0.761979	0.243879	-1.64358	Down	2.04546e-06	7.4611e-06
GRMZM5G854138	961	93	30	2.4691	0.79026	-1.64358	Down	5.51186e-09	2.49919e-08
GRMZM2G419542	1502	124	40	2.10635	0.674159	-1.64358	Down	1.56711e-11	8.52726e-11
GRMZM2G136580	1913	11359	3668	151.497	48.5385	-1.64209	Down	0	0
GRMZM2G178847	1092	9056	2925	211.589	67.8072	-1.64175	Down	0	0
GRMZM2G548489	562	65	21	2.95091	0.945922	-1.64137	Down	1.17727e-06	4.39891e-06
GRMZM2G129083	995	328	106	8.41065	2.69684	-1.64095	Down	4.88346e-28	5.25426e-27
GRMZM2G410704	2724	71	23	0.665013	0.213744	-1.6375	Down	3.90976e-07	1.52786e-06
GRMZM2G143139	4353	250	81	1.46531	0.471052	-1.63725	Down	1.13005e-21	9.91878e-21
GRMZM2G460396	4396	108	35	0.626823	0.20155	-1.63692	Down	3.6162e-10	1.7955e-09
GRMZM2G038669	1871	37	12	0.504553	0.16236	-1.63581	Down	0.000275256	0.000778255
GRMZM2G171248	1546	37	12	0.61062	0.196492	-1.63581	Down	0.000275256	0.0007784
GRMZM2G174310	1001	37	12	0.943075	0.303473	-1.63581	Down	0.000275256	0.000778328
GRMZM2G046326	400	37	12	2.36005	0.75944	-1.63581	Down	0.000275256	0.000778473
GRMZM2G127035	611	268	87	11.1911	3.60454	-1.63446	Down	4.5216e-23	4.17142e-22
GRMZM2G179021	666	80	26	3.06475	0.988261	-1.6328	Down	7.52386e-08	3.11717e-07
GRMZM2G163883	1103	40	13	0.925258	0.29836	-1.6328	Down	0.000156359	0.000459286
GRMZM2G044736	2243	40	13	0.454998	0.146719	-1.6328	Down	0.000156359	0.000459242
AC194104.3_FG007	1029	163	53	4.04158	1.30387	-1.63212	Down	1.38594e-14	8.90474e-14
GRMZM2G012242	2166	123	40	1.44886	0.467492	-1.6319	Down	2.39218e-11	1.28577e-10
GRMZM2G109842	888	338	110	9.71141	3.13583	-1.63084	Down	1.32627e-28	1.45272e-27
GRMZM2G377615	2061	894	291	11.0672	3.57427	-1.63057	Down	6.84244e-73	1.64046e-71
GRMZM5G828182	1777	519	169	7.45175	2.40753	-1.63003	Down	5.07544e-43	7.81185e-42
GRMZM2G125092	600	132	43	5.61308	1.81422	-1.62944	Down	4.70444e-12	2.64229e-11
GRMZM2G445575	2329	89	29	0.974988	0.315211	-1.62907	Down	1.45572e-08	6.37392e-08
GRMZM2G309163	1725	49	16	0.724746	0.234803	-1.62603	Down	2.90186e-05	9.3829e-05
GRMZM2G034651	1415	459	150	8.27627	2.68353	-1.62485	Down	4.5079e-38	6.25052e-37
GRMZM2G179490	2379	110	36	1.17971	0.383072	-1.62275	Down	3.2026e-10	1.5951e-09
GRMZM2G091419	2800	110	36	1.00234	0.325474	-1.62275	Down	3.2026e-10	1.59536e-09
GRMZM2G302279	1816	113	37	1.5876	0.515773	-1.62204	Down	1.85929e-10	9.42123e-10
GRMZM2G018798	1869	6863	2251	93.6879	30.4887	-1.61959	Down	0	0
GRMZM2G069082	971	125	41	3.2845	1.0689	-1.61955	Down	2.11844e-11	1.14167e-10
GRMZM2G079661	1504	64	21	1.0857	0.353463	-1.619	Down	1.80463e-06	6.61605e-06
GRMZM2G152661	2598	517	170	5.07727	1.65646	-1.61594	Down	2.37752e-42	3.61536e-41
GRMZM2G179432	1560	1993	656	32.5958	10.6451	-1.61449	Down	5.88918e-158	2.81051e-156
GRMZM2G426888	2099	288	95	3.50073	1.14573	-1.61138	Down	3.28466e-24	3.14498e-23
GRMZM2G154124	2417	291	96	3.07181	1.00546	-1.61123	Down	1.92153e-24	1.85563e-23
GRMZM2G069568	1260	100	33	2.02492	0.663003	-1.61078	Down	2.4989e-09	1.16741e-08
GRMZM2G071484	1414	587	194	10.5917	3.47316	-1.60862	Down	1.48625e-47	2.50476e-46
GRMZM5G826830	802	118	39	3.75393	1.23101	-1.60856	Down	9.54074e-11	4.92903e-10
GRMZM2G166094	1107	464	154	10.6942	3.52164	-1.60251	Down	9.66312e-38	1.32833e-36
GRMZM2G523064	747	253	84	8.64129	2.84663	-1.60199	Down	2.7511e-21	2.38507e-20
GRMZM2G422670	1626	1757	584	27.5696	9.09211	-1.60039	Down	9.52656e-138	4.11309e-136
GRMZM2G004748	4343	598	199	3.5131	1.15994	-1.59869	Down	5.36126e-48	9.11624e-47
GRMZM2G000973	2066	111	37	1.37079	0.453361	-1.59628	Down	4.29712e-10	2.12075e-09
GRMZM2G060271	2127	39	13	0.467817	0.154721	-1.59628	Down	0.000240682	0.00068787
GRMZM2G323422	756	54	18	1.82243	0.60273	-1.59628	Down	1.45716e-05	4.87144e-05
GRMZM2G384884	2281	150	50	1.67782	0.554903	-1.59628	Down	3.72788e-13	2.23349e-12
GRMZM2G080409	1470	75	25	1.30173	0.430522	-1.59628	Down	3.03522e-07	1.19565e-06
GRMZM2G134235	1809	60	20	0.846236	0.279875	-1.59628	Down	4.79666e-06	1.69053e-05
AC215605.2_FG003	1602	114	38	1.8156	0.600473	-1.59628	Down	2.49432e-10	1.25323e-09
GRMZM5G870170	2240	69	23	0.785922	0.259927	-1.59628	Down	9.13188e-07	3.4444e-06
GRMZM2G411668	2803	45	15	0.409608	0.135469	-1.59628	Down	7.79646e-05	0.000238091
GRMZM2G145562	1316	1252	418	24.2732	8.04068	-1.59398	Down	3.87516e-98	1.23032e-96
GRMZM2G531230	513	10444	3493	519.431	172.367	-1.59145	Down	0	0
GRMZM2G429940	1842	1599	535	22.1481	7.35252	-1.59087	Down	1.81227e-124	7.02505e-123
GRMZM2G320521	2083	251	84	3.07442	1.02085	-1.59054	Down	6.28086e-21	5.37156e-20
GRMZM2G153103	1149	218	73	4.84078	1.60833	-1.58968	Down	2.31934e-18	1.78899e-17
GRMZM2G082633	1353	185	62	3.48861	1.16002	-1.5885	Down	8.66072e-16	5.94594e-15
GRMZM2G144936	1119	693	233	15.8009	5.27106	-1.58384	Down	1.25443e-54	2.38412e-53
GRMZM2G048073	1296	752	253	14.8044	4.94183	-1.58291	Down	4.41312e-59	8.99577e-58
GRMZM2G058447	1012	1055	355	26.5981	8.88015	-1.58267	Down	3.76524e-82	1.01225e-80
GRMZM2G175816	1654	92	31	1.41916	0.474459	-1.58068	Down	1.71772e-08	7.46618e-08
GRMZM2G038034	1760	730	246	10.5825	3.5383	-1.58055	Down	2.77104e-57	5.51519e-56
GRMZM2G097059	1186	178	60	3.82925	1.28067	-1.58016	Down	3.8443e-15	2.55099e-14
GRMZM2G502350	1101	80	27	1.85388	0.620796	-1.57836	Down	1.53658e-07	6.19614e-07
GRMZM2G077615	1897	80	27	1.07597	0.360304	-1.57836	Down	1.53658e-07	6.19532e-07
GRMZM2G064962	1698	3466	1170	52.0798	17.443	-1.57808	Down	2.22928e-264	1.71299e-262
GRMZM2G038281	3426	4044	1366	30.1164	10.0934	-1.57714	Down	6e-308	5.29395e-306
GRMZM2G003411	4647	618	209	3.39308	1.13853	-1.57542	Down	1.54573e-48	2.65062e-47
AC233910.1_FG010	1275	133	45	2.66146	0.893459	-1.57474	Down	1.27735e-11	6.99065e-11
AC198206.5_FG001	1752	65	22	0.946581	0.317878	-1.57425	Down	2.41288e-06	8.72893e-06
GRMZM2G017290	1476	573	194	9.90483	3.32727	-1.57379	Down	4.6238e-45	7.45308e-44
GRMZM2G148702	3565	617	209	4.41575	1.48409	-1.57308	Down	2.3221e-48	3.97073e-47
AC217959.3_FG001	435	115	39	6.74508	2.26959	-1.5714	Down	3.31744e-10	1.65094e-09
GRMZM2G106752	2857	112	38	1.0002	0.336702	-1.57074	Down	5.71474e-10	2.79224e-09
GRMZM2G172410	3124	610	207	4.98193	1.67738	-1.57049	Down	1.01347e-47	1.71179e-46
AC209768.3_FG005	1500	206	70	3.50392	1.18135	-1.56853	Down	3.99168e-17	2.9159e-16
[truncated: 839 more rows]

## Sheet: Control-VS-ABA
geneID	geneLength	Control-Expression	ABA-Expression	Control-RPKM	ABA-RPKM	log2 Ratio(ABA/Control)	Up-Down-Regulation(ABA/Control)	P-value	FDR
GRMZM2G442555	1041	0	234	0.001	5.2687	12.3632	Up	6.2506e-67	4.06385e-66
GRMZM2G025857	1122	0	152	0.001	3.17533	11.6327	Up	1.00452e-43	5.0722e-43
GRMZM2G370175	252	0	31	0.001	2.88337	11.4935	Up	1.75799e-09	4.31745e-09
GRMZM2G456304	350	0	33	0.001	2.20996	11.1098	Up	4.77544e-10	1.20084e-09
GRMZM2G045473	1870	0	176	0.001	2.20602	11.1072	Up	1.62162e-50	8.91018e-50
GRMZM2G124290	820	0	72	0.001	2.05806	11.0071	Up	4.38526e-21	1.51505e-20
GRMZM2G398529	810	0	42	0.001	1.21535	10.2472	Up	1.35522e-12	3.74089e-12
GRMZM2G386138	627	0	32	0.001	1.19625	10.2243	Up	9.16252e-10	2.2791e-09
GRMZM2G164225	315	0	14	0.001	1.04173	10.0248	Up	0.000113769	0.000215891
GRMZM2G328593	642	0	28	0.001	1.02226	9.99755	Up	1.2417e-08	2.94725e-08
AC225718.2_FG004	657	0	28	0.001	0.998921	9.96423	Up	1.2417e-08	2.94678e-08
GRMZM2G158447	830	0	34	0.001	0.960151	9.90712	Up	2.48894e-10	6.32091e-10
GRMZM5G881965	1035	0	40	0.001	0.905854	9.82313	Up	4.98898e-12	1.35246e-11
GRMZM2G013960	866	0	32	0.001	0.866105	9.7584	Up	9.16252e-10	2.27949e-09
GRMZM5G867888	573	0	21	0.001	0.85902	9.74655	Up	1.18856e-06	2.55806e-06
GRMZM2G062527	1096	0	39	0.001	0.834051	9.70399	Up	9.5722e-12	2.56864e-11
AC217374.3_FG001	381	0	13	0.001	0.799755	9.64341	Up	0.000218284	0.000404973
GRMZM2G496319	472	0	16	0.001	0.794541	9.63398	Up	3.09046e-05	6.1068e-05
GRMZM2G064631	677	0	22	0.001	0.76168	9.57304	Up	6.19468e-07	1.35318e-06
GRMZM2G403669	558	0	18	0.001	0.756096	9.56243	Up	8.395e-06	1.71532e-05
GRMZM2G395569	1011	0	32	0.001	0.741886	9.53505	Up	9.16252e-10	2.2793e-09
GRMZM2G443148	516	0	16	0.001	0.72679	9.50539	Up	3.09046e-05	6.10761e-05
GRMZM2G003496	843	0	24	0.001	0.667302	9.3822	Up	1.68275e-07	3.77736e-07
GRMZM2G045278	914	0	24	0.001	0.615465	9.26553	Up	1.68275e-07	3.77765e-07
GRMZM2G361718	881	0	23	0.001	0.611914	9.25719	Up	3.22864e-07	7.15759e-07
GRMZM5G851708	971	0	25	0.001	0.603475	9.23715	Up	8.77038e-08	1.999e-07
GRMZM2G057173	830	0	21	0.001	0.593034	9.21197	Up	1.18856e-06	2.55824e-06
GRMZM2G435001	974	0	24	0.001	0.577552	9.17381	Up	1.68275e-07	3.77793e-07
GRMZM2G013299	752	0	18	0.001	0.561039	9.13196	Up	8.395e-06	1.7152e-05
GRMZM5G876158	502	0	12	0.001	0.560294	9.13004	Up	0.000418816	0.000761297
GRMZM5G845611	1903	0	45	0.001	0.554258	9.11441	Up	1.91871e-13	5.4375e-13
GRMZM2G078024	1951	0	46	0.001	0.552636	9.11019	Up	1.00002e-13	2.85995e-13
GRMZM2G110913	1337	0	29	0.001	0.508399	8.98982	Up	6.47166e-09	1.55475e-08
GRMZM2G013016	1678	0	35	0.001	0.488894	8.93338	Up	1.29722e-10	3.33006e-10
GRMZM2G534288	680	0	14	0.001	0.482567	8.91459	Up	0.000113769	0.000215919
GRMZM2G305439	1173	0	24	0.001	0.47957	8.9056	Up	1.68275e-07	3.77822e-07
GRMZM2G042218	1397	0	27	0.001	0.453008	8.82339	Up	2.38242e-08	5.58024e-08
GRMZM2G027479	626	0	12	0.001	0.449309	8.81157	Up	0.000418816	0.000761157
GRMZM2G172506	2865	0	52	0.001	0.425419	8.73274	Up	2.0045e-15	6.01451e-15
GRMZM2G072089	1107	0	20	0.001	0.423468	8.72611	Up	2.28044e-06	4.82301e-06
GRMZM5G820912	723	0	12	0.001	0.389029	8.60373	Up	0.000418816	0.00076125
GRMZM5G885938	752	0	12	0.001	0.374026	8.547	Up	0.000418816	0.000761064
GRMZM2G364375	2655	0	42	0.001	0.370786	8.53444	Up	1.35522e-12	3.74123e-12
GRMZM2G395672	807	0	12	0.001	0.348535	8.44516	Up	0.000418816	0.000760831
GRMZM2G027522	1437	0	21	0.001	0.342532	8.42009	Up	1.18856e-06	2.55787e-06
GRMZM2G349839	1389	0	20	0.001	0.337494	8.39872	Up	2.28044e-06	4.82266e-06
GRMZM2G026703	1765	0	25	0.001	0.331997	8.37503	Up	8.77038e-08	1.99915e-07
GRMZM2G403475	1226	0	17	0.001	0.32501	8.34434	Up	1.61073e-05	3.23169e-05
GRMZM2G099023	2105	0	28	0.001	0.311777	8.28437	Up	1.2417e-08	2.94701e-08
GRMZM2G480050	914	0	12	0.001	0.307733	8.26553	Up	0.000418816	0.000760784
GRMZM2G148648	1157	0	15	0.001	0.303876	8.24734	Up	5.92956e-05	0.000114806
GRMZM5G859526	1390	0	18	0.001	0.303526	8.24568	Up	8.395e-06	1.71508e-05
GRMZM2G076064	1086	0	14	0.001	0.30216	8.23917	Up	0.000113769	0.000216002
GRMZM2G312939	1089	0	14	0.001	0.301327	8.23519	Up	0.000113769	0.000215933
GRMZM2G087966	941	0	12	0.001	0.298903	8.22353	Up	0.000418816	0.000761344
GRMZM2G104616	1100	0	14	0.001	0.298314	8.22069	Up	0.000113769	0.000215947
GRMZM2G056303	1431	0	18	0.001	0.29483	8.20374	Up	8.395e-06	1.71473e-05
GRMZM2G508335	1989	0	25	0.001	0.294607	8.20265	Up	8.77038e-08	1.99884e-07
GRMZM5G893693	1045	0	13	0.001	0.291585	8.18777	Up	0.000218284	0.000404922
GRMZM5G805595	981	0	12	0.001	0.286715	8.16347	Up	0.000418816	0.000761017
GRMZM2G438652	1064	0	13	0.001	0.286378	8.16178	Up	0.000218284	0.000404948
GRMZM2G150153	1475	0	18	0.001	0.286035	8.16005	Up	8.395e-06	1.71496e-05
GRMZM2G328742	1831	0	22	0.001	0.281626	8.13764	Up	6.19468e-07	1.35328e-06
GRMZM2G433365	1020	0	12	0.001	0.275753	8.10723	Up	0.000418816	0.000760737
GRMZM2G397759	1029	0	12	0.001	0.273341	8.09456	Up	0.000418816	0.000760877
GRMZM2G043242	2678	0	31	0.001	0.271325	8.08388	Up	1.75799e-09	4.31781e-09
GRMZM2G088348	1044	0	12	0.001	0.269413	8.07368	Up	0.000418816	0.000760924
AC191050.3_FG003	1689	0	19	0.001	0.263671	8.0426	Up	4.37542e-06	9.1051e-06
GRMZM2G039166	1291	86	24673	1.69962	447.955	8.042	Up	0	0
GRMZM2G112238	1221	11	3155	0.229856	60.5651	8.04161	Up	0	0
GRMZM2G160113	1070	0	12	0.001	0.262867	8.03819	Up	0.000418816	0.000761437
GRMZM2G046587	1073	0	12	0.001	0.262132	8.03415	Up	0.000418816	0.000760971
GRMZM2G033480	1263	0	14	0.001	0.259814	8.02134	Up	0.000113769	0.00021596
GRMZM2G171548	1494	0	16	0.001	0.25102	7.97166	Up	3.09046e-05	6.10598e-05
GRMZM2G008234	1527	0	16	0.001	0.245595	7.94014	Up	3.09046e-05	6.10639e-05
GRMZM2G056151	1152	0	12	0.001	0.244156	7.93166	Up	0.000418816	0.00076139
GRMZM2G124644	1180	0	12	0.001	0.238362	7.89701	Up	0.000418816	0.00076153
GRMZM5G824574	1306	0	13	0.001	0.233313	7.86612	Up	0.000218284	0.000404897
GRMZM5G836990	2029	0	20	0.001	0.23104	7.852	Up	2.28044e-06	4.82232e-06
GRMZM2G169535	522	3	747	0.146632	33.542	7.83762	Up	3.20692e-205	4.60171e-204
GRMZM2G351307	2051	0	20	0.001	0.228561	7.83644	Up	2.28044e-06	4.82198e-06
GRMZM2G162466	1238	0	12	0.001	0.227195	7.82779	Up	0.000418816	0.000760691
GRMZM2G065227	579	11	2687	0.484722	108.775	7.80997	Up	0	0
GRMZM2G050268	2051	0	19	0.001	0.217133	7.76244	Up	4.37542e-06	9.10574e-06
GRMZM2G448627	854	62	14478	1.8523	397.365	7.745	Up	0	0
GRMZM2G015892	1532	0	14	0.001	0.214194	7.74278	Up	0.000113769	0.000216016
GRMZM2G162659	858	4	906	0.118946	24.7502	7.70099	Up	6.27092e-248	1.05082e-246
GRMZM2G026804	1844	0	16	0.001	0.203375	7.668	Up	3.09046e-05	6.10721e-05
GRMZM2G368890	781	575	126099	18.7843	3784.42	7.6544	Up	0	0
GRMZM2G032276	1464	0	12	0.001	0.192123	7.58588	Up	0.000418816	0.000761484
GRMZM2G575954	2278	0	18	0.001	0.185207	7.53299	Up	8.395e-06	1.71485e-05
GRMZM2G068330	2253	0	17	0.001	0.176859	7.46645	Up	1.61073e-05	3.23191e-05
GRMZM2G417229	2025	0	14	0.001	0.162047	7.34027	Up	0.000113769	0.000215974
GRMZM2G024708	2047	0	14	0.001	0.160306	7.32468	Up	0.000113769	0.00021603
GRMZM2G339327	765	46	7984	1.53418	244.623	7.31695	Up	0	0
GRMZM2G005659	2137	0	14	0.001	0.153554	7.26261	Up	0.000113769	0.000215988
GRMZM2G176651	2232	0	14	0.001	0.141503	7.14469	Up	0.000113769	0.000215905
GRMZM2G180947	1356	1	149	0.0188156	2.57552	7.09679	Up	5.16674e-41	2.52381e-40
GRMZM2G368861	2750	2043	291721	18.9546	2486.41	7.03538	Up	0	0
GRMZM2G704475	1599	360	50212	5.74424	736.033	7.00151	Up	0	0
GRMZM2G064521	664	1	135	0.0384247	4.76545	6.95444	Up	4.29818e-37	1.98511e-36
GRMZM2G473960	796	98	12200	3.14117	359.24	6.8375	Up	0	0
GRMZM2G455909	2556	0	12	0.001	0.110042	6.78191	Up	0.000418816	0.00076111
GRMZM2G410152	813	330	39461	10.3562	1137.67	6.77944	Up	0	0
GRMZM2G362131	2607	0	12	0.001	0.107889	6.75341	Up	0.000418816	0.000761204
GRMZM2G458448	800	1	109	0.0318925	3.19356	6.6458	Up	7.95608e-30	3.26071e-29
GRMZM2G002178	2094	6	553	0.073106	6.18995	6.40379	Up	1.67875e-145	1.85099e-144
GRMZM2G063287	1281	699	59392	13.9222	1086.72	6.28645	Up	0	0
GRMZM2G353266	782	44	3694	1.43557	110.721	6.26916	Up	0	0
GRMZM2G103983	1161	32	2620	0.703228	52.8941	6.23297	Up	0	0
GRMZM2G044627	1143	210	17021	4.68761	349.042	6.2184	Up	0	0
GRMZM2G067600	739	698	53150	24.0985	1685.77	6.12832	Up	0	0
GRMZM2G472236	876	9	672	0.26213	17.9806	6.10001	Up	7.77638e-174	9.76079e-173
GRMZM2G041039	682	184	13603	6.88354	467.508	6.0857	Up	0	0
GRMZM2G382534	1852	6	424	0.0826588	5.36616	6.02058	Up	1.11644e-109	1.01357e-108
GRMZM2G163519	1521	9	634	0.15097	9.77009	6.01603	Up	2.6286e-163	3.14119e-162
GRMZM2G176085	1501	117	8120	1.98877	126.798	5.99452	Up	0	0
AC206184.4_FG002	582	16	1036	0.701416	41.723	5.89443	Up	5.10434e-264	8.98485e-263
GRMZM2G113241	861	4	243	0.118532	6.61518	5.80243	Up	1.45997e-62	9.11639e-62
GRMZM2G138258	2123	28	1660	0.336501	18.3272	5.76723	Up	0	0
GRMZM5G872502	1750	1	57	0.0145794	0.763441	5.71051	Up	2.21796e-15	6.64895e-15
GRMZM2G322351	545	275	15329	12.874	659.259	5.67831	Up	0	0
GRMZM2G017110	2100	75	4156	0.911214	46.3868	5.66978	Up	0	0
GRMZM2G145118	2404	1	55	0.0106131	0.536249	5.65898	Up	7.89322e-15	2.33389e-14
GRMZM2G159353	1747	140	7680	2.04463	103.04	5.65523	Up	0	0
GRMZM2G050607	815	151	8190	4.72713	235.54	5.63886	Up	0	0
GRMZM2G108997	860	80	4330	2.3734	118.012	5.63584	Up	0	0
GRMZM2G017670	1137	107	5758	2.40105	118.7	5.6275	Up	0	0
GRMZM2G096475	1087	2149	113377	50.4412	2444.75	5.59894	Up	0	0
GRMZM2G098750	1351	1179	60740	22.2657	1053.8	5.56463	Up	0	0
GRMZM2G050937	1526	67	3345	1.12021	51.3783	5.51932	Up	0	0
GRMZM2G044100	2057	2	99	0.024807	1.12808	5.50698	Up	1.20935e-25	4.59865e-25
GRMZM2G108338	1387	84	4085	1.54519	69.0326	5.48142	Up	0	0
GRMZM2G057467	928	10	453	0.274935	11.4417	5.37906	Up	4.9421e-112	4.5452e-111
GRMZM2G154747	1232	1090	48679	22.5733	926.125	5.35852	Up	0	0
GRMZM2G480954	986	613	27210	15.8622	646.83	5.34973	Up	0	0
GRMZM2G142357	2032	41	1808	0.5148	20.8551	5.34025	Up	0	0
GRMZM2G122276	761	18	793	0.603485	24.4246	5.33887	Up	2.16568e-194	2.96967e-193
GRMZM2G025833	2222	10	440	0.114824	4.64138	5.33705	Up	1.77249e-108	1.59406e-107
GRMZM2G067919	2887	3496	149000	30.8961	1209.7	5.29108	Up	0	0
GRMZM2G339994	1884	1503	63607	20.3543	791.339	5.28089	Up	0	0
GRMZM2G353729	1850	6	248	0.0827481	3.14209	5.24685	Up	3.03732e-61	1.87058e-60
GRMZM2G103771	974	158	6505	4.13882	156.541	5.24117	Up	0	0
AC234528.1_FG006	1510	14	566	0.236554	8.78573	5.21492	Up	1.15688e-137	1.22942e-136
GRMZM2G073359	1713	8	317	0.119155	4.33751	5.18596	Up	1.67019e-77	1.19138e-76
GRMZM2G456512	2724	3	117	0.0280991	1.00674	5.16302	Up	2.62292e-29	1.06584e-28
GRMZM5G866053	429	6	234	0.356839	12.7849	5.16302	Up	1.97942e-57	1.16789e-56
GRMZM2G337229	996	1734	67261	44.419	1582.86	5.15521	Up	0	0
GRMZM2G025959	1512	1170	42876	19.743	664.662	5.07321	Up	0	0
GRMZM2G353485	636	11	393	0.44128	14.4835	5.03657	Up	2.06674e-94	1.6957e-93
GRMZM2G054916	1601	592	21150	9.43428	309.64	5.03654	Up	0	0
GRMZM2G148964	614	44	1479	1.82837	56.4597	4.94859	Up	0	0
GRMZM2G078441	2415	5141	170760	54.3137	1657.32	4.9314	Up	0	0
GRMZM2G428040	616	132	4383	5.46729	166.774	4.93093	Up	0	0
GRMZM2G166776	822	110	3649	3.41428	104.05	4.92955	Up	0	0
GRMZM2G305856	1952	10	331	0.130707	3.97454	4.92638	Up	7.65018e-79	5.51944e-78
GRMZM2G107570	1191	285	9341	6.10537	183.832	4.91216	Up	0	0
GRMZM5G897067	1566	27	883	0.439897	13.2162	4.909	Up	1.61663e-207	2.33899e-206
GRMZM2G177084	255	13	423	1.30071	38.8811	4.90169	Up	4.16182e-100	3.54304e-99
GRMZM2G128215	2322	2	64	0.0219759	0.646035	4.87762	Up	4.21918e-16	1.29438e-15
GRMZM2G376743	1716	385	12232	5.7243	167.078	4.86728	Up	0	0
GRMZM2G098925	638	4	124	0.159962	4.55554	4.83182	Up	5.0525e-30	2.07731e-29
GRMZM2G039845	1177	39	1183	0.845409	23.5585	4.80045	Up	4.0238e-274	7.29944e-273
GRMZM2G079440	1711	2758	82284	41.1266	1127.21	4.77654	Up	0	0
GRMZM2G353195	2135	28	835	0.33461	9.167	4.7759	Up	2.08634e-193	2.85165e-192
GRMZM2G097884	1099	3	89	0.069647	1.89815	4.76839	Up	1.00069e-21	3.50005e-21
GRMZM2G451097	1871	2	59	0.0272731	0.739123	4.76026	Up	9.40816e-15	2.77354e-14
AC197705.4_FG003	525	957	27642	46.5084	1234.1	4.72982	Up	0	0
GRMZM2G333069	778	8	230	0.262355	6.92926	4.72311	Up	5.70128e-54	3.25317e-53
AC206941.2_FG002	561	450	12908	20.4658	539.305	4.71982	Up	0	0
GRMZM5G881066	459	1	28	0.0555861	1.42983	4.68497	Up	1.84832e-07	4.13775e-07
GRMZM2G092925	1107	15	416	0.345718	8.80814	4.67117	Up	6.58388e-96	5.45926e-95
GRMZM2G097706	1971	132	3647	1.7087	43.3698	4.66572	Up	0	0
AC202435.3_FG003	1562	2	55	0.0326684	0.825316	4.65898	Up	1.11731e-13	3.18925e-13
GRMZM2G174192	1734	6517	176150	95.8909	2381.07	4.63407	Up	0	0
GRMZM2G091338	1865	1	27	0.0136804	0.339331	4.63251	Up	3.43224e-07	7.601e-07
GRMZM2G159210	567	8	215	0.359986	8.88779	4.62581	Up	5.9355e-50	3.24271e-49
GRMZM2G104332	813	307	8218	9.63444	236.927	4.6201	Up	0	0
GRMZM5G831009	1729	2	53	0.029513	0.718488	4.60554	Up	3.8373e-13	1.07789e-12
GRMZM5G804708	3893	4	105	0.0262153	0.632184	4.59187	Up	6.35156e-25	2.38224e-24
GRMZM2G125032	1279	126	3250	2.5135	59.5595	4.56656	Up	0	0
GRMZM2G124136	1923	10	256	0.132678	3.12032	4.55569	Up	1.05053e-58	6.29344e-58
GRMZM2G158544	1710	2	51	0.0298409	0.699057	4.55005	Up	1.3146e-12	3.62976e-12
GRMZM2G313643	4550	3	76	0.0168224	0.391508	4.54058	Up	3.04392e-18	9.83793e-18
GRMZM2G371375	1148	1162	29387	25.8251	600.001	4.53812	Up	0	0
GRMZM2G084389	1073	248	6168	5.89699	134.736	4.51401	Up	0	0
GRMZM2G026910	906	8	192	0.225289	4.9672	4.46258	Up	7.97666e-44	4.03458e-43
GRMZM2G410567	1953	6	144	0.078384	1.72822	4.46258	Up	3.46328e-33	1.50905e-32
GRMZM2G480421	708	2	48	0.0720735	1.58908	4.46258	Up	8.2934e-12	2.22992e-11
GRMZM2G153127	4346	8	189	0.0469655	1.01932	4.43986	Up	4.9883e-43	2.49878e-42
GRMZM2G006119	1579	138	3229	2.22985	47.9319	4.42597	Up	0	0
GRMZM2G411041	1242	3	70	0.061628	1.32104	4.42194	Up	1.20239e-16	3.7461e-16
GRMZM2G165726	1089	462	10679	10.8241	229.848	4.40836	Up	0	0
GRMZM2G034843	830	2	46	0.0614795	1.29903	4.40118	Up	2.82108e-11	7.42904e-11
AC196090.3_FG006	2247	56	1281	0.635863	13.3624	4.39332	Up	2.12442e-281	3.95545e-280
GRMZM2G172574	1304	836	19006	16.3571	341.627	4.38443	Up	0	0
GRMZM2G169943	1592	165	3658	2.64435	53.8566	4.34814	Up	0	0
GRMZM2G035661	1211	1	22	0.0210685	0.425811	4.33705	Up	7.44138e-06	1.52636e-05
GRMZM2G075008	1515	1	22	0.0168409	0.340368	4.33705	Up	7.44138e-06	1.52625e-05
GRMZM5G831224	1062	18	396	0.432441	8.73995	4.33705	Up	2.34794e-87	1.82542e-86
GRMZM2G140041	1771	58	1273	0.83558	16.848	4.33366	Up	3.41124e-277	6.24552e-276
GRMZM2G311500	433	12	260	0.707086	14.0742	4.31503	Up	1.17232e-57	6.93476e-57
AC195135.3_FG002	273	4	86	0.373832	7.3837	4.30388	Up	7.0683e-20	2.37586e-19
GRMZM2G324111	850	5	107	0.150082	2.95055	4.29716	Up	2.02786e-24	7.52017e-24
GRMZM2G020285	1887	3	64	0.0405628	0.794962	4.29266	Up	4.65698e-15	1.38472e-14
GRMZM2G021202	1209	2	42	0.0422068	0.814257	4.26994	Up	3.23172e-10	8.16742e-10
GRMZM2G059029	1243	32	665	0.656837	12.5398	4.25483	Up	7.6018e-144	8.29542e-143
GRMZM2G154317	581	4	83	0.175656	3.34842	4.25266	Up	4.3637e-19	1.4368e-18
GRMZM2G072322	1785	486	10044	6.94667	131.889	4.24685	Up	0	0
GRMZM2G172936	858	133	2732	3.95497	74.6332	4.23808	Up	0	0
GRMZM2G117164	1587	13	267	0.208999	3.94342	4.23788	Up	1.73326e-58	1.03625e-57
GRMZM2G158788	1241	233	4744	4.7903	89.6007	4.22532	Up	0	0
GRMZM2G166337	1488	4	81	0.068586	1.27591	4.21747	Up	1.46474e-18	4.76781e-18
GRMZM2G084885	1696	10	202	0.150436	2.79167	4.2139	Up	2.03278e-44	1.0372e-43
GRMZM2G472589	2568	1	20	0.00993536	0.182546	4.19955	Up	2.52102e-05	5.00827e-05
GRMZM2G327059	2720	5	99	0.0469007	0.85311	4.18505	Up	2.57248e-22	9.12349e-22
GRMZM2G136663	1454	7	137	0.122832	2.20849	4.1683	Up	2.4868e-30	1.029e-29
GRMZM2G365774	1844	10	194	0.138362	2.46592	4.1556	Up	2.53006e-42	1.25551e-41
GRMZM2G425206	775	234	4536	7.70358	137.186	4.15446	Up	0	0
GRMZM2G337068	372	2	38	0.137172	2.3943	4.12555	Up	3.64548e-09	8.83662e-09
GRMZM2G135400	918	2	38	0.0555861	0.970241	4.12555	Up	3.64548e-09	8.8359e-09
GRMZM2G144480	773	4	76	0.132026	2.30448	4.12555	Up	2.99422e-17	9.46282e-17
GRMZM2G316007	1062	56	1055	1.34537	23.2845	4.11329	Up	4.84754e-222	7.43423e-221
GRMZM2G162868	795	61	1136	1.95768	33.4927	4.09663	Up	2.82364e-238	4.61682e-237
GRMZM2G438960	2511	106	1973	1.07705	18.417	4.09587	Up	0	0
GRMZM2G008106	1203	48	892	1.01802	17.3795	4.09356	Up	2.3131e-187	3.06964e-186
AC209987.4_FG010	810	67	1240	2.11042	35.8819	4.08766	Up	1.57862e-259	2.74616e-258
GRMZM2G307400	672	4	73	0.151869	2.5462	4.06744	Up	1.81737e-16	5.6384e-16
GRMZM2G047951	1235	1	18	0.0206591	0.341621	4.04754	Up	8.4767e-05	0.000162394
GRMZM2G115705	2826	2	36	0.0180566	0.298586	4.04754	Up	1.21619e-08	2.88808e-08
GRMZM2G079376	2766	1	18	0.00922415	0.152531	4.04754	Up	8.4767e-05	0.000162384
GRMZM2G361475	1394	12	215	0.219633	3.61505	4.04085	Up	7.05744e-46	3.66207e-45
GRMZM2G118770	2320	382	6706	4.20101	67.7507	4.01143	Up	0	0
GRMZM2G127945	1233	2	35	0.0413852	0.66534	4.0069	Up	2.21722e-08	5.19823e-08
GRMZM2G081843	1408	2	35	0.0362415	0.582645	4.0069	Up	2.21722e-08	5.19781e-08
GRMZM2G084859	782	62	1069	2.02285	32.0413	3.98547	Up	6.16938e-220	9.37417e-219
GRMZM2G344911	1194	3	51	0.0641055	1.00116	3.96508	Up	1.1786e-11	3.153e-11
GRMZM2G421126	1643	2	34	0.0310578	0.485043	3.96508	Up	4.03678e-08	9.36349e-08
GRMZM2G141859	1896	2	34	0.0269135	0.420319	3.96508	Up	4.03678e-08	9.36422e-08
AC214144.3_FG002	2328	1	17	0.0109596	0.171161	3.96508	Up	0.000154928	0.000290135
GRMZM2G110412	1602	21	355	0.334453	5.19403	3.95698	Up	1.03099e-73	7.123e-73
GRMZM2G082376	1151	3	50	0.0665004	1.0182	3.93651	Up	2.14058e-11	5.66315e-11
GRMZM2G425629	1125	3579	59052	81.1685	1230.33	3.92198	Up	0	0
AC183968.2_FG001	831	5	82	0.153514	2.31287	3.91324	Up	6.83086e-18	2.19054e-17
GRMZM2G082434	1938	19	311	0.250137	3.76136	3.91046	Up	3.3148e-64	2.10439e-63
GRMZM2G037343	2657	44	715	0.422513	6.30744	3.89999	Up	2.56852e-145	2.8268e-144
GRMZM2G316553	921	4	65	0.11081	1.65422	3.89999	Up	2.16078e-14	6.31665e-14
GRMZM2G150434	861	547	8803	16.2092	239.644	3.886	Up	0	0
GRMZM2G328171	1125	25	402	0.566978	8.37552	3.88482	Up	3.72456e-82	2.76176e-81
AC204711.3_FG002	1728	2	32	0.0295301	0.434055	3.87762	Up	1.33235e-07	3.00627e-07
GRMZM2G053711	2993	3	48	0.0255737	0.375901	3.87762	Up	7.03904e-11	1.82546e-10
GRMZM2G404762	1806	1	16	0.0141274	0.207654	3.87762	Up	0.000282458	0.000520193
GRMZM2G173103	738	1	16	0.0345718	0.508162	3.87762	Up	0.000282458	0.000520354
GRMZM2G348855	1759	1	16	0.0145048	0.213203	3.87762	Up	0.000282458	0.000520257
GRMZM2G144857	492	1	16	0.0518577	0.762243	3.87762	Up	0.000282458	0.000520322
GRMZM2G150893	1673	6	96	0.0915027	1.34497	3.87762	Up	1.30558e-20	4.47052e-20
GRMZM2G128800	1205	1	16	0.0211734	0.311223	3.87762	Up	0.000282458	0.000520225
GRMZM2G313934	1760	1	16	0.0144966	0.213082	3.87762	Up	0.000282458	0.00052029
GRMZM2G139797	1473	3866	61668	66.9634	981.286	3.87323	Up	0	0
GRMZM2G065718	1686	83	1317	1.25603	18.3091	3.86562	Up	1.8727e-264	3.30228e-263
GRMZM2G101409	971	911	14440	23.9374	348.567	3.8641	Up	0	0
GRMZM2G133275	944	83	1294	2.24329	32.1293	3.8402	Up	1.46902e-258	2.54208e-257
GRMZM2G115070	901	7	109	0.198222	2.83557	3.83845	Up	4.5506e-23	1.64258e-22
GRMZM2G043521	1196	6909	106783	147.388	2092.71	3.82768	Up	0	0
GRMZM2G010447	1287	316	4866	6.26451	88.6201	3.82236	Up	0	0
GRMZM2G700034	297	3	46	0.257717	3.63028	3.81622	Up	2.30452e-10	5.86612e-10
GRMZM2G107377	1931	36	552	0.475662	6.70032	3.81622	Up	9.97162e-111	9.09466e-110
GRMZM2G368886	2361	72	1099	0.778064	10.9104	3.80967	Up	1.63233e-218	2.45761e-217
GRMZM2G332505	2640	197	3001	1.90389	26.6441	3.8068	Up	0	0
GRMZM2G154766	2226	10	152	0.114618	1.6005	3.80362	Up	1.88341e-31	7.96209e-31
GRMZM2G029587	1774	215	3254	3.09217	42.9935	3.79743	Up	0	0
GRMZM2G122520	675	2	30	0.075597	1.04173	3.78451	Up	4.36984e-07	9.60711e-07
GRMZM2G082586	1707	2	30	0.0298934	0.411933	3.78451	Up	4.36984e-07	9.60639e-07
GRMZM2G070351	1872	258	3846	3.51635	48.1551	3.77554	Up	0	0
GRMZM2G133146	1049	4	59	0.0972889	1.3183	3.76026	Up	7.5195e-13	2.08985e-12
GRMZM2G149683	1062	26	381	0.624637	8.4089	3.75083	Up	6.76682e-76	4.76731e-75
GRMZM2G179462	681	5560	81244	208.308	2796.29	3.74672	Up	0	0
AC194828.3_FG004	525	7	102	0.340187	4.55386	3.74269	Up	2.80846e-21	9.73346e-21
GRMZM2G041493	813	560	8136	17.5742	234.563	3.73844	Up	0	0
GRMZM5G882378	2255	159	2309	1.79899	24.0003	3.73779	Up	0	0
GRMZM2G120062	1032	2	29	0.0494457	0.658653	3.7356	Up	7.89334e-07	1.71489e-06
GRMZM2G324705	1543	2	29	0.0330706	0.440525	3.7356	Up	7.89334e-07	1.71476e-06
GRMZM2G125813	601	160	2296	6.79241	89.5439	3.7206	Up	0	0
GRMZM2G079490	1676	69	990	1.0504	13.8452	3.72038	Up	2.2026e-193	3.00917e-192
GRMZM2G136106	2412	3	43	0.0317338	0.417859	3.71892	Up	1.35285e-09	3.3374e-09
GRMZM2G389301	1034	13	184	0.320776	4.17096	3.70074	Up	5.12518e-37	2.36375e-36
GRMZM2G036629	614	68	953	2.82566	36.38	3.68649	Up	7.28704e-185	9.5719e-184
GRMZM2G152822	594	154	2157	6.61474	85.1142	3.68564	Up	0	0
GRMZM2G300125	1808	33	459	0.465687	5.95049	3.67558	Up	1.12402e-89	8.87606e-89
GRMZM2G023921	879	29	403	0.841759	10.7462	3.67427	Up	6.66426e-79	4.81163e-78
GRMZM2G027627	2005	490	6749	6.23534	78.8976	3.66144	Up	0	0
GRMZM2G300135	1792	234	3213	3.33163	42.0253	3.65696	Up	0	0
GRMZM2G089557	1129	95	1297	2.14688	26.9268	3.64873	Up	7.14796e-249	1.19982e-247
GRMZM2G304132	1390	111	1509	2.03745	25.4456	3.64258	Up	7.40872e-289	1.41041e-287
GRMZM2G302912	1319	8	108	0.154748	1.91919	3.63251	Up	5.81294e-22	2.04692e-21
GRMZM2G145213	1531	496	6676	8.2658	102.207	3.62819	Up	0	0
AC199765.4_FG008	1491	1252	16850	21.4242	264.887	3.62806	Up	0	0
GRMZM2G046729	2630	45	605	0.436551	5.39185	3.62656	Up	2.01228e-116	1.89956e-115
GRMZM5G812425	1362	16	215	0.299724	3.69998	3.62581	Up	2.44892e-42	1.21565e-41
GRMZM2G030138	3276	1941	26041	15.1168	186.317	3.62353	Up	0	0
GRMZM2G106344	1836	808	10838	11.2284	138.361	3.62322	Up	0	0
GRMZM2G023683	952	90	1199	2.41204	29.5203	3.61338	Up	2.25026e-228	3.5239e-227
GRMZM2G412436	1815	509	6764	7.15517	87.3505	3.60976	Up	0	0
GRMZM2G117217	823	5	66	0.155006	1.87967	3.60009	Up	8.36036e-14	2.39907e-13
GRMZM2G001514	2114	1572	20709	18.9726	229.611	3.5972	Up	0	0
GRMZM2G091715	868	1292	17016	37.9771	459.49	3.59683	Up	0	0
GRMZM2G083725	1424	3064	40302	54.8981	663.369	3.59498	Up	0	0
GRMZM2G355316	797	477	6255	15.27	183.953	3.59057	Up	0	0
AC216264.3_FG001	1272	11	144	0.22064	2.65347	3.58811	Up	1.4161e-28	5.69511e-28
GRMZM2G107839	1094	2	26	0.0466435	0.55705	3.57806	Up	4.59786e-06	9.55592e-06
GRMZM2G170413	669	4	52	0.15255	1.82186	3.57806	Up	4.51778e-11	1.1808e-10
GRMZM2G012923	3184	2	26	0.0160264	0.191399	3.57806	Up	4.59786e-06	9.55525e-06
GRMZM2G055827	525	8	103	0.388785	4.5985	3.56412	Up	1.05813e-20	3.62906e-20
GRMZM2G425236	1203	6	77	0.127252	1.50025	3.55944	Up	8.99218e-16	2.72931e-15
GRMZM2G105297	838	6	77	0.182678	2.1537	3.55944	Up	8.99218e-16	2.72903e-15
GRMZM2G087896	1881	78	1000	1.058	12.4609	3.558	Up	2.46232e-188	3.28531e-187
GRMZM2G107754	2138	196	2509	2.33898	27.5063	3.55581	Up	0	0
GRMZM2G129761	1292	4402	56329	86.9293	1021.9	3.55527	Up	0	0
GRMZM2G107665	1875	304	3888	4.13667	48.603	3.5545	Up	0	0
GRMZM2G073770	1676	4	51	0.0608926	0.713238	3.55005	Up	8.07256e-11	2.08801e-10
GRMZM2G351330	1177	471	5987	10.2099	119.226	3.54565	Up	0	0
GRMZM2G140293	1256	295	3741	5.99254	69.813	3.54226	Up	0	0
GRMZM2G124011	983	52	656	1.34967	15.6419	3.53473	Up	1.86771e-123	1.83129e-122
GRMZM2G030945	556	33	415	1.51432	17.4949	3.53019	Up	1.31536e-78	9.4693e-78
GRMZM2G377613	940	291	3657	7.89848	91.1876	3.52919	Up	0	0
GRMZM2G402564	731	4152	51873	144.917	1663.27	3.52073	Up	0	0
GRMZM2G075245	732	618	7701	21.5405	246.589	3.51699	Up	0	0
GRMZM2G469898	1708	67	824	1.00084	11.3078	3.49803	Up	2.78372e-153	3.18048e-152
GRMZM5G834952	611	28	340	1.16922	13.043	3.47966	Up	6.59088e-64	4.17615e-63
GRMZM2G125037	1776	15	180	0.21549	2.37557	3.46258	Up	2.2366e-34	9.9397e-34
GRMZM2G105627	676	2	24	0.0754852	0.832153	3.46258	Up	1.47203e-05	2.96566e-05
GRMZM2G451533	711	2	24	0.0717693	0.791189	3.46258	Up	1.47203e-05	2.96526e-05
GRMZM2G170628	2554	2	24	0.0199796	0.220257	3.46258	Up	1.47203e-05	2.96546e-05
GRMZM2G133053	1357	328	3914	6.16698	67.6051	3.4545	Up	0	0
GRMZM2G400965	648	184	2192	7.24472	79.2874	3.45209	Up	0	0
GRMZM2G094356	1301	7	83	0.137277	1.49534	3.4453	Up	1.73156e-16	5.37498e-16
GRMZM2G162972	737	47	557	1.62708	17.7144	3.44456	Up	8.49212e-103	7.34762e-102
GRMZM2G087207	1978	526	6117	6.78482	72.4854	3.41731	Up	0	0
GRMZM5G829476	973	16	186	0.419552	4.48063	3.41678	Up	4.36728e-35	1.96025e-34
GRMZM2G096435	909	1438	16665	40.3621	429.714	3.41231	Up	0	0
GRMZM2G376416	2032	399	4589	5.00989	52.9338	3.40134	Up	0	0
GRMZM2G133095	649	2	23	0.0786256	0.830657	3.40118	Up	2.62384e-05	5.20451e-05
GRMZM2G117321	803	2	23	0.0635467	0.671353	3.40118	Up	2.62384e-05	5.20486e-05
GRMZM2G010494	2361	28	320	0.30258	3.17682	3.39219	Up	5.98512e-59	3.5935e-58
GRMZM2G139803	927	61	693	1.67891	17.5223	3.38359	Up	1.58218e-125	1.57264e-124
GRMZM2G033526	2643	1341	15157	12.9452	134.417	3.37622	Up	0	0
GRMZM2G148561	1217	656	7409	13.7528	142.695	3.37513	Up	0	0
GRMZM2G473356	1752	16	179	0.233005	2.39473	3.36144	Up	2.34096e-33	1.02348e-32
GRMZM2G136158	1364	160	1790	2.99284	30.7594	3.36144	Up	0	0
GRMZM2G154558	1643	6	67	0.0931735	0.955819	3.35875	Up	2.806e-13	7.91272e-13
GRMZM2G476848	925	2790	31142	76.9557	789.12	3.35814	Up	0	0
GRMZM2G016480	2326	4	44	0.0438762	0.443385	3.33705	Up	4.51572e-09	1.0906e-08
GRMZM2G120621	1611	2	22	0.0316747	0.320085	3.33705	Up	4.66378e-05	9.10111e-05
GRMZM2G051697	3446	15	165	0.111059	1.1223	3.33705	Up	1.14656e-30	4.77425e-30
GRMZM5G845021	1474	27	296	0.467353	4.70688	3.33219	Up	8.37438e-54	4.76562e-53
GRMZM2G051921	1023	4277	46830	106.67	1072.97	3.33038	Up	0	0
GRMZM2G035202	738	7	76	0.242003	2.41377	3.31819	Up	9.35488e-15	2.75811e-14
GRMZM2G022563	1852	57	616	0.785258	7.79611	3.31152	Up	1.18075e-109	1.0713e-108
GRMZM2G057386	1526	48	518	0.802537	7.95635	3.30947	Up	2.02396e-92	1.6375e-91
GRMZM2G130528	2013	640	6871	8.11175	80.0045	3.302	Up	0	0
GRMZM2G369882	1560	3	32	0.0490654	0.480799	3.29266	Up	7.91502e-07	1.71935e-06
GRMZM2G165390	1654	41	434	0.632451	6.15025	3.28162	Up	4.13282e-77	2.93815e-76
GRMZM2G035688	829	2	22	0.0640251	0.622023	3.28026	Up	4.66378e-05	9.10171e-05
GRMZM5G875732	1843	576	6070	7.97399	77.1973	3.27518	Up	0	0
GRMZM2G100727	1349	711	7477	13.4473	129.913	3.27216	Up	0	0
GRMZM5G812580	930	4	42	0.109738	1.05853	3.26994	Up	1.40574e-08	3.32754e-08
GRMZM2G404676	1344	2	21	0.0379673	0.366234	3.26994	Up	8.26466e-05	0.000158434
GRMZM2G129140	669	36	378	1.37295	13.2435	3.26994	Up	3.77528e-67	2.45936e-66
GRMZM2G112402	1452	573	5939	10.0685	95.8705	3.25123	Up	0	0
GRMZM2G104109	1340	14	145	0.266564	2.53631	3.25017	Up	1.64171e-26	6.34354e-26
GRMZM2G309847	899	505	5219	14.3321	136.071	3.24704	Up	0	0
GRMZM2G135381	1828	13	133	0.181445	1.70535	3.23246	Up	2.58358e-24	9.55831e-24
GRMZM2G167658	4554	27	275	0.151269	1.4154	3.22602	Up	1.11997e-48	6.0178e-48
GRMZM5G818101	1440	170	1730	3.01207	28.1593	3.22479	Up	1.93038e-297	3.76925e-296
GRMZM2G019583	1801	6	61	0.0849995	0.79388	3.22339	Up	8.35072e-12	2.24472e-11
GRMZM2G127546	1753	779	7917	11.3379	105.856	3.22288	Up	0	0
GRMZM2G096591	2045	165	1667	2.05859	19.1065	3.21434	Up	8.19112e-286	1.54155e-284
GRMZM2G011523	953	38057	383831	1018.87	9440.3	3.21186	Up	0	0
GRMZM2G086496	2492	38	383	0.389058	3.60238	3.21089	Up	6.63024e-67	4.30878e-66
GRMZM2G096016	1433	26	261	0.46292	4.26907	3.20509	Up	5.26736e-46	2.73943e-45
GRMZM2G448925	715	103	1031	3.67544	33.798	3.20095	Up	8.83526e-177	1.12518e-175
GRMZM2G080537	3595	2	20	0.0141942	0.130398	3.19955	Up	0.000145978	0.000273945
GRMZM2G468495	2171	13	130	0.152778	1.40353	3.19955	Up	1.38308e-23	5.04703e-23
GRMZM5G806833	1213	2	20	0.0420676	0.386463	3.19955	Up	0.000145978	0.000273876
GRMZM2G403664	873	2	20	0.0584513	0.536975	3.19955	Up	0.000145978	0.000273928
GRMZM5G813532	805	3	30	0.0950832	0.873502	3.19955	Up	2.45706e-06	5.18656e-06
GRMZM2G177982	1544	2	20	0.0330492	0.303614	3.19955	Up	0.000145978	0.000273911
GRMZM2G452453	1334	3	30	0.0573778	0.527113	3.19955	Up	2.45706e-06	5.18619e-06
GRMZM2G024527	804	2	20	0.0634677	0.583059	3.19955	Up	0.000145978	0.000273893
GRMZM2G072488	1530	47	470	0.783763	7.20021	3.19955	Up	1.78275e-81	1.31207e-80
GRMZM5G831577	1614	250	2500	3.95198	36.3057	3.19955	Up	0	0
GRMZM2G050384	755	1038	10370	35.0775	321.937	3.19816	Up	0	0
AC233863.1_FG001	360	244	2433	17.2928	158.408	3.1954	Up	0	0
GRMZM2G041462	1641	447	4457	6.94988	63.6609	3.19535	Up	0	0
GRMZM2G018275	1393	410	4081	7.50951	68.6679	3.19285	Up	0	0
GRMZM2G124524	2014	554	5507	7.01825	64.0906	3.19093	Up	0	0
GRMZM2G330698	627	70	695	2.84845	25.981	3.18921	Up	2.50634e-119	2.40188e-118
GRMZM2G117230	2004	8	79	0.101852	0.923991	3.1814	Up	9.09698e-15	2.68341e-14
GRMZM2G047875	2442	571	5636	5.9658	54.0958	3.18073	Up	0	0
GRMZM2G340257	1093	680	6703	15.8733	143.743	3.17882	Up	0	0
GRMZM2G072205	2375	121	1189	1.29987	11.7343	3.17429	Up	5.24888e-202	7.42049e-201
GRMZM2G062156	2179	50	491	0.585452	5.28157	3.17334	Up	2.12534e-84	1.60279e-83
GRMZM2G085474	2110	816	7990	9.86703	88.757	3.16917	Up	0	0
GRMZM2G154223	1014	2569	25129	64.6405	580.866	3.16769	Up	0	0
GRMZM2G076981	1299	311	3036	6.10843	54.7811	3.16481	Up	0	0
GRMZM2G025240	481	4	39	0.212175	1.90046	3.16302	Up	7.61416e-08	1.74095e-07
GRMZM2G374313	951	51	497	1.36826	12.2494	3.1623	Up	3.91302e-85	2.97209e-84
GRMZM2G114048	1895	580	5627	7.80904	69.5995	3.15586	Up	0	0
GRMZM2G055018	2277	6	58	0.0672306	0.59704	3.15064	Up	4.47584e-11	1.17015e-10
GRMZM5G863645	3220	146	1407	1.15685	10.2418	3.1462	Up	1.04306e-236	1.69425e-235
GRMZM2G071157	1761	8	77	0.115907	1.02487	3.14441	Up	2.77262e-14	8.07898e-14
GRMZM2G342807	2463	188	1805	1.94748	17.1772	3.14081	Up	1.2232e-302	2.42677e-301
GRMZM2G177298	1051	10	96	0.242759	2.14095	3.14065	Up	1.76916e-17	5.62716e-17
GRMZM2G391892	568	5	48	0.224595	1.98076	3.14065	Up	2.41864e-09	5.90524e-09
GRMZM2G112617	1098	69	662	1.60334	14.1317	3.13978	Up	4.31772e-112	3.9722e-111
GRMZM2G344163	2236	17	163	0.193979	1.70865	3.13889	Up	9.90012e-29	3.98964e-28
GRMZM2G034197	2870	364	3486	3.23592	28.4698	3.13718	Up	0	0
GRMZM2G316778	2863	2	19	0.0178233	0.15555	3.12555	Up	0.000256924	0.000474553
GRMZM2G443690	1900	4	38	0.0537137	0.468779	3.12555	Up	1.33179e-07	3.00524e-07
GRMZM2G012863	2254	636	6042	7.19916	62.8297	3.12555	Up	0	0
GRMZM2G084944	1640	2	19	0.0311146	0.271549	3.12555	Up	0.000256924	0.000474523
GRMZM2G320373	828	795	7524	24.4971	212.989	3.12009	Up	0	0
GRMZM2G031468	609	15	141	0.628424	5.42676	3.11028	Up	7.7922e-25	2.91593e-24
GRMZM5G807424	497	8	75	0.410688	3.53707	3.10644	Up	8.41216e-14	2.4137e-13
GRMZM2G481668	564	22	206	0.995227	8.56104	3.10469	Up	1.41038e-35	6.37681e-35
GRMZM2G122302	1010	209	1952	5.27963	45.2999	3.101	Up	0	0
GRMZM2G087809	858	416	3883	12.3704	106.076	3.10014	Up	0	0
GRMZM2G080183	1811	2655	24772	37.4046	320.613	3.09955	Up	0	0
GRMZM2G077436	1686	127	1184	1.92187	16.4601	3.09839	Up	1.38099e-196	1.90957e-195
GRMZM2G340656	2894	14177	132163	124.987	1070.41	3.09831	Up	0	0
GRMZM2G094304	1673	318	2945	4.84964	41.2599	3.08879	Up	0	0
GRMZM2G043632	2345	23	213	0.250244	2.129	3.08877	Up	1.45782e-36	6.6923e-36
GRMZM2G060937	778	8	74	0.262355	2.22941	3.08707	Up	1.46266e-13	4.1618e-13
GRMZM2G137550	618	12	111	0.495418	4.20991	3.08707	Up	1.05112e-19	3.51956e-19
GRMZM2G162945	1611	4	37	0.0633495	0.538325	3.08707	Up	2.32434e-07	5.17995e-07
GRMZM2G059453	1691	587	5416	8.85672	75.0712	3.08342	Up	0	0
GRMZM2G127123	3465	59	542	0.434438	3.66636	3.07713	Up	2.47386e-90	1.96347e-89
GRMZM2G106263	2270	716	6571	8.04759	67.8491	3.0757	Up	0	0
AC217370.3_FG003	270	40	366	3.77985	31.7728	3.07139	Up	2.0522e-61	1.26703e-60
GRMZM2G093826	3092	2925	26681	24.136	202.256	3.06692	Up	0	0
GRMZM2G074094	3519	9	82	0.0652532	0.546177	3.06525	Up	8.41966e-15	2.48559e-14
GRMZM2G177458	1541	12	109	0.198681	1.65792	3.06084	Up	3.16128e-19	1.0453e-18
GRMZM2G029850	1884	13	118	0.176052	1.46805	3.05982	Up	1.06647e-20	3.65724e-20
GRMZM2G030717	756	149	1352	5.02855	41.9173	3.05933	Up	1.75726e-221	2.68385e-220
GRMZM2G070849	1726	837	7550	12.3727	102.529	3.0508	Up	0	0
GRMZM5G889719	846	144	1297	4.34281	35.9342	3.04866	Up	7.99188e-212	1.17346e-210
GRMZM2G353197	2391	2	18	0.0213417	0.176454	3.04754	Up	0.00045044	0.000815184
GRMZM5G806469	688	4	36	0.148337	1.22646	3.04754	Up	4.04738e-07	8.91602e-07
GRMZM2G012685	3195	2	18	0.0159712	0.132051	3.04754	Up	0.00045044	0.000815333
GRMZM2G011667	1713	2	18	0.0297887	0.246294	3.04754	Up	0.00045044	0.000815234
GRMZM2G354460	603	2	18	0.0846236	0.699671	3.04754	Up	0.00045044	0.000815134
GRMZM2G496110	1817	2	18	0.0280837	0.232197	3.04754	Up	0.00045044	0.000815433
GRMZM2G045319	1710	2	18	0.0298409	0.246726	3.04754	Up	0.00045044	0.000815383
GRMZM2G058597	728	2	18	0.0700934	0.579535	3.04754	Up	0.00045044	0.000815283
GRMZM2G311390	1580	2	18	0.0322962	0.267026	3.04754	Up	0.00045044	0.000815483
AC233898.1_FG003	363	35	315	2.46003	20.3396	3.04754	Up	1.10601e-52	6.20704e-52
GRMZM2G388051	342	5	45	0.373012	3.08407	3.04754	Up	1.27832e-08	3.03149e-08
GRMZM2G424112	713	42	377	1.50293	12.3934	3.04372	Up	1.1397e-62	7.12251e-62
GRMZM2G177095	1115	220	1969	5.03415	41.3913	3.03951	Up	0	0
GRMZM2G130348	2606	54	481	0.528686	4.32623	3.03263	Up	3.09806e-79	2.24392e-78
GRMZM2G370858	1108	316	2803	7.27656	59.2955	3.0266	Up	0	0
GRMZM2G147279	1533	6	53	0.0998591	0.810349	3.02058	Up	7.1291e-10	1.77972e-09
GRMZM2G427054	841	70	617	2.12364	17.196	3.01746	Up	1.1196e-100	9.55603e-100
GRMZM2G157218	1711	261	2295	3.89197	31.4392	3.01399	Up	0	0
GRMZM2G071478	2368	228	2001	2.45658	19.8063	3.01124	Up	0	0
GRMZM2G109627	1762	88	771	1.27425	10.2562	3.00878	Up	5.02784e-125	4.98582e-124
GRMZM2G177940	1822	8	70	0.112026	0.900509	3.0069	Up	1.32019e-12	3.64486e-12
GRMZM2G175856	684	76	665	2.83489	22.7879	3.0069	Up	5.2449e-108	4.70407e-107
GRMZM2G047319	2607	158	1382	1.5463	12.4253	3.00638	Up	1.65181e-222	2.54508e-221
GRMZM2G148800	1884	11	96	0.148967	1.19434	3.00315	Up	8.42016e-17	2.63413e-16
GRMZM2G150925	1420	132	1151	2.37172	18.9988	3.0019	Up	2.37492e-185	3.1265e-184
GRMZM2G098047	643	52	453	2.06334	16.513	3.00055	Up	5.95666e-74	4.12887e-73
GRMZM2G434935	872	34	296	0.994812	7.95635	2.99961	Up	7.48808e-49	4.03298e-48
AC216871.3_FG004	1431	27	235	0.481396	3.84917	2.99925	Up	4.32588e-39	2.05717e-38
GRMZM2G014022	1351	101	879	1.90741	15.2501	2.99913	Up	7.63104e-142	8.25444e-141
GRMZM2G127776	562	134	1163	6.08341	48.5045	2.99517	Up	7.54848e-187	9.995e-186
GRMZM2G335564	2852	3	26	0.026838	0.213679	2.9931	Up	2.29322e-05	4.56459e-05
GRMZM2G372440	1146	39	338	0.868278	6.91306	2.9931	Up	1.89903e-55	1.09903e-54
AC210158.3_FG003	993	3	26	0.0770816	0.613709	2.9931	Up	2.29322e-05	4.56428e-05
GRMZM2G127521	1582	52	450	0.83864	6.66722	2.99096	Up	3.0397e-73	2.09134e-72
GRMZM2G003190	2106	273	2360	3.30737	26.2659	2.98943	Up	0	0
GRMZM2G145974	929	749	6421	20.5705	162.004	2.97738	Up	0	0
GRMZM2G117057	1004	67	574	1.70263	13.4004	2.97644	Up	1.57694e-92	1.27688e-91
GRMZM2G080530	2562	400	3419	3.98345	31.2794	2.97312	Up	0	0
GRMZM2G387341	619	190	1622	7.83144	61.4184	2.97132	Up	8.53368e-258	1.47156e-256
GRMZM2G521781	711	42	357	1.50716	11.7689	2.96508	Up	6.05874e-58	3.5998e-57
GRMZM2G001824	1418	8	68	0.143944	1.12401	2.96508	Up	3.93468e-12	1.06929e-11
GRMZM2G383472	1046	4	34	0.0975679	0.761879	2.96508	Up	1.21825e-06	2.61987e-06
GRMZM2G092474	1133	34556	293215	778.166	6065.89	2.96257	Up	0	0
GRMZM2G056889	1466	23	194	0.400288	3.10175	2.95397	Up	4.65808e-32	1.99105e-31
GRMZM2G096407	1741	5	42	0.073274	0.565443	2.94801	Up	6.6371e-08	1.5233e-07
GRMZM2G093404	1488	861	7228	14.7631	113.855	2.94713	Up	0	0
GRMZM2G176576	2341	762	6395	8.30486	64.0291	2.9467	Up	0	0
GRMZM2G312274	1501	286	2400	4.86143	37.4774	2.94657	Up	0	0
GRMZM2G047298	1546	26	218	0.429084	3.30511	2.94536	Up	9.61562e-36	4.35951e-35
GRMZM2G544539	1050	69	578	1.67663	12.9026	2.94402	Up	3.70996e-92	2.99748e-91
GRMZM2G120304	1401	6026	50432	109.741	843.736	2.94269	Up	0	0
AC209768.3_FG016	444	3	25	0.172392	1.31976	2.93651	Up	3.97754e-05	7.79322e-05
GRMZM2G320167	1078	3	25	0.0710037	0.543575	2.93651	Up	3.97754e-05	7.7922e-05
GRMZM2G156054	510	3	25	0.150082	1.14897	2.93651	Up	3.97754e-05	7.79271e-05
GRMZM2G038928	1373	183	1524	3.40063	26.0167	2.93557	Up	2.1062e-239	3.46094e-238
GRMZM2G166297	1696	425	3538	6.39354	48.8957	2.93502	Up	0	0
GRMZM5G822947	693	151	1255	5.55933	42.4472	2.93269	Up	2.79532e-197	3.88152e-196
GRMZM2G333811	1689	6368	52827	96.1949	733.103	2.92998	Up	0	0
GRMZM2G351023	968	57	472	1.50237	11.4289	2.92737	Up	3.89672e-75	2.72973e-74
GRMZM2G154954	1186	36	298	0.774455	5.88939	2.92686	Up	5.1759e-48	2.76011e-47
GRMZM2G083711	1504	59	487	1.00088	7.58961	2.92275	Up	2.38092e-77	1.69633e-76
GRMZM2G179465	2616	216	1777	2.10666	15.9217	2.91796	Up	3.90706e-277	7.14888e-276
GRMZM2G140651	1544	125	1025	2.06558	15.5602	2.91324	Up	2.22844e-160	2.62596e-159
GRMZM2G148783	2530	223	1827	2.24886	16.9261	2.91198	Up	2.76836e-284	5.19024e-283
GRMZM2G322672	1182	83	680	1.79159	13.4843	2.91197	Up	6.09668e-107	5.42211e-106
GRMZM2G161809	1970	109	893	1.41169	10.6249	2.91195	Up	6.82504e-140	7.32648e-139
GRMZM2G304573	955	186	1519	4.96922	37.2815	2.90737	Up	2.67634e-236	4.32826e-235
GRMZM2G170034	1007	81	661	2.05227	15.3855	2.90628	Up	8.51464e-104	7.42122e-103
GRMZM2G099420	1413	221	1792	3.99051	29.7259	2.89707	Up	2.03382e-277	3.72595e-276
GRMZM2G181000	1909	154	1246	2.05823	15.2986	2.89392	Up	2.98498e-193	4.07617e-192
GRMZM2G033515	2653	13119	105508	126.166	932.152	2.88524	Up	0	0
GRMZM2G094165	1124	1348	10799	30.5986	225.193	2.87963	Up	0	0
GRMZM5G860632	797	287	2298	9.1876	67.5819	2.87888	Up	0	0
GRMZM2G026558	2060	4	32	0.0495418	0.3641	2.87762	Up	3.62814e-06	7.59104e-06
GRMZM2G099862	2033	4	32	0.0501997	0.368936	2.87762	Up	3.62814e-06	7.59051e-06
GRMZM5G851815	2218	3	24	0.0345095	0.253623	2.87762	Up	6.87488e-05	0.000132486
GRMZM2G126302	1050	81	648	1.96822	14.4652	2.87762	Up	8.97744e-101	7.66468e-100
AC217887.3_FG004	1509	69	551	1.16664	8.55856	2.875	Up	7.31904e-86	5.60648e-85
GRMZM2G167387	1347	63	503	1.19331	8.75264	2.87475	Up	1.60849e-78	1.15655e-77
GRMZM2G162359	1736	53614	427537	787.965	5772.48	2.87299	Up	0	0
AC233893.1_FG006	2349	36	287	0.391019	2.86377	2.8726	Up	1.8948e-45	9.77727e-45
GRMZM2G335618	1082	1643	13069	38.7426	283.109	2.86936	Up	0	0
AC233850.1_FG001	453	21	167	1.18277	8.64086	2.86901	Up	5.00274e-27	1.95136e-26
GRMZM2G139852	1159	13	103	0.286179	2.08301	2.86368	Up	3.67078e-17	1.15689e-16
GRMZM5G842071	2496	327	2590	3.34258	24.3217	2.86321	Up	0	0
GRMZM2G396527	495	123	973	6.33984	46.073	2.8614	Up	1.43101e-149	1.60954e-148
GRMZM2G075563	1315	511	4040	9.91457	72.0102	2.86058	Up	0	0
GRMZM2G156684	2346	111	877	1.20718	8.76214	2.85964	Up	6.64196e-135	6.95623e-134
GRMZM2G542591	551	20	158	0.926098	6.72116	2.85947	Up	1.45316e-25	5.51372e-25
GRMZM2G457562	1658	693	5468	10.6642	77.3005	2.85771	Up	0	0
GRMZM2G180218	691	9	71	0.33231	2.40835	2.85744	Up	3.34382e-12	9.11057e-12
GRMZM5G862799	975	161	1270	4.21308	30.5308	2.85732	Up	2.20304e-194	3.01951e-193
GRMZM2G443785	2113	153	1202	1.84744	13.3335	2.85145	Up	1.10044e-183	1.43974e-182
GRMZM2G038158	1641	1048	8219	16.2941	117.395	2.84894	Up	0	0
GRMZM2G389379	1241	107	839	2.19984	15.8463	2.84868	Up	1.25603e-128	1.27364e-127
GRMZM2G090051	1506	33	258	0.559072	4.01544	2.84445	Up	1.30661e-40	6.34584e-40
GRMZM2G043926	1833	5	39	0.0695963	0.498701	2.84109	Up	3.37744e-07	7.48356e-07
GRMZM2G475702	2095	116	902	1.41271	10.0916	2.83662	Up	1.50062e-137	1.593e-136
GRMZM2G102985	739	13	101	0.448825	3.20343	2.83539	Up	1.0697e-16	3.33689e-16
GRMZM2G146644	1794	701	5444	9.96952	71.1269	2.8348	Up	0	0
GRMZM2G137816	1516	41	318	0.690022	4.91662	2.83295	Up	1.7012e-49	9.23625e-49
AC203019.3_FG001	720	40	310	1.41744	10.0918	2.83182	Up	2.86006e-48	1.53122e-47
GRMZM2G392106	1055	4	31	0.0967356	0.688728	2.83182	Up	6.23408e-06	1.28718e-05
GRMZM2G399921	718	1485	11458	52.7692	374.044	2.82544	Up	0	0
GRMZM2G144730	2371	613	4725	6.59641	46.7099	2.82398	Up	0	0
GRMZM2G105954	2237	11888	91622	135.588	960.002	2.82381	Up	0	0
GRMZM2G161154	837	5271	40575	160.674	1136.24	2.82206	Up	0	0
GRMZM2G130232	1162	33	254	0.72458	5.12349	2.82191	Up	1.09583e-39	5.24909e-39
GRMZM2G039982	1614	294	2261	4.64753	32.8349	2.82069	Up	0	0
GRMZM2G180328	1420	1179	9067	21.1838	149.663	2.82068	Up	0	0
GRMZM2G404237	2199	27	207	0.313269	2.2064	2.81622	Up	1.49246e-32	6.43686e-32
GRMZM2G058410	1305	3	23	0.0586529	0.413101	2.81622	Up	0.000118383	0.000224404
GRMZM2G477287	795	3	23	0.0962793	0.678109	2.81622	Up	0.000118383	0.000224389
GRMZM2G156529	776	3	23	0.0986366	0.694712	2.81622	Up	0.000118383	0.000224418
GRMZM2G004795	2032	3291	25221	41.3221	290.922	2.81565	Up	0	0
GRMZM2G094396	477	42	321	2.24652	15.7734	2.81173	Up	1.43688e-49	7.81121e-49
GRMZM2G022311	1747	2495	19021	36.4381	255.199	2.8081	Up	0	0
GRMZM2G446204	1715	5	38	0.0743848	0.519347	2.80362	Up	5.7807e-07	1.26451e-06
GRMZM2G011119	1918	10	76	0.133024	0.92876	2.80362	Up	9.50146e-13	2.63156e-12
GRMZM2G149201	2506	199	1510	2.02605	14.1232	2.80133	Up	4.64826e-226	7.24855e-225
GRMZM2G315431	2550	23	174	0.230126	1.59936	2.797	Up	2.08572e-27	8.20784e-27
GRMZM2G302499	1153	384	2903	8.49729	59.0142	2.79599	Up	0	0
GRMZM2G358153	1393	18049	136074	330.583	2289.62	2.79202	Up	0	0
GRMZM2G129865	1099	393	2961	9.12375	63.1509	2.7911	Up	0	0
GRMZM2G014672	1188	213	1602	4.57448	31.6071	2.78857	Up	1.43783e-238	2.35484e-237
GRMZM2G048450	1898	1029	7735	13.8324	95.5218	2.78778	Up	0	0
GRMZM2G467072	742	190	1427	6.53324	45.0774	2.78653	Up	1.49668e-212	2.20305e-211
AC199526.5_FG001	471	4	30	0.216679	1.49293	2.78451	Up	1.06785e-05	2.168e-05
AC211164.5_FG004	1008	4	30	0.101246	0.697588	2.78451	Up	1.06785e-05	2.16771e-05
GRMZM2G085856	1525	4	30	0.066922	0.461094	2.78451	Up	1.06785e-05	2.16756e-05
GRMZM2G414315	1079	12	90	0.283752	1.95506	2.78451	Up	9.11564e-15	2.68864e-14
GRMZM2G070109	1768	4	30	0.057724	0.39772	2.78451	Up	1.06785e-05	2.16786e-05
GRMZM2G121868	1220	140	1050	2.92784	20.1729	2.78451	Up	9.14102e-157	1.05907e-155
GRMZM2G100478	1617	8	60	0.126229	0.869721	2.78451	Up	2.92258e-10	7.40064e-10
GRMZM2G081529	815	102	764	3.19316	21.9722	2.78262	Up	1.80959e-114	1.68993e-113
GRMZM2G388608	821	17	127	0.528305	3.62576	2.77884	Up	2.98264e-20	1.01207e-19
AC220927.3_FG007	945	233	1739	6.29075	43.1327	2.77748	Up	1.01432e-257	1.74809e-256
GRMZM2G378653	1642	80	595	1.24307	8.49341	2.77244	Up	3.46784e-89	2.7319e-88
GRMZM2G463291	1546	151	1122	2.49199	17.0107	2.77107	Up	1.53671e-166	1.86798e-165
GRMZM2G076810	1155	195	1447	4.30756	29.3647	2.76914	Up	4.3873e-214	6.49014e-213
GRMZM2G076435	1742	55	408	0.805551	5.48972	2.76869	Up	1.3738e-61	8.50312e-61
GRMZM2G419239	1329	466	3448	8.94622	60.8108	2.76498	Up	0	0
GRMZM2G003489	1954	533	3940	6.95955	47.2618	2.76361	Up	0	0
GRMZM2G180516	1334	13	96	0.248637	1.68676	2.76214	Up	1.52143e-15	4.58733e-15
GRMZM2G471142	2132	26	192	0.311146	2.11083	2.76214	Up	1.02065e-29	4.17494e-29
GRMZM2G400938	1532	16	118	0.266465	1.80535	2.76026	Up	8.64516e-19	2.8305e-18
GRMZM5G894568	518	92	678	4.53144	30.6788	2.7592	Up	6.99024e-101	5.96978e-100
GRMZM2G316555	1053	255	1877	6.1786	41.7806	2.75748	Up	6.77264e-276	1.23464e-274
GRMZM2G122357	632	62	456	2.50296	16.9117	2.75631	Up	2.52532e-68	1.66114e-67
GRMZM2G453739	612	3	22	0.125069	0.842577	2.75209	Up	0.000203034	0.000377459
GRMZM2G132625	1468	3	22	0.0521403	0.351265	2.75209	Up	0.000203034	0.000377436
GRMZM2G427729	1963	6	44	0.0779847	0.525377	2.75209	Up	9.26684e-08	2.10665e-07
GRMZM2G116140	1756	252	1845	3.66146	24.6269	2.74975	Up	2.04752e-270	3.66945e-269
GRMZM2G010920	2286	200	1464	2.2322	15.0108	2.74946	Up	6.0474e-215	8.96381e-214
GRMZM2G078876	1213	2063	15099	43.3927	291.76	2.74926	Up	0	0
AC197758.3_FG004	1002	32	234	0.814818	5.47377	2.74798	Up	1.04134e-35	4.71688e-35
GRMZM2G389903	565	505	3679	22.8046	152.623	2.74258	Up	0	0
GRMZM2G351347	1395	96	698	1.7558	11.7279	2.73974	Up	4.90558e-103	4.25313e-102
GRMZM2G396540	1165	174	1265	3.81068	25.4509	2.7396	Up	2.84548e-185	3.74432e-184
GRMZM2G145242	2743	168	1220	1.56265	10.4249	2.73797	Up	1.23659e-178	1.58639e-177
GRMZM2G434500	2490	8	58	0.0819727	0.545968	2.7356	Up	8.43608e-10	2.09999e-09
GRMZM2G371462	365	107	774	7.47945	49.7035	2.73234	Up	9.71814e-114	9.03291e-113
GRMZM2G395508	1827	50	361	0.698249	4.63135	2.72962	Up	7.05526e-54	4.01803e-53
GRMZM2G427557	7470	5	36	0.0170776	0.112959	2.72562	Up	1.67977e-06	3.582e-06
GRMZM2G003794	2314	38	273	0.418985	2.76527	2.72245	Up	5.18094e-41	2.53033e-40
GRMZM2G012233	1298	184	1317	3.61678	23.7821	2.7171	Up	4.04692e-191	5.45847e-190
GRMZM2G127598	1790	126	898	1.79596	11.7588	2.71091	Up	1.41126e-130	1.44687e-129
GRMZM2G439908	1064	8	57	0.191835	1.25566	2.71051	Up	1.42923e-09	3.52115e-09
GRMZM2G051912	1349	107	762	2.02372	13.2398	2.7098	Up	5.08462e-111	4.64459e-110
GRMZM2G126572	1425	867	6174	15.5233	101.552	2.70972	Up	0	0
GRMZM2G107299	1357	281	2000	5.2833	34.5453	2.70898	Up	2.58944e-288	4.9201e-287
GRMZM2G325650	1841	214	1521	2.96578	19.3648	2.70696	Up	1.51087e-219	2.28635e-218
GRMZM2G382379	1472	960	6805	16.6396	108.357	2.70311	Up	0	0
GRMZM2G010596	1769	356	2523	5.13453	33.4293	2.70281	Up	0	0
GRMZM2G127404	1360	971	6867	18.2162	118.35	2.69976	Up	0	0
GRMZM2G086577	2697	85	601	0.804112	5.22314	2.69945	Up	1.43379e-87	1.11676e-86
GRMZM2G092752	1620	976	6899	15.3714	99.8182	2.69905	Up	0	0
GRMZM2G056629	1660	2911	20522	44.7417	289.768	2.6952	Up	0	0
GRMZM5G842965	585	554	3899	24.162	156.22	2.69277	Up	0	0
GRMZM2G064083	550	51	358	2.36584	15.2566	2.68901	Up	1.30634e-52	7.32577e-52
GRMZM2G325118	1931	412	2890	5.44369	35.0796	2.68797	Up	0	0
GRMZM2G009892	1680	107	750	1.625	10.4638	2.6869	Up	2.5996e-108	2.33578e-107
GRMZM2G173090	1357	10	70	0.188018	1.20908	2.68497	Up	2.25472e-11	5.96246e-11
GRMZM2G061910	1113	4	28	0.0916945	0.58966	2.68497	Up	3.10176e-05	6.12709e-05
GRMZM2G001363	920	6	42	0.166396	1.07004	2.68497	Up	2.66756e-07	5.93147e-07
GRMZM2G126505	2251	882	6160	9.99705	64.1422	2.6817	Up	0	0
GRMZM2G168365	1474	60	419	1.03856	6.66277	2.68154	Up	4.03248e-61	2.48037e-60
GRMZM2G026095	1298	111	773	2.18186	13.9586	2.67753	Up	3.67524e-111	3.35821e-110
AC233863.1_FG002	348	137	949	10.0443	63.9183	2.66985	Up	1.20584e-135	1.26692e-134
GRMZM2G092432	1969	40	277	0.518314	3.29741	2.66943	Up	9.54272e-41	4.63919e-40
GRMZM2G062724	1777	1099	7584	15.7793	100.034	2.66439	Up	0	0
GRMZM2G141071	810	20	138	0.629975	3.99331	2.66422	Up	5.49508e-21	1.8956e-20
GRMZM2G403111	902	678	4678	19.1779	121.56	2.66415	Up	0	0
GRMZM2G051689	1613	92	634	1.45523	9.21284	2.6624	Up	6.28556e-91	5.02506e-90
GRMZM2G340444	1146	27	186	0.601115	3.80423	2.66189	Up	9.07728e-28	3.59648e-27
GRMZM2G368398	2864	19	130	0.169262	1.06392	2.65206	Up	9.28906e-20	3.1142e-19
GRMZM2G129450	556	4416	30202	202.644	1273.21	2.65145	Up	0	0
GRMZM2G121928	832	6	41	0.183995	1.15505	2.65021	Up	4.50844e-07	9.90301e-07
GRMZM2G065585	1290	32	218	0.632905	3.961	2.6458	Up	4.32706e-32	1.85089e-31
GRMZM2G166176	2231	1267	8623	14.4896	90.5936	2.64439	Up	0	0
GRMZM2G105302	2318	1187	8074	13.0652	81.642	2.64358	Up	0	0
GRMZM5G854533	1168	20	136	0.436884	2.72919	2.64315	Up	1.54862e-20	5.29355e-20
GRMZM2G147544	2548	29	197	0.290387	1.8122	2.64169	Up	4.2926e-29	1.73837e-28
GRMZM2G091331	1378	491	3333	9.09098	56.6924	2.64065	Up	0	0
GRMZM2G051795	1541	32	216	0.529817	3.28541	2.63251	Up	1.214e-31	5.14978e-31
GRMZM2G078058	1678	4	27	0.06082	0.377147	2.63251	Up	5.2577e-05	0.000102211
GRMZM2G081268	1418	8	54	0.143944	0.892598	2.63251	Up	6.8672e-09	1.64751e-08
GRMZM2G323830	2028	316	2128	3.97555	24.5947	2.62912	Up	8.6215e-297	1.68233e-295
GRMZM2G369445	770	48	323	1.59048	9.83219	2.62805	Up	1.76851e-46	9.26093e-46
GRMZM2G171818	1899	11	74	0.14779	0.913367	2.62764	Up	1.04533e-11	2.80153e-11
GRMZM2G114893	1238	139	933	2.86466	17.6644	2.62441	Up	6.41236e-131	6.58555e-130
GRMZM2G123452	1553	41	275	0.673583	4.15049	2.62336	Up	9.99386e-40	4.79098e-39
GRMZM2G153741	977	10	67	0.261146	1.60738	2.62178	Up	1.07477e-10	2.76644e-10
GRMZM2G092363	1407	261	1748	4.73287	29.1196	2.6212	Up	2.48814e-243	4.12511e-242
GRMZM2G018707	1805	175	1171	2.47366	15.2061	2.61993	Up	1.52047e-163	1.81843e-162
GRMZM2G062974	1307	204	1363	3.98229	24.4432	2.61776	Up	7.00464e-190	9.40505e-189
GRMZM5G820423	540	15	100	0.708722	4.34055	2.61459	Up	2.72118e-15	8.13693e-15
GRMZM2G431030	760	29	193	0.973561	5.95226	2.6121	Up	3.3669e-28	1.34332e-27
GRMZM2G102662	1641	26	173	0.404244	2.47102	2.61181	Up	2.00624e-25	7.59478e-25
GRMZM2G329181	2112	1033	6869	12.4791	76.2321	2.61088	Up	0	0
GRMZM2G160840	975	84	558	2.19813	13.4143	2.60942	Up	1.65991e-78	1.19324e-77
GRMZM2G163015	1836	68	451	0.944963	5.75761	2.60714	Up	1.03746e-63	6.55962e-63
GRMZM2G064903	977	100	663	2.61146	15.9059	2.60663	Up	7.53068e-93	6.10774e-92
GRMZM2G146745	1517	129	855	2.16962	13.2105	2.60617	Up	3.29346e-119	3.15415e-118
GRMZM2G040090	1395	16	106	0.292634	1.78103	2.60554	Up	4.49732e-16	1.37786e-15
GRMZM2G474575	1263	1636	10829	33.049	200.966	2.60428	Up	0	0
GRMZM2G061403	1430	4684	30995	83.5717	508.036	2.60384	Up	0	0
GRMZM2G003796	1797	49	324	0.695707	4.22606	2.60276	Up	3.87912e-46	2.02205e-45
GRMZM2G346499	324	5	33	0.393735	2.3873	2.60009	Up	8.13736e-06	1.6652e-05
GRMZM2G035704	1757	301	1986	4.37092	26.4939	2.59965	Up	1.10939e-273	2.01005e-272
GRMZM2G102878	1854	304	2001	4.18353	25.2974	2.5962	Up	2.51124e-275	4.57234e-274
GRMZM2G303342	678	62	408	2.33314	14.1049	2.59585	Up	1.60703e-57	9.48734e-57
GRMZM2G124335	2470	371	2440	3.83227	23.1543	2.59501	Up	0	0
GRMZM2G575305	564	103	677	4.65947	28.1351	2.59413	Up	2.82268e-94	2.314e-93
GRMZM2G700905	3213	7	46	0.0555861	0.335572	2.59383	Up	1.20813e-07	2.73202e-07
GRMZM2G005633	1591	5898	38650	94.583	569.4	2.58979	Up	0	0
GRMZM2G463415	1946	339	2219	4.44463	26.7272	2.58817	Up	4e-304	7.95174e-303
GRMZM2G042013	454	13	85	0.730577	4.38835	2.58657	Up	4.7012e-13	1.31781e-12
GRMZM2G169690	1784	43	281	0.614968	3.6919	2.58578	Up	6.11872e-40	2.94469e-39
GRMZM2G124026	796	2576	16808	82.5679	494.927	2.58356	Up	0	0
GRMZM2G458607	2347	6	39	0.0652254	0.389484	2.57806	Up	1.27717e-06	2.74439e-06
GRMZM2G044576	1748	10	65	0.145961	0.871586	2.57806	Up	3.01738e-10	7.63483e-10
GRMZM2G401511	1463	4	26	0.069758	0.41655	2.57806	Up	8.87714e-05	0.000169879
GRMZM2G168416	1381	4	26	0.0739001	0.441284	2.57806	Up	8.87714e-05	0.000169901
GRMZM2G433095	2250	4	26	0.0453582	0.27085	2.57806	Up	8.87714e-05	0.00016989
GRMZM2G060410	789	8	52	0.258697	1.54477	2.57806	Up	1.93464e-08	4.55481e-08
GRMZM2G014914	1957	2955	19159	38.5252	229.467	2.57441	Up	0	0
GRMZM2G135498	2024	755	4891	9.51733	56.6403	2.5732	Up	0	0
GRMZM2G134073	2010	1739	11248	22.0741	131.165	2.57096	Up	0	0
GRMZM2G051619	1547	1766	11409	29.1259	172.861	2.56923	Up	0	0
AC209664.3_FG002	1506	44	284	0.745429	4.4201	2.56794	Up	4.74598e-40	2.28701e-39
GRMZM5G870571	1760	18	116	0.260939	1.54484	2.56568	Up	3.43044e-17	1.0823e-16
GRMZM2G024482	2011	344	2214	4.3644	25.805	2.56379	Up	3.52368e-300	6.93973e-299
GRMZM2G701867	343	5	32	0.371924	2.18673	2.55569	Up	1.36788e-05	2.76015e-05
GRMZM2G115422	1960	414	2646	5.38918	31.6426	2.55373	Up	0	0
AC203535.4_FG002	1201	2122	13535	45.0797	264.152	2.55082	Up	0	0
GRMZM5G859099	1888	546	3479	7.37852	43.1908	2.54932	Up	0	0
GRMZM5G838907	1265	50	318	1.00846	5.89217	2.54665	Up	2.94924e-44	1.50119e-43
GRMZM2G105348	1409	538	3420	9.74204	56.8923	2.54594	Up	0	0
GRMZM2G538535	1770	17	108	0.24505	1.43017	2.54504	Up	5.75552e-16	1.75717e-15
GRMZM2G086845	1916	2694	17067	35.8741	208.785	2.54101	Up	0	0
GRMZM2G047404	1703	749	4742	11.2214	65.2658	2.54008	Up	0	0
GRMZM2G476597	1849	55	348	0.758935	4.41144	2.5392	Up	3.95924e-48	2.11549e-47
GRMZM2G135501	1456	38	240	0.665887	3.86357	2.53658	Up	1.23698e-33	5.43295e-33
GRMZM2G375249	1153	195	1228	4.31503	24.9636	2.53238	Up	4.74902e-165	5.73284e-164
GRMZM2G036288	1027	34	214	0.84467	4.88407	2.53162	Up	4.33918e-30	1.78651e-29
GRMZM2G110145	4184	662	4162	4.03687	23.3157	2.52999	Up	0	0
GRMZM2G018929	1831	7	44	0.0975412	0.563252	2.5297	Up	3.38558e-07	7.50047e-07
AC194937.3_FG004	735	7	44	0.242991	1.40315	2.5297	Up	3.38558e-07	7.49991e-07
GRMZM2G022799	1382	112	703	2.0677	11.923	2.52765	Up	4.70384e-95	3.87114e-94
GRMZM2G154845	1995	11	69	0.140679	0.810671	2.52671	Up	1.36416e-10	3.49826e-10
GRMZM2G048131	976	338	2119	8.83579	50.8885	2.52591	Up	1.34731e-282	2.5117e-281
GRMZM2G154872	1553	94	589	1.54431	8.8896	2.52515	Up	7.86682e-80	5.73011e-79
GRMZM2G075701	1798	657	4116	9.32297	53.6567	2.5249	Up	0	0
GRMZM2G050286	952	239	1496	6.4053	36.8327	2.52365	Up	7.04856e-200	9.87531e-199
GRMZM2G165176	2188	432	2702	5.0375	28.9452	2.52254	Up	0	0
GRMZM5G856071	1158	4	25	0.0881313	0.506023	2.52148	Up	0.000149256	0.000279849
GRMZM2G081719	1971	20	125	0.258894	1.48649	2.52148	Up	4.32074e-18	1.39236e-17
AC210595.3_FG004	465	4	25	0.219475	1.26016	2.52148	Up	0.000149256	0.000279796
GRMZM2G467934	273	4	25	0.373832	2.14643	2.52148	Up	0.000149256	0.000279814
GRMZM2G177984	697	4	25	0.146422	0.840709	2.52148	Up	0.000149256	0.000279831
GRMZM2G364528	1017	2020	12615	50.6768	290.74	2.52033	Up	0	0
GRMZM2G075794	1129	188	1173	4.24857	24.3524	2.51902	Up	8.405e-157	9.74179e-156
GRMZM2G141834	3117	44	273	0.360159	2.05288	2.51095	Up	1.24583e-37	5.8063e-37
GRMZM2G057616	3743	20	124	0.136329	0.776498	2.50989	Up	7.16588e-18	2.29624e-17
GRMZM2G084005	1433	270	1674	4.80724	27.3809	2.50989	Up	4.73268e-222	7.26184e-221
GRMZM2G041761	1750	1805	11186	26.3159	149.822	2.50924	Up	0	0
GRMZM2G128876	1432	324	2005	5.77272	32.8178	2.50716	Up	3.03756e-265	5.37233e-264
GRMZM2G077401	1796	99	612	1.4064	7.987	2.50565	Up	3.6387e-82	2.69877e-81
GRMZM2G701535	444	17	105	0.976887	5.543	2.5044	Up	2.63636e-15	7.88648e-15
GRMZM2G338037	1384	12	74	0.22122	1.25324	2.50211	Up	3.6897e-11	9.68208e-11
GRMZM2G035809	1426	37	228	0.662004	3.74761	2.50106	Up	1.52716e-31	6.47081e-31
GRMZM2G340933	1753	25	154	0.363862	2.0591	2.50055	Up	9.00316e-22	3.15419e-21
GRMZM2G111152	1715	100	615	1.4877	8.40523	2.49821	Up	2.76672e-82	2.05512e-81
GRMZM5G872934	1236	246	1505	5.07803	28.5402	2.49065	Up	4.38402e-198	6.09897e-197
GRMZM2G089118	768	17	104	0.564763	3.17403	2.4906	Up	4.36752e-15	1.2993e-14
GRMZM2G099340	891	853	5206	24.4259	136.951	2.48718	Up	0	0
GRMZM2G029184	1083	73	445	1.71978	9.63097	2.48546	Up	1.16614e-59	7.06591e-59
GRMZM5G852886	717	164	994	5.83584	32.4942	2.47717	Up	1.19699e-130	1.22762e-129
GRMZM5G853245	1905	2560	15514	34.2865	190.883	2.47697	Up	0	0
GRMZM2G014770	2259	54	326	0.609896	3.38252	2.47146	Up	7.36326e-44	3.72623e-43
AC205320.3_FG004	579	37	223	1.63043	9.02744	2.46907	Up	1.87502e-30	7.78459e-30
GRMZM2G121747	914	116	697	3.2381	17.8741	2.46465	Up	1.29813e-91	1.04315e-90
GRMZM2G059299	1483	5770	34637	99.2689	547.441	2.46329	Up	0	0
GRMZM2G464011	871	4	24	0.117171	0.64585	2.46258	Up	0.000249832	0.00046177
GRMZM2G170522	636	7	42	0.280814	1.54786	2.46258	Up	9.38374e-07	2.03125e-06
GRMZM5G880435	848	4	24	0.120349	0.663367	2.46258	Up	0.000249832	0.000461798
GRMZM2G015985	443	6	36	0.345562	1.90475	2.46258	Up	5.95324e-06	1.23073e-05
GRMZM2G307437	1251	14	84	0.285528	1.57384	2.46258	Up	2.69864e-12	7.37303e-12
GRMZM2G171507	1891	6	36	0.080954	0.44622	2.46258	Up	5.95324e-06	1.23082e-05
GRMZM2G152175	1680	6	36	0.0911214	0.502264	2.46258	Up	5.95324e-06	1.23065e-05
GRMZM2G079499	889	4	24	0.114799	0.632773	2.46258	Up	0.000249832	0.000461827
GRMZM2G137710	1775	115	689	1.65302	9.09828	2.46049	Up	2.08404e-90	1.6554e-89
GRMZM2G083176	2698	156	931	1.47524	8.08809	2.45485	Up	3.18748e-121	3.08452e-120
AC233901.1_FG005	1131	246	1461	5.54946	30.2779	2.44785	Up	1.46727e-188	1.95945e-187
GRMZM2G410710	1327	114	676	2.19186	11.9403	2.44561	Up	4.0115e-88	3.13438e-87
GRMZM2G076896	1188	180	1064	3.86576	20.9925	2.44105	Up	2.1814e-137	2.3132e-136
GRMZM2G170049	1530	1361	8043	22.6958	123.215	2.44069	Up	0	0
GRMZM2G016039	2285	11	65	0.122825	0.666754	2.44056	Up	1.03068e-09	2.55858e-09
GRMZM2G070422	1696	887	5232	13.3437	72.307	2.43798	Up	0	0
GRMZM2G383088	2111	530	3122	6.40569	34.6644	2.43603	Up	0	0
GRMZM2G105987	1670	134	788	2.04723	11.0598	2.43358	Up	7.41312e-102	6.36575e-101
GRMZM2G092746	1437	64	376	1.13632	6.13295	2.43221	Up	1.90823e-49	1.03565e-48
GRMZM2G061897	453	59	346	3.32302	17.9026	2.42961	Up	1.42355e-45	7.36223e-45
GRMZM2G304712	2043	2658	15579	33.1944	178.735	2.42881	Up	0	0
GRMZM2G019335	1408	14	82	0.25369	1.36505	2.42782	Up	7.34716e-12	1.97998e-11
GRMZM2G021794	1228	1281	7487	26.6152	142.905	2.42474	Up	0	0
GRMZM2G112039	2096	292	1705	3.55443	19.0665	2.42335	Up	3.48622e-217	5.21439e-216
GRMZM2G177812	2688	61	356	0.579001	3.10427	2.42262	Up	1.08184e-46	5.68423e-46
GRMZM2G059700	2028	207	1208	2.60424	13.9617	2.42254	Up	2.28672e-154	2.62376e-153
GRMZM2G178603	1122	11	64	0.250137	1.33698	2.41819	Up	1.70034e-09	4.1776e-09
GRMZM2G124281	1501	33	192	0.560934	2.99819	2.41819	Up	7.85504e-26	2.99923e-25
GRMZM2G055704	1423	774	4496	13.8776	74.0559	2.41586	Up	0	0
GRMZM2G069203	1378	987	5724	18.2745	97.3619	2.41352	Up	0	0
GRMZM2G073634	1499	14	81	0.23829	1.26655	2.41011	Up	1.20931e-11	3.23252e-11
GRMZM2G032977	1274	427	2466	8.5514	45.3693	2.40748	Up	0	0
GRMZM2G312933	500	13	75	0.663364	3.51585	2.406	Up	7.40276e-11	1.91744e-10
GRMZM2G465771	2219	42	242	0.482915	2.55621	2.40417	Up	5.79566e-32	2.47373e-31
GRMZM5G860072	956	41	236	1.09422	5.78619	2.40271	Up	3.46112e-31	1.45613e-30
GRMZM2G085260	1537	1781	10245	29.5644	156.234	2.40178	Up	0	0
GRMZM2G001721	603	4	23	0.169247	0.894024	2.40118	Up	0.00041619	0.000756802
GRMZM2G170577	833	16	92	0.490065	2.5887	2.40118	Up	5.34112e-13	1.4938e-12
GRMZM2G089288	1129	4	23	0.090395	0.477499	2.40118	Up	0.00041619	0.000756848
GRMZM2G177213	1568	132	757	2.14786	11.3159	2.39738	Up	3.06162e-96	2.54791e-95
GRMZM2G076017	968	37	211	0.975225	5.10911	2.38927	Up	7.22496e-28	2.86832e-27
GRMZM2G050684	2130	528	3011	6.3246	33.1337	2.38925	Up	0	0
GRMZM2G143317	920	10	57	0.277326	1.4522	2.38858	Up	1.73104e-08	4.08063e-08
GRMZM2G167933	1473	16	91	0.277138	1.44803	2.38541	Up	8.76416e-13	2.43121e-12
GRMZM2G024350	1987	222	1262	2.85058	14.8868	2.3847	Up	2.9688e-158	3.45855e-157
GRMZM2G319798	1443	46	261	0.813336	4.23948	2.38196	Up	5.35842e-34	2.36857e-33
GRMZM2G137046	861	9	51	0.266697	1.38837	2.38012	Up	1.0756e-07	2.43845e-07
GRMZM5G884319	858	12	68	0.356839	1.85763	2.38012	Up	7.46626e-10	1.86342e-09
GRMZM2G098167	1003	485	2746	12.3373	64.1709	2.37889	Up	0	0
GRMZM2G045215	1551	442	2494	7.27091	37.6897	2.37396	Up	0	0
GRMZM2G055143	836	55	310	1.67855	8.69148	2.37238	Up	6.60284e-40	3.17562e-39
GRMZM2G078401	917	57	321	1.58593	8.20492	2.37116	Up	3.04526e-41	1.48973e-40
GRMZM2G127067	1491	495	2787	8.47044	43.8125	2.37083	Up	0	0
GRMZM2G015281	732	28	157	0.975945	5.02721	2.36489	Up	7.1688e-21	2.46609e-20
GRMZM2G399598	1275	10	56	0.20011	1.02948	2.36305	Up	2.84328e-08	6.64029e-08
GRMZM2G144024	773	84	470	2.77254	14.2514	2.36182	Up	2.28368e-59	1.37783e-58
GRMZM2G025062	1112	254	1420	5.82784	29.9311	2.36061	Up	1.01524e-175	1.28629e-174
GRMZM2G058884	690	26	145	0.961397	4.92558	2.35709	Up	2.58556e-19	8.56176e-19
GRMZM2G354319	657	7	39	0.271839	1.39135	2.35567	Up	4.23302e-06	8.81805e-06
GRMZM2G418160	2466	242	1347	2.50381	12.803	2.35429	Up	2.95158e-166	3.58199e-165
GRMZM2G046163	1523	18	100	0.301544	1.539	2.35155	Up	1.04115e-13	2.97645e-13
GRMZM2G320298	1303	372	2066	7.28412	37.1642	2.35109	Up	1.45634e-253	2.47962e-252
GRMZM2G081910	1219	258	1430	5.40001	27.4961	2.34819	Up	7.6282e-176	9.67304e-175
GRMZM2G126765	1182	819	4538	17.6785	89.9882	2.34774	Up	0	0
GRMZM2G069365	2127	17	94	0.20392	1.03585	2.34475	Up	6.31484e-13	1.76165e-12
GRMZM2G056750	2440	119	658	1.24433	6.32084	2.34475	Up	9.61064e-82	7.09436e-81
GRMZM5G805609	1982	1961	10828	25.2437	128.051	2.34273	Up	0	0
GRMZM2G139811	2618	815	4493	7.94267	40.2259	2.34043	Up	0	0
GRMZM5G863076	912	39	215	1.09106	5.52563	2.34041	Up	1.0177e-27	4.02628e-27
GRMZM2G083935	1869	8	44	0.109209	0.5518	2.33705	Up	1.10383e-06	2.37984e-06
GRMZM2G151993	2448	8	44	0.0833791	0.421289	2.33705	Up	1.10383e-06	2.37967e-06
GRMZM2G025880	2300	18	99	0.199675	1.00889	2.33705	Up	1.69932e-13	4.82406e-13
GRMZM2G448656	1042	140	769	3.42798	17.298	2.33518	Up	8.79334e-95	7.22867e-94
GRMZM2G422240	417	166	911	10.1567	51.206	2.33389	Up	6.97268e-112	6.4008e-111
GRMZM5G841343	603	1560	8559	66.0064	332.693	2.33352	Up	0	0
GRMZM2G178025	2698	678	3717	6.4116	32.2916	2.3324	Up	0	0
GRMZM2G078723	973	36	197	0.943992	4.74561	2.32975	Up	2.16272e-25	8.18192e-25
GRMZM2G460861	1012	85	465	2.14297	10.7699	2.32932	Up	8.1307e-58	4.81928e-57
GRMZM2G136347	943	115	629	3.11146	15.6343	2.32905	Up	1.32773e-77	9.4801e-77
GRMZM2G027420	3077	367	2006	3.04311	15.2807	2.32809	Up	2.16276e-243	3.58767e-242
GRMZM2G111428	1705	123	672	1.8406	9.23812	2.32742	Up	1.00854e-82	7.51399e-82
GRMZM2G114801	1391	54	295	0.990479	4.97088	2.3273	Up	3.15742e-37	1.4619e-36
GRMZM2G066432	2086	387	2109	4.73342	23.6974	2.32377	Up	3.20514e-255	5.48554e-254
GRMZM2G078077	1051	2218	12082	53.844	269.448	2.32315	Up	0	0
GRMZM2G339562	1049	2533	13795	61.6082	308.237	2.32285	Up	0	0
GRMZM2G024345	746	69	375	2.35987	11.7823	2.31984	Up	1.01488e-46	5.33332e-46
GRMZM2G103512	1199	492	2671	10.4695	52.2148	2.31827	Up	0	0
GRMZM2G567165	772	7	38	0.231345	1.15373	2.31819	Up	6.94846e-06	1.43129e-05
GRMZM2G482256	1811	229	1240	3.22623	16.0488	2.31454	Up	3.90928e-150	4.41375e-149
GRMZM2G036113	1847	146	789	2.01681	10.0126	2.31168	Up	4.78308e-96	3.96939e-95
GRMZM2G058032	1436	21730	117239	386.086	1913.62	2.30931	Up	0	0
GRMZM2G444621	917	372	2006	10.3503	51.2743	2.30857	Up	5.97622e-241	9.85844e-240
GRMZM2G050077	2486	79	426	0.810783	4.01649	2.30855	Up	1.4888e-52	8.33954e-52
GRMZM2G117706	1320	136	733	2.62872	13.0157	2.30783	Up	3.533e-89	2.7825e-88
GRMZM2G098088	3039	57	307	0.478545	2.36781	2.30682	Up	2.7565e-38	1.2963e-37
GRMZM2G040890	3380	39	210	0.294392	1.45627	2.30646	Up	1.1522e-26	4.46604e-26
GRMZM2G061932	1284	43	231	0.854441	4.21682	2.3031	Up	3.9156e-29	1.58678e-28
GRMZM2G054706	1587	321	1720	5.16068	25.4033	2.29938	Up	6.8914e-206	9.9271e-205
GRMZM2G029543	1721	557	2984	8.25758	40.6403	2.29912	Up	0	0
GRMZM2G421415	1737	28	150	0.411279	2.02409	2.29908	Up	2.16866e-19	7.19652e-19
GRMZM2G167164	1577	254	1360	4.10942	20.2137	2.29833	Up	4.18572e-163	4.99792e-162
GRMZM2G082487	1415	1545	8272	27.858	137.023	2.29825	Up	0	0
GRMZM2G098015	1251	60	321	1.22369	6.01432	2.29716	Up	9.11738e-40	4.37575e-39
AC233901.1_FG004	462	78	417	4.30756	21.156	2.29612	Up	3.7375e-51	2.06471e-50
GRMZM2G301934	1977	2533	13534	32.6894	160.457	2.29529	Up	0	0
GRMZM2G139550	1838	246	1314	3.41482	16.7567	2.29485	Up	2.29282e-157	2.66165e-156
AC231745.1_FG003	1152	4105	21924	90.9158	446.073	2.29468	Up	0	0
GRMZM2G005859	2008	2728	14557	34.6624	169.921	2.29342	Up	0	0
GRMZM2G084086	1041	6	32	0.147055	0.720506	2.29266	Up	4.4157e-05	8.62607e-05
GRMZM2G137891	1048	6	32	0.146073	0.715694	2.29266	Up	4.4157e-05	8.62664e-05
GRMZM2G150363	2404	9	48	0.0955183	0.467999	2.29266	Up	4.72498e-07	1.03717e-06
GRMZM2G429928	3621	15	80	0.105692	0.517845	2.29266	Up	6.18716e-11	1.60848e-10
GRMZM2G391696	291	24	128	2.10425	10.3099	2.29266	Up	1.06384e-16	3.31899e-16
GRMZM2G113668	994	89	473	2.28445	11.1536	2.28758	Up	1.50117e-57	8.86595e-57
GRMZM2G156126	2392	341	1812	3.63724	17.7556	2.28736	Up	1.96566e-215	2.91946e-214
GRMZM2G542272	669	3310	17575	126.235	615.755	2.28624	Up	0	0
GRMZM2G117786	1911	619	3282	8.26435	40.2547	2.28418	Up	0	0
GRMZM2G115190	1340	7	37	0.133282	0.647195	2.27972	Up	1.13657e-05	2.30279e-05
GRMZM2G118951	1683	166	876	2.51653	12.2	2.27737	Up	1.46615e-104	1.28467e-103
GRMZM2G460383	2134	748	3947	8.94305	43.3522	2.27727	Up	0	0
GRMZM2G162295	1606	11	58	0.174753	0.846488	2.27617	Up	3.27336e-08	7.6279e-08
GRMZM2G107073	2339	11	58	0.119989	0.581214	2.27617	Up	3.27336e-08	7.6285e-08
GRMZM2G039113	2026	198	1043	2.49347	12.0666	2.27479	Up	5.57634e-124	5.493e-123
GRMZM2G405090	1018	57	300	1.42858	6.90736	2.27355	Up	7.99802e-37	3.68184e-36
GRMZM2G020523	1386	12	63	0.2209	1.06541	2.26994	Up	8.65996e-09	2.07024e-08
GRMZM2G369815	2158	16	84	0.189168	0.91236	2.26994	Up	2.68394e-11	7.0748e-11
GRMZM2G486933	916	8	42	0.22283	1.07471	2.26994	Up	2.94822e-06	6.2004e-06
GRMZM2G005624	2230	2327	12201	26.6238	128.242	2.26808	Up	0	0
GRMZM2G122277	3599	2048	10698	14.5187	69.6722	2.26267	Up	0	0
GRMZM2G123482	1863	14	73	0.191732	0.918435	2.26009	Up	6.10928e-10	1.529e-09
AC199703.3_FG003	516	34	177	1.68116	8.04011	2.25776	Up	3.64884e-22	1.29008e-21
GRMZM2G318843	1986	146	760	1.87565	8.9696	2.25765	Up	5.24148e-90	4.14898e-89
GRMZM2G122715	1525	20	104	0.33461	1.59846	2.25613	Up	1.38689e-13	3.94884e-13
GRMZM2G131650	2267	16	83	0.180072	0.858154	2.25266	Up	4.34622e-11	1.13706e-10
GRMZM2G026406	841	52	269	1.57756	7.49713	2.24864	Up	9.33052e-33	4.04123e-32
GRMZM2G179294	1041	254	1313	6.22532	29.5633	2.24759	Up	2.39088e-153	2.7327e-152
GRMZM2G070271	1377	90	465	1.66758	7.91512	2.24685	Up	2.05426e-55	1.1884e-54
GRMZM2G005715	1162	6	31	0.131742	0.625308	2.24685	Up	7.21562e-05	0.000138908
GRMZM2G143955	1845	1357	7011	18.7656	89.0681	2.24682	Up	0	0
GRMZM5G851485	1313	97	501	1.88489	8.94358	2.24637	Up	1.46643e-59	8.87276e-59
GRMZM2G411159	1852	223	1151	3.07215	14.5671	2.24539	Up	1.69254e-134	1.77012e-133
GRMZM2G002993	1717	137	707	2.03577	9.65134	2.24515	Up	2.69886e-83	2.0204e-82
GRMZM2G438438	1912	476	2455	6.35181	30.0955	2.24431	Up	1.56331e-284	2.93467e-283
GRMZM2G040452	2491	845	4350	8.65489	40.9312	2.24161	Up	0	0
GRMZM2G132509	1491	8	41	0.136896	0.644532	2.23517	Up	4.7946e-06	9.95505e-06
GRMZM2G353553	1581	64	328	1.03282	4.86273	2.23517	Up	2.54468e-39	1.2146e-38
GRMZM2G448185	3589	134	686	0.952599	4.48011	2.2336	Up	2.26184e-80	1.65074e-79
GRMZM2G063390	1673	9	46	0.137254	0.644467	2.23126	Up	1.24922e-06	2.6855e-06
GRMZM2G467370	706	2336	11938	84.4203	396.338	2.23107	Up	0	0
GRMZM5G839349	1770	119	608	1.71535	8.05135	2.23073	Up	2.55434e-71	1.72421e-70
GRMZM2G046353	976	420	2137	10.9794	51.3208	2.22475	Up	2.71584e-245	4.52284e-244
GRMZM2G073303	1231	856	4353	17.7417	82.8837	2.22395	Up	0	0
GRMZM2G394321	2436	129	655	1.35111	6.30235	2.22174	Up	2.50856e-76	1.77617e-75
GRMZM2G159811	2033	829	4203	10.4039	48.4574	2.2196	Up	0	0
GRMZM2G051943	1246	135535	686651	2775.31	12916.8	2.21853	Up	0	0
GRMZM2G397261	706	2107	10665	76.1445	354.075	2.21724	Up	0	0
GRMZM2G033894	1826	3874	19585	54.1299	251.398	2.21547	Up	0	0
GRMZM2G001205	1054	179	904	4.33302	20.1033	2.21398	Up	3.13798e-104	2.74712e-103
GRMZM2G322618	935	126	635	3.43825	15.9184	2.21095	Up	1.29352e-73	8.93265e-73
GRMZM5G856929	1550	211	1063	3.4732	16.0746	2.21045	Up	5.26456e-122	5.12125e-121
GRMZM2G090493	1734	221	1113	3.25178	15.0447	2.20996	Up	1.26958e-127	1.2808e-126
GRMZM2G061969	3144	1369	6892	11.1096	51.3808	2.20942	Up	0	0
GRMZM2G021095	1008	166	835	4.20171	19.4162	2.20821	Up	4.18334e-96	3.47557e-95
GRMZM2G000587	1625	147	738	2.30804	10.6449	2.20542	Up	5.1458e-85	3.90544e-84
GRMZM2G111324	2547	253	1270	2.53437	11.6873	2.20524	Up	5.53114e-145	6.07831e-144
GRMZM2G132994	1483	18	90	0.309678	1.42246	2.19955	Up	1.30343e-11	3.47878e-11
GRMZM2G033671	1642	28	140	0.435074	1.99845	2.19955	Up	2.59352e-17	8.21134e-17
GRMZM2G080349	1052	6	30	0.145517	0.668412	2.19955	Up	0.000117395	0.000222631
GRMZM2G123461	967	6	30	0.158308	0.727166	2.19955	Up	0.000117395	0.000222617
GRMZM2G003252	1736	147	735	2.16046	9.92376	2.19955	Up	2.10998e-84	1.59161e-83
GRMZM2G360615	1244	20	100	0.410193	1.88416	2.19955	Up	9.36178e-13	2.5936e-12
GRMZM2G012636	826	12	60	0.370663	1.70259	2.19955	Up	3.66708e-08	8.52729e-08
GRMZM2G157458	809	8	40	0.252302	1.15891	2.19955	Up	7.77038e-06	1.59164e-05
GRMZM5G869299	1755	374	1867	5.43717	24.9348	2.19723	Up	2.7255e-211	3.99596e-210
GRMZM2G348452	1948	60	299	0.785852	3.59767	2.19473	Up	3.23804e-35	1.4567e-34
GRMZM2G382774	709	479	2380	17.2372	78.6809	2.19048	Up	8.76994e-268	1.56132e-266
GRMZM2G111711	1321	84	417	1.62239	7.39898	2.18921	Up	2.43714e-48	1.3055e-47
GRMZM2G105631	2399	24	119	0.255246	1.16267	2.18748	Up	7.85382e-15	2.32248e-14
GRMZM2G017474	1873	92	456	1.25322	5.70644	2.18695	Up	1.21528e-52	6.81773e-52
GRMZM2G060918	1142	498	2467	11.1261	50.6339	2.18616	Up	8.06426e-277	1.47282e-275
GRMZM2G383937	513	18	89	0.895228	4.06641	2.18343	Up	2.09382e-11	5.54093e-11
GRMZM2G032878	1661	600	2964	9.21638	41.8261	2.18213	Up	0	0
GRMZM2G117064	2297	640	3160	7.10882	32.2452	2.1814	Up	0	0
GRMZM2G444138	932	62	306	1.69728	7.69563	2.18081	Up	9.85274e-36	4.46565e-35
GRMZM2G138340	1030	30	148	0.743126	3.36793	2.18018	Up	4.86762e-18	1.56672e-17
GRMZM2G311187	990	87	429	2.24214	10.1569	2.17951	Up	2.03104e-49	1.1021e-48
GRMZM2G168917	1511	13	64	0.219512	0.992782	2.17718	Up	1.56147e-08	3.68971e-08
GRMZM2G172537	1972	265	1303	3.42861	15.4873	2.17539	Up	3.15202e-146	3.48839e-145
GRMZM2G365754	564	362	1779	16.376	73.9325	2.17462	Up	7.29882e-199	1.01826e-197
GRMZM2G048616	1607	1699	8348	26.9747	121.76	2.17436	Up	0	0
GRMZM2G001853	1160	927	4553	20.3892	91.998	2.1738	Up	0	0
GRMZM2G359521	1694	525	2578	7.90723	35.6704	2.17348	Up	4.2126e-287	7.97356e-286
GRMZM2G351832	1017	1346	6609	33.7678	152.319	2.17337	Up	0	0
GRMZM2G124509	1843	11	54	0.152281	0.686763	2.17308	Up	2.23924e-07	4.9963e-07
GRMZM5G865298	1968	525	2576	6.80633	30.6803	2.17236	Up	1.07072e-286	2.02149e-285
GRMZM2G432060	1292	42	206	0.829403	3.73717	2.1718	Up	1.96463e-24	7.28749e-24
GRMZM2G077375	2115	407	1996	4.90979	22.1202	2.17163	Up	1.68111e-222	2.58888e-221
AC187782.4_FG009	204	20	98	2.50137	11.2599	2.1704	Up	2.4098e-12	6.59239e-12
GRMZM2G092867	1109	566	2772	13.0216	58.5869	2.16967	Up	6e-308	1.20487e-306
GRMZM2G004183	1938	1310	6408	17.2463	77.501	2.16793	Up	0	0
GRMZM2G447480	1518	162	792	2.72284	12.229	2.16713	Up	3.55418e-89	2.79843e-88
GRMZM2G168474	1870	4728	23114	64.5081	289.716	2.16708	Up	0	0
GRMZM2G388045	2410	816	3988	8.63877	38.7861	2.16664	Up	0	0
GRMZM2G031938	1503	131	640	2.22378	9.98067	2.16612	Up	2.3538e-72	1.60565e-71
GRMZM2G136486	1080	200	977	4.72482	21.2036	2.16598	Up	1.62124e-109	1.46827e-108
GRMZM5G803308	1441	4473	21846	79.1979	355.342	2.16567	Up	0	0
GRMZM2G177792	1321	463	2260	8.94246	40.1	2.16486	Up	1.08456e-250	1.83399e-249
GRMZM2G357595	1331	2628	12822	50.3763	225.796	2.1642	Up	0	0
GRMZM2G388297	846	33	161	0.995227	4.46061	2.16414	Up	2.46744e-19	8.17793e-19
GRMZM2G160069	2253	157	764	1.77794	7.94823	2.16043	Up	9.28958e-86	7.10859e-85
GRMZM2G164229	1778	8148	39640	116.922	522.565	2.16006	Up	0	0
GRMZM2G006964	1566	96	467	1.56408	6.98978	2.15994	Up	4.56426e-53	2.5732e-52
GRMZM2G003738	1114	28	136	0.641286	2.86149	2.15773	Up	1.70397e-16	5.28991e-16
GRMZM2G425241	2472	14	68	0.144497	0.644761	2.15773	Up	6.6464e-09	1.59582e-08
GRMZM2G070375	1089	305	1481	7.1458	31.8761	2.15731	Up	3.09214e-164	3.71157e-163
GRMZM2G017388	2499	44	213	0.449226	1.9978	2.1529	Up	5.8993e-25	2.21345e-24
GRMZM2G106445	935	878	4246	23.9586	106.44	2.15143	Up	0	0
GRMZM2G055752	1015	1728	8354	43.4366	192.915	2.15098	Up	0	0
GRMZM2G301485	1300	331	1600	6.49626	28.848	2.15079	Up	1.30149e-176	1.65604e-175
GRMZM2G071996	1137	17	82	0.381476	1.69041	2.14771	Up	2.01054e-10	5.1266e-10
GRMZM2G440902	1591	25	120	0.400911	1.76787	2.14065	Up	1.38401e-14	4.06393e-14
GRMZM2G133198	988	253	1212	6.53344	28.7531	2.1378	Up	3.11504e-133	3.23615e-132
GRMZM2G039278	1878	252	1207	3.4236	15.0643	2.13755	Up	1.13452e-132	1.17492e-131
GRMZM2G086856	1277	184	880	3.67625	16.1521	2.13542	Up	4.21838e-97	3.53039e-96
GRMZM2G019777	2514	239	1142	2.42556	10.6473	2.1341	Up	2.25128e-125	2.23695e-124
GRMZM2G036605	1430	18	86	0.321155	1.40962	2.13396	Up	8.58686e-11	2.21852e-10
AC155610.2_FG007	1419	18	86	0.323645	1.42054	2.13396	Up	8.58686e-11	2.21871e-10
GRMZM2G413897	1030	73	348	1.80827	7.91919	2.13074	Up	2.62984e-39	1.25464e-38
GRMZM2G468585	880	385	1831	11.1624	48.769	2.12732	Up	4.4503e-199	6.21157e-198
GRMZM2G000536	860	8	38	0.23734	1.03568	2.12555	Up	2.01862e-05	4.03153e-05
GRMZM2G413006	1878	1010	4786	13.7216	59.7332	2.12208	Up	0	0
GRMZM2G075828	2072	557	2637	6.85874	29.8304	2.12077	Up	9.9444e-285	1.86796e-283
GRMZM2G173124	2200	1174	5557	13.6152	59.2047	2.12049	Up	0	0
GRMZM2G021459	759	270	1278	9.07613	39.4664	2.12048	Up	5.75822e-139	6.15455e-138
GRMZM2G078650	1773	376	1775	5.41075	23.4654	2.11663	Up	7.86812e-192	1.06952e-190
GRMZM2G066599	1558	7	33	0.114633	0.496461	2.11466	Up	7.82746e-05	0.000150267
AC200099.4_FG006	1098	7	33	0.162658	0.70445	2.11466	Up	7.82746e-05	0.000150277
GRMZM2G084739	1736	920	4334	13.5212	58.5164	2.11361	Up	0	0
GRMZM2G043878	1039	48	226	1.1787	5.09837	2.11284	Up	8.31528e-26	3.17088e-25
GRMZM2G396402	1293	430	2024	8.48494	36.6902	2.11242	Up	6.42454e-218	9.65308e-217
GRMZM2G450459	1266	17	80	0.342605	1.48114	2.11209	Up	5.1218e-10	1.28576e-09
GRMZM2G166459	1852	37	174	0.509729	2.20215	2.11111	Up	3.45954e-20	1.17228e-19
GRMZM2G096115	2083	53	249	0.64918	2.80187	2.1097	Up	3.1422e-28	1.25502e-27
GRMZM2G342744	216	13	61	1.53556	6.61934	2.10792	Up	6.41062e-08	1.47201e-07
GRMZM2G090480	1529	55	258	0.91777	3.95504	2.10749	Up	3.70414e-29	1.5015e-28
GRMZM2G108861	1417	80	375	1.44045	6.20297	2.10644	Up	1.20231e-41	5.92271e-41
GRMZM2G008751	1447	213	998	3.75569	16.1659	2.10581	Up	5.55612e-108	4.9817e-107
GRMZM2G002142	1635	87	407	1.35763	5.83465	2.10356	Up	5.48652e-45	2.81833e-44
GRMZM2G394688	2206	34	159	0.393235	1.68939	2.10304	Up	1.73161e-18	5.62784e-18
GRMZM5G840928	1689	562	2628	8.48956	36.4699	2.10294	Up	9.4304e-281	1.75254e-279
GRMZM2G021621	1685	366	1711	5.54191	23.8006	2.10254	Up	1.96557e-183	2.56936e-182
GRMZM2G071166	1900	89	416	1.19513	5.1319	2.10233	Up	6.5091e-46	3.3799e-45
GRMZM2G431156	938	2725	12731	74.1212	318.125	2.10164	Up	0	0
GRMZM2G062854	6976	6	28	0.0219444	0.0940784	2.10001	Up	0.000306396	0.000561489
GRMZM2G433528	1586	6	28	0.0965221	0.413803	2.10001	Up	0.000306396	0.000561524
GRMZM2G371695	269	9	42	0.853628	3.65962	2.10001	Up	8.40138e-06	1.71591e-05
GRMZM5G844143	940	6	28	0.162855	0.698182	2.10001	Up	0.000306396	0.000561455
GRMZM2G318213	800	255	1187	8.13259	34.7776	2.09637	Up	2.3108e-127	2.32491e-126
GRMZM2G096610	914	26	121	0.725781	3.10297	2.09604	Up	2.39012e-14	6.97814e-14
GRMZM2G041899	2301	268	1247	2.97164	12.7025	2.09578	Up	1.16824e-133	1.21665e-132
GRMZM2G012102	846	14	65	0.422218	1.80087	2.09263	Up	2.70874e-08	6.33206e-08
GRMZM2G124540	1518	3187	14796	53.566	228.46	2.09256	Up	0	0
GRMZM2G168108	2379	50	232	0.536234	2.28577	2.09174	Up	3.88996e-26	1.49451e-25
GRMZM2G144662	1969	36	167	0.466483	1.98797	2.0914	Up	3.20298e-19	1.05862e-18
GRMZM2G002492	1589	120	556	1.9268	8.20143	2.08967	Up	2.3612e-60	1.4422e-59
GRMZM2G457929	2023	170	787	2.14403	9.11837	2.08845	Up	1.19295e-84	9.01247e-84
GRMZM2G175499	1958	59	273	0.768808	3.26805	2.08773	Up	2.04272e-30	8.47609e-30
GRMZM5G853191	341	8	37	0.598569	2.54323	2.08707	Up	3.23474e-05	6.36856e-05
GRMZM2G378770	734	121	558	4.20599	17.8187	2.08288	Up	2.5509e-60	1.5571e-59
GRMZM2G073324	1336	259	1194	4.9462	20.9477	2.0824	Up	5.00502e-127	5.02535e-126
GRMZM2G131262	1980	41	189	0.52832	2.23736	2.08231	Up	1.88355e-21	6.54553e-21
GRMZM2G156881	927	23	106	0.633034	2.68018	2.08198	Up	1.21824e-12	3.36622e-12
GRMZM2G033649	2436	781	3599	8.17998	34.6292	2.08182	Up	0	0
GRMZM2G425482	1193	686	3155	14.6711	61.9865	2.07898	Up	0	0
GRMZM2G323013	1592	99	455	1.58661	6.69895	2.07799	Up	2.38248e-49	1.29067e-48
GRMZM2G552956	737	49	225	1.69632	7.15572	2.07669	Up	3.56536e-25	1.34386e-24
GRMZM2G164175	2313	22	101	0.242675	1.02349	2.0764	Up	4.52388e-12	1.2275e-11
GRMZM2G087144	2446	555	2547	5.78915	24.4068	2.07586	Up	1.03117e-267	1.8347e-266
GRMZM2G413066	1352	12	55	0.226456	0.953508	2.07402	Up	3.861e-07	8.51493e-07
GRMZM2G117603	1188	55	252	1.1812	4.9719	2.07354	Up	5.80058e-28	2.30593e-27
GRMZM2G147772	2332	14	64	0.153172	0.643265	2.07026	Up	4.30568e-08	9.95995e-08
GRMZM2G137875	273	7	32	0.654205	2.74742	2.07026	Up	0.000125461	0.00023732
GRMZM2G311182	3101	3484	15914	28.6652	120.286	2.0691	Up	0	0
GRMZM2G019866	2162	148	675	1.74656	7.3179	2.06691	Up	6.51376e-72	4.42202e-71
GRMZM2G013986	2810	11224	51176	101.911	426.873	2.0665	Up	0	0
GRMZM2G702159	1833	138	629	1.92086	8.04316	2.06601	Up	4.30246e-67	2.80094e-66
GRMZM2G162690	2443	246	1121	2.56915	10.7553	2.06568	Up	3.6637e-118	3.4907e-117
GRMZM2G112954	1153	18	82	0.398311	1.66695	2.06525	Up	5.48988e-10	1.37618e-09
GRMZM2G077789	1156	9	41	0.198638	0.831313	2.06525	Up	1.3411e-05	2.70814e-05
GRMZM2G479703	2761	27	123	0.249503	1.04418	2.06525	Up	2.56416e-14	7.48038e-14
GRMZM2G004523	2533	129	587	1.29937	5.43177	2.06361	Up	1.2328e-62	7.70273e-62
GRMZM2G131152	2023	54	245	0.681046	2.83863	2.05937	Up	5.28218e-27	2.05819e-26
GRMZM2G038931	1577	84	381	1.35902	5.66281	2.05895	Up	4.05282e-41	1.98099e-40
GRMZM2G306851	3164	1469	6661	11.8458	49.3448	2.05852	Up	0	0
GRMZM2G004957	2905	150	680	1.31742	5.48657	2.05819	Up	4.75942e-72	3.23549e-71
GRMZM2G078820	1424	2591	11742	46.4233	193.273	2.05772	Up	0	0
GRMZM2G058491	3099	576	2610	4.7422	19.7405	2.05753	Up	3.42172e-271	6.1508e-270
GRMZM2G162250	2233	241	1092	2.75364	11.4623	2.05749	Up	1.41823e-114	1.32613e-113
GRMZM2G162622	1417	339	1536	6.10391	25.4074	2.05744	Up	2.14142e-160	2.52442e-159
GRMZM2G103972	2763	1144	5174	10.5639	43.8919	2.05481	Up	0	0
GRMZM2G001426	2082	672	3032	8.23507	34.134	2.05136	Up	0	0
GRMZM2G455124	2000	94	424	1.19916	4.96906	2.05095	Up	2.34122e-45	1.20682e-44
GRMZM2G091054	612	105614	476016	4403	18230.9	2.04983	Up	0	0
GRMZM2G135743	2757	1602	7217	14.8253	61.3562	2.04914	Up	0	0
GRMZM2G089102	2230	2423	10914	27.7222	114.714	2.04893	Up	0	0
GRMZM2G406758	1584	12	54	0.193288	0.799056	2.04754	Up	6.13092e-07	1.33964e-06
GRMZM2G156033	1397	70	315	1.27844	5.28509	2.04754	Up	4.88304e-34	2.16037e-33
GRMZM2G416644	705	10	45	0.361901	1.4961	2.04754	Up	5.57574e-06	1.1539e-05
GRMZM2G146161	2285	12	54	0.13399	0.553919	2.04754	Up	6.13092e-07	1.33974e-06
GRMZM2G135291	2232	150	674	1.71465	7.0779	2.04541	Up	7.18298e-71	4.83319e-70
GRMZM2G416388	1788	1378	6186	19.6635	81.0925	2.04405	Up	0	0
GRMZM2G074896	1939	25	112	0.328958	1.35388	2.04112	Up	5.53638e-13	1.54724e-12
GRMZM2G064640	1015	264	1182	6.63615	27.2954	2.04024	Up	1.51842e-122	1.48048e-121
GRMZM2G166944	2114	859	3822	10.3673	42.3764	2.03122	Up	0	0
GRMZM2G111344	1905	9	40	0.120539	0.492157	2.02962	Up	2.13268e-05	4.2536e-05
GRMZM2G087753	3054	9	40	0.0751886	0.306994	2.02962	Up	2.13268e-05	4.25389e-05
GRMZM2G048140	2950	18	80	0.155679	0.635633	2.02962	Up	1.37151e-09	3.38288e-09
AC186431.5_FG001	639	9	40	0.359352	1.46723	2.02962	Up	2.13268e-05	4.25331e-05
GRMZM2G043182	1583	1026	4555	16.5366	67.4444	2.02804	Up	0	0
GRMZM2G095400	1474	85	377	1.4713	5.99491	2.02665	Up	6.49546e-40	3.12448e-39
GRMZM2G079908	866	3174	14071	93.5121	380.843	2.02597	Up	0	0
GRMZM2G004207	1599	1162	5147	18.5411	75.4474	2.02474	Up	0	0
GRMZM5G818655	1587	431	1906	6.92913	28.1504	2.02241	Up	3.0769e-194	4.21528e-193
GRMZM2G031580	1682	235	1038	3.56468	14.4647	2.02069	Up	1.6004e-106	1.42077e-105
GRMZM2G060011	1145	60	265	1.33698	5.42474	2.02058	Up	2.0423e-28	8.19129e-28
GRMZM2G083526	2569	928	4096	9.21642	37.371	2.01964	Up	0	0
GRMZM2G037685	1351	17	75	0.32105	1.3012	2.01898	Up	5.11616e-09	1.2328e-08
GRMZM2G143187	1652	3089	13627	47.7075	193.343	2.01888	Up	0	0
AC206217.2_FG006	561	60	264	2.72877	11.0301	2.01512	Up	3.20112e-28	1.27803e-27
GRMZM2G040050	1392	20	88	0.36658	1.48177	2.01512	Up	2.45828e-10	6.24519e-10
GRMZM2G573667	579	10	44	0.440656	1.7812	2.01512	Up	8.84064e-06	1.80315e-05
GRMZM2G438400	570	53	233	2.37235	9.58119	2.01389	Up	4.57134e-25	1.71998e-24
AC210013.4_FG012	771	114	501	3.7725	15.2308	2.0134	Up	4.50172e-52	2.51074e-51
GRMZM2G303965	2256	292	1282	3.30234	13.3195	2.01198	Up	2.1097e-130	2.1592e-129
GRMZM2G151589	1666	131	575	2.0062	8.08968	2.01162	Up	1.89069e-59	1.14188e-58
GRMZM2G393062	1008	750	3290	18.9836	76.5022	2.01074	Up	0	0
GRMZM2G477837	396	29	127	1.86845	7.51704	2.00832	Up	2.8723e-14	8.36286e-14
GRMZM2G132367	1909	389	1702	5.19903	20.8974	2.00701	Up	5.94006e-172	7.40261e-171
GRMZM2G028413	1538	8	35	0.132713	0.533397	2.0069	Up	8.20312e-05	0.000157316
GRMZM2G157210	2322	8	35	0.0879035	0.353301	2.0069	Up	8.20312e-05	0.000157326
GRMZM2G071360	2273	78	341	0.875536	3.51636	2.00585	Up	8.57992e-36	3.8971e-35
GRMZM2G046290	1355	54	236	1.01679	4.08236	2.00538	Up	3.07266e-25	1.15918e-24
GRMZM2G152451	847	993	4337	29.9119	120.017	2.00445	Up	0	0
GRMZM2G055255	805	217	947	6.87769	27.5735	2.00329	Up	2.85844e-96	2.38016e-95
GRMZM2G031733	707	97	423	3.50051	14.0236	2.00222	Up	6.48766e-44	3.28649e-43
GRMZM2G106819	834	750	3268	22.9442	91.8448	2.00107	Up	0	0
GRMZM2G037875	1432	56	244	0.997754	3.99379	2.001	Up	5.6577e-26	2.1661e-25
GRMZM2G395950	672	168	732	6.3785	25.5317	2.001	Up	1.04539e-74	7.28876e-74
GRMZM2G145554	1503	83	361	1.40896	5.62972	1.99844	Up	1.26376e-37	5.88892e-37
GRMZM2G165506	1027	250	1087	6.21081	24.8083	1.99797	Up	7.39214e-110	6.71519e-109
GRMZM2G080231	2308	52	226	0.574839	2.29515	1.99736	Up	4.08848e-24	1.50733e-23
GRMZM5G846057	1532	32	139	0.53293	2.12664	1.99656	Up	2.22642e-15	6.67363e-15
GRMZM2G305362	1902	5045	21877	67.6752	269.597	1.99411	Up	0	0
GRMZM2G174114	2061	478	2072	5.91737	23.5641	1.99356	Up	4.26844e-207	6.16668e-206
GRMZM2G120724	1332	12	52	0.229856	0.915035	1.9931	Up	1.53185e-06	3.27929e-06
GRMZM2G089149	1811	15	65	0.211325	0.841266	1.9931	Up	7.14778e-08	1.63722e-07
GRMZM2G079727	2634	12	52	0.116237	0.462728	1.9931	Up	1.53185e-06	3.27906e-06
GRMZM2G136469	554	15	65	0.690812	2.75006	1.9931	Up	7.14778e-08	1.63734e-07
GRMZM2G028386	1584	24	104	0.386576	1.53892	1.9931	Up	7.95284e-12	2.14068e-11
GRMZM2G155998	2811	113	489	1.02564	4.07743	1.99113	Up	3.71562e-50	2.03443e-49
GRMZM2G419290	2804	43	186	0.391263	1.5548	1.99051	Up	5.03436e-20	1.69913e-19
GRMZM5G806839	801	43	186	1.36967	5.44276	1.99051	Up	5.03436e-20	1.69893e-19
GRMZM2G700969	1011	34	147	0.858038	3.40804	1.98983	Up	4.05218e-16	1.24392e-15
GRMZM2G081536	633	4512	19495	181.863	721.868	1.98889	Up	0	0
GRMZM2G107498	668	135	583	5.15627	20.4565	1.98816	Up	2.31212e-59	1.3947e-58
GRMZM2G027851	2654	129	557	1.24013	4.91918	1.98793	Up	8.79668e-57	5.16142e-56
GRMZM2G110735	2808	3330	14376	30.257	120	1.98769	Up	0	0
GRMZM2G464515	605	13	56	0.548235	2.16956	1.98454	Up	6.39848e-07	1.39677e-06
GRMZM2G130046	2084	248	1065	3.03622	11.9782	1.98006	Up	1.98874e-106	1.76446e-105
GRMZM2G066024	1877	19066	81717	259.164	1020.44	1.97725	Up	0	0
GRMZM2G133978	744	7	30	0.240051	0.94512	1.97716	Up	0.00031774	0.000581739
GRMZM2G019180	496	43	184	2.2119	8.6951	1.97492	Up	1.22814e-19	4.10487e-19
GRMZM2G023786	1433	251	1074	4.46896	17.567	1.97485	Up	6.01898e-107	5.35462e-106
GRMZM2G030744	2316	104	445	1.14571	4.5036	1.97484	Up	2.55778e-45	1.31822e-44
GRMZM2G052423	1069	151	646	3.60394	14.1642	1.97461	Up	5.06874e-65	3.23866e-64
GRMZM2G130442	3214	106	453	0.84147	3.30363	1.97307	Up	4.73318e-46	2.46464e-45
GRMZM2G121360	1943	2843	12148	37.3321	146.545	1.97285	Up	0	0
GRMZM2G322547	1093	34	145	0.793665	3.10947	1.97007	Up	9.89494e-16	3.00024e-15
GRMZM2G049790	863	1833	7799	54.1914	211.82	1.9667	Up	0	0
GRMZM2G124409	1201	8	34	0.169952	0.663551	1.96508	Up	0.000129767	0.000245198
GRMZM2G078725	2543	56	238	0.56185	2.19366	1.96508	Up	8.17984e-25	3.05867e-24
AC209080.3_FG004	1087	177	752	4.15453	16.2154	1.9646	Up	6.47906e-75	4.53015e-74
GRMZM2G059845	2088	1611	6844	19.6854	76.8277	1.9645	Up	0	0
GRMZM5G878732	1082	105	446	2.47594	9.66153	1.96427	Up	4.14662e-45	2.133e-44
GRMZM2G135654	1912	404	1715	5.39103	21.024	1.9634	Up	2.24298e-168	2.74337e-167
GRMZM2G127717	2280	503	2135	5.62875	21.9483	1.96323	Up	4.15168e-209	6.03622e-208
GRMZM2G015912	707	86	365	3.10354	12.1007	1.96311	Up	3.50286e-37	1.62032e-36
GRMZM2G125656	2853	74	314	0.661772	2.57968	1.96279	Up	3.35482e-32	1.43792e-31
GRMZM2G060373	1538	136	577	2.25611	8.79342	1.96258	Up	8.33522e-58	4.93853e-57
GRMZM2G431856	1369	25	106	0.465924	1.81485	1.96168	Up	8.25998e-12	2.22154e-11
GRMZM2G008539	1748	244	1032	3.56145	13.8381	1.95811	Up	1.04535e-101	8.96875e-101
GRMZM2G165422	3045	126	532	1.05575	4.09508	1.95562	Up	3.4673e-53	1.95737e-52
GRMZM2G333042	995	9	38	0.23078	0.895157	1.95562	Up	5.32866e-05	0.000103523
GRMZM2G428168	1287	4789	20178	94.9391	367.484	1.95261	Up	0	0
GRMZM2G117851	1614	638	2688	10.0855	39.0359	1.95252	Up	7.13156e-261	1.24352e-259
GRMZM2G458052	579	240	1011	10.5758	40.9271	1.9523	Up	2.7302e-99	2.31101e-98
GRMZM2G157007	687	19	80	0.705627	2.72943	1.95162	Up	3.5154e-09	8.52758e-09
GRMZM2G180889	1065	43	181	1.03014	3.98352	1.9512	Up	4.6447e-19	1.52865e-18
GRMZM2G145458	746	178	749	6.08779	23.5332	1.95071	Up	6.07916e-74	4.21083e-73
GRMZM2G106622	1541	5398	22681	89.3735	344.983	1.94861	Up	0	0
GRMZM2G173863	1479	775	3256	13.3694	51.6006	1.94845	Up	0	0
GRMZM2G097505	2582	396	1662	3.91307	15.0874	1.94697	Up	1.90593e-161	2.25668e-160
GRMZM2G030241	869	66	277	1.93777	7.47134	1.94697	Up	2.65672e-28	1.06297e-27
GRMZM2G076343	1482	2361	9906	40.6468	156.671	1.94652	Up	0	0
GRMZM2G420988	1782	528	2215	7.5597	29.1343	1.94632	Up	2.01844e-214	2.98886e-213
GRMZM5G899260	1863	353	1480	4.83438	18.6203	1.94548	Up	7.8521e-144	8.5654e-143
GRMZM2G099696	1465	1037	4347	18.0601	69.5489	1.94522	Up	0	0
GRMZM2G335280	1848	1718	7197	23.7192	91.2826	1.94429	Up	0	0
GRMZM2G106413	714	2088	8733	74.6124	286.684	1.94198	Up	0	0
GRMZM2G071907	1596	611	2555	9.76758	37.5229	1.9417	Up	2.95166e-246	4.92941e-245
GRMZM2G109142	1113	78	326	1.78804	6.86532	1.94095	Up	6.62538e-33	2.87714e-32
GRMZM2G081957	4208	760	3176	4.60804	17.6906	1.94076	Up	2e-305	3.99461e-304
GRMZM2G434533	2827	45	188	0.40613	1.55873	1.94036	Up	1.3174e-19	4.39677e-19
GRMZM2G125004	1991	86	359	1.10206	4.22631	1.9392	Up	4.91482e-36	2.23923e-35
GRMZM2G019744	1093	35	146	0.817008	3.13091	1.93816	Up	1.59284e-15	4.79776e-15
GRMZM2G086587	2899	2041	8512	17.9628	68.8211	1.93784	Up	0	0
GRMZM2G009166	2820	1668	6955	15.0913	57.8078	1.93755	Up	0	0
AC233861.1_FG001	3422	18	75	0.134206	0.513712	1.93651	Up	1.30259e-08	3.08732e-08
GRMZM2G061884	969	12	50	0.315963	1.20944	1.93651	Up	3.77866e-06	7.89762e-06
GRMZM2G056702	2072	923	3844	11.3656	43.4843	1.93583	Up	0	0
GRMZM2G168222	2572	49	204	0.486075	1.85908	1.93534	Up	4.3932e-21	1.51761e-20
GRMZM2G130728	1632	25	104	0.390839	1.49366	1.9342	Up	2.00666e-11	5.31217e-11
GRMZM2G006497	1658	400	1662	6.15537	23.4955	1.93247	Up	7.19954e-160	8.45027e-159
GRMZM2G073044	1400	795	3301	14.4883	55.2657	1.9315	Up	0	0
AC233851.1_FG011	1281	34	141	0.677187	2.57993	1.92971	Up	5.81146e-15	1.72402e-14
GRMZM2G371167	978	1273	5276	33.2099	126.446	1.92883	Up	0	0
GRMZM2G165530	1913	7	29	0.0933602	0.355322	1.92825	Up	0.000501792	0.000905246
GRMZM2G148706	1492	77	319	1.31674	5.01141	1.92825	Up	5.75136e-32	2.45553e-31
GRMZM2G082745	2963	806	3336	6.94036	26.3896	1.92689	Up	0	0
GRMZM2G048549	1933	3982	16469	52.5591	199.698	1.92581	Up	0	0
GRMZM2G132875	1675	670	2769	10.2056	38.7478	1.92475	Up	1.21882e-263	2.14287e-262
GRMZM2G477340	2292	46	190	0.512061	1.94302	1.92391	Up	1.35454e-19	4.5187e-19
GRMZM2G300119	711	242	999	8.68409	32.9332	1.9231	Up	3.18498e-96	2.64909e-95
GRMZM2G071599	2398	110	454	1.17037	4.43757	1.92281	Up	1.17737e-44	6.02394e-44
GRMZM2G061257	2164	8	33	0.0943216	0.357433	1.92201	Up	0.000204316	0.000379724
GRMZM2G101818	1018	173	712	4.33588	16.3935	1.91873	Up	6.95292e-69	4.59193e-68
GRMZM2G145412	1202	735	3024	15.6013	58.9679	1.91826	Up	1.90924e-286	3.60229e-285
GRMZM2G090693	2727	82	337	0.767198	2.89656	1.91667	Up	1.99831e-33	8.74963e-33
GRMZM2G104231	1926	833	3420	11.0349	41.6206	1.91523	Up	0	0
GRMZM2G032619	3047	483	1981	4.04439	15.2388	1.91375	Up	9.4146e-188	1.25162e-186
GRMZM2G451975	1857	31	127	0.42592	1.60299	1.91211	Up	1.81842e-13	5.15823e-13
GRMZM2G125832	2085	22	90	0.269212	1.01175	1.91004	Up	6.40338e-10	1.60125e-09
AC155434.2_FG001	930	23	94	0.630991	2.3691	1.90865	Up	2.70542e-10	6.86129e-10
GRMZM2G133398	2717	292	1193	2.74203	10.2918	1.90817	Up	2.18612e-113	2.02753e-112
GRMZM2G300965	3069	3653	14920	30.3691	113.949	1.90771	Up	0	0
GRMZM2G321290	1763	37	151	0.535461	2.00754	1.90657	Up	1.07755e-15	3.2639e-15
GRMZM2G172652	1503	74	302	1.25618	4.70963	1.90657	Up	6.45822e-30	2.65122e-29
GRMZM2G052476	2344	38	155	0.413623	1.54993	1.90582	Up	4.58948e-16	1.40522e-15
GRMZM5G817559	2373	39	159	0.41932	1.5705	1.9051	Up	1.95535e-16	6.06078e-16
GRMZM2G131489	1239	28	114	0.576588	2.15661	1.90315	Up	3.68288e-12	1.00187e-11
GRMZM2G073197	1158	187	761	4.12014	15.4033	1.90248	Up	1.07867e-72	7.38196e-72
GRMZM2G302604	2045	74	301	0.923245	3.44994	1.90179	Up	9.97064e-30	4.08015e-29
GRMZM2G089086	1655	83	337	1.27955	4.77277	1.89919	Up	4.87422e-33	2.1201e-32
GRMZM2G024476	1805	201	816	2.84117	10.5962	1.89899	Up	1.23828e-77	8.84568e-77
GRMZM2G160619	3303	362	1469	2.79627	10.4244	1.89839	Up	3.04098e-138	3.23978e-137
GRMZM2G047867	1715	56	227	0.83311	3.10242	1.89681	Up	1.01766e-22	3.6467e-22
GRMZM2G148536	1891	136	551	1.83496	6.82965	1.89607	Up	7.11404e-53	4.00232e-52
GRMZM2G025783	2293	969	3920	10.782	40.0701	1.8939	Up	0	0
GRMZM2G167966	1701	47	190	0.704972	2.61811	1.89289	Up	3.30916e-19	1.09298e-18
GRMZM2G067225	2380	29878	120763	320.297	1189.31	1.89264	Up	0	0
GRMZM2G090300	2144	2287	9241	27.2157	101.026	1.89221	Up	0	0
GRMZM2G046101	2197	351	1418	4.0762	15.1281	1.89193	Up	6.5805e-133	6.82439e-132
GRMZM2G052344	1967	370	1494	4.79928	17.8027	1.8912	Up	7.37704e-140	7.91617e-139
GRMZM2G156630	1937	76	306	1.00107	3.7028	1.88708	Up	6.71058e-30	2.7533e-29
GRMZM2G050933	1635	81	326	1.264	4.67346	1.8865	Up	9.7069e-32	4.1271e-31
GRMZM2G013002	1857	78	313	1.07167	3.95067	1.88224	Up	1.8976e-30	7.87721e-30
GRMZM2G015534	1766	1270	5089	18.3481	67.543	1.88017	Up	0	0
GRMZM2G107562	1073	442	1771	10.51	38.6863	1.88007	Up	3.86692e-164	4.6378e-163
GRMZM2G048295	1537	2580	10337	42.8277	157.637	1.87999	Up	0	0
GRMZM2G074427	1445	8	32	0.141254	0.519064	1.87762	Up	0.000320106	0.000585962
GRMZM2G181231	1991	13	52	0.166591	0.612168	1.87762	Up	3.81998e-06	7.97948e-06
GRMZM2G075837	1215	8	32	0.167993	0.617323	1.87762	Up	0.000320106	0.000585998
GRMZM2G170101	1307	68	272	1.32743	4.87789	1.87762	Up	1.40305e-26	5.43056e-26
GRMZM2G006631	1624	109	436	1.71245	6.29273	1.87762	Up	1.17828e-41	5.80528e-41
GRMZM2G429840	1179	12	48	0.259685	0.954258	1.87762	Up	9.19426e-06	1.87282e-05
GRMZM2G116475	1235	13	52	0.268568	0.986904	1.87762	Up	3.81998e-06	7.98004e-06
AC212187.4_FG001	324	11	44	0.866216	3.18307	1.87762	Up	2.2197e-05	4.423e-05
GRMZM2G118104	1429	49	196	0.874868	3.21486	1.87762	Up	1.43372e-19	4.77799e-19
GRMZM2G463471	874	24	96	0.700613	2.57453	1.87762	Up	2.74162e-10	6.95012e-10
GRMZM2G147452	1853	11	44	0.151459	0.556565	1.87762	Up	2.2197e-05	4.42329e-05
GRMZM2G136895	2827	60	240	0.541507	1.98987	1.87762	Up	1.24653e-23	4.5504e-23
GRMZM2G042539	518	15	60	0.738822	2.71494	1.87762	Up	6.64358e-07	1.44974e-06
GRMZM2G038281	3426	4044	16162	30.1164	110.572	1.87637	Up	0	0
GRMZM2G083347	1772	1337	5338	19.2507	70.6079	1.87492	Up	0	0
GRMZM2G147014	1404	2256	8987	40.9969	150.033	1.87169	Up	0	0
GRMZM2G057779	1890	295	1175	3.98234	14.5718	1.87149	Up	7.14224e-109	6.43691e-108
GRMZM2G073228	1665	54	215	0.827481	3.02665	1.87093	Up	3.1391e-21	1.08692e-20
GRMZM2G072890	779	159	633	5.20761	19.046	1.8708	Up	1.9377e-59	1.1698e-58
GRMZM2G354373	2943	140	557	1.21371	4.43612	1.86987	Up	1.79579e-52	1.00497e-51
GRMZM2G032028	1694	195	775	2.93697	10.7233	1.86834	Up	2.92922e-72	1.99634e-71
GRMZM2G075140	1101	151	600	3.4992	12.7733	1.86803	Up	2.54914e-56	1.48951e-55
GRMZM2G452523	1932	599	2379	7.9104	28.862	1.86735	Up	7.93162e-218	1.19115e-216
GRMZM2G126235	1416	136	540	2.4505	8.93859	1.86697	Up	8.08216e-51	4.45074e-50
GRMZM2G105224	1969	64	254	0.829302	3.02362	1.8663	Up	9.87928e-25	3.68856e-24
GRMZM2G023163	2158	392	1555	4.63461	16.8895	1.86561	Up	7.0939e-143	7.71562e-142
GRMZM2G091540	2822	656	2601	5.93097	21.6034	1.86492	Up	1.49592e-237	2.4392e-236
GRMZM2G008792	1974	27	107	0.348976	1.2705	1.8642	Up	3.20568e-11	8.43061e-11
GRMZM2G092338	1040	99	392	2.42874	8.83469	1.86297	Up	3.08894e-37	1.43064e-36
GRMZM2G075229	2093	95	376	1.15807	4.21073	1.86235	Up	9.11284e-36	4.13599e-35
GRMZM2G353076	1060	750	2967	18.0524	65.607	1.86166	Up	4.66158e-270	8.34414e-269
GRMZM2G069195	1635	1843	7284	28.7598	104.422	1.86029	Up	0	0
GRMZM2G175444	913	546	2157	15.2581	55.3755	1.85967	Up	1.34862e-196	1.86654e-195
GRMZM2G068202	762	5574	22000	186.634	676.716	1.85834	Up	0	0
GRMZM2G047042	1417	71	280	1.2784	4.63155	1.85716	Up	6.1393e-27	2.38934e-26
GRMZM2G425719	1962	35	138	0.455143	1.64861	1.85686	Up	5.20136e-14	1.50158e-13
GRMZM2G313320	1134	271	1068	6.09726	22.0748	1.85617	Up	4.76942e-98	4.01194e-97
GRMZM2G099297	1657	4751	18719	73.1545	264.788	1.85582	Up	0	0
GRMZM2G079263	1720	3524	13883	52.274	189.188	1.85565	Up	0	0
GRMZM2G307992	1007	661	2604	16.7475	60.6108	1.85563	Up	3.12482e-236	5.0508e-235
GRMZM2G009400	2007	122	480	1.55093	5.60573	1.85377	Up	6.12012e-45	3.14216e-44
GRMZM2G180422	2318	1770	6963	19.4822	70.4079	1.85358	Up	0	0
GRMZM2G027107	688	15	59	0.556265	2.01003	1.85337	Up	1.02868e-06	2.22268e-06
GRMZM2G029879	1846	147	578	2.03172	7.33896	1.85287	Up	9.69246e-54	5.51042e-53
GRMZM2G053503	1067	9482	37271	226.733	818.738	1.85241	Up	0	0
GRMZM2G114552	1498	14	55	0.238449	0.860576	1.85162	Up	2.46528e-06	5.20243e-06
GRMZM2G032104	3207	404	1587	3.21411	11.5989	1.85149	Up	2.65316e-144	2.90272e-143
GRMZM2G128114	2091	199	781	2.42816	8.75458	1.85017	Up	7.1619e-72	4.86091e-71
GRMZM2G100518	1663	26	102	0.398896	1.43763	1.84961	Up	1.16603e-10	2.99743e-10
GRMZM2G157027	2395	5130	20116	54.65	196.868	1.84893	Up	0	0
GRMZM2G135970	1653	986	3866	15.2189	54.8185	1.8488	Up	0	0
GRMZM2G134628	2629	1544	6051	14.9843	53.948	1.84812	Up	0	0
GRMZM2G085378	2414	106	415	1.12033	4.02948	1.84667	Up	7.00846e-39	3.32381e-38
GRMZM2G112957	1029	47	184	1.16536	4.19122	1.84659	Up	4.3912e-18	1.41476e-17
GRMZM2G043921	987	2708	10592	70.0019	251.536	1.8453	Up	0	0
GRMZM2G413635	2217	21	82	0.241675	0.866935	1.84285	Up	8.67552e-09	2.07379e-08
GRMZM2G153984	1236	61	238	1.25919	4.51333	1.8417	Up	6.98522e-23	2.51312e-22
GRMZM5G806387	866	1169	4560	34.441	123.42	1.84138	Up	0	0
GRMZM2G065021	1800	10	39	0.141744	0.507844	1.84109	Up	8.35958e-05	0.000160213
GRMZM2G303244	3571	240	936	1.71475	6.14362	1.84109	Up	3.18174e-85	2.41789e-84
GRMZM2G106393	771	1698	6622	56.1904	201.314	1.84105	Up	0	0
GRMZM2G136960	955	223	869	5.95772	21.3282	1.83993	Up	3.4829e-79	2.52143e-78
GRMZM2G041714	1123	6605	25728	150.062	536.988	1.83933	Up	0	0
GRMZM2G303509	556	159	619	7.29627	26.0948	1.83853	Up	7.5807e-57	4.45411e-56
GRMZM2G083788	2235	109	424	1.24431	4.44659	1.83736	Up	1.98576e-39	9.48585e-39
AC199911.5_FG001	801	9	35	0.286674	1.02417	1.83698	Up	0.000203664	0.000378583
GRMZM2G144343	494	18	70	0.92966	3.32131	1.83698	Up	1.16588e-07	2.63849e-07
GRMZM2G358768	1329	36	140	0.691124	2.46912	1.83698	Up	5.21692e-14	1.50578e-13
GRMZM2G168261	1438	133	517	2.35978	8.42694	1.83636	Up	1.10634e-47	5.87643e-47
GRMZM5G869971	2353	70	272	0.759023	2.70948	1.8358	Up	7.8969e-26	3.01367e-25
AC234160.1_FG003	1620	70	272	1.10246	3.93543	1.8358	Up	7.8969e-26	3.01328e-25
GRMZM2G122577	942	26	101	0.704208	2.5131	1.83539	Up	1.7925e-10	4.57771e-10
GRMZM2G154628	1501	60	233	1.01988	3.63843	1.83492	Up	2.49974e-22	8.86976e-22
AC212835.3_FG008	1380	308	1195	5.69443	20.2968	1.83363	Up	1.02552e-107	9.17829e-107
AC205413.4_FG001	1023	511	1982	12.7445	45.4116	1.83318	Up	2.38476e-177	3.04224e-176
GRMZM2G415793	1335	1438	5577	27.4825	97.917	1.83305	Up	0	0
AC233979.1_FG011	1119	8	31	0.182406	0.649337	1.83182	Up	0.00049892	0.000900339
GRMZM2G122656	907	8	31	0.225041	0.801111	1.83182	Up	0.00049892	0.000900503
GRMZM2G102015	1006	8	31	0.202895	0.722274	1.83182	Up	0.00049892	0.000900394
GRMZM2G049565	723	8	31	0.282313	1.00499	1.83182	Up	0.00049892	0.000900448
GRMZM2G023520	998	2002	7753	51.1814	182.086	1.83093	Up	0	0
GRMZM2G116079	1555	871	3373	14.2911	50.8422	1.83091	Up	6.66348e-300	1.31147e-298
GRMZM5G837822	976	181	700	4.73159	16.8107	1.82899	Up	1.27659e-63	8.05609e-63
GRMZM2G178734	1736	15	58	0.220455	0.783099	1.82871	Up	1.5879e-06	3.3961e-06
GRMZM2G079583	1978	688	2659	8.87444	31.5087	1.82802	Up	2.4022e-236	3.88703e-235
GRMZM5G872070	812	143	552	4.49323	15.9339	1.82627	Up	1.97766e-50	1.08524e-49
GRMZM2G052507	1986	56	216	0.719428	2.54925	1.82515	Up	1.14281e-20	3.91768e-20
GRMZM2G079645	1142	21	81	0.469172	1.66248	1.82515	Up	1.33409e-08	3.16023e-08
GRMZM2G046601	1413	191	736	3.44881	12.2088	1.82375	Up	1.50403e-66	9.73582e-66
GRMZM2G103559	1705	40	154	0.598569	2.11707	1.82248	Up	4.02002e-15	1.19689e-14
GRMZM2G009406	1831	252	970	3.51148	12.4171	1.82218	Up	4.8011e-87	3.72095e-86
GRMZM2G465226	1063	273	1050	6.55251	23.1523	1.82104	Up	5.37768e-94	4.39884e-93
GRMZM2G126586	1055	187	718	4.52239	15.9518	1.81857	Up	1.01871e-64	6.49644e-64
GRMZM5G860761	900	31	119	0.878816	3.09915	1.81824	Up	5.76606e-12	1.5607e-11
GRMZM2G315072	2071	271	1040	3.33863	11.7704	1.81784	Up	6.72694e-93	5.46035e-92
GRMZM2G089361	1561	30	115	0.49034	1.72677	1.81622	Up	1.35863e-11	3.62414e-11
GRMZM2G140893	2468	30	115	0.310138	1.09217	1.81622	Up	1.35863e-11	3.62382e-11
GRMZM2G064159	1796	436	1670	6.19382	21.7946	1.81507	Up	9.64754e-148	1.07736e-146
GRMZM2G133282	2653	1739	6647	16.724	58.7255	1.81207	Up	0	0
GRMZM2G438202	1672	756	2888	11.5362	40.4855	1.81123	Up	2.4895e-253	4.23144e-252
GRMZM2G087094	1154	444	1696	9.81648	34.4476	1.81112	Up	1.42913e-149	1.60805e-148
GRMZM2G085641	2434	194	741	2.03357	7.13569	1.81104	Up	2.28354e-66	1.47559e-65
GRMZM2G359986	2227	1338	5106	15.329	53.7402	1.80974	Up	0	0
GRMZM2G148872	1866	38	145	0.519578	1.82136	1.8096	Up	3.38734e-14	9.83732e-14
GRMZM2G018984	2005	252	961	3.20675	11.2343	1.80873	Up	2.1122e-85	1.60718e-84
GRMZM2G019974	2236	657	2505	7.49674	26.2588	1.80847	Up	1.51956e-219	2.29716e-218
GRMZM2G105429	907	64	244	1.80033	6.30552	1.80836	Up	6.96634e-23	2.50663e-22
GRMZM2G332259	1223	74	282	1.54377	5.40457	1.80772	Up	3.36896e-26	1.29636e-25
GRMZM2G175818	1364	4664	17771	87.2414	305.377	1.80751	Up	0	0
GRMZM2G026203	2499	432	1646	4.41058	15.4384	1.80748	Up	8.0104e-145	8.79306e-144
GRMZM2G334181	1155	887	3376	19.5939	68.5108	1.80593	Up	1.30743e-294	2.53123e-293
GRMZM2G045781	2299	10	38	0.110979	0.387421	1.80362	Up	0.00012936	0.00024446
GRMZM2G054465	2207	494	1877	5.71088	19.9343	1.80347	Up	2.22046e-164	2.66959e-163
GRMZM2G329195	1334	19	72	0.363393	1.26507	1.79962	Up	1.15555e-07	2.6155e-07
GRMZM2G013842	1260	52	197	1.05296	3.66466	1.79923	Up	1.21594e-18	3.96489e-18
GRMZM2G085964	1283	937	3548	18.6334	64.818	1.7985	Up	8e-308	1.60433e-306
AC197246.3_FG001	651	73	276	2.86102	9.93726	1.79632	Up	1.82155e-25	6.89916e-25
GRMZM2G014977	2211	9	34	0.103856	0.360436	1.79516	Up	0.000315406	0.000577573
GRMZM2G093195	2136	9	34	0.107503	0.373092	1.79516	Up	0.000315406	0.00057768
GRMZM2G402708	2127	9	34	0.107958	0.374671	1.79516	Up	0.000315406	0.000577644
AC193630.3_FG004	903	9	34	0.254292	0.88253	1.79516	Up	0.000315406	0.000577608
GRMZM2G478568	1685	1469	5547	22.2434	77.1608	1.79449	Up	0	0
GRMZM5G851929	1970	35	132	0.453294	1.57053	1.79273	Up	6.70362e-13	1.86835e-12
GRMZM5G822098	1413	629	2372	11.3576	39.3469	1.79259	Up	1.64257e-205	2.36155e-204
GRMZM2G168829	927	39	147	1.0734	3.71686	1.79189	Up	3.35748e-14	9.75155e-14
GRMZM2G030862	2138	26	98	0.310273	1.07438	1.79189	Up	6.43746e-10	1.60923e-09
GRMZM2G145382	496	13	49	0.668714	2.31554	1.79189	Up	1.40816e-05	2.83968e-05
GRMZM2G140633	1790	65	245	0.926486	3.20813	1.79189	Up	1.05291e-22	3.77167e-22
GRMZM2G136884	2017	329	1240	4.16168	14.4097	1.7918	Up	2.78518e-108	2.50101e-107
GRMZM2G455809	1330	344	1292	6.59911	22.7693	1.78675	Up	2.5871e-112	2.38451e-111
GRMZM2G003752	2066	5795	21744	71.5652	246.688	1.78536	Up	0	0
GRMZM2G079617	1557	48	180	0.786559	2.70971	1.78451	Up	5.54978e-17	1.74205e-16
GRMZM2G171822	1638	132	495	2.05607	7.0832	1.78451	Up	4.97648e-44	2.52701e-43
GRMZM2G105321	786	24	90	0.779054	2.68385	1.78451	Up	3.59756e-09	8.72261e-09
GRMZM2G463871	1733	12	45	0.176669	0.608629	1.78451	Up	3.3941e-05	6.67434e-05
GRMZM2G148751	1389	43	161	0.78985	2.71683	1.78227	Up	2.57164e-15	7.69365e-15
GRMZM2G161335	1811	4789	17910	67.4691	231.801	1.78059	Up	0	0
GRMZM2G350773	881	208	777	6.02374	20.6721	1.77895	Up	7.32846e-68	4.80252e-67
GRMZM5G870342	612	116	433	4.83599	16.5835	1.77786	Up	1.57417e-38	7.42761e-38
GRMZM2G143400	1848	224	836	3.09261	10.6033	1.77762	Up	8.29182e-73	5.68505e-72
GRMZM2G409245	1463	100	373	1.74395	5.9759	1.7768	Up	2.18648e-33	9.56504e-33
GRMZM2G071573	2661	353	1316	3.38461	11.5918	1.77604	Up	1.95513e-113	1.81386e-112
GRMZM2G067989	635	11	41	0.441975	1.51338	1.77574	Up	8.20758e-05	0.000157371
GRMZM2G042895	1230	11	41	0.228174	0.781299	1.77574	Up	8.20758e-05	0.000157381
GRMZM5G838853	789	44	164	1.42283	4.87198	1.77574	Up	1.66838e-15	5.02225e-15
GRMZM2G151496	1884	106	395	1.4355	4.91422	1.77541	Up	3.1694e-35	1.42647e-34
GRMZM5G828362	867	43	160	1.2654	4.32553	1.77328	Up	3.90854e-15	1.16416e-14
GRMZM2G062559	2483	516	1918	5.30214	18.1055	1.77178	Up	6.43596e-164	7.71587e-163
GRMZM2G574534	2627	14	52	0.135971	0.463961	1.7707	Up	8.9848e-06	1.83167e-05
GRMZM2G083677	2156	108	401	1.27807	4.35947	1.77019	Up	1.34485e-35	6.08331e-35
GRMZM2G128617	1055	413	1530	9.98795	33.9921	1.76694	Up	1.17393e-130	1.20439e-129
GRMZM2G589696	2279	6	28	0.0846704	0.287973	1.76601	Up	0.000306396	0.00056142
GRMZM2G331283	1880	10	37	0.135713	0.461299	1.76515	Up	0.000199246	0.000370626
GRMZM2G175140	2080	1152	4260	14.1308	48.0048	1.76433	Up	0	0
GRMZM2G103526	1228	357	1319	7.41734	25.1759	1.76307	Up	1.46767e-112	1.35484e-111
GRMZM2G063733	2080	2842	10498	34.861	118.299	1.76276	Up	0	0
GRMZM5G859316	1644	26	96	0.403506	1.3687	1.76214	Up	1.49477e-09	3.68047e-09
GRMZM2G167637	1952	3616	13347	47.2636	160.266	1.76167	Up	0	0
GRMZM2G113057	825	19	70	0.587595	1.98876	1.75898	Up	2.69774e-07	5.99677e-07
GRMZM2G063223	1050	19	70	0.461682	1.5626	1.75898	Up	2.69774e-07	5.99722e-07
GRMZM2G060842	1596	107	394	1.71053	5.78631	1.7582	Up	1.08284e-34	4.8347e-34
GRMZM5G836544	450	22	81	1.24735	4.21901	1.75804	Up	3.07302e-08	7.16893e-08
GRMZM2G383404	1886	420	1546	5.6818	19.2135	1.7577	Up	4.63852e-131	4.76545e-130
GRMZM2G167591	1052	47	173	1.13988	3.85451	1.75766	Up	4.54148e-16	1.39081e-15
GRMZM5G805485	2192	3138	11546	36.5251	123.461	1.7571	Up	0	0
GRMZM2G073079	1241	3264	12007	67.1053	226.778	1.75678	Up	0	0
GRMZM2G368765	1158	56	206	1.23384	4.16963	1.75677	Up	7.58486e-19	2.4872e-18
GRMZM2G413135	2223	208	765	2.38728	8.06604	1.7565	Up	1.04998e-65	6.74224e-65
GRMZM5G801627	1875	394	1449	5.36134	18.1136	1.75641	Up	7.84108e-123	7.65273e-122
GRMZM2G057637	968	34	125	0.896153	3.02673	1.75594	Up	5.54064e-12	1.50023e-11
GRMZM2G376061	859	536	1970	15.9203	53.7541	1.75551	Up	3.41574e-166	4.1419e-165
GRMZM2G350205	2826	40	147	0.361132	1.21922	1.75536	Up	7.6317e-14	2.19231e-13
GRMZM2G084812	1317	2043	7508	39.5787	133.622	1.75536	Up	0	0
GRMZM2G106468	1884	92	338	1.24591	4.20508	1.75494	Up	6.50598e-30	2.67046e-29
GRMZM2G133684	1439	55	202	0.97517	3.29025	1.75447	Up	1.77111e-18	5.75432e-18
GRMZM5G864815	1002	345	1267	8.78476	29.6379	1.75437	Up	1.81609e-107	1.62245e-106
GRMZM2G023285	1546	70	257	1.15523	3.89639	1.75396	Up	4.26454e-23	1.54082e-22
GRMZM2G392794	2417	18	66	0.190009	0.640038	1.75209	Up	6.41896e-07	1.40114e-06
GRMZM2G177461	2225	9	33	0.103203	0.347634	1.75209	Up	0.000485946	0.000877834
AC165178.2_FG004	1150	9	33	0.199675	0.672596	1.75209	Up	0.000485946	0.000877888
GRMZM2G159047	1276	39	143	0.779817	2.62678	1.75209	Up	1.78893e-13	5.07554e-13
GRMZM5G814441	851	12	44	0.359774	1.21189	1.75209	Up	5.20408e-05	0.000101208
GRMZM5G851654	2808	4367	16009	39.6794	133.631	1.75179	Up	0	0
GRMZM2G426467	1759	386	1415	5.59887	18.8551	1.75175	Up	1.47278e-119	1.41277e-118
GRMZM2G011513	771	1680	6157	55.5947	187.177	1.75139	Up	0	0
GRMZM2G159641	1679	339	1242	5.15143	17.3384	1.75093	Up	4.22124e-105	3.70969e-104
GRMZM2G070252	2346	534	1956	5.80754	19.5425	1.75061	Up	2.1537e-164	2.59038e-163
GRMZM2G072518	1549	1366	5002	22.4998	75.6887	1.75017	Up	0	0
GRMZM2G046532	639	15686	57427	626.311	2106.46	1.74987	Up	0	0
GRMZM2G311898	838	765	2799	23.2914	78.2884	1.749	Up	4.31558e-234	6.90772e-233
AC204359.3_FG005	1083	313	1145	7.37385	24.7808	1.74873	Up	7.1835e-97	6.00515e-96
GRMZM2G099740	1884	462	1690	6.25662	21.0254	1.74868	Up	4.39742e-142	4.76186e-141
AC206700.3_FG003	687	38	139	1.41125	4.74238	1.74863	Up	4.19438e-13	1.17674e-12
GRMZM5G828581	1897	35	128	0.470738	1.58154	1.74834	Up	3.5765e-12	9.73291e-12
GRMZM2G127180	982	67	245	1.74077	5.84781	1.74817	Up	5.39644e-22	1.90138e-21
GRMZM2G105192	2258	99	362	1.11864	3.75771	1.74811	Up	9.22188e-32	3.92257e-31
GRMZM2G460138	399	26	95	1.66257	5.58071	1.74704	Up	2.27074e-09	5.55145e-09
GRMZM2G159500	2048	3090	11282	38.4952	129.12	1.74596	Up	0	0
GRMZM2G100988	1018	298	1083	7.46874	24.9356	1.73927	Up	4.7897e-91	3.83849e-90
GRMZM2G113036	1709	57	207	0.850964	2.83901	1.73822	Up	1.12287e-18	3.66585e-18
GRMZM2G039577	2158	19	69	0.224637	0.749439	1.73822	Up	4.10502e-07	9.03897e-07
GRMZM2G156575	956	29	105	0.77396	2.57436	1.73388	Up	3.98394e-10	1.00343e-09
GRMZM2G055844	2680	81	293	0.771132	2.56254	1.73253	Up	1.05723e-25	4.02534e-25
GRMZM2G361688	517	39	141	1.92465	6.39245	1.73177	Up	4.09446e-13	1.14915e-12
GRMZM2G114184	1320	168	607	3.24724	10.7784	1.73086	Up	1.84663e-51	1.02491e-50
GRMZM2G450228	1844	67	242	0.927027	3.07605	1.73039	Up	1.85495e-21	6.44688e-21
GRMZM2G078806	1993	531	1917	6.79776	22.5452	1.72969	Up	1.66858e-158	1.94766e-157
GRMZM2G070322	1802	3112	11225	44.0619	146.006	1.72842	Up	0	0
GRMZM2G094928	1733	1919	6919	28.2524	93.58	1.72783	Up	0	0
GRMZM2G374971	1319	26023	93812	503.374	1667.06	1.72761	Up	0	0
GRMZM2G015361	1273	221	795	4.42938	14.6378	1.72453	Up	1.56004e-66	1.0094e-65
GRMZM2G138176	1655	762	2741	11.7472	38.8195	1.72446	Up	7.7019e-225	1.19289e-223
GRMZM2G132478	2350	754	2712	8.18619	27.0496	1.72434	Up	1.84233e-222	2.83568e-221
GRMZM2G102770	402	27	97	1.71363	5.65567	1.72265	Up	2.20946e-09	5.40832e-09
GRMZM2G118628	3047	130	467	1.08855	3.59239	1.72253	Up	1.02144e-39	4.89593e-39
GRMZM2G158232	844	555	1993	16.7776	55.3482	1.722	Up	1.06471e-163	1.2749e-162
GRMZM2G134888	1965	22	79	0.285653	0.94233	1.72197	Up	7.08094e-08	1.62253e-07
AC202435.3_FG001	1161	17	61	0.37359	1.2315	1.72089	Up	2.3248e-06	4.91367e-06
GRMZM2G156620	2373	187	671	2.01059	6.62771	1.72089	Up	2.89804e-56	1.69238e-55
GRMZM5G858317	723	17	61	0.599914	1.97756	1.72089	Up	2.3248e-06	4.91332e-06
GRMZM5G802392	920	5724	20533	158.741	523.122	1.72047	Up	0	0
GRMZM2G045720	2061	237	850	2.93392	9.66673	1.7202	Up	9.01932e-71	6.0537e-70
GRMZM2G131577	1578	406	1456	6.56444	21.6268	1.72008	Up	6.38282e-120	6.13065e-119
GRMZM5G858094	7464	4951	17749	16.9239	55.7366	1.71957	Up	0	0
GRMZM5G822237	1029	1369	4905	33.9443	111.728	1.71875	Up	0	0
GRMZM2G470010	1784	451	1615	6.45001	21.2186	1.71795	Up	1.38739e-132	1.4363e-131
GRMZM2G391746	660	19	68	0.734494	2.41492	1.71716	Up	6.2287e-07	1.36051e-06
GRMZM2G407650	1684	592	2118	8.96929	29.4797	1.71665	Up	4.27552e-173	5.3462e-172
GRMZM2G009795	975	163	583	4.26542	14.0153	1.71624	Up	6.27924e-49	3.38499e-48
GRMZM2G063216	1436	657	2349	11.6732	38.3413	1.7157	Up	1.303e-191	1.7647e-190
GRMZM2G035557	883	200	715	5.77894	18.9795	1.71556	Up	1.37231e-59	8.30838e-59
GRMZM2G169628	1611	186	664	2.94575	9.66075	1.7135	Up	2.26968e-55	1.31149e-54
GRMZM2G085189	2303	67	239	0.742266	2.43244	1.7124	Up	6.3264e-21	2.17984e-20
GRMZM2G176217	1548	23	82	0.379084	1.2416	1.71161	Up	4.52962e-08	1.04633e-07
GRMZM2G337819	2245	78	278	0.886455	2.90246	1.71116	Up	4.52316e-24	1.66613e-23
GRMZM2G060544	1295	9509	33885	187.346	613.305	1.7109	Up	0	0
GRMZM2G086573	2467	2049	7300	21.191	69.3573	1.7106	Up	0	0
GRMZM2G103657	978	109	388	2.84359	9.2989	1.70935	Up	6.21758e-33	2.70124e-32
GRMZM2G111872	1563	277	986	4.52168	14.7862	1.70932	Up	4.218e-81	3.09438e-80
GRMZM5G891425	1664	45	160	0.689982	2.25375	1.70769	Up	1.94708e-14	5.69868e-14
GRMZM2G319947	1194	98	348	2.09411	6.83146	1.70585	Up	1.277e-29	5.21705e-29
GRMZM2G048129	1880	20007	71045	271.521	885.756	1.70585	Up	0	0
GRMZM2G403076	2052	9660	34297	120.11	391.757	1.70561	Up	0	0
GRMZM2G363813	2486	659	2339	6.76337	22.053	1.70516	Up	3.5553e-189	4.75858e-188
GRMZM2G071688	2108	170	603	2.05758	6.70479	1.70424	Up	4.5287e-50	2.47688e-49
GRMZM2G137151	2629	176	624	1.70805	5.5633	1.70359	Up	9.95584e-52	5.53392e-51
GRMZM2G323757	1607	3093	10960	49.1069	159.858	1.70279	Up	0	0
GRMZM2G412441	1190	268	948	5.74601	18.6724	1.70027	Up	1.77345e-77	1.26474e-76
GRMZM2G054252	1680	593	2096	9.00584	29.2429	1.69915	Up	6.78888e-169	8.32747e-168
GRMZM2G315401	1571	1040	3675	16.8902	54.8302	1.69878	Up	1.59338e-294	3.08282e-293
AC192244.3_FG007	813	418	1477	13.1179	42.5822	1.69871	Up	1.54061e-119	1.47735e-118
GRMZM2G459841	884	15	53	0.43293	1.40528	1.69865	Up	1.3245e-05	2.67588e-05
GRMZM2G449033	1536	105	371	1.74412	5.66137	1.69865	Up	2.69058e-31	1.1334e-30
AC195785.3_FG004	3144	380	1342	3.08375	10.0048	1.69793	Up	1.0284e-108	9.26556e-108
GRMZM2G043191	1629	508	1793	7.95648	25.7987	1.69709	Up	1.62623e-144	1.78248e-143
GRMZM5G860214	681	17	60	0.636913	2.06511	1.69705	Up	3.52238e-06	7.37341e-06
GRMZM2G122897	2875	289	1020	2.56471	8.31574	1.69705	Up	5.22544e-83	3.90001e-82
GRMZM2G373420	1069	34	120	0.811484	2.63113	1.69705	Up	4.35902e-11	1.14021e-10
GRMZM2G108123	1881	701	2474	9.50841	30.8283	1.69698	Up	1.21379e-198	1.69257e-197
GRMZM2G058568	1963	543	1915	7.05762	22.8658	1.69594	Up	4.52238e-154	5.18291e-153
GRMZM2G031200	1432	95	335	1.69262	5.48328	1.69578	Up	2.38644e-28	9.55607e-28
GRMZM2G106331	1678	57	201	0.866685	2.80765	1.69578	Up	1.30524e-17	4.16185e-17
GRMZM2G589579	3118	286	1008	2.34028	7.57745	1.69503	Up	6.4281e-82	4.75455e-81
GRMZM2G424577	1656	107	377	1.64855	5.33605	1.69457	Up	1.12497e-31	4.77619e-31
GRMZM2G116876	1146	323	1138	7.19112	23.2753	1.69451	Up	3.27598e-92	2.64828e-91
GRMZM2G080524	1286	74	260	1.46815	4.73883	1.69053	Up	2.9613e-22	1.04899e-21
GRMZM2G475956	1510	221	776	3.73417	12.0455	1.68963	Up	3.4073e-63	2.14021e-62
GRMZM2G443453	1609	155	544	2.45784	7.92467	1.68896	Up	8.73538e-45	4.47635e-44
GRMZM2G061202	2034	65	228	0.815344	2.62738	1.68814	Up	1.15572e-19	3.86673e-19
GRMZM2G149837	2434	400	1403	4.19293	13.5106	1.68806	Up	1.17618e-112	1.08678e-111
GRMZM2G369839	924	2761	9684	76.2383	245.653	1.68803	Up	0	0
GRMZM2G075502	1883	415	1455	5.62311	18.1114	1.68746	Up	1.05395e-116	9.96497e-116
GRMZM2G017522	1687	876	3071	13.2485	42.6681	1.68733	Up	3.92634e-244	6.5168e-243
GRMZM2G006721	1802	12	42	0.169905	0.546302	1.68497	Up	0.000120789	0.000228774
GRMZM2G380177	3706	22	77	0.151459	0.486994	1.68497	Up	1.61518e-07	3.63092e-07
GRMZM2G166833	808	30	105	0.947302	3.04591	1.68497	Up	8.76966e-10	2.18266e-09
GRMZM2G064605	1234	90	315	1.86083	5.98321	1.68497	Up	1.59581e-26	6.16782e-26
GRMZM2G174797	1391	130	455	2.38449	7.66695	1.68497	Up	1.31563e-37	6.12778e-37
GRMZM2G034768	1410	18	63	0.325711	1.04727	1.68497	Up	2.23764e-06	4.73586e-06
GRMZM2G170255	645	12	42	0.474679	1.52626	1.68497	Up	0.000120789	0.000228789
GRMZM2G166870	1468	481	1682	8.35983	26.8558	1.68369	Up	3.38168e-134	3.53047e-133
GRMZM2G035222	1609	276	965	4.37655	14.0576	1.68348	Up	9.18046e-78	6.56759e-77
GRMZM2G036826	1406	1130	3947	20.5056	65.7992	1.68205	Up	0	0
GRMZM2G160569	1891	839	2925	11.3201	36.2554	1.67931	Up	4.48398e-231	7.07043e-230
GRMZM2G065073	2082	849	2958	10.4041	33.3009	1.67841	Up	1.75789e-233	2.80017e-232
GRMZM2G031028	1492	1165	4057	19.9221	63.7345	1.6777	Up	0	0
GRMZM2G008309	1428	282	982	5.03848	16.1184	1.67765	Up	1.00715e-78	7.2593e-78
GRMZM2G024051	1758	27	94	0.391853	1.25328	1.67732	Up	7.5643e-09	1.81182e-08
GRMZM2G018786	1872	79	275	1.07671	3.44322	1.67713	Up	3.30694e-23	1.19848e-22
GRMZM5G831200	1815	238	828	3.34564	10.6928	1.67629	Up	1.3973e-66	9.05084e-66
GRMZM2G049349	2446	251	873	2.61816	8.36558	1.67591	Up	4.40548e-70	2.93963e-69
GRMZM2G160585	2332	2631	9141	28.7853	91.8763	1.67436	Up	0	0
AC233979.1_FG008	315	346	1200	28.0249	89.2913	1.67181	Up	2.46508e-95	2.03265e-94
GRMZM2G032443	1850	45	156	0.620611	1.97648	1.67117	Up	9.86864e-14	2.82315e-13
GRMZM2G438871	2343	317	1098	3.45196	10.9842	1.66994	Up	2.99082e-87	2.32341e-86
GRMZM2G061487	1569	1948	6747	31.677	100.792	1.66987	Up	0	0
GRMZM2G007347	2532	326	1129	3.28498	10.4513	1.66972	Up	1.20298e-89	9.49707e-89
GRMZM2G013777	1893	13	45	0.175215	0.557186	1.66903	Up	7.60292e-05	0.000146041
GRMZM2G081105	1886	13	45	0.175865	0.559254	1.66903	Up	7.60292e-05	0.000146051
GRMZM2G056804	1088	87	301	2.04018	6.48449	1.6683	Up	4.42618e-25	1.66578e-24
GRMZM2G106511	975	988	3418	25.8542	82.1686	1.66819	Up	3.6306e-267	6.44812e-266
GRMZM2G375085	1595	37	128	0.591861	1.881	1.66817	Up	1.72573e-11	4.58032e-11
GRMZM2G331015	721	207	716	7.3251	23.2764	1.66795	Up	2.048e-57	1.20787e-56
GRMZM2G005293	1989	170	588	2.18068	6.92917	1.6679	Up	1.8769e-47	9.94262e-47
GRMZM2G317406	939	24	83	0.652115	2.07182	1.6677	Up	6.56332e-08	1.5066e-07
GRMZM2G372633	731	24	83	0.837669	2.66133	1.6677	Up	6.56332e-08	1.50649e-07
GRMZM2G154595	1648	3200	11065	49.5418	157.374	1.66748	Up	0	0
GRMZM2G472651	1139	147	508	3.29285	10.4539	1.66663	Up	3.51536e-41	1.71885e-40
GRMZM2G100809	1317	134	463	2.59596	8.24012	1.6664	Up	1.13732e-37	5.30392e-37
GRMZM2G044322	1892	33	114	0.445012	1.41228	1.66612	Up	2.3003e-10	5.85588e-10
GRMZM2G087059	1849	606	2091	8.36208	26.5067	1.66442	Up	1.06532e-163	1.27511e-162
GRMZM2G085827	1521	105	362	1.76132	5.57851	1.66322	Up	1.00088e-29	4.09521e-29
GRMZM2G169360	201	76	262	9.64709	30.5523	1.66312	Up	6.14376e-22	2.16187e-21
GRMZM2G132774	1262	38	131	0.76825	2.43305	1.66312	Up	1.10589e-11	2.96062e-11
AC197705.4_FG001	1830	6466	22283	90.1495	285.405	1.66262	Up	0	0
GRMZM2G079389	2863	326	1123	2.90519	9.19384	1.66203	Up	1.31076e-88	1.0285e-87
GRMZM2G371313	609	54	186	2.26233	7.1587	1.66189	Up	5.50656e-16	1.68202e-15
GRMZM2G106165	1943	68	234	0.892924	2.82281	1.66052	Up	1.03132e-19	3.45403e-19
GRMZM2G377600	758	411	1414	13.8341	43.7239	1.66019	Up	6.39524e-111	5.83819e-110
GRMZM2G071413	554	50	172	2.30271	7.27708	1.66003	Up	7.20966e-15	2.1339e-14
GRMZM2G092128	1647	930	3199	14.4068	45.526	1.65994	Up	1.94749e-248	3.26527e-247
GRMZM2G011598	1520	296	1018	4.96852	15.6979	1.65969	Up	2.46184e-80	1.79582e-79
AC199039.3_FG003	1307	16	55	0.312337	0.986338	1.65898	Up	1.26613e-05	2.55987e-05
GRMZM2G477743	1508	311	1069	5.26184	16.6156	1.6589	Up	3.2576e-84	2.45416e-83
GRMZM2G070475	1216	104	357	2.18212	6.88134	1.65696	Up	3.44554e-29	1.39763e-28
GRMZM2G366681	1369	227	778	4.23059	13.3203	1.6547	Up	1.48272e-61	9.17155e-61
GRMZM2G065230	1889	2553	8745	34.4824	108.509	1.65388	Up	0	0
GRMZM2G153206	933	5048	17279	138.044	434.086	1.65286	Up	0	0
GRMZM2G433847	1012	24	82	0.605075	1.8992	1.65021	Up	9.84308e-08	2.23473e-07
GRMZM2G356103	503	12	41	0.608684	1.91053	1.65021	Up	0.000182788	0.000340739
GRMZM2G088565	1829	2952	10076	41.1795	129.126	1.64878	Up	0	0
GRMZM2G175812	1917	5277	18006	70.2334	220.158	1.64831	Up	0	0
GRMZM2G015886	4203	17	58	0.103197	0.32345	1.64814	Up	8.00598e-06	1.63888e-05
GRMZM2G032478	1094	192	655	4.47778	14.0334	1.64801	Up	8.3316e-52	4.63544e-51
GRMZM2G131575	1477	290	988	5.00952	15.6789	1.64608	Up	3.93046e-77	2.79562e-76
GRMZM2G093405	2002	1446	4924	18.4282	57.6491	1.64538	Up	0	0
GRMZM2G167758	1016	47	160	1.18027	3.69118	1.64496	Up	9.05984e-14	2.59528e-13
GRMZM2G119705	1399	17979	61193	327.889	1025.23	1.64467	Up	0	0
GRMZM2G078465	1789	1453	4937	20.7221	64.6832	1.64222	Up	0	0
GRMZM2G440003	1031	1302	4420	32.2204	100.485	1.64094	Up	0	0
GRMZM2G069095	3105	2376	8064	19.5238	60.8734	1.64058	Up	0	0
GRMZM2G174596	1667	338	1147	5.17321	16.1275	1.64039	Up	7.99548e-89	6.28201e-88
GRMZM2G141019	705	56	190	2.02664	6.31689	1.64012	Up	5.04528e-16	1.54335e-15
GRMZM2G122937	1333	354	1201	6.77566	21.1179	1.64003	Up	6.84246e-93	5.5526e-92
GRMZM2G171559	762	547	1854	18.3152	57.0287	1.63865	Up	3.29196e-142	3.56739e-141
GRMZM2G017157	2164	126	427	1.48557	4.62497	1.63843	Up	4.4617e-34	1.97455e-33
AC195587.4_FG004	3939	70	237	0.45341	1.41027	1.63708	Up	1.4072e-19	4.6912e-19
GRMZM2G388855	1345	151	511	2.8644	8.90507	1.63639	Up	2.16184e-40	1.04703e-39
GRMZM2G001288	2741	332	1123	3.09035	9.60305	1.63572	Up	1.1737e-86	9.05852e-86
GRMZM2G129189	1154	8773	29664	193.964	602.507	1.63519	Up	0	0
GRMZM2G053206	1372	60838	205710	1131.36	3514.31	1.63519	Up	0	0
GRMZM2G030713	2113	231	781	2.78927	8.66343	1.63505	Up	9.00816e-61	5.51915e-60
GRMZM2G400784	2549	264	892	2.64249	8.20226	1.63413	Up	4.176e-69	2.7635e-68
GRMZM2G301860	1175	259	875	5.62394	17.4546	1.63395	Up	8.20904e-68	5.37721e-67
GRMZM2G005552	1385	82	277	1.51058	4.68779	1.63381	Up	1.43654e-22	5.13101e-22
GRMZM2G160417	2480	857	2894	8.81673	27.3518	1.63332	Up	7.37366e-220	1.11811e-218
GRMZM2G089783	1378	341	1151	6.3137	19.5778	1.63266	Up	1.53724e-88	1.20429e-87
GRMZM2G082823	3121	67	226	0.547721	1.69728	1.63171	Up	1.17198e-18	3.82408e-18
AC233955.1_FG002	1186	51	172	1.09715	3.39924	1.63146	Up	1.52978e-14	4.4884e-14
GRMZM2G101457	2507	3021	10186	30.745	95.2331	1.63111	Up	0	0
GRMZM2G509537	351	35	118	2.54413	7.87977	1.63098	Up	2.09738e-10	5.34435e-10
GRMZM2G027016	1870	1113	3752	15.1856	47.0283	1.63083	Up	8.10012e-284	1.51673e-282
GRMZM2G325026	1270	54	182	1.08485	3.35897	1.63053	Up	2.71144e-15	8.10862e-15
GRMZM2G177928	1894	1067	3596	14.3735	44.5019	1.63045	Up	5.14644e-272	9.2736e-271
GRMZM2G108103	2071	49	165	0.603663	1.86742	1.62923	Up	5.5382e-14	1.59727e-13
GRMZM2G122848	1276	178	599	3.55916	11.0031	1.6283	Up	9.68194e-47	5.08889e-46
GRMZM2G112428	1353	184	619	3.46975	10.7234	1.62785	Up	3.16056e-48	1.69057e-47
GRMZM2G373522	1356	8457	28450	159.124	491.769	1.62783	Up	0	0
GRMZM2G364748	1759	5114	17203	74.1777	229.233	1.62776	Up	0	0
GRMZM2G390385	841	11	37	0.333715	1.0312	1.62764	Up	0.000440672	0.000798383
GRMZM2G148216	1616	11	37	0.173672	0.53666	1.62764	Up	0.000440672	0.000798432
GRMZM2G063498	1751	11	37	0.160282	0.495284	1.62764	Up	0.000440672	0.000798481
GRMZM2G450659	2557	44	148	0.439036	1.35666	1.62764	Up	1.13694e-12	3.14422e-12
GRMZM2G141222	2069	243	817	2.99657	9.2555	1.627	Up	4.6579e-63	2.92141e-62
GRMZM2G447347	1648	420	1410	6.50236	20.054	1.62485	Up	2.5396e-107	2.26472e-106
GRMZM2G095598	1349	28	94	0.529572	1.63326	1.62485	Up	1.61638e-08	3.81641e-08
GRMZM2G144155	2881	62	208	0.549069	1.69223	1.62386	Up	3.52008e-17	1.10999e-16
GRMZM2G144997	1101	5580	18717	129.308	398.462	1.62363	Up	0	0
GRMZM2G419859	636	17	57	0.681978	2.10066	1.62305	Up	1.20077e-05	2.43137e-05
GRMZM2G085812	874	37	124	1.08011	3.32544	1.62236	Up	8.55606e-11	2.21133e-10
GRMZM2G359670	799	57	191	1.82015	5.60306	1.62216	Up	7.14534e-16	2.1761e-15
GRMZM2G123140	4003	77	258	0.490776	1.51068	1.62206	Up	6.35108e-21	2.18784e-20
GRMZM2G092152	801	369	1236	11.7536	36.168	1.62161	Up	4.8479e-94	3.96877e-93
GRMZM2G125529	1497	227	760	3.86886	11.8995	1.62093	Up	1.78326e-58	1.06593e-57
GRMZM2G028926	2567	392	1310	3.89618	11.9615	1.61826	Up	2.84898e-99	2.41086e-98
GRMZM2G100629	1251	85	284	1.73357	5.32108	1.61798	Up	8.38278e-23	3.01009e-22
GRMZM2G007928	1058	100	334	2.41153	7.39945	1.61747	Up	1.55114e-26	5.99672e-26
GRMZM2G152172	1536	74	247	1.22919	3.76916	1.61653	Up	5.2682e-20	1.77704e-19
GRMZM2G099891	1753	356	1188	5.18139	15.8845	1.61621	Up	4.89798e-90	3.87811e-89
GRMZM2G046743	1679	1404	4684	21.3351	65.389	1.61582	Up	0	0
GRMZM2G045287	1574	185	617	2.99879	9.18796	1.61537	Up	1.44332e-47	7.65538e-47
GRMZM2G068158	2810	233	777	2.11557	6.48117	1.6152	Up	1.88645e-59	1.13956e-58
GRMZM5G899428	1204	15	50	0.317865	0.973379	1.61459	Up	4.52888e-05	8.84251e-05
GRMZM2G010927	1228	15	50	0.311653	0.954355	1.61459	Up	4.52888e-05	8.84193e-05
GRMZM2G006080	3172	1344	4480	10.8105	33.1042	1.61459	Up	0	0
GRMZM2G125669	1664	3171	10569	48.6207	148.874	1.61445	Up	0	0
GRMZM2G427087	1363	378	1259	7.07578	21.6505	1.61344	Up	4.4495e-95	3.66386e-94
GRMZM2G026881	1646	1880	6261	29.1411	89.1564	1.61328	Up	0	0
GRMZM2G045638	784	1932	6433	62.8738	192.325	1.61302	Up	0	0
GRMZM2G047677	1199	412	1370	8.76711	26.7818	1.61108	Up	4.38466e-103	3.80371e-102
GRMZM2G178756	2281	151	502	1.689	5.15842	1.61076	Up	7.38306e-39	3.50034e-38
GRMZM2G085116	757	211	701	7.11156	21.705	1.60979	Up	1.48849e-53	8.44304e-53
GRMZM2G430600	1954	10079	33455	131.605	401.305	1.60849	Up	0	0
GRMZM2G099434	1955	434	1439	5.66398	17.2525	1.60692	Up	8.68434e-108	7.77945e-107
GRMZM2G180246	1387	131	434	2.40976	7.33418	1.60575	Up	1.13662e-33	4.99735e-33
GRMZM2G051785	2027	16	53	0.201393	0.612859	1.60554	Up	2.84968e-05	5.6438e-05
GRMZM2G156977	1425	112	371	2.00531	6.10236	1.60554	Up	5.21568e-29	2.11046e-28
GRMZM2G095924	2344	58	192	0.631319	1.91992	1.6046	Up	1.00532e-15	3.04728e-15
GRMZM2G078210	1660	58	192	0.891453	2.71101	1.6046	Up	1.00532e-15	3.0476e-15
GRMZM2G014187	1372	42	139	0.781041	2.37465	1.60424	Up	9.09676e-12	2.44305e-11
GRMZM2G061963	1138	26	86	0.582921	1.77131	1.60344	Up	8.85728e-08	2.01524e-07
GRMZM2G143173	871	127	420	3.72018	11.3024	1.60318	Up	1.4497e-32	6.25338e-32
GRMZM2G173596	868	1451	4798	42.6507	129.562	1.60301	Up	0	0
GRMZM2G097469	759	46	152	1.5463	4.69397	1.60199	Up	1.02392e-12	2.83351e-12
GRMZM2G046186	691	56	185	2.0677	6.27527	1.60165	Up	3.62744e-15	1.08152e-14
GRMZM2G098875	1934	1723	5688	22.7304	68.9353	1.60062	Up	0	0
GRMZM2G474119	2234	15221	50242	173.836	527.135	1.60045	Up	0	0
GRMZM2G119316	2136	1330	4389	15.8865	48.1618	1.60009	Up	0	0
GRMZM2G150107	508	50	165	2.51122	7.61305	1.60009	Up	1.15634e-13	3.29969e-13
GRMZM2G025154	1876	1767	5827	24.0316	72.8032	1.59907	Up	0	0
GRMZM2G103945	1462	37	122	0.645703	1.95592	1.5989	Up	1.88544e-10	4.81215e-10
GRMZM2G076029	1514	995	3278	16.7678	50.7483	1.59767	Up	4.69078e-241	7.74227e-240
GRMZM2G004534	2241	5556	18304	63.2556	191.444	1.59766	Up	0	0
GRMZM2G085565	856	51	168	1.52011	4.60017	1.59751	Up	7.39598e-14	2.12583e-13
GRMZM5G889052	2332	1061	3492	11.6082	35.0981	1.59625	Up	2.4803e-256	4.25727e-255
GRMZM2G056829	4923	1207	3969	6.25541	18.8969	1.59497	Up	9.93918e-291	1.90314e-289
GRMZM2G055320	2240	450	1479	5.12558	15.476	1.59425	Up	1.70099e-109	1.54003e-108
GRMZM2G144081	1783	14562	47854	208.376	629.079	1.59405	Up	0	0
GRMZM2G180023	1944	56	184	0.734971	2.2185	1.59383	Up	5.36278e-15	1.59267e-14
GRMZM2G318780	2833	5182	17024	46.6691	140.849	1.59361	Up	0	0
GRMZM2G076683	1079	222	729	5.24941	15.836	1.59298	Up	8.153e-55	4.67824e-54
GRMZM2G117222	1774	657	2157	9.4491	28.4994	1.59268	Up	1.35934e-158	1.58732e-157
GRMZM2G064106	1997	323	1060	4.1267	12.4413	1.59208	Up	7.6391e-79	5.51279e-78
GRMZM2G117007	1466	1492	4894	25.9665	78.2471	1.59139	Up	0	0
GRMZM2G102616	577	79	259	3.49325	10.5211	1.59065	Up	1.8481e-20	6.30415e-20
GRMZM2G377161	915	18	59	0.501915	1.51137	1.59034	Up	1.13093e-05	2.292e-05
GRMZM2G435986	822	375	1229	11.6396	35.0444	1.59014	Up	5.73908e-91	4.59188e-90
AC234520.1_FG003	561	47	154	2.13754	6.43423	1.58982	Up	9.67938e-13	2.67958e-12
GRMZM2G375517	903	116	380	3.27755	9.86357	1.58949	Up	2.85176e-29	1.1582e-28
GRMZM2G147422	2365	1131	3704	12.2014	36.7095	1.58911	Up	5.02392e-270	8.9873e-269
GRMZM2G009030	2019	1323	4330	16.7187	50.2678	1.58817	Up	0	0
GRMZM2G459363	1958	26	85	0.338797	1.01752	1.58657	Up	1.3151e-07	2.96848e-07
GRMZM5G871093	1065	144	470	3.44978	10.344	1.58421	Up	1.16315e-35	5.26624e-35
AC197146.3_FG002	870	19	62	0.557202	1.67036	1.58389	Up	7.13232e-06	1.46814e-05
GRMZM2G154678	1918	203	662	2.70039	8.08999	1.58297	Up	1.69607e-49	9.21007e-49
GRMZM2G053779	846	23	75	0.693643	2.07792	1.58288	Up	7.6628e-07	1.667e-06
GRMZM2G347743	2403	23	75	0.244204	0.731553	1.58288	Up	7.6628e-07	1.66688e-06
GRMZM2G125991	1232	77	251	1.59463	4.77531	1.58238	Up	9.77226e-20	3.27435e-19
GRMZM2G092718	727	2084	6783	73.1378	218.688	1.58019	Up	0	0
AC203989.4_FG001	930	3816	12417	104.69	312.948	1.5798	Up	0	0
GRMZM2G088290	834	237	771	7.25038	21.6684	1.57946	Up	3.4674e-57	2.04054e-56
GRMZM2G164249	600	12	39	0.51028	1.52353	1.57806	Up	0.000412634	0.000750658
GRMZM2G159899	1459	12	39	0.209848	0.626539	1.57806	Up	0.000412634	0.000750704
GRMZM2G153434	1864	12	39	0.164253	0.490408	1.57806	Up	0.000412634	0.000750612
GRMZM2G007151	968	171	555	4.50712	13.4387	1.57611	Up	1.62133e-41	7.97488e-41
GRMZM2G416110	924	295	957	8.1457	24.2761	1.57542	Up	2.63886e-70	1.76599e-69
GRMZM2G394212	1938	165	535	2.17224	6.47051	1.57469	Up	4.9708e-40	2.39457e-39
GRMZM2G001289	3490	450	1459	3.28977	9.7987	1.5746	Up	3.75518e-106	3.32474e-105
GRMZM2G333775	710	25	81	0.89838	2.67402	1.57361	Up	3.07352e-07	6.8188e-07
GRMZM2G016210	2307	21	68	0.232247	0.690876	1.57277	Up	2.84228e-06	5.98226e-06
GRMZM2G089895	1673	17	55	0.259258	0.770558	1.57152	Up	2.67204e-05	5.29799e-05
GRMZM2G048582	3550	94	304	0.675582	2.00717	1.57096	Up	2.35048e-23	8.53726e-23
GRMZM2G073754	1299	56	181	1.09991	3.26594	1.57011	Up	1.72017e-14	5.04103e-14
GRMZM2G004856	1700	35	113	0.525288	1.558	1.56852	Up	1.50227e-09	3.69863e-09
GRMZM2G109405	2140	4695	15156	55.9758	166	1.56831	Up	0	0
GRMZM2G159016	1844	160	516	2.2138	6.55884	1.56692	Up	2.1099e-38	9.94274e-38
GRMZM2G057086	2340	27	87	0.294392	0.871449	1.56568	Up	1.2347e-07	2.79168e-07
GRMZM2G148460	1893	345	1110	4.64994	13.7439	1.56351	Up	2.18132e-80	1.59237e-79
GRMZM2G447632	869	5816	18704	170.759	504.491	1.56287	Up	0	0
GRMZM2G138074	2233	1225	3935	13.9967	41.3042	1.5612	Up	1.65028e-279	3.04967e-278
GRMZM2G127379	1824	18664	59949	261.071	770.363	1.5611	Up	0	0
GRMZM2G129114	1584	705	2264	11.3557	33.5012	1.5608	Up	1.30677e-161	1.5485e-160
GRMZM2G020805	2278	43	138	0.481608	1.41992	1.55988	Up	2.76072e-11	7.27525e-11
GRMZM5G818977	1608	545	1749	8.64747	25.4943	1.55982	Up	3.5614e-125	3.53518e-124
GRMZM2G024104	1742	701	2249	10.2671	30.2608	1.55942	Up	2.38982e-160	2.81501e-159
GRMZM2G350225	1105	2430	7784	56.1077	165.112	1.55718	Up	0	0
GRMZM2G151516	1047	498	1595	12.1356	35.7069	1.55696	Up	5.09486e-114	4.74305e-113
GRMZM2G448458	1157	213	682	4.69705	13.8162	1.55654	Up	9.4194e-50	5.13376e-49
GRMZM5G851490	1704	378	1210	5.6598	16.6439	1.55617	Up	6.99732e-87	5.41175e-86
GRMZM2G032293	1529	15	48	0.250301	0.735821	1.55569	Up	0.000100757	0.000192085
GRMZM2G008166	993	80	256	2.05551	6.04267	1.55569	Up	1.19869e-19	4.00825e-19
GRMZM2G145651	1879	25	80	0.339463	0.997934	1.55569	Up	4.54436e-07	9.98117e-07
GRMZM2G434541	573	12231	39137	544.61	1600.93	1.55561	Up	0	0
GRMZM5G833406	1766	2191	7007	31.6541	92.9994	1.55483	Up	0	0
GRMZM2G103841	2531	76	243	0.766126	2.25036	1.5545	Up	1.04711e-18	3.4208e-18
GRMZM2G143046	1315	117	374	2.27007	6.66629	1.55415	Up	5.83026e-28	2.31742e-27
GRMZM2G033219	1344	316	1010	5.99883	17.6141	1.55398	Up	1.1299e-72	7.729e-72
AC194056.3_FG008	273	312	996	29.1589	85.5136	1.55222	Up	1.41582e-71	9.58313e-71
GRMZM2G353313	714	1226	3913	43.8098	128.455	1.55194	Up	1.42112e-275	2.58908e-274
GRMZM2G150374	1798	306	976	4.34221	12.7233	1.55097	Up	4.29396e-70	2.86586e-69
GRMZM2G064015	1852	32	102	0.440847	1.29092	1.55005	Up	1.27044e-08	3.01377e-08
AC233850.1_FG003	546	16	51	0.747663	2.18935	1.55005	Up	6.31574e-05	0.000122099
GRMZM2G406119	1034	2120	6757	52.3111	153.169	1.54994	Up	0	0
GRMZM2G086897	938	139	443	3.78086	11.0698	1.54984	Up	1.06248e-32	4.59913e-32
GRMZM2G112799	614	1915	6094	79.5754	232.634	1.54766	Up	0	0
GRMZM2G116658	3968	66	210	0.424376	1.24047	1.54747	Up	2.8777e-16	8.87333e-16
GRMZM2G114988	2047	2068	6575	25.7757	75.2864	1.54637	Up	0	0
GRMZM2G074804	969	28	89	0.737247	2.15281	1.546	Up	1.1547e-07	2.61379e-07
GRMZM2G176327	1719	28	89	0.415586	1.21354	1.546	Up	1.1547e-07	2.61399e-07
GRMZM2G166452	903	90	286	2.54292	7.42364	1.54564	Up	1.38843e-21	4.84082e-21
GRMZM2G037627	1854	198	629	2.7248	7.95206	1.54518	Up	1.51225e-45	7.81416e-45
AC191598.3_FG007	468	17	54	0.926791	2.7045	1.54504	Up	3.96362e-05	7.76749e-05
GRMZM2G112836	1940	275	873	3.61668	10.5475	1.54417	Up	1.71593e-62	1.07101e-61
GRMZM2G085218	1098	46	146	1.06889	3.11666	1.54388	Up	1.05064e-11	2.81551e-11
GRMZM2G078779	1338	46	146	0.877163	2.55762	1.54388	Up	1.05064e-11	2.81526e-11
GRMZM2G021480	1056	70	222	1.69127	4.92751	1.54275	Up	4.80866e-17	1.51118e-16
GRMZM2G066413	1770	3150	9987	45.4063	132.251	1.54232	Up	0	0
AC192367.2_FG002	531	113	358	5.42953	15.8025	1.54126	Up	1.58277e-26	6.11819e-26
GRMZM2G090226	1522	4385	13889	73.5078	213.892	1.54091	Up	0	0
GRMZM2G078771	1015	18	57	0.452465	1.31628	1.54058	Up	2.4902e-05	4.94903e-05
GRMZM2G035223	1496	18	57	0.306987	0.893062	1.54058	Up	2.4902e-05	4.94936e-05
GRMZM2G159431	1987	343	1086	4.40428	12.8106	1.54036	Up	4.92208e-77	3.49842e-76
GRMZM2G396248	2197	3280	10384	38.091	110.783	1.54021	Up	0	0
GRMZM2G164909	1588	213	674	3.42222	9.94828	1.53952	Up	1.96465e-48	1.05297e-47
GRMZM2G027135	1585	67	212	1.07851	3.13505	1.53945	Up	2.69448e-16	8.31616e-16
GRMZM2G010348	904	825	2608	23.2843	67.6204	1.5381	Up	5.65504e-182	7.35651e-181
GRMZM2G150256	1894	2076	6558	27.9657	81.1577	1.53707	Up	0	0
GRMZM2G113191	1627	3105	9808	48.6914	141.297	1.53699	Up	0	0
GRMZM2G066165	1865	624	1970	8.53659	24.7586	1.5362	Up	1.08809e-137	1.15673e-136
GRMZM2G027825	2147	6457	20381	76.7321	222.501	1.53591	Up	0	0
GRMZM2G155274	1667	32	101	0.489771	1.42012	1.53583	Up	1.86836e-08	4.3998e-08
GRMZM5G848542	1095	58	183	1.35143	3.9172	1.53534	Up	3.2584e-14	9.46656e-14
GRMZM2G134759	927	1824	5755	50.2023	145.514	1.53533	Up	0	0
GRMZM2G102079	1994	84	265	1.07481	3.11501	1.53515	Up	6.31442e-20	2.12487e-19
GRMZM2G384528	1417	696	2195	12.5319	36.3081	1.53468	Up	5.6306e-153	6.42322e-152
GRMZM2G005840	894	137	432	3.90986	11.3262	1.53448	Up	1.72204e-31	7.28718e-31
GRMZM2G148052	1878	222	700	3.01603	8.73657	1.53442	Up	5.31414e-50	2.90485e-49
GRMZM2G058057	920	393	1239	10.8989	31.5662	1.53419	Up	3.95332e-87	3.06711e-86
GRMZM2G029685	864	177	558	5.22683	15.1377	1.53414	Up	3.45374e-40	1.6681e-39
GRMZM2G159169	2506	53	167	0.539602	1.56197	1.5334	Up	4.50512e-13	1.26321e-12
GRMZM2G360792	1881	20	63	0.271281	0.785037	1.53297	Up	9.85784e-06	2.00551e-05
GRMZM2G468648	1493	40	126	0.683563	1.9781	1.53297	Up	3.38774e-10	8.55443e-10
GRMZM2G152573	1090	328	1033	7.67761	22.2133	1.53269	Up	7.67626e-73	5.26545e-72
GRMZM2G089056	3196	202	636	1.61259	4.66433	1.53229	Up	1.7023e-45	8.78856e-45
GRMZM2G005646	1940	403	1268	5.30007	15.3199	1.53132	Up	6.9136e-89	5.4363e-88
GRMZM2G119186	985	165	519	4.27392	12.3501	1.53089	Up	2.20276e-37	1.02292e-36
GRMZM2G151553	1654	460	1446	7.09579	20.4914	1.52998	Up	5.6007e-101	4.78447e-100
GRMZM2G013214	587	36	113	1.56474	4.5121	1.52787	Up	3.03846e-09	7.38694e-09
GRMZM2G080724	1138	268	841	6.00857	17.3218	1.52749	Up	2.41848e-59	1.45856e-58
GRMZM2G121229	933	22	69	0.601616	1.73343	1.52671	Up	3.91552e-06	8.17387e-06
GRMZM2G125193	1402	222	696	4.04002	11.6359	1.52615	Up	2.39828e-49	1.29876e-48
AC215260.3_FG001	528	200	627	9.66439	27.8338	1.52609	Up	1.27948e-44	6.54302e-44
GRMZM2G047961	1655	128	401	1.97329	5.67917	1.52508	Up	4.2635e-29	1.72683e-28
GRMZM2G139160	1763	91	285	1.31695	3.78906	1.52464	Up	4.05278e-21	1.401e-20
GRMZM2G416750	1377	839	2627	15.5456	44.7162	1.52429	Up	6.63924e-181	8.59162e-180
GRMZM5G839518	2298	589	1844	6.53949	18.8083	1.52412	Up	1.52448e-127	1.5364e-126
GRMZM5G876644	1061	23	72	0.553084	1.59058	1.52398	Up	2.47042e-06	5.21291e-06
GRMZM2G093186	1208	402	1258	8.49059	24.4091	1.52348	Up	1.49275e-87	1.16238e-86
GRMZM2G347488	965	694	2171	18.3489	52.7316	1.52297	Up	1.17731e-149	1.3252e-148
GRMZM5G830365	762	55	172	1.84156	5.29069	1.52252	Up	2.68122e-13	7.56588e-13
GRMZM2G123410	1151	271	847	6.00721	17.2483	1.52169	Up	1.97538e-59	1.1923e-58
GRMZM2G146422	1564	81	253	1.32138	3.7916	1.52076	Up	7.50658e-19	2.4618e-18
GRMZM2G088627	1938	325	1015	4.27866	12.2758	1.52059	Up	8.5221e-71	5.72515e-70
GRMZM2G170927	2887	327	1021	2.88988	8.28929	1.52024	Up	3.51482e-71	2.36985e-70
GRMZM2G011520	765	384	1198	12.807	36.7057	1.51907	Up	4.07494e-83	3.0444e-82
GRMZM2G386674	1326	5689	17740	109.464	313.58	1.51838	Up	0	0
GRMZM2G038922	1797	187	583	2.65505	7.6043	1.51808	Up	2.67906e-41	1.31254e-40
GRMZM2G171996	675	94	293	3.55306	10.1742	1.51779	Up	1.54865e-21	5.39501e-21
GRMZM2G110616	2079	254	791	3.11715	8.91786	1.51647	Up	2.40708e-55	1.3898e-54
GRMZM2G142409	1533	1981	6168	32.9701	94.3063	1.51619	Up	0	0
GRMZM2G134930	2213	700	2179	8.0704	23.0789	1.51586	Up	3.49472e-149	3.92626e-148
GRMZM2G118959	1803	233	725	3.29715	9.42499	1.51527	Up	8.18674e-51	4.50749e-50
GRMZM2G156388	1648	100	311	1.54818	4.42325	1.51453	Up	1.06453e-22	3.81237e-22
GRMZM2G401436	1391	410	1275	7.5203	21.4843	1.51442	Up	5.94434e-88	4.63849e-87
GRMZM2G048366	947	138	429	3.71799	10.6181	1.51393	Up	1.05684e-30	4.40437e-30
GRMZM2G014854	1327	2919	9070	56.1231	160.205	1.51325	Up	0	0
GRMZM2G068294	1751	75	233	1.09283	3.11895	1.51299	Up	2.33586e-17	7.40346e-17
GRMZM2G079956	1749	533	1653	7.77528	22.1524	1.5105	Up	4.72596e-113	4.37491e-112
GRMZM2G303915	4368	2737	8488	15.9871	45.5472	1.51045	Up	0	0
GRMZM2G082792	1646	130	403	2.01508	5.7387	1.50989	Up	7.86244e-29	3.17236e-28
GRMZM2G497630	597	20	62	0.85474	2.4342	1.50989	Up	1.45147e-05	2.92483e-05
GRMZM2G134149	1574	183	567	2.96637	8.44339	1.50912	Up	7.07134e-40	3.39929e-39
GRMZM2G143426	1347	137	424	2.59497	7.37797	1.50751	Up	3.48622e-30	1.43853e-29
GRMZM2G384338	961	132	408	3.50452	9.9512	1.50565	Up	4.69064e-29	1.89905e-28
GRMZM2G361625	1075	44	136	1.04429	2.9653	1.50565	Up	1.18747e-10	3.05229e-10
GRMZM2G059496	1413	22	68	0.397246	1.12799	1.50565	Up	5.75446e-06	1.19014e-05
GRMZM2G150683	1170	156	482	3.40187	9.65605	1.50511	Up	5.12034e-34	2.264e-33
GRMZM2G326734	966	164	506	4.33157	12.2776	1.50306	Up	1.46036e-35	6.60177e-35
GRMZM2G337581	1250	36	111	0.734803	2.08138	1.50211	Up	6.50326e-09	1.56222e-08
GRMZM2G105364	1614	38	117	0.600701	1.69911	1.50006	Up	2.62262e-09	6.39748e-09
GRMZM2G089767	1449	317	976	5.58174	15.7877	1.50002	Up	7.94368e-67	5.1567e-66
GRMZM2G087326	1493	4303	13248	73.5343	207.984	1.49998	Up	0	0
AC203430.3_FG007	489	193	594	10.0699	28.4719	1.49948	Up	2.54596e-41	1.24815e-40
GRMZM2G101875	2330	39	120	0.427058	1.20716	1.49911	Up	1.66617e-09	4.09671e-09
GRMZM2G356338	854	26	80	0.776773	2.19569	1.49911	Up	9.12666e-07	1.97647e-06
GRMZM2G012229	1428	199	612	3.55552	10.0453	1.49838	Up	1.77169e-42	8.80499e-42
GRMZM2G332562	2339	1421	4370	15.5004	43.7915	1.49835	Up	3.76604e-292	7.24389e-291
GRMZM2G002173	1555	27	83	0.443008	1.25108	1.49777	Up	5.76862e-07	1.26197e-06
GRMZM2G058095	2468	565	1736	5.84093	16.4871	1.49706	Up	4.18256e-117	3.96341e-116
GRMZM2G043584	3512	43	132	0.312387	0.880964	1.49575	Up	2.7212e-10	6.89954e-10
GRMZM2G077655	2450	496	1522	5.16528	14.5609	1.49518	Up	1.03201e-102	8.92143e-102
GRMZM2G105855	1554	106	325	1.74034	4.90197	1.494	Up	3.26476e-23	1.18349e-22
GRMZM2G125216	1298	152	466	2.98777	8.41491	1.49388	Up	1.34468e-32	5.80541e-32
GRMZM2G040673	1724	154	472	2.27909	6.41717	1.49348	Up	5.52258e-33	2.4007e-32
GRMZM2G176780	1987	139	426	1.78482	5.02516	1.49339	Up	6.3516e-30	2.60817e-29
GRMZM2G146246	1758	13185	40386	191.355	538.456	1.49258	Up	0	0
GRMZM2G068701	2487	160	490	1.64143	4.61805	1.49233	Up	3.82724e-34	1.69528e-33
GRMZM2G081188	2491	1639	5018	16.7874	47.2167	1.49192	Up	0	0
GRMZM2G434910	2308	66	202	0.729603	2.05142	1.49144	Up	5.91534e-15	1.75396e-14
GRMZM2G102230	2025	383	1172	4.82561	13.5657	1.49118	Up	3.29922e-79	2.38903e-78
GRMZM2G362693	990	385	1178	9.92211	27.89	1.49103	Up	1.35995e-79	9.88629e-79
GRMZM2G099295	1406	17	52	0.308491	0.866875	1.4906	Up	8.61904e-05	0.000165047
GRMZM2G133836	1447	103	315	1.81613	5.10247	1.49033	Up	1.80691e-22	6.43683e-22
AC217415.3_FG004	522	447	1367	21.8482	61.3814	1.49029	Up	5.2833e-92	4.25938e-91
GRMZM2G001079	1778	367	1122	5.26639	14.7911	1.48984	Up	8.29424e-76	5.84063e-75
AC210003.2_FG004	999	180	550	4.59712	12.9043	1.48905	Up	5.25282e-38	2.46283e-37
GRMZM2G000566	2880	54	165	0.478388	1.34286	1.48905	Up	1.8964e-12	5.20518e-12
GRMZM2G517972	507	168	513	8.45434	23.7164	1.48812	Up	1.57919e-35	7.13463e-35
GRMZM2G125768	2608	57	174	0.55763	1.5638	1.48767	Up	4.9111e-13	1.37522e-12
GRMZM5G804323	1232	21	64	0.434898	1.21761	1.4853	Up	1.33926e-05	2.70496e-05
GRMZM2G318882	966	21	64	0.554652	1.55289	1.4853	Up	1.33926e-05	2.70478e-05
GRMZM5G854604	697	21	64	0.768715	2.15222	1.4853	Up	1.33926e-05	2.70459e-05
GRMZM2G121468	691	337	1027	12.4432	34.8362	1.48524	Up	3.13064e-69	2.07543e-68
GRMZM2G057495	2209	23	70	0.265651	0.742747	1.48334	Up	5.31052e-06	1.09962e-05
GRMZM2G030341	712	400	1217	14.3337	40.0635	1.48288	Up	1.6144e-81	1.18905e-80
GRMZM2G075513	1899	48	146	0.644904	1.80205	1.48248	Up	4.12792e-11	1.08071e-10
GRMZM2G134020	1112	2922	8880	67.0431	187.174	1.48122	Up	0	0
GRMZM2G142709	1854	2914	8853	40.1013	111.923	1.48079	Up	0	0
GRMZM2G153823	1435	2380	7229	42.3159	118.077	1.48045	Up	0	0
GRMZM2G146380	929	1104	3353	30.3202	84.5973	1.48033	Up	1.08934e-220	1.66118e-219
GRMZM2G098102	1505	55	167	0.932405	2.60087	1.47996	Up	1.75496e-12	4.82321e-12
GRMZM2G011222	1052	55	167	1.33391	3.72082	1.47996	Up	1.75496e-12	4.82366e-12
GRMZM2G104542	2342	395	1199	4.30317	11.9997	1.47953	Up	4.46402e-80	3.25474e-79
GRMZM2G513103	572	633	1920	28.2349	78.6763	1.47845	Up	5.62504e-127	5.64407e-126
GRMZM2G324276	2015	61	185	0.772384	2.15196	1.47826	Up	1.1783e-13	3.36138e-13
GRMZM2G354123	576	31	94	1.37315	3.82511	1.47801	Up	1.34917e-07	3.04377e-07
GRMZM2G055450	2129	200	606	2.39681	6.67168	1.47694	Up	3.16748e-41	1.54927e-40
GRMZM2G142315	1298	420	1272	8.25569	22.9695	1.47626	Up	1.43582e-84	1.08418e-83
GRMZM2G322728	3387	1034	3129	7.78904	21.6535	1.47509	Up	5.2235e-205	7.47727e-204
AC198725.4_FG004	1281	79	239	1.57346	4.37308	1.47471	Up	3.65092e-17	1.15088e-16
GRMZM5G847615	1454	84	254	1.47399	4.09457	1.47399	Up	3.8886e-18	1.2542e-17
GRMZM2G342539	622	234	707	9.59852	26.642	1.47282	Up	1.26067e-47	6.6914e-47
GRMZM2G091481	2242	15691	47377	178.564	495.302	1.47187	Up	0	0
GRMZM2G064853	1606	286	863	4.54359	12.5952	1.47097	Up	1.19123e-57	7.04384e-57
GRMZM2G127031	1584	498	1501	8.02145	22.2108	1.46933	Up	8.78176e-99	7.40805e-98
GRMZM2G176307	2014	49170	148069	622.901	1723.23	1.46804	Up	0	0
GRMZM2G030272	1093	953	2869	22.246	61.5246	1.46762	Up	9.6564e-187	1.27804e-185
GRMZM2G166971	1449	1716	5166	30.2153	83.565	1.46762	Up	0	0
GRMZM2G066162	2088	99	298	1.20972	3.34522	1.46743	Up	6.85304e-21	2.35857e-20
GRMZM2G109582	1187	142	427	3.05222	8.43171	1.46596	Up	3.19692e-29	1.29731e-28
GRMZM2G047590	1201	357	1073	7.5841	20.9409	1.46527	Up	7.51142e-71	5.0519e-70
GRMZM2G070279	1771	368	1106	5.30161	14.6378	1.46519	Up	5.72232e-73	3.93062e-72
AC190933.3_FG004	489	566	1701	29.5315	81.5331	1.46513	Up	3.1415e-111	2.87317e-110
GRMZM2G129674	1443	4964	14904	87.7696	242.089	1.46374	Up	0	0
GRMZM2G311914	2643	47	141	0.453711	1.25043	1.46258	Up	1.36471e-10	3.49939e-10
GRMZM5G852177	1630	490	1470	7.66985	21.1382	1.46258	Up	3.9167e-96	3.25495e-95
GRMZM2G157722	1875	170	510	2.31327	6.3754	1.46258	Up	1.77919e-34	7.92116e-34
GRMZM2G004480	2234	17	51	0.194153	0.535088	1.46258	Up	0.00012632	0.000238914
GRMZM2G081644	1609	21	63	0.332998	0.917747	1.46258	Up	1.95663e-05	3.90984e-05
GRMZM2G129585	1467	19	57	0.330447	0.910717	1.46258	Up	4.95976e-05	9.66026e-05
GRMZM5G824920	2065	112	336	1.38381	3.8138	1.46258	Up	2.97576e-23	1.07965e-22
GRMZM2G049661	1411	15	45	0.271233	0.747522	1.46258	Up	0.00032361	0.00059223
GRMZM2G477829	1884	54	162	0.731293	2.01545	1.46258	Up	5.78364e-12	1.56531e-11
GRMZM2G060045	4718	18	54	0.0973404	0.268271	1.46258	Up	7.91012e-05	0.000151805
GRMZM2G060464	1040	160	480	3.92523	10.818	1.46258	Up	1.52367e-32	6.56958e-32
GRMZM2G173742	1912	48	144	0.640519	1.76528	1.46258	Up	8.6831e-11	2.24319e-10
GRMZM2G038669	1871	37	111	0.504553	1.39055	1.46258	Up	1.27193e-08	3.01707e-08
GRMZM2G416216	1991	30	90	0.38444	1.05952	1.46258	Up	3.1005e-07	6.87712e-07
GRMZM2G090043	557	17747	53200	812.921	2238.7	1.46147	Up	0	0
GRMZM2G156632	619	135802	407062	5597.5	15413.8	1.46136	Up	0	0
GRMZM2G308595	1676	1242	3721	18.9072	52.0384	1.46065	Up	6.664e-240	1.09686e-238
GRMZM2G055309	1111	938	2809	21.5411	59.262	1.46002	Up	1.74675e-181	2.26733e-180
GRMZM2G051677	1679	11709	35061	177.929	489.454	1.45987	Up	0	0
GRMZM2G178014	2235	128	383	1.4612	4.01661	1.45882	Up	3.4086e-26	1.31144e-25
GRMZM2G140223	1115	114	341	2.60861	7.16833	1.45836	Up	1.75778e-23	6.40253e-23
AC225718.2_FG009	312	854	2554	69.8364	191.869	1.45807	Up	7.27014e-165	8.76554e-164
GRMZM2G063899	1966	297	888	3.85435	10.5869	1.45772	Up	1.68065e-58	1.005e-57
GRMZM2G036918	2853	174	520	1.55606	4.27209	1.45704	Up	6.23198e-35	2.793e-34
GRMZM2G164912	2256	690	2061	7.80348	21.413	1.4563	Up	3.53106e-133	3.66449e-132
AC207342.3_FG008	1029	2189	6537	54.2761	148.902	1.45598	Up	0	0
GRMZM5G825609	1030	2476	7390	61.3327	168.169	1.45518	Up	0	0
GRMZM2G126808	1884	451	1346	6.10765	16.7457	1.4551	Up	1.59993e-87	1.24551e-86
GRMZM2G177077	2703	1162	3467	10.9683	30.064	1.4547	Up	2.53928e-222	3.90233e-221
GRMZM2G333635	757	60	179	2.02225	5.54237	1.45455	Up	5.60024e-13	1.56421e-12
GRMZM2G176834	1414	51	152	0.920236	2.51961	1.45312	Up	3.23862e-11	8.51498e-11
GRMZM2G407146	487	4093	12194	214.433	586.889	1.45256	Up	0	0
GRMZM2G327692	1561	10815	32218	176.767	483.765	1.45245	Up	0	0
GRMZM2G119258	1640	843	2510	13.1148	35.8731	1.4517	Up	5.12916e-161	6.06341e-160
GRMZM2G068826	1154	44	131	0.972804	2.66075	1.45161	Up	7.67912e-10	1.91574e-09
GRMZM2G077124	1566	42	125	0.684284	1.87093	1.45109	Up	1.90128e-09	4.66358e-09
GRMZM2G478553	1825	864	2570	12.079	33.0072	1.45028	Up	1.39837e-164	1.68395e-163
GRMZM2G472376	2464	1442	4285	14.9315	40.7614	1.44884	Up	1.17749e-272	2.12565e-271
GRMZM2G412296	702	1395	4141	50.7009	138.263	1.44733	Up	3.72474e-263	6.5293e-262
GRMZM2G391364	775	2683	7963	88.3278	240.832	1.44708	Up	0	0
GRMZM2G165099	1707	247	733	3.69183	10.0649	1.44692	Up	4.49478e-48	2.39991e-47
GRMZM2G025885	1247	707	2098	14.4654	39.4346	1.44685	Up	3.04288e-134	3.17788e-133
GRMZM2G425798	1308	460	1365	8.97281	24.4604	1.44682	Up	5.39584e-88	4.2116e-87
GRMZM2G021406	1306	703	2086	13.7338	37.4377	1.44676	Up	1.78783e-133	1.85799e-132
GRMZM2G366532	2542	5037	14940	50.5563	137.757	1.44616	Up	0	0
GRMZM2G069678	1900	576	1708	7.73477	21.0704	1.44579	Up	1.59313e-109	1.44326e-108
GRMZM5G842058	469	374	1109	20.3459	55.4239	1.44577	Up	9.3474e-72	6.33266e-71
GRMZM2G460566	1110	259	767	5.95327	16.1961	1.44389	Up	4.50366e-50	2.46364e-49
GRMZM2G075974	1524	872	2582	14.5986	39.7109	1.44371	Up	3.10844e-164	3.72963e-163
GRMZM2G036921	1286	2389	7072	47.3973	128.896	1.44333	Up	0	0
GRMZM2G398423	1639	218	645	3.39356	9.224	1.44259	Up	2.5342e-42	1.25735e-41
GRMZM2G114850	1796	1084	3207	15.3993	41.8534	1.44248	Up	3.00452e-203	4.26383e-202
GRMZM2G081774	4708	313	926	1.69624	4.61013	1.44247	Up	5.22836e-60	3.17838e-59
GRMZM2G145595	2204	336	994	3.88961	10.5709	1.4424	Up	2.78702e-64	1.77009e-63
GRMZM2G024267	1013	95	281	2.39272	6.50183	1.44219	Up	2.55254e-19	8.45336e-19
GRMZM2G041060	1394	94	278	1.72046	4.67434	1.44197	Up	3.99226e-19	1.31582e-18
GRMZM2G124477	2489	467	1381	4.78708	13.0049	1.44184	Up	1.47928e-88	1.1598e-87
GRMZM2G341089	1632	69	204	1.07872	2.92987	1.44152	Up	2.0356e-14	5.95541e-14
GRMZM2G141858	922	45	133	1.24526	3.38111	1.44105	Up	7.05326e-10	1.76094e-09
GRMZM2G091383	839	539	1592	16.391	44.4754	1.4401	Up	1.26698e-101	1.08577e-100
GRMZM2G068703	498	64	189	3.27891	8.89551	1.43986	Up	1.92603e-13	5.45772e-13
GRMZM2G075023	1323	105	310	2.02492	5.49212	1.4395	Up	4.20292e-21	1.45239e-20
GRMZM2G444560	1750	83	245	1.21009	3.28146	1.43922	Up	5.49078e-17	1.7239e-16
GRMZM2G143640	1328	1474	4350	28.319	76.7767	1.4389	Up	6.06788e-274	1.10008e-272
GRMZM2G141723	820	20	59	0.622293	1.68646	1.43833	Up	4.53512e-05	8.85353e-05
GRMZM2G138572	955	253	746	6.75921	18.3094	1.43766	Up	1.91079e-48	1.02429e-47
GRMZM2G047065	646	58	171	2.29073	6.20443	1.43749	Up	2.86788e-12	7.82893e-12
GRMZM2G134747	1324	404	1191	7.78524	21.0845	1.43737	Up	2.81992e-76	1.99568e-75
GRMZM5G866581	498	19	56	0.973426	2.63571	1.43705	Up	7.22848e-05	0.000139137
GRMZM2G069830	1818	75	221	1.05256	2.84929	1.4367	Up	1.98225e-15	5.94895e-15
GRMZM2G424832	4055	1854	5462	11.6653	31.5718	1.43641	Up	0	0
GRMZM2G044498	1310	366	1078	7.12834	19.2879	1.43606	Up	4.06024e-69	2.6875e-68
AC234156.1_FG005	810	547	1611	17.2298	46.6175	1.43596	Up	2.22044e-102	1.91504e-101
GRMZM2G119272	1274	18	53	0.36048	0.975091	1.43562	Up	0.000115356	0.000218834
GRMZM2G139035	666	372	1095	14.2511	38.537	1.43518	Up	4.07252e-70	2.71868e-69
GRMZM2G017249	1789	173	509	2.46726	6.66877	1.43451	Up	1.77238e-33	7.76613e-33
GRMZM2G010944	1148	546	1606	12.1347	32.7901	1.43412	Up	7.09946e-102	6.09818e-101
GRMZM2G073567	1636	2336	6871	36.4308	98.4408	1.4341	Up	0	0
GRMZM2G175870	1699	67	197	1.00614	2.71776	1.43358	Up	7.19642e-14	2.06968e-13
GRMZM2G143238	2893	1286	3780	11.3415	30.6254	1.43312	Up	6.7585e-237	1.0984e-235
GRMZM2G142832	1805	177	520	2.50193	6.7525	1.43238	Up	4.2906e-34	1.89911e-33
GRMZM2G445616	878	1257	3691	36.5275	98.5344	1.43165	Up	5.14866e-231	8.1142e-230
GRMZM2G481605	514	94	276	4.66598	12.5859	1.43156	Up	8.24844e-19	2.7033e-18
GRMZM2G005013	2409	385	1130	4.07758	10.9946	1.43101	Up	5.39858e-72	3.66915e-71
GRMZM2G164538	1913	2221	6518	29.6219	79.8616	1.43084	Up	0	0
GRMZM2G002807	1393	397	1165	7.2714	19.6026	1.43074	Up	3.79092e-74	2.63199e-73
GRMZM2G365677	1732	122	358	1.79718	4.84478	1.4307	Up	6.30282e-24	2.3165e-23
GRMZM2G034764	1893	1670	4900	22.5084	60.6714	1.43055	Up	1e-305	1.99865e-304
GRMZM2G054678	5247	234	686	1.13785	3.06444	1.42932	Up	2.59482e-44	1.32192e-43
GRMZM2G171912	628	158	463	6.41913	17.2806	1.42871	Up	2.0126e-30	8.35228e-30
GRMZM5G833332	1188	592	1734	12.714	34.2114	1.42805	Up	3.67566e-109	3.31872e-108
GRMZM2G121700	1630	5276	15453	82.584	222.21	1.42799	Up	0	0
GRMZM2G091265	2756	97	284	0.897989	2.41534	1.42745	Up	3.09576e-19	1.02375e-18
GRMZM2G028266	946	401	1174	10.8151	29.0881	1.42738	Up	1.89058e-74	1.31569e-73
GRMZM2G067830	1262	94	275	1.90041	5.10754	1.42632	Up	1.18404e-18	3.86175e-18
GRMZM2G035595	1459	1121	3279	19.6033	52.6774	1.42609	Up	2.85384e-204	4.06751e-203
AC210204.3_FG002	1746	6147	17979	89.8251	241.357	1.42598	Up	0	0
GRMZM2G048363	2450	106	310	1.10387	2.96575	1.42582	Up	7.95972e-21	2.73627e-20
GRMZM2G044137	1045	985	2880	24.0491	64.5973	1.42549	Up	1.51047e-179	1.94616e-178
GRMZM2G143723	2607	26	76	0.254455	0.683299	1.42511	Up	4.08944e-06	8.52554e-06
GRMZM2G133006	2010	51	149	0.64737	1.73752	1.42436	Up	9.70648e-11	2.5019e-10
GRMZM2G040349	1821	698	2038	9.77967	26.2321	1.42347	Up	2.33132e-127	2.34476e-126
GRMZM2G010831	978	95	277	2.47835	6.63864	1.42151	Up	1.08584e-18	3.54653e-18
GRMZM2G117614	2546	645	1879	6.46368	17.2984	1.42021	Up	3.57218e-117	3.38826e-116
GRMZM2G150450	1180	23	67	0.497307	1.33086	1.42015	Up	1.63395e-05	3.27717e-05
GRMZM2G093441	2063	1696	4937	20.9752	56.0922	1.41912	Up	2e-304	3.98656e-303
GRMZM2G124455	1361	2730	7943	51.178	136.793	1.4184	Up	0	0
GRMZM2G408768	1413	1978	5755	35.716	95.4644	1.41839	Up	0	0
GRMZM2G022212	1635	22	64	0.343308	0.917489	1.41819	Up	2.5971e-05	5.15251e-05
GRMZM2G088524	1440	492	1431	8.71728	23.2925	1.41791	Up	1.81104e-89	1.42823e-88
GRMZM2G405185	599	98	285	4.17424	11.1521	1.41773	Up	4.06976e-19	1.34106e-18
GRMZM2G466498	2008	206	599	2.61747	6.992	1.41753	Up	1.914e-38	9.02386e-38
GRMZM2G332107	1923	194	564	2.57396	6.87446	1.41726	Up	2.76668e-36	1.26518e-35
GRMZM2G065612	3735	150	436	1.02466	2.73612	1.41699	Up	2.08044e-28	8.34314e-28
GRMZM2G116520	783	25652	74555	835.869	2231.79	1.41685	Up	0	0
GRMZM2G178289	1440	32	93	0.566978	1.51377	1.41678	Up	3.7629e-07	8.31713e-07
GRMZM2G140107	3537	320	930	2.30831	6.16292	1.41678	Up	1.05279e-58	6.30567e-58
GRMZM2G125649	1911	21	61	0.280374	0.748183	1.41604	Up	4.13196e-05	8.0867e-05
GRMZM2G409722	1375	3920	11386	72.7381	194.092	1.41596	Up	0	0
GRMZM2G179147	2315	6686	19417	73.6875	196.594	1.41572	Up	0	0
GRMZM2G340807	1242	1919	5573	39.4214	105.173	1.41572	Up	0	0
GRMZM2G106245	1070	640	1857	15.2607	40.6787	1.41445	Up	3.95962e-115	3.70949e-114
GRMZM2G006704	628	904	2623	36.7272	97.8988	1.41444	Up	8.05894e-162	9.5573e-161
GRMZM2G445169	1369	4264	12372	79.468	211.824	1.41442	Up	0	0
GRMZM2G044724	2981	1316	3818	11.2635	30.0201	1.41428	Up	1.38135e-234	2.21823e-233
GRMZM5G896883	1523	110	319	1.84277	4.90941	1.41367	Up	3.9229e-21	1.35641e-20
GRMZM2G176209	2100	30	87	0.364486	0.971043	1.41367	Up	9.40022e-07	2.03467e-06
GRMZM2G037152	1108	479	1389	11.03	29.3833	1.41357	Up	1.66645e-86	1.28482e-85
GRMZM2G141288	3270	327	948	2.5514	6.79515	1.41322	Up	1.37883e-59	8.34617e-59
GRMZM2G457267	1028	79	229	1.96071	5.22133	1.41304	Up	1.40023e-15	4.22792e-15
GRMZM2G006246	2323	69	200	0.757842	2.01799	1.41295	Up	8.67478e-14	2.48761e-13
GRMZM2G387381	2266	1337	3873	15.0539	40.0614	1.41207	Up	2.21126e-237	3.59967e-236
GRMZM2G064679	1614	202	585	3.1932	8.49554	1.4117	Up	2.31108e-37	1.07255e-36
GRMZM5G882821	2395	144	417	1.53404	4.08102	1.4116	Up	4.3007e-27	1.68128e-26
GRMZM2G032694	2073	957	2771	11.7785	31.3311	1.41144	Up	2.67892e-170	3.31484e-169
GRMZM2G382569	1873	2440	7065	33.2377	88.4123	1.41143	Up	0	0
[truncated: 7,397 more rows]

## Sheet: Control-VS-SucABA
geneID	geneLength	Control-Expression	SucABA-Expression	Control-RPKM	SucABA-RPKM	log2 Ratio(SucABA/Control)	Up-Down-Regulation(SucABA/Control)	P-value	FDR
GRMZM2G321747	222	0	48	0.001	5.48755	12.4219	Up	4.04e-15	2.1e-14
GRMZM2G045473	1870	0	212	0.001	2.8773	11.4905	Up	2.66e-64	3.87e-63
GRMZM2G025857	1122	0	77	0.001	1.74176	10.7663	Up	8.12e-24	5.73e-23
AC217374.3_FG001	381	0	21	0.001	1.39889	10.4501	Up	5.05e-07	1.66e-06
GRMZM2G438652	1064	0	57	0.001	1.35964	10.409	Up	8.08e-18	4.69e-17
GRMZM2G386138	627	0	28	0.001	1.13339	10.1464	Up	4.02e-09	1.53e-08
GRMZM2G116704	478	0	21	0.001	1.11502	10.1229	Up	5.05e-07	1.66e-06
GRMZM2G085854	2036	0	82	0.001	1.02218	9.99743	Up	2.57e-25	1.9e-24
GRMZM2G124290	820	0	31	0.001	0.959485	9.90612	Up	5.07e-10	2.05e-09
GRMZM5G839743	477	0	17	0.001	0.904525	9.82102	Up	8e-06	2.37e-05
GRMZM2G045278	914	0	32	0.001	0.888575	9.79535	Up	2.54e-10	1.04e-09
GRMZM2G100750	1060	0	36	0.001	0.86196	9.75148	Up	1.6e-11	7.04e-11
GRMZM2G142857	1059	0	35	0.001	0.838808	9.7122	Up	3.2e-11	1.38e-10
GRMZM2G398529	810	0	25	0.001	0.783331	9.61348	Up	3.19e-08	1.14e-07
GRMZM2G026804	1844	0	49	0.001	0.674412	9.39749	Up	2.03e-15	1.07e-14
GRMZM2G442555	1041	0	25	0.001	0.609508	9.2515	Up	3.19e-08	1.14e-07
GRMZM2G064631	677	0	16	0.001	0.599821	9.22839	Up	1.6e-05	4.59e-05
GRMZM2G135044	1574	0	37	0.001	0.596605	9.22063	Up	8.04e-12	3.58e-11
GRMZM2G018523	648	0	15	0.001	0.587498	9.19844	Up	3.18e-05	8.88e-05
GRMZM2G124644	1180	0	24	0.001	0.516202	9.01179	Up	6.37e-08	2.23e-07
GRMZM5G861268	1860	0	37	0.001	0.504869	8.97977	Up	8.04e-12	3.58e-11
GRMZM2G042154	1057	0	21	0.001	0.504237	8.97796	Up	5.05e-07	1.66e-06
GRMZM2G162127	858	0	17	0.001	0.502866	8.97403	Up	8e-06	2.37e-05
GRMZM5G897738	1171	0	23	0.001	0.498495	8.96144	Up	1.27e-07	4.36e-07
GRMZM2G312939	1089	0	21	0.001	0.48942	8.93493	Up	5.05e-07	1.66e-06
GRMZM2G026703	1765	0	34	0.001	0.488905	8.93341	Up	6.38e-11	2.71e-10
GRMZM2G400999	1305	0	25	0.001	0.486205	8.92542	Up	3.19e-08	1.14e-07
GRMZM2G062527	1096	0	20	0.001	0.463137	8.8553	Up	1.01e-06	3.23e-06
GRMZM5G840279	828	0	14	0.001	0.429129	8.74527	Up	6.35e-05	0.000171578
GRMZM2G134066	1244	0	21	0.001	0.428439	8.74295	Up	5.05e-07	1.66e-06
GRMZM5G881965	1035	0	17	0.001	0.416868	8.70345	Up	8e-06	2.37e-05
GRMZM2G340177	1652	0	26	0.001	0.399442	8.64184	Up	1.6e-08	5.86e-08
GRMZM2G388018	1008	0	15	0.001	0.377677	8.56101	Up	3.18e-05	8.88e-05
GRMZM2G479330	1174	0	17	0.001	0.367512	8.52165	Up	8e-06	2.37e-05
GRMZM2G150134	1335	0	19	0.001	0.361212	8.4967	Up	2.01e-06	6.29e-06
GRMZM2G132273	895	0	12	0.001	0.340289	8.41062	Up	0.000252636	0.000635741
GRMZM2G146688	2314	0	30	0.001	0.32904	8.36212	Up	1.01e-09	4e-09
GRMZM2G072089	1107	0	14	0.001	0.320975	8.32632	Up	6.35e-05	0.000171593
GRMZM2G159456	1204	0	15	0.001	0.316195	8.30467	Up	3.18e-05	8.88e-05
GRMZM2G099023	2105	0	26	0.001	0.313481	8.29224	Up	1.6e-08	5.86e-08
GRMZM2G180947	1356	1	314	0.0188156	5.87706	8.28702	Up	1.08e-92	2.08e-91
GRMZM2G095807	1588	0	19	0.001	0.303664	8.24633	Up	2.01e-06	6.29e-06
GRMZM2G013956	1759	0	20	0.001	0.288572	8.17279	Up	1.01e-06	3.23e-06
GRMZM2G018375	1655	0	18	0.001	0.276035	8.10871	Up	4.01e-06	1.22e-05
GRMZM2G121706	1278	0	13	0.001	0.258168	8.01217	Up	0.000126651	0.000330759
GRMZM2G340286	1388	0	13	0.001	0.237708	7.89305	Up	0.000126651	0.000330787
GRMZM2G130354	1304	0	12	0.001	0.233558	7.86763	Up	0.000252636	0.000635582
GRMZM2G077466	1675	0	14	0.001	0.212131	7.72881	Up	6.35e-05	0.000171624
GRMZM2G388140	1457	0	12	0.001	0.209032	7.70758	Up	0.000252636	0.000635635
GRMZM2G087608	1718	0	14	0.001	0.206821	7.69224	Up	6.35e-05	0.000171547
GRMZM2G175860	1761	0	14	0.001	0.201771	7.65658	Up	6.35e-05	0.000171562
GRMZM2G052006	1813	0	14	0.001	0.195984	7.61459	Up	6.35e-05	0.000171639
GRMZM2G386170	1794	0	12	0.001	0.169765	7.4074	Up	0.000252636	0.000635688
GRMZM2G306732	1827	0	12	0.001	0.166699	7.3811	Up	0.000252636	0.000635794
GRMZM2G085411	2223	0	14	0.001	0.159838	7.32046	Up	6.35e-05	0.000171608
GRMZM2G445602	2435	0	15	0.001	0.156344	7.28858	Up	3.18e-05	8.88e-05
GRMZM2G106443	1889	2	292	0.0270132	3.92321	7.18222	Up	2.95e-84	5.3e-83
GRMZM2G026535	2313	0	13	0.001	0.142645	7.15629	Up	0.000126651	0.00033073
GRMZM2G163110	3013	0	16	0.001	0.134776	7.07441	Up	1.6e-05	4.59e-05
GRMZM2G172506	2865	0	14	0.001	0.124021	6.95444	Up	6.35e-05	0.000171532
GRMZM2G065227	579	11	1350	0.484722	59.176	6.93171	Up	0	0
GRMZM2G437314	2845	0	13	0.001	0.115972	6.85763	Up	0.000126651	0.000330702
GRMZM2G162659	858	4	451	0.118946	13.3407	6.80938	Up	6.27e-128	1.55e-126
AC152495.1_FG010	3885	0	16	0.001	0.104525	6.7077	Up	1.6e-05	4.59e-05
GRMZM2G169535	522	3	305	0.146632	14.8293	6.6601	Up	2.09e-86	3.84e-85
GRMZM2G473960	796	98	7883	3.14117	251.344	6.32222	Up	0	0
GRMZM2G019641	705	2	159	0.0723801	5.72398	6.30528	Up	6.85e-45	7.54e-44
GRMZM2G304235	6068	0	16	0.001	0.0669213	6.06439	Up	1.6e-05	4.59e-05
GRMZM2G339327	765	46	3034	1.53418	100.657	6.03584	Up	0	0
GRMZM2G070109	1768	4	210	0.057724	3.01458	5.70664	Up	5.78e-57	7.62e-56
GRMZM2G101117	1755	2	98	0.0290758	1.41723	5.60711	Up	5.25e-27	4.04e-26
GRMZM2G472236	876	9	433	0.26213	12.5451	5.5807	Up	4.59e-115	1.05e-113
GRMZM2G085856	1525	4	188	0.066922	3.1288	5.54699	Up	1.48e-50	1.77e-49
GRMZM2G448627	854	62	2856	1.8523	84.8771	5.51798	Up	0	0
AC200099.4_FG006	1098	7	316	0.162658	7.30424	5.48882	Up	9.42e-84	1.68e-82
GRMZM2G366803	1065	2	88	0.0479136	2.09712	5.45183	Up	4.25e-24	3.03e-23
GRMZM5G837981	405	1	44	0.0629975	2.75732	5.45183	Up	1.5e-12	6.93e-12
GRMZM2G368890	781	575	25124	18.7843	816.447	5.44176	Up	0	0
GRMZM2G009510	1332	2	81	0.0383093	1.54337	5.33225	Up	4.56e-22	3.07e-21
GRMZM2G103983	1161	32	1207	0.703228	26.3855	5.22961	Up	0	0
AC199911.5_FG001	801	9	325	0.286674	10.2977	5.16677	Up	8.89e-84	1.59e-82
GRMZM2G523414	555	3	105	0.137914	4.80161	5.12168	Up	8.73e-28	6.86e-27
GRMZM2G096475	1087	2149	72808	50.4412	1699.96	5.07476	Up	0	0
GRMZM2G112238	1221	11	365	0.229856	7.58695	5.04472	Up	8.06e-93	1.55e-91
GRMZM2G100597	2115	2	65	0.0241267	0.779998	5.01477	Up	1.88e-17	1.08e-16
GRMZM2G039166	1291	86	2675	1.69962	52.5881	4.95146	Up	0	0
GRMZM2G704475	1599	360	10851	5.74424	172.231	4.90609	Up	0	0
AC199820.4_FG006	462	1	30	0.0552251	1.64805	4.89929	Up	1.66e-08	6.07e-08
GRMZM2G163519	1521	9	262	0.15097	4.37182	4.8559	Up	1.05e-65	1.55e-64
GRMZM2G379575	696	2	58	0.0733161	2.11499	4.85038	Up	1.91e-15	1.01e-14
GRMZM2G063287	1281	699	19575	13.9222	387.831	4.79997	Up	0	0
GRMZM2G458448	800	1	28	0.0318925	0.888297	4.79975	Up	6.22e-08	2.18e-07
AC233879.1_FG002	276	1	28	0.092442	2.57477	4.79975	Up	6.22e-08	2.18e-07
GRMZM2G353729	1850	6	168	0.0827481	2.30477	4.79975	Up	2.43e-42	2.56e-41
GRMZM2G407223	828	2	54	0.061628	1.65521	4.74729	Up	2.64e-14	1.33e-13
GRMZM2G097884	1099	3	81	0.069647	1.87059	4.74729	Up	6.52e-21	4.24e-20
GRMZM2G016564	660	2	54	0.0773152	2.07654	4.74729	Up	2.64e-14	1.33e-13
GRMZM2G010884	1676	18	473	0.274017	7.16271	4.70817	Up	1.76e-115	4.03e-114
GRMZM2G044627	1143	210	5218	4.68761	115.864	4.62743	Up	0	0
GRMZM2G142357	2032	41	1015	0.5148	12.6775	4.62211	Up	2.32e-243	9.71e-242
GRMZM2G110894	1148	10	245	0.222247	5.41645	4.60711	Up	9.34e-60	1.28e-58
GRMZM2G028386	1584	24	578	0.386576	9.26111	4.58236	Up	1.47e-138	3.87e-137
GRMZM2G034843	830	2	45	0.0614795	1.37602	4.48425	Up	9.39e-12	4.17e-11
GRMZM2G180160	2642	2	45	0.0193142	0.432285	4.48425	Up	9.39e-12	4.17e-11
GRMZM5G831224	1062	18	405	0.432441	9.67878	4.48425	Up	2.85e-96	5.66e-95
GRMZM2G411041	1242	3	65	0.061628	1.32826	4.4298	Up	2.19e-16	1.2e-15
GRMZM2G067600	739	698	15066	24.0985	517.421	4.42432	Up	0	0
GRMZM2G012685	3195	2	43	0.0159712	0.341576	4.41866	Up	3.44e-11	1.48e-10
GRMZM2G446204	1715	5	107	0.0743848	1.58347	4.41194	Up	3.71e-26	2.8e-25
GRMZM2G117230	2004	8	170	0.101852	2.15299	4.40179	Up	9.37e-41	9.61e-40
GRMZM2G122357	632	62	1302	2.50296	52.2858	4.38472	Up	1.27e-301	6.51e-300
GRMZM2G176085	1501	117	2450	1.98877	41.4263	4.3806	Up	0	0
GRMZM5G824062	669	1	20	0.0381375	0.758742	4.31433	Up	1.16e-05	3.37e-05
GRMZM2G372440	1146	39	769	0.868278	17.0307	4.29384	Up	2.1e-176	6.7e-175
GRMZM2G353266	782	44	866	1.43557	28.1062	4.29119	Up	2.3e-198	8.12e-197
GRMZM2G128215	2322	2	38	0.0219759	0.415348	4.24033	Up	8.64e-10	3.44e-09
GRMZM5G879851	356	1	19	0.0716685	1.35455	4.24033	Up	2.21e-05	6.26e-05
GRMZM2G421126	1643	2	38	0.0310578	0.586998	4.24033	Up	8.64e-10	3.44e-09
GRMZM2G154747	1232	1090	19921	22.5733	410.384	4.18429	Up	0	0
GRMZM2G368861	2750	2043	37332	18.9546	344.539	4.18405	Up	0	0
GRMZM2G333069	778	8	145	0.262355	4.73019	4.17231	Up	8.68e-34	7.83e-33
GRMZM2G079440	1711	2758	49938	41.1266	740.749	4.17084	Up	0	0
GRMZM2G404762	1806	1	18	0.0141274	0.252956	4.16232	Up	4.2e-05	0.000115804
GRMZM2G064521	664	1	18	0.0384247	0.68801	4.16232	Up	4.2e-05	0.000115815
GRMZM2G159353	1747	140	2493	2.04463	36.2176	4.14678	Up	0	0
GRMZM2G057467	928	10	178	0.274935	4.86813	4.1462	Up	5.3e-41	5.46e-40
GRMZM2G100982	881	3	53	0.0868808	1.52683	4.13536	Up	4.91e-13	2.32e-12
GRMZM2G463318	673	5	88	0.189554	3.31862	4.1299	Up	7.32e-21	4.74e-20
GRMZM2G161641	2043	5	87	0.0624425	1.08079	4.11341	Up	1.38e-20	8.85e-20
GRMZM2G117217	823	5	87	0.155006	2.68293	4.11341	Up	1.38e-20	8.85e-20
GRMZM2G102657	2053	6	102	0.074566	1.26096	4.07986	Up	8.54e-24	6.02e-23
GRMZM2G061910	1113	4	68	0.0916945	1.55061	4.07986	Up	2.9e-16	1.58e-15
GRMZM2G108997	860	80	1349	2.3734	39.8111	4.06814	Up	7.94e-297	4e-295
GRMZM2G410152	813	330	5523	10.3562	172.415	4.05731	Up	0	0
GRMZM2G050607	815	151	2439	4.72713	75.9529	4.00607	Up	0	0
GRMZM2G439668	237	1	16	0.107654	1.71341	3.9924	Up	0.000151232	0.000391508
GRMZM2G166776	822	110	1710	3.41428	52.7976	3.95082	Up	0	0
GRMZM2G093305	2095	18	275	0.219213	3.33149	3.92576	Up	3.28e-60	4.53e-59
AC198923.4_FG002	465	1	15	0.0548688	0.818707	3.89929	Up	0.000285796	0.000714195
GRMZM5G831009	1729	2	30	0.029513	0.440369	3.89929	Up	1.41e-07	4.83e-07
GRMZM2G384528	1417	696	10420	12.5319	186.633	3.89652	Up	0	0
GRMZM2G154114	1170	6	88	0.130841	1.90892	3.86687	Up	5.85e-20	3.66e-19
GRMZM2G105302	2318	1187	17391	13.0652	190.415	3.86535	Up	0	0
GRMZM2G026558	2060	4	58	0.0495418	0.71458	3.85038	Up	1.6e-13	7.75e-13
AC203862.4_FG001	1497	2	29	0.0340868	0.491662	3.85038	Up	2.65e-07	8.87e-07
GRMZM2G092925	1107	15	216	0.345718	4.95218	3.8404	Up	7.74e-47	8.76e-46
GRMZM2G072814	895	8	113	0.228058	3.20439	3.81258	Up	5.14e-25	3.76e-24
GRMZM2G174192	1734	6517	90528	95.8909	1325.02	3.78848	Up	0	0
GRMZM2G322351	545	275	3817	12.874	177.753	3.78733	Up	0	0
GRMZM2G475884	1454	5	68	0.0877373	1.18696	3.75793	Up	2.17e-15	1.14e-14
GRMZM2G041039	682	184	2490	6.88354	92.6628	3.75077	Up	0	0
GRMZM2G094356	1301	7	94	0.137277	1.83375	3.73963	Up	9.9e-21	6.37e-20
GRMZM2G054916	1601	592	7860	9.43428	124.601	3.72326	Up	0	0
GRMZM2G118019	1758	7	92	0.101592	1.32819	3.70861	Up	3.42e-20	2.16e-19
AC206184.4_FG002	582	16	210	0.701416	9.1577	3.70664	Up	2.32e-44	2.53e-43
GRMZM2G075245	732	618	8087	21.5405	280.393	3.70232	Up	0	0
GRMZM2G059700	2028	207	2703	2.60424	33.8274	3.69926	Up	0	0
GRMZM5G891327	410	2	26	0.124459	1.60946	3.69284	Up	1.74e-06	5.46e-06
AC199541.4_FG004	1398	2	26	0.0365007	0.472016	3.69284	Up	1.74e-06	5.46e-06
GRMZM2G040050	1392	20	255	0.36658	4.64934	3.66482	Up	4.44e-53	5.53e-52
GRMZM2G115070	901	7	89	0.198222	2.50701	3.66078	Up	2.18e-19	1.34e-18
GRMZM2G050937	1526	67	844	1.12021	14.0371	3.64741	Up	2.32e-171	7.22e-170
GRMZM2G103771	974	158	1982	4.13882	51.6458	3.64136	Up	0	0
GRMZM2G038536	2955	18	225	0.155415	1.93248	3.63625	Up	1.03e-46	1.16e-45
GRMZM2G094723	967	2	25	0.0527694	0.656151	3.63625	Up	3.23e-06	9.92e-06
GRMZM2G401511	1463	4	50	0.069758	0.867393	3.63625	Up	2.32e-11	1.01e-10
GRMZM2G443690	1900	4	50	0.0537137	0.667893	3.63625	Up	2.32e-11	1.01e-10
GRMZM5G800586	1700	28	348	0.420231	5.19542	3.62799	Up	2.65e-71	4.19e-70
GRMZM2G017670	1137	107	1329	2.40105	29.6657	3.62706	Up	1.43e-267	6.49e-266
GRMZM2G169690	1784	43	534	0.614968	7.5969	3.62683	Up	1.55e-108	3.38e-107
GRMZM2G037334	1835	3	37	0.0417123	0.511748	3.61689	Up	1.15e-08	4.25e-08
GRMZM2G004898	875	4	49	0.116635	1.42128	3.60711	Up	4.29e-11	1.84e-10
GRMZM2G104332	813	307	3752	9.63444	117.128	3.60375	Up	0	0
GRMZM2G108338	1387	84	1022	1.54519	18.701	3.59726	Up	9.03e-205	3.25e-203
GRMZM2G141325	1210	2	24	0.0421719	0.503403	3.57736	Up	6e-06	1.8e-05
GRMZM2G396402	1293	430	5124	8.48494	100.577	3.56726	Up	0	0
GRMZM2G025833	2222	10	119	0.114824	1.35923	3.56529	Up	5.7e-25	4.16e-24
GRMZM2G060937	778	8	95	0.262355	3.09909	3.56225	Up	3.49e-20	2.2e-19
GRMZM2G316007	1062	56	660	1.34537	15.7728	3.55137	Up	1.96e-131	4.95e-130
GRMZM2G117164	1587	13	152	0.208999	2.43084	3.53989	Up	2.43e-31	2.07e-30
GRMZM2G456512	2724	3	35	0.0280991	0.3261	3.53672	Up	3.94e-08	1.4e-07
GRMZM2G098925	638	4	46	0.159962	1.8299	3.51596	Up	2.71e-10	1.11e-09
GRMZM2G311390	1580	2	23	0.0322962	0.369455	3.51596	Up	1.11e-05	3.25e-05
GRMZM2G140041	1771	58	663	0.83558	9.50135	3.50728	Up	1.23e-130	3.11e-129
GRMZM2G130333	2025	3	34	0.0377985	0.426132	3.4949	Up	7.27e-08	2.54e-07
GRMZM2G070468	1626	50	560	0.784563	8.74093	3.47783	Up	8.31e-110	1.84e-108
GRMZM2G159811	2033	829	9218	10.4039	115.077	3.46741	Up	0	0
GRMZM2G107570	1191	285	3145	6.10537	67.0192	3.45642	Up	0	0
GRMZM2G009913	2039	2	22	0.025026	0.273839	3.45183	Up	2.05e-05	5.85e-05
GRMZM2G021614	924	2	22	0.0552251	0.604284	3.45183	Up	2.05e-05	5.85e-05
AC233898.1_FG003	363	35	384	2.46003	26.8482	3.44808	Up	2.99e-75	4.91e-74
GRMZM2G030945	556	33	360	1.51432	16.433	3.43986	Up	1.68e-70	2.64e-69
GRMZM2G339994	1884	1503	16376	20.3543	220.606	3.43806	Up	0	0
GRMZM2G117057	1004	67	725	1.70263	18.3271	3.42815	Up	6.64e-140	1.78e-138
GRMZM2G084005	1433	270	2918	4.80724	51.6808	3.42635	Up	0	0
GRMZM2G158636	994	3	32	0.077004	0.81706	3.40744	Up	2.46e-07	8.25e-07
GRMZM2G136663	1454	7	74	0.122832	1.29169	3.3945	Up	2.07e-15	1.09e-14
GRMZM2G376743	1716	385	4055	5.7243	59.9741	3.38917	Up	0	0
GRMZM2G382534	1852	6	63	0.0826588	0.863356	3.38472	Up	2.85e-13	1.36e-12
GRMZM2G448051	1784	2	21	0.0286031	0.298755	3.38472	Up	3.78e-05	0.000104796
GRMZM2G098750	1351	1179	12363	22.2657	232.252	3.38279	Up	0	0
GRMZM2G017110	2100	75	784	0.911214	9.47517	3.37829	Up	3.3e-149	9.29e-148
GRMZM2G051785	2027	16	166	0.201393	2.07847	3.36744	Up	1.03e-32	9.11e-32
GRMZM2G177940	1822	8	82	0.112026	1.14224	3.34995	Up	9.23e-17	5.14e-16
GRMZM2G327059	2720	5	51	0.0469007	0.475873	3.3429	Up	7.25e-11	3.08e-10
GRMZM2G026188	868	23	231	0.676062	6.75433	3.32059	Up	2.07e-44	2.26e-43
GRMZM2G089557	1129	95	952	2.14688	21.401	3.31736	Up	7.23e-178	2.34e-176
GRMZM2G452453	1334	3	30	0.0573778	0.570763	3.31433	Up	8.25e-07	2.66e-06
AC214451.3_FG005	900	3	30	0.0850467	0.845997	3.31433	Up	8.25e-07	2.66e-06
GRMZM2G177934	800	2	20	0.063785	0.634498	3.31433	Up	6.95e-05	0.000186969
GRMZM2G343563	1178	2	20	0.0433175	0.430898	3.31433	Up	6.95e-05	0.000186952
GRMZM2G063733	2080	2842	28063	34.861	342.421	3.29609	Up	0	0
GRMZM2G300125	1808	33	324	0.465687	4.54817	3.28785	Up	3.9e-61	5.44e-60
GRMZM2G002178	2094	6	58	0.073106	0.702978	3.26542	Up	5.71e-12	2.57e-11
GRMZM2G381782	2484	33	319	0.338954	3.25934	3.26542	Up	7.58e-60	1.04e-58
GRMZM2G053711	2993	3	29	0.0255737	0.245913	3.26542	Up	1.51e-06	4.75e-06
GRMZM2G108991	1987	74	714	0.950194	9.11991	3.26273	Up	7.89e-132	2e-130
GRMZM2G307588	1698	2	19	0.0300518	0.283992	3.24033	Up	0.000127052	0.000331694
GRMZM2G308503	846	2	19	0.0603168	0.569998	3.24033	Up	0.000127052	0.000331665
GRMZM2G064903	977	100	950	2.61146	24.6785	3.24033	Up	1.04e-173	3.26e-172
GRMZM2G056750	2440	119	1123	1.24433	11.681	3.23072	Up	1.9e-204	6.81e-203
GRMZM2G327907	1059	5	47	0.120463	1.1264	3.22506	Up	7.93e-10	3.17e-09
GRMZM2G006631	1624	109	1018	1.71245	15.9093	3.21574	Up	1.07e-184	3.54e-183
GRMZM2G106344	1836	808	7513	11.2284	103.856	3.20936	Up	0	0
GRMZM2G092517	1727	4	37	0.0590944	0.54375	3.20185	Up	6.19e-08	2.17e-07
GRMZM2G073770	1676	4	37	0.0608926	0.560297	3.20185	Up	6.19e-08	2.17e-07
GRMZM2G337229	996	1734	15986	44.419	407.353	3.19703	Up	0	0
GRMZM2G428040	616	132	1216	5.46729	50.1006	3.19593	Up	5.44e-219	2.07e-217
GRMZM2G138258	2123	28	253	0.336501	3.02455	3.16804	Up	1.74e-46	1.96e-45
GRMZM2G308615	1594	3055	27594	48.8992	439.356	3.16751	Up	0	0
GRMZM2G080537	3595	2	18	0.0141942	0.127076	3.16232	Up	0.000231492	0.000586387
GRMZM2G057637	968	34	306	0.896153	8.02299	3.16232	Up	8.26e-56	1.07e-54
GRMZM2G114650	1463	2	18	0.034879	0.312261	3.16232	Up	0.000231492	0.000586338
GRMZM2G081268	1418	8	72	0.143944	1.28868	3.16232	Up	3.53e-14	1.77e-13
GRMZM2G038931	1577	84	755	1.35902	12.1508	3.16041	Up	3.23e-135	8.37e-134
GRMZM2G072322	1785	486	4340	6.94667	61.708	3.15107	Up	0	0
GRMZM2G349407	1947	18	159	0.235877	2.07263	3.13536	Up	1.76e-29	1.44e-28
AC210013.4_FG003	1489	5	44	0.085675	0.749977	3.1299	Up	4.68e-09	1.77e-08
GRMZM2G085260	1537	1781	15628	29.5644	258.059	3.12577	Up	0	0
GRMZM2G330698	627	70	613	2.84845	24.8132	3.12286	Up	7.21e-109	1.58e-107
GRMZM2G480954	986	613	5360	15.8622	137.968	3.12067	Up	0	0
GRMZM2G457929	2023	170	1479	2.14403	18.5551	3.11341	Up	2.21e-259	9.79e-258
GRMZM2G168365	1474	60	520	1.03856	8.95357	3.10788	Up	3.48e-92	6.65e-91
GRMZM2G116491	1659	3	26	0.0461374	0.397756	3.10788	Up	8.98e-06	2.65e-05
GRMZM2G011373	1538	17	147	0.282014	2.42578	3.10461	Up	4.06e-27	3.13e-26
GRMZM2G415170	774	5	43	0.164819	1.41	3.09673	Up	8.42e-09	3.14e-08
GRMZM2G081464	750	318	2711	10.8179	91.7399	3.08412	Up	0	0
GRMZM2G438121	990	14	118	0.360804	3.02508	3.06769	Up	8.38e-22	5.6e-21
AC191401.3_FG013	408	7	59	0.43774	3.67014	3.06769	Up	1.53e-11	6.71e-11
GRMZM2G342685	1291	295	2479	5.83008	48.7349	3.06337	Up	0	0
GRMZM2G056889	1466	23	193	0.400288	3.34129	3.06129	Up	1.07e-34	9.8e-34
GRMZM2G067919	2887	3496	28920	30.8961	254.239	3.04069	Up	0	0
GRMZM2G003304	1651	4	33	0.0618147	0.507291	3.03679	Up	6.54e-07	2.12e-06
GRMZM2G477837	396	29	239	1.86845	15.3177	3.03528	Up	2.86e-42	3.02e-41
GRMZM2G371375	1148	1162	9573	25.8251	211.639	3.03476	Up	0	0
GRMZM2G442170	2414	70	576	0.739843	6.05585	3.03304	Up	1.49e-99	3.05e-98
GRMZM2G399112	574	10	82	0.444495	3.6257	3.02802	Up	2.24e-15	1.18e-14
GRMZM2G318882	966	21	172	0.554652	4.51899	3.02635	Up	9.52e-31	7.98e-30
GRMZM2G399048	1653	8	65	0.12348	0.998	3.01477	Up	2.11e-12	9.66e-12
GRMZM2G061303	2143	10	80	0.119057	0.947454	2.9924	Up	7.12e-15	3.66e-14
GRMZM2G156881	927	23	184	0.633034	5.03765	2.9924	Up	1.92e-32	1.69e-31
GRMZM2G113241	861	4	32	0.118532	0.943272	2.9924	Up	1.17e-06	3.73e-06
GRMZM2G153127	4346	8	64	0.0469655	0.373749	2.9924	Up	3.76e-12	1.7e-11
GRMZM2G324111	850	5	40	0.150082	1.19435	2.9924	Up	4.85e-08	1.71e-07
AC206980.3_FG007	576	3	24	0.132885	1.0575	2.9924	Up	2.91e-05	8.16e-05
GRMZM2G167584	939	34	271	0.92383	7.32477	2.98708	Up	5.41e-47	6.13e-46
GRMZM2G112954	1153	18	143	0.398311	3.14773	2.98234	Up	1.88e-25	1.39e-24
GRMZM2G039845	1177	39	309	0.845409	6.66304	2.97846	Up	3.25e-53	4.06e-52
GRMZM2G081105	1886	13	103	0.175865	1.38607	2.97846	Up	1.08e-18	6.48e-18
GRMZM2G010494	2361	28	221	0.30258	2.37567	2.97295	Up	1.99e-38	1.96e-37
GRMZM2G302664	1148	59	464	1.31126	10.2581	2.96774	Up	8.1e-79	1.38e-77
GRMZM2G405559	1141	7	55	0.156528	1.2234	2.9664	Up	1.55e-10	6.46e-10
GRMZM2G370405	813	22	172	0.690416	5.36943	2.95923	Up	4.23e-30	3.51e-29
GRMZM2G130232	1162	33	257	0.72458	5.61329	2.95363	Up	3.7e-44	4.02e-43
AC234528.1_FG006	1510	14	109	0.236554	1.83206	2.95323	Up	1.51e-19	9.28e-19
GRMZM5G897067	1566	27	210	0.439897	3.40344	2.95176	Up	2.46e-36	2.33e-35
GRMZM2G063899	1966	297	2308	3.85435	29.7949	2.95051	Up	0	0
GRMZM2G108959	1298	4	31	0.0786256	0.606146	2.94659	Up	2.09e-06	6.53e-06
GRMZM2G316553	921	4	31	0.11081	0.854264	2.94659	Up	2.09e-06	6.53e-06
GRMZM2G078441	2415	5141	39822	54.3137	418.501	2.94584	Up	0	0
GRMZM2G413897	1030	73	564	1.80827	13.8974	2.94213	Up	1.28e-94	2.5e-93
GRMZM2G037685	1351	17	131	0.32105	2.46097	2.93836	Up	4.16e-23	2.88e-22
GRMZM2G447989	2026	146	1124	1.83862	14.0805	2.937	Up	1.75e-186	5.86e-185
GRMZM2G025062	1112	254	1926	5.82784	43.9584	2.91511	Up	0	0
GRMZM2G003909	1293	47	356	0.927423	6.98782	2.91354	Up	9.51e-60	1.3e-58
GRMZM2G412630	261	7	53	0.684284	5.15378	2.91296	Up	4.89e-10	1.98e-09
GRMZM2G161154	837	5271	39776	160.674	1206.11	2.90815	Up	0	0
GRMZM2G479539	605	44	330	1.85556	13.8436	2.89929	Up	3.14e-55	4.02e-54
GRMZM2G105348	1409	538	3993	9.74204	71.9248	2.88419	Up	0	0
GRMZM2G033862	1426	5	37	0.08946	0.658525	2.87992	Up	2.73e-07	9.12e-07
GRMZM2G013842	1260	52	384	1.05296	7.73483	2.87692	Up	1.66e-63	2.38e-62
GRMZM2G394688	2206	34	251	0.393235	2.88774	2.87648	Up	4.76e-42	4.98e-41
GRMZM2G139803	927	61	448	1.67891	12.2656	2.86902	Up	1.3e-73	2.1e-72
GRMZM2G130224	1445	118	861	2.0835	15.1226	2.85962	Up	2.04e-139	5.47e-138
GRMZM2G361475	1394	12	87	0.219633	1.58397	2.85038	Up	2.34e-15	1.23e-14
GRMZM2G092746	1437	64	463	1.13632	8.17739	2.84727	Up	1.97e-75	3.24e-74
GRMZM2G172574	1304	836	6045	16.3571	117.655	2.84657	Up	0	0
GRMZM2G124524	2014	554	3938	7.01825	49.6257	2.8219	Up	0	0
GRMZM2G412436	1815	509	3614	7.15517	50.5361	2.82026	Up	0	0
GRMZM2G094396	477	42	297	2.24652	15.8026	2.8144	Up	2.17e-48	2.5e-47
GRMZM2G070523	1838	126	890	1.74906	12.2895	2.81278	Up	1.35e-141	3.65e-140
GRMZM2G176595	1218	18	127	0.377054	2.64635	2.81116	Up	1.65e-21	1.1e-20
GRMZM2G335407	474	119	838	6.40541	44.87	2.80839	Up	3.29e-133	8.45e-132
GRMZM2G026910	906	8	56	0.225289	1.56874	2.79975	Up	3.6e-10	1.47e-09
GRMZM2G154041	575	4	28	0.177489	1.23589	2.79975	Up	1.17e-05	3.41e-05
GRMZM2G037343	2657	44	308	0.422513	2.94205	2.79975	Up	7.4e-50	8.73e-49
GRMZM2G388051	342	5	35	0.373012	2.59736	2.79975	Up	8.51e-07	2.75e-06
GRMZM2G703437	1740	3	21	0.0439897	0.306309	2.79975	Up	0.000164659	0.000425066
AC165178.2_FG004	1150	9	63	0.199675	1.39038	2.79975	Up	2.75e-11	1.19e-10
GRMZM2G127404	1360	971	6744	18.2162	125.855	2.78846	Up	0	0
GRMZM2G169943	1592	165	1121	2.64435	17.8712	2.75665	Up	4.08e-174	1.29e-172
GRMZM2G074094	3519	9	61	0.0652532	0.439947	2.75321	Up	8.44e-11	3.57e-10
GRMZM2G020148	1289	4	27	0.0791746	0.53162	2.74729	Up	2.06e-05	5.85e-05
GRMZM2G154685	2215	4	27	0.0460749	0.309371	2.74729	Up	2.06e-05	5.85e-05
GRMZM5G816031	2284	4	27	0.044683	0.300025	2.74729	Up	2.06e-05	5.85e-05
GRMZM2G066602	1017	19	128	0.476663	3.19433	2.74447	Up	3.7e-21	2.43e-20
GRMZM2G001853	1160	927	6187	20.3892	135.367	2.731	Up	0	0
AC212186.3_FG011	441	3	20	0.173565	1.15102	2.72936	Up	0.000290814	0.000725835
GRMZM2G165390	1654	41	272	0.632451	4.17372	2.72231	Up	5.98e-43	6.37e-42
AC209987.4_FG010	810	67	444	2.11042	13.912	2.72072	Up	4.71e-69	7.25e-68
GRMZM2G070961	2763	5	33	0.0461708	0.303126	2.71486	Up	2.62e-06	8.13e-06
GRMZM5G831200	1815	238	1568	3.34564	21.926	2.71229	Up	1.38e-238	5.67e-237
GRMZM2G001169	1364	57	373	1.0662	6.9404	2.70254	Up	7.33e-58	9.79e-57
AC206941.2_FG002	561	450	2934	20.4658	132.736	2.69727	Up	0	0
GRMZM2G038152	2776	12	78	0.110291	0.713125	2.69284	Up	3.57e-13	1.7e-12
GRMZM2G035278	1161	4	26	0.0879035	0.56837	2.69284	Up	3.61e-05	0.000100174
GRMZM2G434561	456	4	26	0.223807	1.4471	2.69284	Up	3.61e-05	0.000100165
GRMZM2G073244	1482	9	58	0.154943	0.993276	2.68045	Up	4.47e-10	1.81e-09
GRMZM2G049349	2446	251	1615	2.61816	16.7574	2.67817	Up	2.57e-242	1.07e-240
GRMZM2G353195	2135	28	179	0.33461	2.12787	2.66886	Up	3.38e-28	2.67e-27
GRMZM5G870571	1760	18	115	0.260939	1.65835	2.66796	Up	1.29e-18	7.7e-18
GRMZM2G025959	1512	1170	7466	19.743	125.322	2.66623	Up	0	0
GRMZM2G161534	1835	302	1919	4.19903	26.5417	2.66013	Up	1.96e-285	9.44e-284
GRMZM2G169825	2423	147	932	1.5479	9.76231	2.65691	Up	2.05e-139	5.49e-138
GRMZM2G146809	780	84	531	2.74766	17.2779	2.65265	Up	4.79e-80	8.23e-79
GRMZM2G015534	1766	1270	8018	18.3481	115.23	2.65081	Up	0	0
GRMZM2G054564	880	16	101	0.463891	2.91292	2.65061	Up	2.08e-16	1.14e-15
GRMZM2G059565	1616	25	157	0.394709	2.46575	2.64316	Up	1.16e-24	8.37e-24
GRMZM2G073359	1713	8	50	0.119155	0.740803	2.63625	Up	1.01e-08	3.76e-08
GRMZM2G033228	1039	13	81	0.319232	1.97861	2.63181	Up	2.5e-13	1.2e-12
GRMZM2G304132	1390	111	690	2.03745	12.5987	2.62843	Up	1.83e-102	3.82e-101
GRMZM2G082434	1938	19	118	0.250137	1.54532	2.62711	Up	9.04e-19	5.44e-18
GRMZM5G831577	1614	250	1551	3.95198	24.3893	2.6256	Up	9.2e-228	3.64e-226
GRMZM5G818101	1440	170	1049	3.01207	18.4886	2.61781	Up	3.79e-154	1.09e-152
GRMZM2G424112	713	42	259	1.50293	9.21935	2.61689	Up	2.68e-39	2.68e-38
GRMZM2G410567	1953	6	37	0.078384	0.480828	2.61689	Up	1.03e-06	3.29e-06
GRMZM2G116167	838	22	135	0.669819	4.08865	2.60978	Up	3.96e-21	2.59e-20
GRMZM2G149317	1703	134	818	2.00756	12.1907	2.60227	Up	8.19e-120	1.95e-118
GRMZM2G100475	2479	191	1165	1.96578	11.9272	2.60108	Up	8.93e-170	2.75e-168
GRMZM2G124026	796	2576	15597	82.5679	497.3	2.59046	Up	0	0
GRMZM2G051466	1163	21	127	0.4607	2.7715	2.58877	Up	8.57e-20	5.33e-19
GRMZM2G364528	1017	2020	12204	50.6768	304.559	2.58733	Up	0	0
GRMZM2G024391	907	4	24	0.11252	0.671574	2.57736	Up	0.0001097	0.000288935
AC226235.2_FG003	1128	77	462	1.74165	10.395	2.57736	Up	1.06e-67	1.6e-66
GRMZM2G166337	1488	4	24	0.068586	0.409354	2.57736	Up	0.0001097	0.00028896
GRMZM2G098279	830	22	132	0.676275	4.03632	2.57736	Up	2.01e-20	1.28e-19
GRMZM2G354319	657	7	42	0.271839	1.62246	2.57736	Up	2.31e-07	7.76e-07
GRMZM2G002815	647	9	54	0.354909	2.11826	2.57736	Up	4e-09	1.52e-08
GRMZM2G158788	1241	233	1374	4.7903	28.0999	2.55238	Up	1.07e-195	3.72e-194
GRMZM2G058358	432	64	376	3.77985	22.0899	2.54699	Up	1.09e-54	1.38e-53
GRMZM5G806435	2205	6	35	0.0694259	0.402856	2.53672	Up	3.06e-06	9.43e-06
GRMZM2G418160	2466	242	1405	2.50381	14.4602	2.52989	Up	4.5e-198	1.59e-196
GRMZM2G143317	920	10	58	0.277326	1.60004	2.52845	Up	1.57e-09	6.13e-09
GRMZM2G309275	1894	5	29	0.0673548	0.388605	2.52845	Up	2.39e-05	6.76e-05
GRMZM2G367777	847	9	52	0.271105	1.55815	2.52291	Up	1.18e-08	4.36e-08
GRMZM5G822947	693	151	872	5.55933	31.9355	2.52218	Up	3.28e-123	7.91e-122
GRMZM2G389301	1034	13	75	0.320776	1.8409	2.52078	Up	6.43e-12	2.88e-11
GRMZM2G129261	2802	475	2739	4.32518	24.8093	2.52005	Up	0	0
GRMZM2G340257	1093	680	3896	15.8733	90.4668	2.51079	Up	0	0
GRMZM2G092432	1969	40	229	0.518314	2.95175	2.50967	Up	2.21e-33	1.98e-32
GRMZM2G079490	1676	69	395	1.0504	5.98154	2.50958	Up	1.96e-56	2.57e-55
GRMZM2G118770	2320	382	2186	4.20101	23.914	2.50905	Up	2e-304	1.04e-302
GRMZM2G093404	1488	861	4925	14.7631	84.0028	2.50844	Up	0	0
GRMZM2G314273	483	10	57	0.52824	2.99515	2.50336	Up	2.68e-09	1.03e-08
AC234160.1_FG003	1620	70	399	1.10246	6.25098	2.50336	Up	7.86e-57	1.03e-55
GRMZM2G311500	433	12	68	0.707086	3.98576	2.4949	Up	8.18e-11	3.46e-10
GRMZM2G477340	2292	46	260	0.512061	2.87905	2.4912	Up	2.19e-37	2.12e-36
GRMZM2G027627	2005	490	2757	6.23534	34.899	2.48464	Up	0	0
GRMZM2G122228	1599	517	2907	8.24937	46.141	2.48369	Up	0	0
GRMZM2G068789	2359	86	481	0.930142	5.17496	2.47603	Up	2.49e-67	3.76e-66
GRMZM2G413822	782	30	167	0.978798	5.42001	2.46921	Up	2.57e-24	1.84e-23
GRMZM2G132077	1099	34	189	0.789332	4.3647	2.46718	Up	2.66e-27	2.07e-26
GRMZM2G087207	1978	526	2919	6.78482	37.454	2.46474	Up	0	0
GRMZM2G391696	291	24	133	2.10425	11.5998	2.46272	Up	1.33e-19	8.22e-19
AC205122.4_FG006	2268	13	72	0.146244	0.805712	2.46188	Up	3.19e-11	1.38e-10
GRMZM2G140293	1256	295	1633	5.99254	32.9979	2.46114	Up	9.7e-223	3.75e-221
GRMZM2G552956	737	49	270	1.69632	9.29794	2.4545	Up	3.95e-38	3.87e-37
GRMZM2G123037	2132	4	22	0.0478687	0.261894	2.45183	Up	0.000326976	0.000811538
GRMZM2G040858	2407	4	22	0.0423997	0.231973	2.45183	Up	0.000326976	0.000811671
GRMZM2G348257	689	4	22	0.148122	0.810389	2.45183	Up	0.000326976	0.000811604
GRMZM2G162945	1611	4	22	0.0633495	0.346591	2.45183	Up	0.000326976	0.000811471
GRMZM2G423423	887	6	33	0.172586	0.944236	2.45183	Up	9.01e-06	2.65e-05
GRMZM2G045981	2465	6	33	0.062103	0.339772	2.45183	Up	9.01e-06	2.65e-05
GRMZM2G045977	1195	162	890	3.4588	18.9022	2.45021	Up	1.27e-121	3.04e-120
GRMZM2G063133	1679	35	192	0.531858	2.90229	2.44808	Up	1.78e-27	1.39e-26
GRMZM2G079645	1142	21	115	0.469172	2.55577	2.44557	Up	5.19e-17	2.91e-16
GRMZM2G312933	500	13	71	0.663364	3.60395	2.44171	Up	5.41e-11	2.31e-10
GRMZM2G038722	1571	61	333	0.990677	5.3797	2.44104	Up	2.27e-46	2.55e-45
GRMZM5G812425	1362	16	87	0.299724	1.62118	2.43534	Up	3.85e-13	1.83e-12
GRMZM2G109843	2421	7	38	0.0737703	0.398363	2.43297	Up	1.99e-06	6.24e-06
GRMZM2G083176	2698	156	846	1.47524	7.95827	2.43151	Up	1.11e-114	2.54e-113
GRMZM2G402564	731	4152	22493	144.917	780.945	2.43	Up	0	0
GRMZM2G103013	873	27	146	0.789093	4.24452	2.42734	Up	4.78e-21	3.12e-20
AC217887.3_FG004	1509	69	373	1.16664	6.2735	2.42691	Up	2.1e-51	2.54e-50
GRMZM2G439951	1470	246	1329	4.26969	22.9455	2.42601	Up	1.27e-178	4.13e-177
GRMZM2G042692	1353	116	625	2.18745	11.7239	2.42213	Up	8.33e-85	1.51e-83
GRMZM2G177084	255	13	70	1.30071	6.96704	2.42124	Up	9.17e-11	3.87e-10
AC209080.3_FG004	1087	177	953	4.15453	22.2512	2.42113	Up	2.58e-128	6.41e-127
GRMZM2G118047	2045	8	43	0.0998103	0.533661	2.41866	Up	4.45e-07	1.46e-06
GRMZM2G351330	1177	471	2524	10.2099	54.4256	2.41431	Up	0	0
GRMZM2G019328	1089	123	659	2.88175	15.3585	2.41402	Up	5.6e-89	1.04e-87
GRMZM2G021777	1502	194	1039	3.29542	17.5564	2.41347	Up	3.27e-139	8.7e-138
GRMZM2G181219	2147	291	1557	3.45812	18.4055	2.41208	Up	1.56e-207	5.69e-206
GRMZM5G882378	2255	159	849	1.79899	9.55546	2.40914	Up	7.52e-114	1.71e-112
GRMZM2G098037	2409	58	309	0.614285	3.25546	2.40588	Up	1.93e-42	2.04e-41
GRMZM2G006119	1579	138	735	2.22985	11.814	2.40547	Up	1.25e-98	2.55e-97
GRMZM2G146745	1517	129	687	2.16962	11.4937	2.40534	Up	2.69e-92	5.14e-91
GRMZM2G096591	2045	165	877	2.05859	10.8842	2.40251	Up	3.62e-117	8.43e-116
GRMZM5G863645	3220	146	775	1.15685	6.10852	2.40063	Up	1.18e-103	2.49e-102
GRMZM2G468495	2171	13	69	0.152778	0.80664	2.40048	Up	1.55e-10	6.45e-10
GRMZM2G166297	1696	425	2253	6.39354	33.7152	2.39871	Up	1.82e-297	9.23e-296
GRMZM2G079436	2576	21	111	0.207995	1.09362	2.3945	Up	4.22e-16	2.28e-15
AC182482.3_FG003	1656	26	137	0.400582	2.09967	2.38999	Up	1.66e-19	1.02e-18
GRMZM2G150107	508	50	263	2.51122	13.1396	2.38746	Up	4.84e-36	4.56e-35
GRMZM2G337621	465	12	63	0.658426	3.43857	2.38472	Up	1.15e-09	4.53e-09
GRMZM2G136347	943	115	603	3.11146	16.2292	2.38292	Up	2.4e-80	4.14e-79
AC217415.3_FG004	522	447	2339	21.8482	113.723	2.37994	Up	6e-306	3.12e-304
GRMZM2G474929	2430	13	68	0.136495	0.71022	2.37942	Up	2.62e-10	1.08e-09
GRMZM2G154872	1553	94	491	1.54431	8.02417	2.37739	Up	1.46e-65	2.15e-64
GRMZM2G150434	861	547	2855	16.2092	84.1576	2.37628	Up	0	0
GRMZM2G078725	2543	56	292	0.56185	2.91425	2.37487	Up	1.33e-39	1.34e-38
GRMZM2G123973	2126	5	26	0.0600047	0.310385	2.37091	Up	0.000119932	0.000314081
GRMZM2G144081	1783	14562	75683	208.376	1077.3	2.37016	Up	0	0
GRMZM2G156307	1305	46	239	0.899344	4.64812	2.3697	Up	1.29e-32	1.13e-31
GRMZM2G013957	1235	3039	15788	62.783	324.452	2.36956	Up	0	0
GRMZM2G078210	1660	58	300	0.891453	4.58673	2.36324	Up	2.04e-40	2.08e-39
AC195331.3_FG008	186	6	31	0.823032	4.22999	2.36163	Up	2.61e-05	7.35e-05
GRMZM2G121374	730	6	31	0.209704	1.07778	2.36163	Up	2.61e-05	7.35e-05
GRMZM2G174621	1010	14	72	0.353659	1.80926	2.35497	Up	1e-10	4.22e-10
GRMZM2G177095	1115	220	1131	5.03415	25.7441	2.35442	Up	5.08e-147	1.41e-145
GRMZM2G073324	1336	259	1321	4.9462	25.095	2.343	Up	2.06e-170	6.39e-169
GRMZM2G083130	1962	12	61	0.156049	0.78908	2.33817	Up	3.26e-09	1.25e-08
GRMZM2G033526	2643	1341	6797	12.9452	65.2695	2.33399	Up	0	0
GRMZM2G017636	1611	140	708	2.21723	11.1539	2.33072	Up	1.3e-91	2.48e-90
GRMZM2G037431	1952	18	91	0.235273	1.18318	2.33027	Up	4.62e-13	2.19e-12
GRMZM2G003917	1021	57	287	1.42439	7.13422	2.32442	Up	5.3e-38	5.18e-37
GRMZM2G023921	879	29	146	0.841759	4.21555	2.32424	Up	4.58e-20	2.88e-19
GRMZM2G080586	1659	233	1172	3.58334	17.9296	2.32297	Up	7.35e-150	2.08e-148
GRMZM2G329484	1005	5	25	0.126935	0.631341	2.31433	Up	0.000203324	0.000519648
GRMZM2G016586	1305	5	25	0.0977548	0.486205	2.31433	Up	0.000203324	0.00051956
GRMZM2G480380	1488	5	25	0.0857325	0.42641	2.31433	Up	0.000203324	0.000519604
GRMZM2G089231	912	10	50	0.279759	1.39144	2.31433	Up	1.07e-07	3.71e-07
GRMZM2G305856	1952	10	50	0.130707	0.6501	2.31433	Up	1.07e-07	3.71e-07
GRMZM2G114036	1614	99	494	1.56499	7.76808	2.31141	Up	8.17e-64	1.18e-62
AC210013.4_FG018	1145	1071	5341	23.8651	118.388	2.31055	Up	0	0
GRMZM2G320373	828	795	3964	24.4971	121.505	2.31033	Up	0	0
GRMZM2G076723	2802	53	264	0.482599	2.39126	2.30887	Up	8.22e-35	7.55e-34
GRMZM2G145974	929	749	3720	20.5705	101.629	2.30466	Up	0	0
GRMZM2G113349	1494	27	134	0.461096	2.27638	2.3036	Up	2.38e-18	1.41e-17
GRMZM2G311182	3101	3484	17285	28.6652	141.468	2.3031	Up	0	0
GRMZM2G010868	1704	23	114	0.344379	1.69795	2.30173	Up	8.33e-16	4.45e-15
GRMZM2G003379	2392	173	852	1.84529	9.04	2.29248	Up	9.93e-108	2.15e-106
GRMZM2G148057	1577	409	2010	6.61714	32.3485	2.28942	Up	3.54e-251	1.52e-249
AC231755.1_FG010	522	10	49	0.488774	2.38241	2.28518	Up	1.8e-07	6.09e-07
GRMZM2G448925	715	103	500	3.67544	17.7482	2.27168	Up	2.97e-63	4.25e-62
GRMZM2G355752	1534	26	126	0.432441	2.08466	2.26924	Up	4.73e-17	2.66e-16
GRMZM2G027640	1038	6	29	0.14748	0.709073	2.26542	Up	7.42e-05	0.000199199
GRMZM2G152175	1680	6	29	0.0911214	0.438106	2.26542	Up	7.42e-05	0.000199217
GRMZM2G019819	1840	1226	5925	17.0001	81.7261	2.26525	Up	0	0
GRMZM5G825515	3217	62	299	0.491722	2.3589	2.2622	Up	2.71e-38	2.67e-37
GRMZM2G055037	1702	43	207	0.644596	3.08675	2.25962	Up	5.98e-27	4.59e-26
GRMZM2G133275	944	83	398	2.24329	10.7004	2.25398	Up	3.2e-50	3.8e-49
GRMZM2G316148	903	29	139	0.819387	3.90676	2.25336	Up	1.61e-18	9.63e-18
GRMZM2G012119	1987	23	110	0.295331	1.40503	2.2502	Up	6.36e-15	3.28e-14
AC199039.3_FG003	1307	16	76	0.312337	1.4758	2.24033	Up	1.13e-10	4.74e-10
GRMZM2G172327	1209	182	864	3.84082	18.1375	2.23949	Up	3.55e-106	7.63e-105
GRMZM2G156737	1473	300	1424	5.19633	24.5356	2.23931	Up	9e-174	2.84e-172
GRMZM2G055420	1116	125	592	2.85775	13.4632	2.23607	Up	3.59e-73	5.78e-72
GRMZM2G702996	373	15	71	1.02603	4.83103	2.23525	Up	4.96e-10	2e-09
GRMZM2G331250	1123	40	189	0.90878	4.27142	2.23271	Up	2.14e-24	1.53e-23
GRMZM2G159711	1633	14	66	0.218736	1.02577	2.22944	Up	2.17e-09	8.42e-09
GRMZM2G414696	591	7	33	0.302196	1.41715	2.22944	Up	2.72e-05	7.65e-05
GRMZM2G054032	1676	7	33	0.106562	0.499724	2.22944	Up	2.72e-05	7.65e-05
GRMZM2G014022	1351	101	476	1.90741	8.94215	2.229	Up	6.07e-59	8.25e-58
GRMZM2G143460	1330	183	862	3.51057	16.4492	2.22824	Up	2.75e-105	5.88e-104
GRMZM2G038714	743	143	673	4.9105	22.9888	2.22699	Up	1.55e-82	2.73e-81
GRMZM2G045398	1005	755	3553	19.1672	89.7262	2.22689	Up	0	0
AC199541.4_FG001	1398	51	240	0.930768	4.35707	2.22686	Up	1.77e-30	1.48e-29
AC233952.1_FG008	1149	161	757	3.57507	16.7211	2.22563	Up	1.51e-92	2.88e-91
GRMZM2G107142	1482	42	197	0.723069	3.37371	2.22213	Up	3.16e-25	2.32e-24
GRMZM2G340534	1432	28	131	0.498877	2.32177	2.21847	Up	3.15e-17	1.79e-16
GRMZM2G425236	1203	6	28	0.127252	0.590721	2.21479	Up	0.000124273	0.000324803
GRMZM2G459841	884	15	70	0.43293	2.00972	2.21479	Up	8.21e-10	3.28e-09
GRMZM2G067915	1601	255	1190	4.06375	18.8645	2.21479	Up	1.41e-143	3.86e-142
GRMZM2G050384	755	1038	4839	35.0775	162.667	2.2133	Up	0	0
GRMZM2G137779	2488	210	974	2.15351	9.93571	2.20593	Up	2.83e-117	6.61e-116
GRMZM2G309747	546	19	88	0.88785	4.09054	2.2039	Up	6.18e-12	2.77e-11
GRMZM2G055827	525	8	37	0.388785	1.78868	2.20185	Up	1e-05	2.94e-05
GRMZM5G801627	1875	394	1816	5.36134	24.5813	2.19689	Up	6.5e-216	2.46e-214
GRMZM2G051689	1613	92	424	1.45523	6.67147	2.19676	Up	9.05e-52	1.1e-50
GRMZM2G069203	1378	987	4547	18.2745	83.7464	2.19619	Up	0	0
GRMZM2G087146	1625	491	2247	7.70915	35.0946	2.1866	Up	3.96e-265	1.78e-263
GRMZM2G002492	1589	120	546	1.9268	8.72085	2.17826	Up	1.68e-65	2.47e-64
GRMZM2G066044	2869	13	59	0.115609	0.521929	2.1746	Up	2.61e-08	9.41e-08
GRMZM2G315431	2550	23	104	0.230126	1.0351	2.16928	Up	1.28e-13	6.24e-13
GRMZM2G061932	1284	43	194	0.854441	3.83466	2.16605	Up	3.91e-24	2.79e-23
GRMZM5G816457	2815	6	27	0.0543815	0.243431	2.16232	Up	0.000207	0.000528418
GRMZM2G153741	977	10	45	0.261146	1.16898	2.16232	Up	1.37e-06	4.34e-06
GRMZM2G434500	2490	8	36	0.0819727	0.366939	2.16232	Up	1.66e-05	4.77e-05
GRMZM2G089493	1246	8	36	0.163814	0.733288	2.16232	Up	1.66e-05	4.77e-05
AC186147.3_FG008	1335	8	36	0.152893	0.684402	2.16232	Up	1.66e-05	4.77e-05
GRMZM2G700968	571	8	36	0.357464	1.60013	2.16232	Up	1.66e-05	4.77e-05
GRMZM2G048591	1237	137	616	2.82572	12.6387	2.16115	Up	5.74e-73	9.21e-72
GRMZM2G160175	1601	228	1023	3.63347	16.2171	2.1581	Up	8.71e-120	2.07e-118
GRMZM2G465771	2219	42	188	0.482915	2.15026	2.15467	Up	2.74e-23	1.91e-22
GRMZM2G012176	2840	49	219	0.440206	1.95711	2.15248	Up	7.54e-27	5.78e-26
GRMZM5G860632	797	287	1279	9.1876	40.7289	2.14829	Up	1.9e-148	5.32e-147
GRMZM2G125813	601	160	713	6.79241	30.1096	2.14823	Up	1.47e-83	2.62e-82
GRMZM2G000035	736	11	49	0.381323	1.6897	2.14768	Up	5.09e-07	1.67e-06
GRMZM2G305900	1955	1175	5228	15.3345	67.8702	2.146	Up	0	0
GRMZM2G089618	462	16	71	0.883602	3.90038	2.14215	Up	1.38e-09	5.42e-09
GRMZM2G391042	3776	14	62	0.0945964	0.416725	2.13924	Up	1.61e-08	5.9e-08
GRMZM2G110057	1781	207	916	2.96541	13.0533	2.13812	Up	3.27e-106	7.05e-105
GRMZM2G438960	2511	106	469	1.07705	4.74041	2.13792	Up	3.17e-55	4.06e-54
GRMZM2G048854	860	17	75	0.504347	2.21337	2.13375	Up	5.2e-10	2.1e-09
AC225346.3_FG001	471	22	97	1.19174	5.22686	2.13288	Up	1.49e-12	6.88e-12
GRMZM2G011119	1918	10	44	0.133024	0.58223	2.1299	Up	2.26e-06	7.04e-06
GRMZM2G311898	838	765	3360	23.2914	101.762	2.12733	Up	0	0
GRMZM2G161233	1611	67	294	1.0611	4.63172	2.12598	Up	5.49e-35	5.06e-34
GRMZM2G320206	1911	127	556	1.69559	7.38422	2.12265	Up	1.4e-64	2.05e-63
GRMZM2G158649	817	8	35	0.249831	1.08727	2.12168	Up	2.74e-05	7.71e-05
GRMZM2G105429	907	64	280	1.80033	7.83504	2.12168	Up	2.59e-33	2.31e-32
GRMZM2G029912	2452	82	357	0.853242	3.6952	2.11463	Up	7.25e-42	7.57e-41
GRMZM2G100727	1349	711	3095	13.4473	58.2289	2.11442	Up	0	0
AC217264.3_FG005	1365	60	260	1.12149	4.83427	2.10788	Up	8.41e-31	7.07e-30
GRMZM2G157350	754	15	65	0.507573	2.18792	2.10788	Up	9.88e-09	3.67e-08
GRMZM2G051882	336	103	446	7.82126	33.6888	2.1068	Up	1.17e-51	1.43e-50
GRMZM2G155998	2811	113	488	1.02564	4.40605	2.10296	Up	3.1e-56	4.03e-55
GRMZM2G052193	813	13	56	0.407973	1.74819	2.09931	Up	1.16e-07	3.98e-07
GRMZM2G138252	1710	129	555	1.92474	8.23734	2.09751	Up	1.62e-63	2.32e-62
GRMZM2G124136	1923	10	43	0.132678	0.567518	2.09673	Up	3.71e-06	1.13e-05
GRMZM5G845021	1474	27	116	0.467353	1.99733	2.09549	Up	1.89e-14	9.54e-14
GRMZM2G088469	1582	330	1417	5.32214	22.7328	2.0947	Up	4.18e-159	1.23e-157
GRMZM2G098088	3039	57	244	0.478545	2.03774	2.09025	Up	1.04e-28	8.36e-28
GRMZM2G127040	490	15	64	0.781041	3.31493	2.08551	Up	1.61e-08	5.9e-08
GRMZM2G036288	1027	34	145	0.84467	3.58334	2.08484	Up	1.32e-17	7.58e-17
AC194425.3_FG005	710	34	145	1.2218	5.18322	2.08484	Up	1.32e-17	7.59e-17
GRMZM2G031620	1522	228	971	3.82207	16.1918	2.08284	Up	7.86e-109	1.72e-107
GRMZM2G703309	1006	39	166	0.989111	4.18794	2.08204	Up	6.47e-20	4.04e-19
GRMZM2G356714	1620	195	828	3.07113	12.972	2.07855	Up	7.89e-93	1.52e-91
GRMZM2G084389	1073	248	1053	5.89699	24.9069	2.07849	Up	1.49e-117	3.47e-116
GRMZM2G034835	1550	26	110	0.427977	1.80116	2.07332	Up	1.31e-13	6.4e-13
GRMZM2G135381	1828	13	55	0.181445	0.763619	2.07332	Up	1.89e-07	6.39e-07
GRMZM2G004856	1700	35	148	0.525288	2.20955	2.07257	Up	8.12e-18	4.7e-17
GRMZM2G087332	710	53	224	1.90457	8.00719	2.07183	Up	3.37e-26	2.54e-25
GRMZM2G022934	2133	9	38	0.107654	0.45215	2.0704	Up	1.65e-05	4.74e-05
GRMZM2G065612	3735	150	633	1.02466	4.30134	2.06964	Up	5.34e-71	8.42e-70
GRMZM2G081114	807	92	387	2.90866	12.171	2.06503	Up	6.13e-44	6.65e-43
GRMZM2G051697	3446	15	63	0.111059	0.463997	2.06279	Up	2.62e-08	9.45e-08
GRMZM2G480516	2132	16	67	0.191475	0.797587	2.05849	Up	9.81e-09	3.64e-08
GRMZM2G019626	2023	16	67	0.201791	0.840561	2.05849	Up	9.81e-09	3.64e-08
GRMZM2G322917	757	27	113	0.910011	3.78855	2.05769	Up	8.06e-14	3.96e-13
GRMZM2G051932	1433	240	1002	4.27311	17.7465	2.05417	Up	2.76e-110	6.12e-109
AC197705.4_FG003	525	957	3995	46.5084	193.129	2.054	Up	0	0
GRMZM2G425206	775	234	976	7.70358	31.9623	2.05277	Up	2.23e-107	4.82e-106
GRMZM2G412604	2046	607	2528	7.5694	31.359	2.05063	Up	1.06e-274	4.9e-273
GRMZM2G138937	1623	77	320	1.21046	5.00405	2.04754	Up	3.15e-36	2.98e-35
GRMZM2G105954	2237	11888	49238	135.588	558.631	2.04266	Up	0	0
GRMZM2G140107	3537	320	1325	2.30831	9.5076	2.04225	Up	3.74e-144	1.03e-142
GRMZM2G450833	493	15	62	0.776288	3.1918	2.0397	Up	4.26e-08	1.51e-07
GRMZM2G312078	1143	57	235	1.27235	5.21809	2.03603	Up	7.8e-27	5.97e-26
GRMZM2G038991	1085	3555	14656	83.5966	342.828	2.03597	Up	0	0
GRMZM2G129140	669	36	148	1.37295	5.61469	2.03193	Up	2.1e-17	1.2e-16
GRMZM2G139797	1473	3866	15881	66.9634	273.631	2.03079	Up	0	0
GRMZM2G371942	1378	28	115	0.518427	2.11806	2.03053	Up	7.95e-14	3.91e-13
GRMZM2G318780	2833	5182	21269	46.6691	190.542	2.02957	Up	0	0
GRMZM2G425482	1193	686	2806	14.6711	59.6949	2.02463	Up	1.08e-299	5.53e-298
GRMZM2G479318	2070	510	2086	6.28606	25.5761	2.02457	Up	2.65e-223	1.02e-221
GRMZM2G019185	1644	101	411	1.56747	6.34498	2.01718	Up	3.25e-45	3.59e-44
GRMZM2G121208	1278	45	183	0.89838	3.63421	2.01624	Up	5.58e-21	3.64e-20
GRMZM2G077436	1686	127	516	1.92187	7.76752	2.01494	Up	2.93e-56	3.82e-55
GRMZM2G034206	595	1473	5948	63.1632	253.714	2.00605	Up	0	0
GRMZM2G023285	1546	70	282	1.15523	4.62945	2.00267	Up	3.03e-31	2.57e-30
GRMZM2G055467	1592	37	149	0.592976	2.37538	2.00211	Up	3.31e-17	1.88e-16
GRMZM2G165726	1089	462	1856	10.8241	43.2554	1.99863	Up	1.35e-195	4.7e-194
GRMZM2G004528	2306	1376	5506	15.2243	60.5992	1.99292	Up	0	0
GRMZM5G888934	2217	11	44	0.126592	0.503706	1.9924	Up	5.89e-06	1.77e-05
GRMZM5G873359	358	15	60	1.06902	4.25362	1.9924	Up	1.11e-07	3.84e-07
GRMZM2G078806	1993	531	2117	6.79776	26.959	1.98764	Up	3.2e-221	1.23e-219
GRMZM2G111711	1321	84	334	1.62239	6.41703	1.98379	Up	2.79e-36	2.65e-35
GRMZM2G039996	1453	736	2925	12.9238	51.0917	1.98306	Up	4e-304	2.07e-302
GRMZM2G373420	1069	34	135	0.811484	3.20513	1.98175	Up	1.56e-15	8.24e-15
GRMZM2G109967	1663	330	1307	5.06291	19.9468	1.97812	Up	1.82e-136	4.78e-135
GRMZM2G175856	684	76	301	2.83489	11.1686	1.97809	Up	9.81e-33	8.67e-32
GRMZM2G083725	1424	3064	12093	54.8981	215.533	1.97308	Up	0	0
GRMZM2G082487	1415	1545	6084	27.858	109.125	1.96981	Up	0	0
GRMZM2G336766	872	16	63	0.468147	1.83364	1.96968	Up	6.67e-08	2.33e-07
GRMZM2G162972	737	47	185	1.62708	6.37081	1.96919	Up	1.36e-20	8.72e-20
GRMZM2G146644	1794	701	2756	9.96952	38.9894	1.96749	Up	1.47e-283	7.01e-282
GRMZM2G126972	1292	27	106	0.533187	2.08225	1.96543	Up	2.25e-12	1.03e-11
GRMZM2G701511	833	12	47	0.367549	1.432	1.96202	Up	3.51e-06	1.07e-05
GRMZM2G043521	1196	6909	27004	147.388	573.043	1.95902	Up	0	0
GRMZM2G011240	1341	1121	4377	21.3283	82.8396	1.95755	Up	0	0
GRMZM2G351023	968	57	222	1.50237	5.8206	1.95392	Up	3.54e-24	2.52e-23
GRMZM2G044194	648	3045	11812	119.892	462.635	1.94814	Up	0	0
GRMZM2G092311	1216	74	287	1.55266	5.99016	1.94785	Up	1.1e-30	9.2e-30
GRMZM2G058144	1000	40	155	1.02056	3.93389	1.94659	Up	3.02e-17	1.71e-16
GRMZM2G152801	1406	8	31	0.145172	0.559586	1.94659	Up	0.000194323	0.000497527
GRMZM2G075459	413	5294	20471	327.049	1258	1.94355	Up	0	0
GRMZM2G100988	1018	298	1152	7.46874	28.7207	1.94315	Up	1e-117	2.34e-116
AC199068.2_FG017	1683	44	170	0.667033	2.56363	1.94236	Up	1e-18	6.01e-18
GRMZM2G138455	2177	72	278	0.843826	3.24098	1.94141	Up	1.2e-29	9.8e-29
GRMZM2G019335	1408	14	54	0.25369	0.973378	1.93993	Up	7.72e-07	2.5e-06
GRMZM2G167758	1016	47	181	1.18027	4.52142	1.93766	Up	8.76e-20	5.45e-19
GRMZM2G448656	1042	140	539	3.42798	13.1284	1.93726	Up	8.33e-56	1.08e-54
GRMZM2G400965	648	184	708	7.24472	27.7299	1.93644	Up	1.01e-72	1.62e-71
GRMZM2G176576	2341	762	2931	8.30486	31.7764	1.93593	Up	4.72e-295	2.36e-293
GRMZM2G036113	1847	146	561	2.01681	7.70879	1.93443	Up	6.64e-58	8.89e-57
GRMZM2G041462	1641	447	1709	6.94988	26.4316	1.9272	Up	7.65e-172	2.39e-170
GRMZM2G396527	495	123	470	6.33984	24.0981	1.9264	Up	1.59e-48	1.84e-47
GRMZM2G396248	2197	3280	12532	38.091	144.771	1.92625	Up	0	0
GRMZM2G063498	1751	11	42	0.160282	0.60877	1.92528	Up	1.53e-05	4.4e-05
GRMZM2G061602	2554	43	164	0.429562	1.62972	1.92369	Up	6.64e-18	3.86e-17
GRMZM2G039477	913	4593	17493	128.352	486.277	1.92167	Up	0	0
GRMZM2G079638	1273	2351	8934	47.1197	178.118	1.91843	Up	0	0
GRMZM2G151107	1430	15	57	0.267629	1.01165	1.9184	Up	4.59e-07	1.51e-06
GRMZM2G396767	381	109	414	7.29928	27.5782	1.9177	Up	1.08e-42	1.15e-41
GRMZM2G152172	1536	74	281	1.22919	4.64307	1.91737	Up	1.75e-29	1.43e-28
GRMZM5G863076	912	39	148	1.09106	4.11867	1.91645	Up	3.19e-16	1.73e-15
GRMZM2G145213	1531	496	1879	8.2658	31.1488	1.91395	Up	5.09e-187	1.71e-185
GRMZM2G421033	1417	1115	4213	20.0763	75.4591	1.9102	Up	0	0
AC187843.3_FG006	471	9	34	0.487529	1.8321	1.90994	Up	0.000113726	0.000299201
GRMZM2G463291	1546	151	570	2.49199	9.35741	1.90881	Up	8.54e-58	1.14e-56
GRMZM2G047042	1417	71	268	1.2784	4.80015	1.90874	Up	4.95e-28	3.91e-27
GRMZM2G052412	1163	138	520	3.02746	11.3479	1.90624	Up	8.8e-53	1.09e-51
GRMZM2G008482	1387	201	757	3.69741	13.8519	1.9055	Up	5.2e-76	8.61e-75
GRMZM2G120833	2270	29	109	0.32595	1.21868	1.9026	Up	3.28e-12	1.49e-11
GRMZM2G070442	1772	16	60	0.230375	0.859365	1.89929	Up	2.73e-07	9.11e-07
GRMZM5G829476	973	16	60	0.419552	1.56505	1.89929	Up	2.73e-07	9.11e-07
GRMZM2G105587	791	8	30	0.258043	0.962576	1.89929	Up	0.000312896	0.000778636
GRMZM2G172936	858	133	498	3.95497	14.731	1.89712	Up	2.64e-50	3.14e-49
GRMZM2G137710	1775	115	430	1.65302	6.14837	1.8951	Up	1.33e-43	1.43e-42
GRMZM2G425629	1125	3579	13373	81.1685	301.694	1.89409	Up	0	0
GRMZM2G406643	768	838	3124	27.8395	103.238	1.89077	Up	1.2e-304	6.23e-303
GRMZM2G059453	1691	587	2182	8.85672	32.7493	1.88662	Up	9.97e-213	3.73e-211
GRMZM2G134244	1337	14	52	0.267162	0.987102	1.88548	Up	1.97e-06	6.16e-06
GRMZM2G120304	1401	6026	22310	109.741	404.158	1.88082	Up	0	0
GRMZM2G084885	1696	10	37	0.150436	0.553689	1.87992	Up	6.65e-05	0.000179339
GRMZM2G020552	1017	10	37	0.250875	0.92336	1.87992	Up	6.65e-05	0.000179323
GRMZM2G039187	2004	96	354	1.22223	4.48328	1.87504	Up	1.08e-35	1.01e-34
GRMZM2G362312	1406	54	199	0.979912	3.59218	1.87414	Up	1e-20	6.43e-20
GRMZM2G176486	2004	860	3168	10.9491	40.1215	1.87356	Up	4e-305	2.08e-303
GRMZM2G004795	2032	3291	12094	41.3221	151.055	1.87009	Up	0	0
GRMZM2G148783	2530	223	819	2.24886	8.21587	1.86922	Up	4.97e-80	8.53e-79
GRMZM5G871910	1419	118	433	2.12167	7.74454	1.86798	Up	4.42e-43	4.72e-42
GRMZM2G417945	1613	9	33	0.14236	0.519242	1.86687	Up	0.000182011	0.000467468
GRMZM2G031468	609	15	55	0.628424	2.29211	1.86687	Up	1.16e-06	3.71e-06
GRMZM5G872141	1784	9	33	0.128714	0.469472	1.86687	Up	0.000182011	0.000467428
GRMZM2G164314	1620	697	2547	10.9773	39.9029	1.86197	Up	1.27e-243	5.34e-242
GRMZM2G149683	1062	26	95	0.624637	2.27033	1.86181	Up	1.52e-10	6.32e-10
GRMZM2G019777	2514	239	873	2.42556	8.81331	1.86137	Up	1.03e-84	1.86e-83
GRMZM2G061941	940	158	577	4.28852	15.579	1.86104	Up	1.43e-56	1.87e-55
GRMZM2G069365	2127	17	62	0.20392	0.7398	1.85913	Up	2.56e-07	8.58e-07
GRMZM2G033671	1642	28	102	0.435074	1.57658	1.85747	Up	3.42e-11	1.48e-10
GRMZM2G357660	4559	266	968	1.48864	5.38885	1.85598	Up	2.26e-93	4.38e-92
GRMZM2G136121	2041	11	40	0.137508	0.497402	1.85489	Up	3.89e-05	0.000107568
GRMZM2G441906	916	315	1144	8.77392	31.6972	1.85306	Up	8.8e-110	1.95e-108
GRMZM2G085941	2647	140	508	1.34944	4.8708	1.8518	Up	1.1e-49	1.3e-48
GRMZM2G078650	1773	376	1358	5.41075	19.4393	1.84508	Up	3.25e-129	8.11e-128
GRMZM5G852502	1747	11248	40598	164.271	589.796	1.84414	Up	0	0
AC195340.3_FG004	3444	340	1227	2.5188	9.04215	1.84393	Up	7.82e-117	1.82e-115
GRMZM2G154766	2226	10	36	0.114618	0.410457	1.8404	Up	0.000105913	0.00027974
GRMZM2G005633	1591	5898	21212	94.583	338.378	1.83898	Up	0	0
GRMZM2G380319	1170	343	1233	7.47975	26.7465	1.83829	Up	6.52e-117	1.51e-115
GRMZM2G057086	2340	27	97	0.294392	1.05207	1.83742	Up	1.42e-10	5.94e-10
GRMZM2G017266	914	285	1023	7.95568	28.4066	1.83617	Up	3.64e-97	7.29e-96
AC202435.3_FG001	1161	17	61	0.37359	1.33348	1.83567	Up	4.05e-07	1.34e-06
GRMZM2G172320	1849	17	61	0.23458	0.837304	1.83567	Up	4.05e-07	1.34e-06
GRMZM2G159307	3373	17	61	0.128591	0.458991	1.83567	Up	4.05e-07	1.34e-06
GRMZM2G076345	723	46	165	1.6233	5.7921	1.83516	Up	5.48e-17	3.08e-16
GRMZM2G337190	858	75	269	2.23024	7.95711	1.83504	Up	9.43e-27	7.21e-26
GRMZM2G392737	1332	41	147	0.785341	2.80094	1.83452	Up	2.77e-15	1.45e-14
GRMZM2G118959	1803	233	835	3.29715	11.7539	1.83384	Up	1.66e-79	2.84e-78
GRMZM2G363554	1891	700	2507	9.44463	33.6475	1.83293	Up	8.97e-235	3.62e-233
GRMZM2G369799	1648	2615	9342	40.4849	143.871	1.82932	Up	0	0
GRMZM2G072890	779	159	568	5.20761	18.5055	1.82926	Up	1.84e-54	2.33e-53
GRMZM2G162690	2443	246	875	2.56915	9.09023	1.82302	Up	1.43e-82	2.53e-81
GRMZM2G424397	1008	9	32	0.227804	0.805712	1.82247	Up	0.000289712	0.000723383
GRMZM2G544539	1050	69	245	1.67663	5.92198	1.82051	Up	2.97e-24	2.12e-23
GRMZM2G161274	1214	10084	35719	211.93	746.742	1.81702	Up	0	0
GRMZM2G302245	1586	93	329	1.49609	5.26481	1.81518	Up	6.5e-32	5.61e-31
GRMZM2G367898	1606	58	205	0.921427	3.23965	1.8139	Up	1.91e-20	1.22e-19
GRMZM5G899428	1204	15	53	0.317865	1.11722	1.81343	Up	2.9e-06	8.95e-06
GRMZM2G439389	3823	15	53	0.100107	0.351853	1.81343	Up	2.9e-06	8.95e-06
GRMZM2G176217	1548	23	81	0.379084	1.32802	1.80869	Up	6.97e-09	2.61e-08
GRMZM2G415157	1728	16	56	0.236241	0.822497	1.79975	Up	1.7e-06	5.36e-06
GRMZM2G177915	451	1669	5840	94.4188	328.645	1.79938	Up	0	0
GRMZM2G033515	2653	13119	45852	126.166	438.643	1.79773	Up	0	0
GRMZM2G007867	1741	197	688	2.887	10.0295	1.79661	Up	4.88e-64	7.07e-63
GRMZM2G054139	1329	61	213	1.17107	4.06766	1.79637	Up	6.33e-21	4.12e-20
GRMZM2G335111	1318	41	143	0.793683	2.75366	1.79472	Up	1.65e-14	8.37e-14
GRMZM2G416045	1485	106	369	1.8212	6.30653	1.79195	Up	5.31e-35	4.89e-34
GRMZM2G176474	1651	92	320	1.42174	4.91918	1.79076	Up	1.54e-30	1.29e-29
GRMZM2G125522	1757	82	285	1.19075	4.11683	1.78966	Up	2.39e-27	1.85e-26
GRMZM2G114356	1493	188	653	3.21275	11.1005	1.78875	Up	1.64e-60	2.27e-59
GRMZM2G055143	836	55	191	1.67855	5.79852	1.78847	Up	8.22e-19	4.96e-18
GRMZM2G079381	2471	566	1965	5.84416	20.1827	1.78805	Up	2.57e-178	8.34e-177
GRMZM2G450125	2863	1309	4540	11.6653	40.2462	1.78663	Up	0	0
GRMZM2G048616	1607	1699	5892	26.9747	93.0544	1.78647	Up	0	0
GRMZM2G376416	2032	399	1383	5.00989	17.2738	1.78574	Up	7.5e-126	1.84e-124
GRMZM2G348846	2205	239	828	2.76546	9.53042	1.78502	Up	4.83e-76	8.02e-75
GRMZM2G162535	823	468	1621	14.5086	49.9889	1.7847	Up	4.6e-147	1.28e-145
GRMZM2G348912	606	13	45	0.54733	1.88465	1.78381	Up	2.09e-05	5.95e-05
GRMZM2G030444	1088	13	45	0.304855	1.04972	1.78381	Up	2.09e-05	5.95e-05
GRMZM2G467072	742	190	657	6.53324	22.4725	1.78229	Up	1.41e-60	1.96e-59
GRMZM2G406099	1389	7228	24983	132.768	456.491	1.78168	Up	0	0
GRMZM2G162295	1606	11	38	0.174753	0.600521	1.78089	Up	9.73e-05	0.000258067
GRMZM2G018992	2170	11	38	0.129334	0.444441	1.78089	Up	9.73e-05	0.00025809
GRMZM2G304712	2043	2658	9146	33.1944	113.62	1.7752	Up	0	0
GRMZM2G130868	2188	175	601	2.04065	6.97136	1.77241	Up	3.81e-55	4.86e-54
GRMZM2G086030	5637	8855	30359	40.0792	136.688	1.76996	Up	0	0
GRMZM2G076683	1079	222	761	5.24941	17.9	1.76974	Up	3.19e-69	4.92e-68
GRMZM2G180262	1012	680	2324	17.1438	58.2835	1.7654	Up	7.21e-207	2.62e-205
GRMZM2G452695	1634	80	273	1.24916	4.24034	1.76323	Up	9.28e-26	6.93e-25
GRMZM2G040115	2345	116	395	1.2621	4.27508	1.76013	Up	1.78e-36	1.69e-35
GRMZM2G164482	715	10	34	0.356839	1.20688	1.75793	Up	0.000264348	0.000663282
GRMZM2G108003	1193	10	34	0.213864	0.723317	1.75793	Up	0.000264348	0.000663337
GRMZM2G179465	2616	216	734	2.10666	7.12112	1.75715	Up	3.48e-66	5.19e-65
GRMZM2G070849	1726	837	2840	12.3727	41.7607	1.75499	Up	2.72e-250	1.16e-248
GRMZM2G008468	1345	184	624	3.49039	11.7748	1.75424	Up	2.12e-56	2.77e-55
GRMZM5G884137	2655	511	1731	4.9106	16.5471	1.75261	Up	4.81e-153	1.38e-151
GRMZM2G423137	1545	260	880	4.29362	14.4559	1.75139	Up	1.21e-78	2.06e-77
GRMZM2G050684	2130	528	1787	6.3246	21.2929	1.75133	Up	8.97e-158	2.62e-156
GRMZM2G134628	2629	1544	5221	14.9843	50.4026	1.75005	Up	0	0
GRMZM2G032154	788	267	900	8.64497	28.9872	1.74548	Up	5.08e-80	8.72e-79
GRMZM2G175525	762	73	246	2.44425	8.19352	1.74509	Up	4.73e-23	3.27e-22
GRMZM2G176209	2100	30	101	0.364486	1.22065	1.74372	Up	2.73e-10	1.12e-09
GRMZM2G003752	2066	5795	19509	71.5652	239.66	1.74366	Up	0	0
GRMZM2G127776	562	134	451	6.08341	20.3672	1.74329	Up	6.91e-41	7.11e-40
GRMZM2G008309	1428	282	947	5.03848	16.8311	1.74007	Up	9.53e-84	1.7e-82
GRMZM2G153358	1364	14	47	0.261874	0.874528	1.73963	Up	1.91e-05	5.45e-05
GRMZM2G405503	1734	28	94	0.411991	1.37584	1.73963	Up	1.21e-09	4.78e-09
GRMZM2G070515	3115	408	1369	3.3418	11.1541	1.73888	Up	3.95e-120	9.38e-119
AC233899.1_FG002	1074	40	134	0.950242	3.16658	1.73656	Up	3.88e-13	1.84e-12
GRMZM2G542591	551	20	67	0.926098	3.08612	1.73656	Up	3.15e-07	1.05e-06
GRMZM2G179462	681	5560	18623	208.308	694.053	1.73633	Up	0	0
GRMZM2G105855	1554	106	355	1.74034	5.79786	1.73615	Up	2.37e-32	2.07e-31
GRMZM2G003190	2106	273	913	3.30737	11.0028	1.73411	Up	1.99e-80	3.44e-79
GRMZM2G107665	1875	304	1016	4.13667	13.7525	1.73316	Up	3.15e-89	5.88e-88
GRMZM2G077227	2117	117	391	1.41008	4.68755	1.73306	Up	2.19e-35	2.04e-34
GRMZM2G145989	1782	18	60	0.257717	0.854543	1.72936	Up	1.42e-06	4.51e-06
GRMZM2G479523	1150	12	40	0.266233	0.88278	1.72936	Up	8.84e-05	0.000235273
GRMZM2G377161	915	18	60	0.501915	1.66426	1.72936	Up	1.42e-06	4.51e-06
GRMZM2G024561	873	18	60	0.526062	1.74432	1.72936	Up	1.42e-06	4.51e-06
GRMZM5G894582	984	12	40	0.311146	1.0317	1.72936	Up	8.84e-05	0.000235252
GRMZM2G096831	1678	115	383	1.74858	5.79291	1.72811	Up	1.46e-34	1.33e-33
GRMZM2G097706	1971	132	439	1.7087	5.65286	1.72608	Up	2.58e-39	2.58e-38
GRMZM2G178910	2385	490	1629	5.24187	17.335	1.72553	Up	4.54e-141	1.22e-139
GRMZM5G842877	1467	53	176	0.921774	3.0449	1.72391	Up	1.18e-16	6.55e-16
GRMZM2G431030	760	29	96	0.973561	3.20588	1.71938	Up	1.11e-09	4.37e-09
GRMZM2G031954	2335	310	1026	3.3873	11.1519	1.71909	Up	4.4e-89	8.21e-88
GRMZM2G160840	975	84	278	2.19813	7.23653	1.71902	Up	2.41e-25	1.78e-24
GRMZM2G122577	942	26	86	0.704208	2.31706	1.71822	Up	8.37e-09	3.12e-08
GRMZM2G099420	1413	221	730	3.99051	13.1121	1.71625	Up	9.4e-64	1.36e-62
GRMZM2G048549	1933	3982	13152	52.5591	172.683	1.71612	Up	0	0
GRMZM2G387341	619	190	627	7.83144	25.7079	1.71486	Up	6.08e-55	7.75e-54
GRMZM2G089873	1442	1003	3307	17.7466	58.2048	1.7136	Up	1.4e-281	6.64e-280
GRMZM2G383601	580	17	56	0.747824	2.45047	1.71229	Up	3.78e-06	1.15e-05
GRMZM2G415007	2418	7032	23140	74.1995	242.883	1.71078	Up	0	0
GRMZM2G438438	1912	476	1563	6.35181	20.7473	1.70768	Up	1.73e-133	4.45e-132
GRMZM5G807267	1725	46	151	0.680373	2.22166	1.70724	Up	2.58e-14	1.29e-13
GRMZM5G875732	1843	576	1890	7.97399	26.0272	1.70664	Up	7.11e-161	2.11e-159
GRMZM2G073755	1652	577	1893	8.91137	29.0824	1.70643	Up	4.25e-161	1.26e-159
GRMZM2G342509	1885	79	259	1.06929	3.48721	1.70543	Up	1.8e-23	1.26e-22
GRMZM2G152857	2410	33	108	0.349362	1.13736	1.70289	Up	1.34e-10	5.59e-10
AC195608.3_FG005	666	138	451	5.28669	17.1867	1.70086	Up	1.5e-39	1.5e-38
GRMZM2G342807	2463	188	614	1.94748	6.32695	1.6999	Up	3.37e-53	4.21e-52
GRMZM2G310739	1832	212	691	2.95249	9.57288	1.69702	Up	1.63e-59	2.23e-58
GRMZM2G038821	2264	6141	20013	69.2056	224.35	1.69679	Up	0	0
GRMZM2G138176	1655	762	2483	11.7472	38.0775	1.69662	Up	5.39e-209	1.99e-207
GRMZM2G119623	2188	783	2547	9.13047	29.5442	1.69411	Up	6.94e-214	2.61e-212
GRMZM2G171707	3295	170	551	1.31635	4.24411	1.68892	Up	1.71e-47	1.95e-46
GRMZM2G167563	479	203	657	10.8128	34.8113	1.68681	Up	3.33e-56	4.34e-55
GRMZM2G097342	1006	359	1160	9.1049	29.2651	1.68447	Up	1.11e-97	2.24e-96
GRMZM2G180399	1655	1436	4637	22.1378	71.1098	1.68353	Up	0	0
GRMZM5G865508	1054	58	187	1.404	4.50289	1.68131	Up	4.8e-17	2.7e-16
GRMZM2G171822	1638	132	425	2.05607	6.58514	1.67932	Up	9.98e-37	9.55e-36
GRMZM2G078820	1424	2591	8340	46.4233	148.644	1.67894	Up	0	0
GRMZM2G078324	1052	24	77	0.582068	1.85766	1.67422	Up	8.87e-08	3.08e-07
GRMZM2G169726	753	34	109	1.15203	3.67385	1.67312	Up	1.86e-10	7.7e-10
GRMZM2G439246	1341	544	1741	10.3502	32.9504	1.67064	Up	5.57e-144	1.53e-142
GRMZM2G042421	816	15	48	0.469007	1.49294	1.67047	Up	2.67e-05	7.51e-05
GRMZM2G126582	1289	227	726	4.49316	14.2947	1.66968	Up	4.67e-61	6.51e-60
GRMZM2G028813	1909	112	358	1.49689	4.75957	1.66886	Up	6.25e-31	5.27e-30
GRMZM5G858094	7464	4951	15803	16.9239	53.7351	1.6668	Up	0	0
GRMZM2G133400	1394	55	175	1.00665	3.18614	1.66225	Up	8.22e-16	4.4e-15
GRMZM2G017388	2499	44	140	0.449226	1.42184	1.66225	Up	6.21e-13	2.93e-12
GRMZM2G129860	2011	297	944	3.7681	11.9138	1.66072	Up	2.86e-78	4.84e-77
GRMZM2G014672	1188	213	677	4.57448	14.4631	1.6607	Up	1.25e-56	1.64e-55
GRMZM2G051406	552	17	54	0.785757	2.48282	1.65982	Up	9.01e-06	2.65e-05
GRMZM2G001426	2082	672	2134	8.23507	26.0138	1.65943	Up	2.24e-174	7.11e-173
GRMZM2G167422	1872	29	92	0.395249	1.2473	1.65798	Up	6.18e-09	2.32e-08
GRMZM2G177845	1846	35	111	0.483743	1.52609	1.65753	Up	1.68e-10	6.96e-10
GRMZM2G171912	628	158	501	6.41913	20.2474	1.65728	Up	3.14e-42	3.3e-41
GRMZM5G872256	1775	167	529	2.40047	7.56393	1.65582	Up	1.92e-44	2.1e-43
GRMZM2G426067	2703	12	38	0.11327	0.356802	1.65536	Up	0.000213034	0.000542539
GRMZM2G085836	975	18	57	0.471028	1.48375	1.65536	Up	5.25e-06	1.58e-05
GRMZM2G044358	1446	12	38	0.211734	0.666969	1.65536	Up	0.000213034	0.000542585
GRMZM2G022563	1852	57	180	0.785258	2.46673	1.65136	Up	4.38e-16	2.37e-15
GRMZM2G012756	1140	32	101	0.716183	2.24857	1.65061	Up	1.25e-09	4.93e-09
GRMZM2G180516	1334	13	41	0.248637	0.780042	1.64951	Up	0.000122861	0.000321444
GRMZM2G181231	1991	13	41	0.166591	0.52264	1.64951	Up	0.000122861	0.000321417
GRMZM2G058491	3099	576	1812	4.7422	14.8398	1.64584	Up	1.2e-146	3.33e-145
GRMZM2G075921	3111	14	44	0.114817	0.358957	1.64447	Up	7.1e-05	0.000190871
GRMZM2G170734	1188	63	198	1.35302	4.22999	1.64447	Up	1.88e-17	1.08e-16
GRMZM2G177213	1568	132	414	2.14786	6.70108	1.64149	Up	1e-34	9.18e-34
GRMZM2G010447	1287	316	991	6.26451	19.5427	1.64136	Up	9.67e-81	1.67e-79
GRMZM2G390150	701	2100	6573	76.4328	237.977	1.63856	Up	0	0
GRMZM2G137421	2924	443	1384	3.86549	12.0129	1.63586	Up	1.69e-111	3.78e-110
GRMZM5G816545	1288	293	915	5.80404	18.03	1.63527	Up	2.67e-74	4.34e-73
GRMZM2G125969	2514	233	727	2.36466	7.33938	1.63402	Up	2.47e-59	3.37e-58
GRMZM2G012479	2035	59	184	0.739718	2.29479	1.63332	Up	3.54e-16	1.92e-15
AC233910.1_FG003	432	382	1191	22.561	69.971	1.63293	Up	5.74e-96	1.14e-94
GRMZM2G351318	1572	34	106	0.55183	1.71137	1.63286	Up	6.61e-10	2.66e-09
GRMZM5G883855	2417	37	115	0.390574	1.20757	1.62843	Up	1.35e-10	5.63e-10
GRMZM2G102714	1785	160	497	2.28697	7.06657	1.62757	Up	7.07e-41	7.27e-40
GRMZM2G141399	6035	8102	25143	34.2526	105.738	1.62621	Up	0	0
GRMZM2G451975	1857	31	96	0.42592	1.31205	1.62316	Up	4.95e-09	1.87e-08
GRMZM2G322672	1182	83	257	1.79159	5.51831	1.62298	Up	8.06e-22	5.39e-21
GRMZM2G122848	1276	178	551	3.55916	10.9595	1.62257	Up	6.05e-45	6.67e-44
GRMZM2G127546	1753	779	2409	11.3379	34.8775	1.62114	Up	3.54e-190	1.2e-188
GRMZM2G129451	2526	10166	31431	102.682	315.802	1.62083	Up	0	0
GRMZM2G471814	1095	109	337	2.53975	7.81099	1.62082	Up	4.44e-28	3.51e-27
GRMZM2G179024	2524	333	1029	3.36615	10.347	1.62005	Up	3.05e-82	5.36e-81
GRMZM2G327247	1440	45	139	0.797313	2.44987	1.61949	Up	1.96e-12	9.02e-12
AC155434.2_FG001	930	23	71	0.630991	1.93761	1.61858	Up	5.42e-07	1.77e-06
GRMZM2G010855	1857	7598	23439	104.392	320.345	1.61762	Up	0	0
GRMZM2G325118	1931	412	1270	5.44369	16.6921	1.61651	Up	9.24e-101	1.91e-99
GRMZM2G333775	710	25	77	0.89838	2.75247	1.61533	Up	1.85e-07	6.28e-07
GRMZM5G800211	1784	331	1019	4.73382	14.4967	1.61465	Up	4.45e-81	7.74e-80
GRMZM2G306643	824	1760	5406	54.4959	166.51	1.61138	Up	0	0
GRMZM2G041636	979	57	175	1.48549	4.53676	1.61072	Up	3.52e-15	1.84e-14
GRMZM2G138198	2541	73	224	0.732988	2.23735	1.60993	Up	5.23e-19	3.17e-18
GRMZM2G096435	909	1438	4407	40.3621	123.047	1.60813	Up	0	0
GRMZM2G354338	667	504	1544	19.2789	58.7505	1.60758	Up	3.91e-121	9.34e-120
GRMZM2G090051	1506	33	101	0.559072	1.70211	1.60622	Up	2.59e-09	1e-08
GRMZM2G111152	1715	100	306	1.4877	4.52843	1.60593	Up	2.53e-25	1.87e-24
GRMZM2G029587	1774	215	657	3.09217	9.39944	1.60395	Up	2.06e-52	2.54e-51
GRMZM2G146283	1286	671	2046	13.3125	40.3789	1.60082	Up	6.24e-159	1.83e-157
GRMZM2G380112	1356	22	67	0.413944	1.25402	1.59906	Up	1.41e-06	4.47e-06
GRMZM2G427054	841	70	213	2.12364	6.42797	1.59782	Up	5.75e-18	3.35e-17
GRMZM2G077488	1709	32	97	0.477734	1.44052	1.59231	Up	6.69e-09	2.51e-08
GRMZM2G167649	1836	206	624	2.86268	8.62585	1.5913	Up	2.57e-49	3e-48
GRMZM2G024345	746	69	209	2.35987	7.11046	1.59123	Up	1.46e-17	8.4e-17
GRMZM2G066432	2086	387	1171	4.73342	14.2473	1.58973	Up	7.15e-91	1.35e-89
GRMZM2G152000	1200	43	130	0.914252	2.74949	1.5885	Up	1.95e-11	8.53e-11
GRMZM2G075244	2176	1070	3232	12.5459	37.6966	1.58721	Up	7.64e-247	3.23e-245
GRMZM2G169321	2295	114	344	1.26736	3.80422	1.58577	Up	8.65e-28	6.8e-27
GRMZM2G062499	1797	1849	5575	26.2523	78.7385	1.58462	Up	0	0
GRMZM2G143258	1893	166	500	2.23736	6.70362	1.58314	Up	1.44e-39	1.45e-38
GRMZM2G307992	1007	661	1990	16.7475	50.155	1.58244	Up	4.26e-152	1.22e-150
GRMZM2G404688	671	418	1258	15.894	47.5826	1.58196	Up	8.31e-97	1.66e-95
GRMZM2G150925	1420	132	397	2.37172	7.09565	1.581	Up	1.08e-31	9.25e-31
GRMZM2G033649	2436	781	2345	8.17998	24.4318	1.57859	Up	2.98e-178	9.67e-177
GRMZM2G084859	782	62	186	2.02285	6.03666	1.57736	Up	1.31e-15	6.95e-15
GRMZM2G107377	1931	36	108	0.475662	1.41949	1.57736	Up	1.2e-09	4.73e-09
GRMZM5G853245	1905	2560	7663	34.2865	102.093	1.57416	Up	0	0
GRMZM5G851485	1313	97	290	1.88489	5.60562	1.57239	Up	2.11e-23	1.47e-22
GRMZM2G082855	3756	78	233	0.529844	1.57442	1.57118	Up	4.42e-19	2.69e-18
GRMZM2G178074	1459	257	766	4.49424	13.3249	1.56797	Up	6.62e-59	8.99e-58
GRMZM2G112402	1452	573	1707	10.0685	29.8371	1.56725	Up	6.05e-129	1.5e-127
GRMZM2G542272	669	3310	9848	126.235	373.605	1.5654	Up	0	0
GRMZM2G092758	343	115	342	8.55426	25.3059	1.56476	Up	3.88e-27	3e-26
GRMZM2G000261	1463	38	113	0.662701	1.96031	1.56465	Up	6.26e-10	2.52e-09
GRMZM2G067171	1754	108	321	1.57099	4.64479	1.56394	Up	1.51e-25	1.12e-24
GRMZM5G856929	1550	211	627	3.4732	10.2666	1.56362	Up	2.43e-48	2.8e-47
GRMZM2G098015	1251	60	178	1.22369	3.61121	1.56124	Up	8.45e-15	4.33e-14
GRMZM2G080079	1295	116	344	2.28542	6.74185	1.56068	Up	3.45e-27	2.66e-26
GRMZM2G124045	790	56	166	1.80859	5.333	1.56008	Up	6.94e-14	3.42e-13
GRMZM2G125455	2147	237	702	2.8164	8.29842	1.55898	Up	1.08e-53	1.36e-52
GRMZM2G010468	2113	121	358	1.46105	4.30005	1.55735	Up	3.79e-28	3e-27
GRMZM2G153096	993	91	269	2.33814	6.87533	1.55607	Up	1.64e-21	1.09e-20
GRMZM2G048274	3385	40	118	0.301495	0.884736	1.55311	Up	3.26e-10	1.33e-09
GRMZM2G067702	1376	73	215	1.35358	3.96561	1.55077	Up	2.04e-17	1.17e-16
GRMZM5G871418	1961	803	2363	10.4476	30.5827	1.54955	Up	7.53e-175	2.39e-173
GRMZM2G180328	1420	1179	3469	21.1838	62.0021	1.54935	Up	1.08e-255	4.75e-254
GRMZM2G136765	2738	731	2150	6.81181	19.9294	1.54879	Up	3.73e-159	1.1e-157
GRMZM2G076972	802	4787	14063	152.289	445.035	1.54711	Up	0	0
GRMZM2G104246	1546	128	376	2.11241	6.17261	1.54699	Up	3.26e-29	2.65e-28
GRMZM2G318213	800	255	749	8.13259	23.7619	1.54687	Up	1.53e-56	2.01e-55
GRMZM2G051787	1733	167	490	2.45865	7.17609	1.54533	Up	1.6e-37	1.55e-36
GRMZM5G879278	2327	821	2408	9.00172	26.2634	1.54478	Up	2.39e-177	7.7e-176
GRMZM5G868917	857	58	170	1.72674	5.03452	1.54381	Up	5.43e-14	2.69e-13
GRMZM2G148333	2115	983	2881	11.8583	34.5719	1.5437	Up	1.42e-211	5.27e-210
GRMZM2G112428	1353	184	538	3.46975	10.0919	1.5403	Up	7.57e-41	7.77e-40
GRMZM2G064050	2549	262	766	2.62247	7.62692	1.54018	Up	1.98e-57	2.63e-56
GRMZM2G137176	1303	89	260	1.74271	5.0643	1.53903	Up	1.55e-20	9.92e-20
GRMZM2G158009	1373	213	622	3.95811	11.4977	1.53846	Up	6.97e-47	7.9e-46
GRMZM2G091201	908	8093	23632	227.406	660.549	1.53839	Up	0	0
GRMZM2G085022	917	24	70	0.66776	1.9374	1.53672	Up	1.66e-06	5.23e-06
GRMZM2G051619	1547	1766	5147	29.1259	84.4411	1.53564	Up	0	0
GRMZM2G110851	2007	35	102	0.444938	1.28986	1.53554	Up	6.95e-09	2.6e-08
GRMZM5G868381	432	35	102	2.06711	5.99248	1.53554	Up	6.95e-09	2.6e-08
GRMZM2G085998	1340	23	67	0.437927	1.269	1.53493	Up	2.85e-06	8.79e-06
GRMZM2G107771	1386	373	1086	6.86632	19.8864	1.53417	Up	3.16e-80	5.45e-79
GRMZM2G085641	2434	194	564	2.03357	5.88097	1.53204	Up	2.04e-42	2.15e-41
GRMZM2G081445	1943	180	523	2.36362	6.83155	1.53121	Up	2e-39	2e-38
GRMZM2G459820	2930	296	860	2.57752	7.4494	1.53114	Up	1.01e-63	1.45e-62
GRMZM2G124011	983	52	151	1.34967	3.89864	1.53036	Up	1.91e-12	8.8e-12
GRMZM2G113554	2058	134	389	1.66126	4.79727	1.52994	Up	1.05e-29	8.58e-29
GRMZM2G147544	2548	29	84	0.290387	0.836701	1.52673	Up	1.7e-07	5.79e-07
GRMZM2G438202	1672	756	2189	11.5362	33.2277	1.52621	Up	1.38e-158	4.03e-157
GRMZM2G076017	968	37	107	0.975225	2.80542	1.52441	Up	3.59e-09	1.37e-08
GRMZM2G018070	1128	3191	9226	72.1766	207.584	1.52409	Up	0	0
GRMZM2G043921	987	2708	7826	70.0019	201.239	1.52345	Up	0	0
GRMZM2G337581	1250	36	104	0.734803	2.11161	1.52291	Up	6.11e-09	2.3e-08
GRMZM2G340444	1146	27	78	0.601115	1.72743	1.52291	Up	4.97e-07	1.63e-06
AC196488.3_FG007	1059	80	231	1.9274	5.53613	1.52222	Up	3.84e-18	2.25e-17
GRMZM2G458052	579	240	693	10.5758	30.377	1.52222	Up	2.93e-51	3.53e-50
GRMZM2G094871	1612	308	889	4.87488	13.9967	1.52165	Up	3.15e-65	4.62e-64
GRMZM2G056903	1852	635	1832	8.74805	25.1058	1.52099	Up	2.21e-132	5.65e-131
GRMZM2G013002	1857	78	225	1.07167	3.07511	1.52078	Up	1.09e-17	6.32e-17
GRMZM2G101282	1260	719	2074	14.5592	41.7762	1.52075	Up	1.41e-149	3.97e-148
GRMZM2G000361	987	1528	4405	39.4989	113.271	1.5199	Up	0	0
GRMZM2G177928	1894	1067	3074	14.3735	41.1921	1.51896	Up	2.36e-220	9.02e-219
GRMZM2G173124	2200	1174	3381	13.6152	39.0043	1.51842	Up	4.97e-242	2.06e-240
GRMZM2G030717	756	149	429	5.02855	14.4021	1.51806	Up	3.04e-32	2.65e-31
GRMZM2G121115	1336	33	95	0.630211	1.80471	1.51786	Up	3.01e-08	1.08e-07
GRMZM2G083156	1456	74	213	1.29673	3.71286	1.51765	Up	8.91e-17	4.96e-16
GRMZM2G316789	1237	49	141	1.01066	2.89294	1.51724	Up	1.39e-11	6.12e-11
GRMZM2G021459	759	270	776	9.07613	25.9484	1.5155	Up	7.86e-57	1.03e-55
GRMZM2G034197	2870	364	1046	3.23592	9.24996	1.51527	Up	5.7e-76	9.44e-75
GRMZM2G078267	1328	237	681	4.55333	13.0149	1.51517	Up	4.54e-50	5.37e-49
GRMZM2G088290	834	237	681	7.25038	20.7239	1.51517	Up	4.54e-50	5.37e-49
GRMZM2G423861	4546	1295	3714	7.26807	20.7349	1.51242	Up	3.98e-264	1.78e-262
GRMZM2G135291	2232	150	430	1.71465	4.8895	1.51177	Up	3.97e-32	3.45e-31
GRMZM2G090493	1734	221	633	3.25178	9.26499	1.51056	Up	1.85e-46	2.08e-45
GRMZM2G064853	1606	286	819	4.54359	12.9428	1.51025	Up	1.38e-59	1.89e-58
GRMZM2G441444	1131	29	83	0.654205	1.86254	1.50946	Up	2.55e-07	8.54e-07
GRMZM2G083248	1914	43	123	0.573199	1.631	1.50865	Up	3.31e-10	1.35e-09
GRMZM2G047875	2442	571	1632	5.9658	16.9615	1.50748	Up	1.29e-116	2.99e-115
GRMZM2G160064	1075	14	40	0.332275	0.944369	1.50697	Up	0.000382298	0.000942811
AC196171.6_FG002	909	28	80	0.78591	2.23366	1.50697	Up	4.35e-07	1.43e-06
GRMZM2G044469	1566	118	337	1.92251	5.46171	1.50636	Up	2.14e-25	1.58e-24
GRMZM2G023683	952	90	257	2.41204	6.85151	1.50617	Up	9.94e-20	6.16e-19
GRMZM2G172930	1828	302	862	4.21511	11.968	1.50554	Up	2.43e-62	3.43e-61
GRMZM2G000044	1102	20	57	0.463049	1.31275	1.50336	Up	2.16e-05	6.14e-05
GRMZM2G141071	810	20	57	0.629975	1.78599	1.50336	Up	2.16e-05	6.14e-05
GRMZM2G701553	1122	53	151	1.20521	3.41566	1.50288	Up	3.73e-12	1.69e-11
GRMZM2G096876	1524	71	202	1.18864	3.36401	1.50086	Up	9.48e-16	5.05e-15
GRMZM2G064605	1234	90	256	1.86083	5.2652	1.50055	Up	1.47e-19	9.08e-19
AC194666.2_FG010	1410	32	91	0.579041	1.63799	1.50019	Up	7.66e-08	2.67e-07
GRMZM2G004617	801	25	71	0.796317	2.24966	1.49829	Up	2.18e-06	6.79e-06
GRMZM2G085474	2110	816	2317	9.86703	27.8698	1.49802	Up	3.08e-163	9.28e-162
GRMZM2G351747	2115	37	105	0.446344	1.26	1.49719	Up	7.98e-09	2.98e-08
GRMZM2G158162	3523	279	791	2.02055	5.69841	1.49581	Up	8.06e-57	1.06e-55
GRMZM2G151204	1973	877	2486	11.341	31.979	1.49558	Up	1.4e-174	4.43e-173
GRMZM2G301860	1175	259	732	5.62394	15.8111	1.49129	Up	1.75e-52	2.16e-51
GRMZM2G009080	1142	176	497	3.93211	11.0454	1.49007	Up	3.92e-36	3.7e-35
GRMZM2G510522	824	17	48	0.526381	1.47844	1.4899	Up	0.000110649	0.000291309
GRMZM2G017244	1714	28	79	0.416798	1.16979	1.48882	Up	6.49e-07	2.11e-06
GRMZM2G156126	2392	341	962	3.63724	10.2071	1.48866	Up	3.01e-68	4.59e-67
GRMZM2G168108	2379	50	141	0.536234	1.50423	1.48809	Up	2.69e-11	1.17e-10
GRMZM2G156620	2373	187	527	2.01059	5.63642	1.48716	Up	4.15e-38	4.07e-37
GRMZM2G020666	1723	16	45	0.236926	0.662853	1.48425	Up	0.000191255	0.000490087
GRMZM2G442658	2277	29723	83557	333.049	931.344	1.48358	Up	0	0
GRMZM5G886006	1346	121	340	2.29361	6.41098	1.48293	Up	4.67e-25	3.42e-24
GRMZM2G104989	402	21	59	1.33282	3.72491	1.48272	Up	1.88e-05	5.37e-05
GRMZM2G059308	1921	208	583	2.76258	7.70249	1.47931	Up	1.15e-41	1.2e-40
GRMZM2G003014	241	91	255	9.63392	26.8543	1.47896	Up	4.17e-19	2.54e-18
GRMZM2G072205	2375	121	339	1.29987	3.62265	1.47868	Up	6.88e-25	5.01e-24
GRMZM2G154460	2007	1517	4250	19.2849	53.7442	1.47864	Up	4.7e-292	2.32e-290
GRMZM2G125037	1776	15	42	0.21549	0.600201	1.47783	Up	0.000331186	0.00082138
GRMZM2G434935	872	34	95	0.994812	2.76501	1.47479	Up	5.83e-08	2.05e-07
GRMZM2G064590	1827	24	67	0.335159	0.930736	1.47352	Up	5.55e-06	1.67e-05
AC213654.3_FG004	1089	38	106	0.890296	2.47041	1.47239	Up	1.03e-08	3.83e-08
GRMZM2G067734	2356	99	276	1.07211	2.9732	1.47157	Up	2.05e-20	1.31e-19
GRMZM2G376061	859	536	1489	15.9203	43.9938	1.46644	Up	2.35e-102	4.92e-101
GRMZM2G138410	1651	467	1297	7.21686	19.9381	1.46608	Up	2.3e-89	4.29e-88
GRMZM2G053140	2831	1856	5152	16.7269	46.1877	1.46533	Up	0	0
GRMZM2G175453	2531	1471	4082	14.8286	40.9328	1.46488	Up	9.85e-277	4.61e-275
GRMZM5G871093	1065	144	399	3.44978	9.50853	1.46272	Up	1.42e-28	1.13e-27
GRMZM2G096610	914	26	72	0.725781	1.99929	1.46188	Up	2.82e-06	8.7e-06
GRMZM2G129450	556	4416	12224	202.644	557.993	1.4613	Up	0	0
GRMZM2G058470	1014	1621	4485	40.7872	112.257	1.46062	Up	1.55e-302	7.98e-301
GRMZM2G365731	2624	80	221	0.777866	2.13756	1.45837	Up	1.92e-16	1.06e-15
GRMZM2G479906	4554	12519	34538	70.1383	192.484	1.45646	Up	0	0
GRMZM2G075387	1635	301	830	4.69707	12.884	1.45575	Up	3.03e-57	4.01e-56
AC212720.3_FG006	597	41	113	1.75222	4.8039	1.45503	Up	4.61e-09	1.75e-08
GRMZM2G177046	953	41	113	1.09766	3.00937	1.45503	Up	4.61e-09	1.75e-08
GRMZM2G314582	472	16	44	0.864881	2.36592	1.45183	Up	0.00028592	0.000714387
GRMZM2G107479	652	20	55	0.782638	2.14094	1.45183	Up	4.81e-05	0.000132059
GRMZM2G154211	2612	24	66	0.234432	0.6413	1.45183	Up	8.25e-06	2.44e-05
GRMZM5G854533	1168	20	55	0.436884	1.19512	1.45183	Up	4.81e-05	0.000132071
GRMZM2G123774	1857	16	44	0.21983	0.601355	1.45183	Up	0.00028592	0.000714446
GRMZM2G030955	1531	555	1526	9.24903	25.297	1.45159	Up	2.7e-103	5.69e-102
GRMZM2G046101	2197	351	965	4.0762	11.1478	1.45146	Up	5.52e-66	8.21e-65
GRMZM2G099340	891	853	2344	24.4259	66.7683	1.45075	Up	1.68e-157	4.92e-156
GRMZM5G889644	1866	107	294	1.46302	3.99877	1.4506	Up	3.21e-21	2.11e-20
GRMZM2G031200	1432	95	261	1.69262	4.62581	1.45045	Up	5.25e-19	3.18e-18
GRMZM2G128928	816	87	239	2.72024	7.43358	1.45032	Up	1.58e-17	9.06e-17
GRMZM2G083711	1504	59	162	1.00088	2.73374	1.44961	Up	2.45e-12	1.12e-11
GRMZM2G300692	2740	548	1504	5.1028	13.9312	1.44895	Up	1.46e-101	3.05e-100
GRMZM2G029407	2361	58	159	0.626773	1.70919	1.4473	Up	4.13e-12	1.87e-11
GRMZM2G528319	281	27	74	2.45152	6.68368	1.44696	Up	2.44e-06	7.59e-06
AC197432.4_FG001	927	23	63	0.633034	1.72485	1.44612	Up	1.41e-05	4.09e-05
GRMZM2G154987	1247	19	52	0.388746	1.05834	1.44491	Up	8.28e-05	0.000221292
GRMZM2G107754	2138	196	536	2.33898	6.36279	1.44378	Up	3.96e-37	3.81e-36
GRMZM5G848550	588	90	246	3.9052	10.6181	1.44306	Up	7.12e-18	4.13e-17
GRMZM2G152419	2495	77	210	0.787406	2.13619	1.43986	Up	1.99e-15	1.05e-14
GRMZM2G475956	1510	221	601	3.73417	10.1015	1.43572	Up	4.26e-41	4.41e-40
GRMZM2G362298	2180	638	1735	7.46694	20.1992	1.43571	Up	2.7e-115	6.2e-114
GRMZM2G142776	722	28	76	0.989463	2.67157	1.43297	Up	2.11e-06	6.6e-06
GRMZM2G052476	2344	38	103	0.413623	1.11524	1.43097	Up	3.32e-08	1.19e-07
GRMZM2G062650	1643	37999	102858	590.083	1588.88	1.42902	Up	0	0
GRMZM2G351482	1206	136	368	2.8772	7.74445	1.4285	Up	1.31e-25	9.7e-25
GRMZM2G180916	1789	365	987	5.20548	14.0022	1.42755	Up	7.87e-66	1.17e-64
GRMZM2G303149	888	3773	10201	108.406	291.555	1.42732	Up	0	0
GRMZM2G446737	784	64	173	2.08278	5.60042	1.42703	Up	8.26e-13	3.87e-12
GRMZM2G072029	1782	869	2345	12.442	33.3984	1.42456	Up	2.32e-153	6.67e-152
GRMZM2G063575	2194	105	283	1.22104	3.27371	1.42281	Up	6.09e-20	3.81e-19
GRMZM2G340935	1712	84	226	1.25186	3.35039	1.42026	Up	3.47e-16	1.88e-15
GRMZM2G069708	1454	914	2459	16.0384	42.9224	1.4202	Up	5.47e-160	1.61e-158
GRMZM2G393349	1064	258	694	6.18667	16.5542	1.41996	Up	1.91e-46	2.15e-45
GRMZM2G154960	1659	854	2297	13.1338	35.1402	1.41984	Up	1.6e-149	4.51e-148
GRMZM2G023059	1068	45	121	1.07503	2.87544	1.41941	Up	2.61e-09	1.01e-08
GRMZM2G308219	1467	32	86	0.556543	1.48785	1.41866	Up	5.44e-07	1.78e-06
GRMZM2G146541	654	171	459	6.67109	17.8125	1.4169	Up	3.49e-31	2.96e-30
GRMZM2G121333	2140	195	523	2.32487	6.20266	1.41574	Up	2.91e-35	2.7e-34
GRMZM2G025854	2456	44	118	0.457091	1.21939	1.41561	Up	4.42e-09	1.68e-08
GRMZM2G175398	2242	22	59	0.25036	0.667893	1.41561	Up	3.58e-05	9.94e-05
GRMZM2G017666	1078	22	59	0.520694	1.38907	1.41561	Up	3.58e-05	9.94e-05
GRMZM2G043191	1629	508	1362	7.95648	21.22	1.41522	Up	5.28e-89	9.83e-88
GRMZM2G416110	924	295	790	8.1457	21.6993	1.41354	Up	2.77e-52	3.4e-51
GRMZM2G060114	2265	486	1301	5.47453	14.578	1.41299	Up	6.68e-85	1.21e-83
GRMZM2G042712	1495	65	174	1.1093	2.95392	1.41297	Up	1.05e-12	4.88e-12
GRMZM2G148277	1794	40	107	0.568874	1.51374	1.41194	Up	2.48e-08	8.96e-08
GRMZM5G899476	1469	83	222	1.44157	3.83549	1.41177	Up	8.52e-16	4.55e-15
GRMZM2G174347	1193	1254	3354	26.8186	71.3531	1.41174	Up	1.5e-215	5.64e-214
GRMZM5G828362	867	43	115	1.2654	3.36643	1.41162	Up	7.48e-09	2.8e-08
GRMZM2G107276	890	54	144	1.54804	4.10641	1.40744	Up	1.06e-10	4.45e-10
GRMZM2G416105	1090	45	120	1.05333	2.79412	1.40744	Up	3.82e-09	1.46e-08
GRMZM2G081930	1341	102	272	1.94066	5.1479	1.40744	Up	6.15e-19	3.72e-18
GRMZM2G170128	2340	2498	6660	27.2367	72.2352	1.40715	Up	0	0
GRMZM2G129761	1292	4402	11731	86.9293	230.443	1.40649	Up	0	0
GRMZM2G104925	2489	137	365	1.40435	3.72184	1.40612	Up	7.45e-25	5.42e-24
GRMZM2G161335	1811	4789	12755	67.4691	178.753	1.40566	Up	0	0
GRMZM5G859220	848	50	133	1.50436	3.98058	1.40382	Up	5.9e-10	2.38e-09
GRMZM2G160444	1750	523	1388	7.62504	20.1299	1.40052	Up	2.83e-89	5.28e-88
GRMZM2G028234	1060	26	69	0.625815	1.65209	1.40048	Up	9.06e-06	2.67e-05
GRMZM5G861678	1539	23	61	0.381301	1.00596	1.39957	Up	3.08e-05	8.61e-05
GRMZM2G138067	1019	242	641	6.05926	15.9652	1.39772	Up	4.72e-42	4.94e-41
GRMZM2G433137	978	34	90	0.88699	2.33558	1.39679	Up	4.05e-07	1.34e-06
GRMZM2G115422	1960	414	1095	5.38918	14.1791	1.39563	Up	1.89e-70	2.97e-69
GRMZM2G476230	1414	481	1272	8.67909	22.8312	1.39539	Up	1.6e-81	2.79e-80
GRMZM2G463415	1946	339	896	4.44463	11.6857	1.39461	Up	6.59e-58	8.83e-57
GRMZM5G834952	611	28	74	1.16922	3.07384	1.3945	Up	4.57e-06	1.38e-05
GRMZM2G438456	2520	56	148	0.566978	1.49057	1.3945	Up	7.91e-11	3.35e-10
GRMZM2G378167	1136	109	288	2.44809	6.43435	1.39414	Up	1.06e-19	6.58e-19
GRMZM2G175444	913	546	1442	15.2581	40.0853	1.3935	Up	5.51e-92	1.05e-90
GRMZM2G018275	1393	410	1081	7.50951	19.6954	1.39107	Up	3.09e-69	4.78e-68
GRMZM2G013987	1157	1067	2812	23.5293	61.684	1.39043	Up	5.79e-177	1.86e-175
GRMZM2G078379	4793	1396	3677	7.43116	19.4705	1.38963	Up	1.42e-230	5.68e-229
GRMZM2G117193	2163	79	208	0.931857	2.4406	1.38906	Up	1.44e-14	7.34e-14
GRMZM2G464818	1517	19	50	0.319556	0.836517	1.38833	Up	0.000181097	0.000465358
GRMZM2G135175	2099	46	121	0.559144	1.46306	1.3877	Up	4.81e-09	1.82e-08
GRMZM2G055435	1322	199	522	3.84061	10.0214	1.38368	Up	4.7e-34	4.25e-33
GRMZM2G069722	1895	3495	9154	47.0562	122.6	1.38151	Up	0	0
GRMZM2G169669	2385	42	110	0.449303	1.17056	1.38144	Up	2.7e-08	9.71e-08
AC197672.3_FG002	6978	2986	7817	10.9179	28.4315	1.3808	Up	0	0
GRMZM2G076896	1188	180	471	3.86576	10.0622	1.38013	Up	8.99e-31	7.55e-30
GRMZM2G070475	1216	104	272	2.18212	5.67709	1.37942	Up	2.05e-18	1.22e-17
GRMZM2G135052	1383	1107	2890	20.4223	53.0354	1.37681	Up	3.84e-179	1.25e-177
GRMZM2G176352	1013	461	1203	11.611	30.1402	1.3762	Up	1.25e-75	2.06e-74
GRMZM2G085964	1283	937	2445	18.6334	48.3663	1.37611	Up	9.52e-152	2.72e-150
GRMZM2G341479	1544	28	73	0.462689	1.19996	1.37487	Up	6.69e-06	2e-05
GRMZM2G123305	1257	220	573	4.46546	11.5694	1.37343	Up	8.05e-37	7.71e-36
GRMZM5G842214	1361	134	349	2.51203	6.50815	1.37339	Up	4.72e-23	3.27e-22
GRMZM2G166452	903	90	234	2.54292	6.57686	1.37091	Up	6.49e-16	3.49e-15
GRMZM2G437435	2375	85	221	0.913133	2.36167	1.37091	Up	4.12e-15	2.14e-14
GRMZM2G520811	1324	25	65	0.48176	1.24599	1.37091	Up	2.27e-05	6.42e-05
GRMZM2G341934	1768	464	1206	6.69598	17.3123	1.37043	Up	2.43e-75	3.99e-74
GRMZM2G136571	1530	119	309	1.98442	5.12575	1.36904	Up	1.7e-20	1.09e-19
GRMZM2G368765	1158	56	145	1.23384	3.17797	1.36495	Up	2.43e-10	9.99e-10
GRMZM2G380656	1283	2035	5269	40.4684	104.23	1.3649	Up	0	0
GRMZM5G892769	1609	376	973	5.96225	15.3478	1.36411	Up	1.03e-60	1.43e-59
GRMZM2G475702	2095	116	300	1.41271	3.63436	1.36324	Up	7.99e-20	4.98e-19
GRMZM2G110579	2450	53	137	0.551936	1.4192	1.36251	Up	8e-10	3.19e-09
GRMZM2G139811	2618	815	2106	7.94267	20.4164	1.36203	Up	5.73e-129	1.43e-127
GRMZM2G041761	1750	1805	4664	26.3159	67.6411	1.36197	Up	3.74e-283	1.79e-281
GRMZM2G039278	1878	252	651	3.4236	8.79783	1.36163	Up	4.4e-41	4.55e-40
GRMZM2G126505	2251	882	2275	9.99705	25.6505	1.35941	Up	9.29e-139	2.46e-137
GRMZM2G382914	1985	20825	53710	267.672	686.728	1.35927	Up	0	0
GRMZM2G474113	653	83	214	3.24297	8.31746	1.35883	Up	1.68e-14	8.5e-14
GRMZM2G439598	679	177	456	6.65093	17.0445	1.35768	Up	3.79e-29	3.07e-28
GRMZM2G131591	1419	1942	4996	34.9177	89.3573	1.35563	Up	5.13e-301	2.63e-299
GRMZM2G106263	2270	716	1841	8.04759	20.5834	1.35486	Up	4.35e-112	9.79e-111
GRMZM2G139834	1608	72	185	1.14242	2.91995	1.35385	Up	1.14e-12	5.32e-12
GRMZM2G318592	1348	65	167	1.23027	3.14425	1.35373	Up	1.43e-11	6.29e-11
GRMZM2G124335	2470	371	953	3.83227	9.79233	1.35346	Up	8.17e-59	1.11e-57
GRMZM2G158045	1842	387	994	5.36043	13.6958	1.35331	Up	2.94e-61	4.12e-60
GRMZM2G002240	1534	30	77	0.49897	1.27396	1.35229	Up	4.91e-06	1.48e-05
GRMZM2G385818	1135	23	59	0.517024	1.31931	1.35148	Up	6.6e-05	0.000178071
GRMZM2G066326	1567	146	374	2.37718	6.05749	1.34947	Up	5.55e-24	3.93e-23
GRMZM2G045664	914	2469	6323	68.9213	175.577	1.34908	Up	0	0
GRMZM2G091715	868	1292	3308	37.9771	96.7244	1.34875	Up	1.78e-198	6.3e-197
GRMZM2G431850	3067	59	151	0.490814	1.24955	1.34816	Up	1.54e-10	6.42e-10
GRMZM2G404237	2199	27	69	0.313269	0.796369	1.34604	Up	1.66e-05	4.77e-05
GRMZM2G416625	1631	45	115	0.703942	1.78951	1.34604	Up	2.49e-08	8.96e-08
GRMZM2G462924	740	146	373	5.03384	12.7929	1.34561	Up	7.98e-24	5.63e-23
GRMZM2G044677	364	92	235	6.44859	16.3854	1.34535	Up	1.45e-15	7.67e-15
GRMZM2G046186	691	56	143	2.0677	5.25228	1.34491	Up	5.08e-10	2.05e-09
GRMZM2G110988	1734	188	480	2.76622	7.02558	1.3447	Up	3.57e-30	2.96e-29
GRMZM2G098187	3383	212	541	1.59887	4.05869	1.34396	Up	8.97e-34	8.08e-33
GRMZM5G861269	1059	207	528	4.98716	12.654	1.34331	Up	5.6e-33	4.97e-32
GRMZM2G381267	1624	618	1573	9.70915	24.5829	1.34024	Up	1.72e-94	3.35e-93
GRMZM2G081536	633	4512	11476	181.863	460.126	1.33918	Up	0	0
GRMZM2G060720	1508	35	89	0.592168	1.49789	1.33885	Up	1.07e-06	3.42e-06
GRMZM2G075794	1129	188	478	4.24857	10.7454	1.33868	Up	7.36e-30	6.06e-29
GRMZM2G132450	2424	236	600	2.48404	6.28216	1.33857	Up	4.66e-37	4.49e-36
GRMZM2G065394	2039	98	249	1.22627	3.09936	1.33769	Up	2.83e-16	1.54e-15
GRMZM2G461804	1641	39	99	0.606366	1.53115	1.33635	Up	2.75e-07	9.17e-07
GRMZM5G803308	1441	4473	11344	79.1979	199.799	1.33501	Up	0	0
GRMZM5G822237	1029	1369	3471	33.9443	85.611	1.33463	Up	7.57e-205	2.73e-203
GRMZM2G099669	1167	126	319	2.75473	6.93761	1.33253	Up	2.57e-20	1.63e-19
GRMZM2G138330	1431	633	1602	11.2861	28.4127	1.33199	Up	2.62e-95	5.15e-94
GRMZM2G042198	2347	34	86	0.369611	0.929984	1.3312	Up	1.81e-06	5.69e-06
GRMZM2G180422	2318	1770	4477	19.4822	49.0189	1.33118	Up	1.4e-262	6.22e-261
GRMZM2G147942	2938	74	187	0.642626	1.6154	1.32984	Up	1.75e-12	8.06e-12
GRMZM2G033724	3149	542	1366	4.39142	11.0095	1.32599	Up	5.47e-81	9.49e-80
GRMZM2G043075	2326	25	63	0.274226	0.687418	1.32582	Up	4.8e-05	0.000131758
GRMZM2G543920	728	114	287	3.99532	10.0055	1.32442	Up	2.84e-18	1.68e-17
GRMZM5G845018	1307	58	146	1.13222	2.83509	1.32424	Up	5.38e-10	2.17e-09
GRMZM2G458082	897	29	73	0.824867	2.06548	1.32424	Up	1.21e-05	3.52e-05
GRMZM5G889052	2332	1061	2669	11.6082	29.0476	1.32327	Up	6.11e-156	1.78e-154
GRMZM2G070351	1872	258	649	3.51635	8.79891	1.32325	Up	2.82e-39	2.82e-38
GRMZM5G867121	812	165	415	5.1845	12.9713	1.32304	Up	1.07e-25	8e-25
GRMZM2G062577	1780	66	166	0.946025	2.36689	1.32304	Up	3.66e-11	1.58e-10
GRMZM2G357595	1331	2628	6598	50.3763	125.813	1.32046	Up	0	0
GRMZM2G404380	916	96	241	2.67396	6.67747	1.32033	Up	1.63e-15	8.59e-15
GRMZM2G141473	4649	9341	23435	51.264	127.937	1.31941	Up	0	0
GRMZM2G469409	1692	632	1585	9.53005	23.7749	1.31888	Up	6.43e-93	1.24e-91
GRMZM2G172365	1479	87	218	1.50082	3.74092	1.31764	Up	3.91e-14	1.95e-13
GRMZM2G160902	1711	614	1537	9.15581	22.7989	1.3162	Up	6.96e-90	1.3e-88
GRMZM2G083875	1077	1004	2513	23.7846	59.2198	1.31605	Up	1.01e-145	2.8e-144
GRMZM2G384780	1972	22	55	0.284639	0.707858	1.31433	Up	0.000163934	0.000423232
GRMZM2G137326	683	30	75	1.12067	2.78696	1.31433	Up	1.03e-05	3.02e-05
GRMZM2G080252	965	52	130	1.37485	3.41906	1.31433	Up	5.83e-09	2.2e-08
GRMZM2G039106	4018	257	642	1.63193	4.05523	1.3132	Up	1.95e-38	1.93e-37
GRMZM2G062488	2217	371	926	4.2696	10.6007	1.31199	Up	1.32e-54	1.67e-53
GRMZM5G899168	1419	275	685	4.94457	12.2518	1.30907	Up	1.05e-40	1.07e-39
GRMZM2G018336	1354	147	366	2.76998	6.86045	1.30843	Up	1.74e-22	1.19e-21
AC226368.2_FG006	1641	45	112	0.699653	1.73221	1.3079	Up	7.44e-08	2.6e-07
GRMZM2G137802	2136	618	1538	7.38186	18.2745	1.30777	Up	4.53e-89	8.44e-88
GRMZM2G377613	940	291	724	7.89848	19.5479	1.30737	Up	7.6e-43	8.09e-42
AC219156.3_FG002	1146	29	72	0.645642	1.59455	1.30434	Up	1.75e-05	5e-05
GRMZM2G164502	2354	50	124	0.541929	1.33692	1.30274	Up	1.64e-08	6e-08
GRMZM2G300709	6352	117	290	0.469953	1.15872	1.30194	Up	5.24e-18	3.06e-17
GRMZM2G112617	1098	69	171	1.60334	3.95261	1.30173	Up	3.3e-11	1.42e-10
GRMZM2G149636	2218	657	1628	7.55757	18.6287	1.30153	Up	1.72e-93	3.32e-92
GRMZM2G001541	2233	80	198	0.914071	2.25044	1.29983	Up	9.92e-13	4.63e-12
GRMZM2G095898	1387	158	391	2.90643	7.15469	1.29964	Up	1.1e-23	7.76e-23
GRMZM2G476914	2670	59	146	0.563793	1.38782	1.29958	Up	9.47e-10	3.76e-09
GRMZM2G131683	2819	928	2295	8.39908	20.6623	1.2987	Up	1.4e-130	3.52e-129
GRMZM2G434792	2226	68	168	0.779403	1.91547	1.29725	Up	5.51e-11	2.35e-10
GRMZM2G178014	2235	128	316	1.4612	3.58839	1.29618	Up	2.31e-19	1.41e-18
AC203535.4_FG002	1201	2122	5235	45.0797	110.628	1.29516	Up	4.96e-294	2.47e-292
GRMZM2G130605	694	30	74	1.10291	2.70622	1.29496	Up	1.49e-05	4.29e-05
GRMZM2G421256	2026	300	739	3.77799	9.25753	1.29301	Up	5.5e-43	5.87e-42
GRMZM2G103197	1154	406	1000	8.97633	21.993	1.29285	Up	1.52e-57	2.02e-56
GRMZM2G323456	285	54	133	4.83423	11.844	1.29279	Up	6.1e-09	2.3e-08
GRMZM2G049109	1801	39	96	0.552496	1.35284	1.29196	Up	8.19e-07	2.65e-06
GRMZM2G061963	1138	26	64	0.582921	1.42734	1.29196	Up	5.9e-05	0.000160223
GRMZM2G047298	1546	26	64	0.429084	1.05066	1.29196	Up	5.9e-05	0.000160237
GRMZM2G177812	2688	61	150	0.579001	1.41629	1.29048	Up	6.91e-10	2.77e-09
GRMZM5G878823	2849	57	140	0.510459	1.24717	1.28879	Up	2.65e-09	1.02e-08
GRMZM2G161750	1694	49	120	0.738008	1.79787	1.28458	Up	3.94e-08	1.4e-07
AC231411.1_FG011	1203	822	2012	17.4335	42.4475	1.28382	Up	1.03e-112	2.32e-111
GRMZM2G067313	2687	228	558	2.16494	5.27056	1.28363	Up	1.63e-32	1.43e-31
GRMZM5G801953	327	4469	10936	348.691	848.791	1.28346	Up	0	0
GRMZM2G029543	1721	557	1362	8.25758	20.0857	1.28238	Up	8.98e-77	1.5e-75
GRMZM2G043240	2497	856	2093	8.74649	21.2736	1.28229	Up	5.82e-117	1.36e-115
GRMZM2G004534	2241	5556	13570	63.2556	153.684	1.2807	Up	0	0
GRMZM2G098460	975	145	354	3.79439	9.21486	1.28009	Up	4e-21	2.62e-20
GRMZM2G097638	1227	34	83	0.706989	1.71682	1.27997	Up	5.41e-06	1.63e-05
GRMZM2G137816	1516	41	100	0.690022	1.67414	1.2787	Up	5.94e-07	1.94e-06
GRMZM5G875864	2488	895	2182	9.17807	22.2584	1.27809	Up	3.05e-121	7.31e-120
GRMZM2G147454	1794	555	1353	7.89313	19.141	1.278	Up	6.97e-76	1.15e-74
GRMZM2G378653	1642	80	195	1.24307	3.01406	1.2778	Up	2.87e-12	1.31e-11
GRMZM2G304965	2770	32	78	0.294747	0.714669	1.2778	Up	1.07e-05	3.14e-05
GRMZM2G181000	1909	154	375	2.05823	4.98558	1.27636	Up	3.43e-22	2.32e-21
GRMZM2G080103	1401	138	336	2.51316	6.08683	1.27619	Up	4.86e-20	3.05e-19
GRMZM2G164950	1450	23	56	0.404705	0.98019	1.27619	Up	0.000200846	0.000513575
GRMZM5G827309	3766	132	321	0.894277	2.16329	1.27443	Up	3.55e-19	2.17e-18
GRMZM5G848542	1095	58	141	1.35143	3.2681	1.27397	Up	3.23e-09	1.24e-08
GRMZM2G148492	1122	86	209	1.95562	4.72763	1.27349	Up	5.5e-13	2.6e-12
GRMZM2G143050	1046	412	1001	10.0495	24.288	1.27312	Up	2.78e-56	3.63e-55
GRMZM2G012966	4826	254	617	1.34284	3.2448	1.27284	Up	2.47e-35	2.29e-34
GRMZM2G085827	1521	105	255	1.76132	4.25502	1.27251	Up	1.65e-15	8.74e-15
GRMZM2G123790	1407	369	895	6.69131	16.1443	1.27067	Up	2.32e-50	2.77e-49
GRMZM2G047124	736	506	1227	17.5409	42.3114	1.27032	Up	2.34e-68	3.57e-67
GRMZM2G377553	1922	146	354	1.93811	4.67455	1.27018	Up	6.88e-21	4.46e-20
GRMZM2G027955	2538	1486	3603	14.9385	36.0299	1.27016	Up	5.22e-197	1.83e-195
GRMZM2G008356	3382	1831	4439	13.8132	33.3121	1.27	Up	3.39e-242	1.41e-240
GRMZM2G145721	817	118	286	3.68501	8.88452	1.26963	Up	3.71e-17	2.1e-16
GRMZM2G062156	2179	50	121	0.585452	1.40935	1.26741	Up	4.79e-08	1.7e-07
GRMZM2G315515	832	24	58	0.735981	1.76927	1.26542	Up	0.000169978	0.000438273
GRMZM2G069528	1116	2991	7227	68.3803	164.355	1.26517	Up	0	0
GRMZM2G111954	1662	322	778	4.94315	11.8806	1.26511	Up	1.03e-43	1.11e-42
GRMZM2G380088	1520	3357	8108	56.349	135.382	1.26457	Up	0	0
GRMZM2G119485	682	29	70	1.08491	2.60498	1.2637	Up	3.6e-05	0.000100012
GRMZM2G169363	1762	51	123	0.738487	1.7717	1.26249	Up	4.08e-08	1.45e-07
GRMZM2G054050	2361	51	123	0.551128	1.32221	1.26249	Up	4.08e-08	1.45e-07
GRMZM2G352428	657	34	82	1.32036	3.16766	1.26249	Up	7.73e-06	2.29e-05
GRMZM2G371462	365	107	258	7.47945	17.9398	1.26216	Up	1.71e-15	9.02e-15
GRMZM2G337819	2245	78	188	0.886455	2.12536	1.26158	Up	1.13e-11	5e-11
GRMZM2G014441	1784	71	171	1.01541	2.43272	1.2605	Up	9.88e-11	4.16e-10
GRMZM2G117851	1614	638	1536	10.0855	24.1534	1.25995	Up	4.72e-84	8.46e-83
GRMZM2G127431	1538	27	65	0.447905	1.07262	1.25988	Up	7.19e-05	0.000193134
GRMZM2G070978	867	221	532	6.50357	15.5734	1.25978	Up	3.15e-30	2.62e-29
GRMZM2G403111	902	678	1632	19.1779	45.9202	1.25968	Up	3.68e-89	6.87e-88
GRMZM2G101409	971	911	2191	23.9374	57.2682	1.25846	Up	7.11e-119	1.68e-117
AC205057.3_FG002	1227	136	327	2.82796	6.76384	1.25808	Up	3.79e-19	2.31e-18
GRMZM2G446170	1762	25	60	0.362003	0.864242	1.25543	Up	0.000143769	0.000373082
AC203019.3_FG001	720	40	96	1.41744	3.38399	1.25543	Up	1.42e-06	4.5e-06
GRMZM2G098346	1685	139	333	2.10472	5.01573	1.25284	Up	2.36e-19	1.44e-18
GRMZM2G467370	706	2336	5594	84.4203	201.098	1.25224	Up	4.5e-298	2.28e-296
GRMZM2G051005	1677	188	450	2.86025	6.81035	1.25159	Up	1.43e-25	1.06e-24
GRMZM2G079949	2755	295	706	2.73199	6.50389	1.25135	Up	3.53e-39	3.52e-38
GRMZM2G152981	1528	28	67	0.467534	1.11286	1.25113	Up	6.08e-05	0.00016483
GRMZM2G164963	826	28	67	0.864881	2.05866	1.25113	Up	6.08e-05	0.000164816
GRMZM2G177070	2525	51	122	0.515332	1.22628	1.25071	Up	5.79e-08	2.04e-07
GRMZM2G704406	300	23	55	1.95607	4.65299	1.2502	Up	0.000288424	0.000720465
GRMZM2G361652	3233	151	361	1.19165	2.83395	1.24985	Up	8.82e-21	5.7e-20
GRMZM2G122937	1333	354	846	6.77566	16.1076	1.24931	Up	1.7e-46	1.91e-45
GRMZM2G112609	1559	1046	2498	17.1184	40.6665	1.24829	Up	1.42e-133	3.66e-132
GRMZM2G040121	1337	1168	2789	22.289	52.9429	1.24811	Up	7.15e-149	2e-147
GRMZM2G051921	1023	4277	10211	106.67	253.328	1.24785	Up	0	0
GRMZM2G000741	2286	656	1566	7.3216	17.3862	1.24771	Up	2.19e-84	3.93e-83
GRMZM2G128515	2348	137	327	1.48868	3.5346	1.24751	Up	6.45e-19	3.9e-18
GRMZM2G135277	1632	57	136	0.891114	2.11499	1.24697	Up	1.09e-08	4.02e-08
AC234575.1_FG003	1137	96	229	2.15422	5.1117	1.24664	Up	1.12e-13	5.46e-13
GRMZM2G046353	976	420	1001	10.9794	26.03	1.24538	Up	1.95e-54	2.47e-53
GRMZM2G383088	2111	530	1262	6.40569	15.1726	1.24405	Up	4.71e-68	7.15e-67
GRMZM2G150367	1325	28754	68395	553.683	1310.08	1.24253	Up	0	0
GRMZM2G090928	2441	186	442	1.94412	4.59563	1.24114	Up	7.75e-25	5.63e-24
GRMZM2G024973	2473	520	1235	5.36485	12.6746	1.24033	Up	2.48e-66	3.71e-65
GRMZM2G372633	731	24	57	0.837669	1.97901	1.24033	Up	0.000243484	0.000613783
GRMZM2G135022	649	24	57	0.943507	2.22905	1.24033	Up	0.000243484	0.000613731
AC217370.3_FG003	270	40	95	3.77985	8.92997	1.24033	Up	2.02e-06	6.32e-06
GRMZM2G005939	1945	3895	9241	51.0936	120.584	1.23882	Up	0	0
GRMZM2G138029	1008	78	185	1.9743	4.65802	1.23838	Up	3.2e-11	1.38e-10
GRMZM2G444138	932	62	147	1.69728	4.00306	1.23787	Up	3.41e-09	1.3e-08
GRMZM2G111666	2440	192	455	2.00766	4.73273	1.23716	Up	2.12e-25	1.56e-24
GRMZM5G873635	2207	38	90	0.439299	1.03498	1.23632	Up	4e-06	1.22e-05
GRMZM2G156606	2342	823	1948	8.96585	21.1102	1.23543	Up	6.23e-103	1.31e-101
GRMZM2G118939	1865	566	1339	7.74312	18.2218	1.23468	Up	2.89e-71	4.57e-70
GRMZM2G084719	2105	454	1074	5.50278	12.9492	1.23463	Up	1.64e-57	2.18e-56
GRMZM2G102878	1854	304	719	4.18353	9.84259	1.23432	Up	4.67e-39	4.65e-38
GRMZM2G068259	5343	1772	4188	8.46169	19.8935	1.23328	Up	1.95e-218	7.42e-217
GRMZM2G380414	764	608	1436	20.3043	47.7036	1.23231	Up	4.51e-76	7.49e-75
GRMZM5G896082	1744	36	85	0.526665	1.23698	1.23186	Up	7.91e-06	2.34e-05
GRMZM2G328171	1125	25	59	0.566978	1.33104	1.23119	Up	0.000205458	0.000524703
GRMZM2G146422	1564	81	191	1.32138	3.09947	1.22998	Up	1.97e-11	8.61e-11
GRMZM2G124573	1428	70	165	1.25069	2.93255	1.22944	Up	4.65e-10	1.88e-09
GRMZM2G393062	1008	750	1765	18.9836	44.44	1.2271	Up	1.8e-92	3.45e-91
GRMZM2G398506	2237	1694	3984	19.3208	45.2005	1.22618	Up	4.94e-206	1.79e-204
GRMZM2G120971	1815	641	1507	9.01073	21.073	1.22568	Up	4.39e-79	7.5e-78
GRMZM2G369931	2921	852	2003	7.44195	17.4036	1.22564	Up	1.72e-104	3.66e-103
GRMZM2G325650	1841	214	503	2.96578	6.93433	1.22535	Up	1.61e-27	1.26e-26
GRMZM2G145101	2510	1263	2967	12.8383	30.0009	1.22455	Up	1.24e-153	3.56e-152
GRMZM2G023071	2017	86	202	1.08786	2.54177	1.22434	Up	6.21e-12	2.79e-11
GRMZM2G078077	1051	2218	5206	53.844	125.716	1.22331	Up	1.31e-267	5.94e-266
GRMZM2G153178	1360	75	176	1.40702	3.28446	1.22301	Up	1.46e-10	6.09e-10
GRMZM2G403190	692	99	232	3.65012	8.50887	1.22102	Up	1.93e-13	9.32e-13
GRMZM2G102458	776	38	89	1.2494	2.91084	1.2202	Up	5.66e-06	1.7e-05
GRMZM5G862799	975	161	377	4.21308	9.81357	1.2199	Up	6.96e-21	4.52e-20
GRMZM2G120940	1054	95	222	2.29965	5.34568	1.21696	Up	7.28e-13	3.42e-12
GRMZM2G146614	1269	625	1460	12.566	29.1999	1.21644	Up	8.71e-76	1.44e-74
GRMZM2G080843	1937	128	299	1.68601	3.91771	1.2164	Up	8.29e-17	4.62e-16
GRMZM2G157481	1788	521	1217	7.43445	17.2748	1.21637	Up	1.81e-63	2.6e-62
GRMZM2G023786	1433	251	586	4.46896	10.3787	1.21561	Up	2.05e-31	1.74e-30
GRMZM2G117007	1466	1492	3482	25.9665	60.2816	1.21507	Up	8.74e-178	2.82e-176
GRMZM2G136895	2827	60	140	0.541507	1.25688	1.21479	Up	1.33e-08	4.88e-08
GRMZM2G060011	1145	60	140	1.33698	3.10322	1.21479	Up	1.33e-08	4.89e-08
GRMZM2G434533	2827	45	105	0.40613	0.942657	1.21479	Up	8.83e-07	2.84e-06
GRMZM2G351239	702	408	949	14.8287	34.3099	1.21024	Up	1.69e-49	1.99e-48
GRMZM2G081892	1983	691	1606	8.89066	20.5548	1.20911	Up	2.08e-82	3.67e-81
GRMZM2G047956	1284	1123	2610	22.3148	51.59	1.20909	Up	9.78e-133	2.5e-131
GRMZM2G350265	865	71	165	2.09421	4.84126	1.20897	Up	7.82e-10	3.12e-09
GRMZM2G033267	3564	68	158	0.486799	1.12515	1.20872	Up	1.8e-09	7e-09
GRMZM2G007713	879	31	72	0.899811	2.0789	1.20813	Up	5.22e-05	0.000142641
GRMZM2G465728	1918	31	72	0.412374	0.952739	1.20813	Up	5.22e-05	0.000142654
GRMZM5G839518	2298	589	1367	6.53949	15.0976	1.20707	Up	3.11e-70	4.87e-69
GRMZM2G031938	1503	131	304	2.22378	5.1334	1.2069	Up	7.14e-17	3.99e-16
GRMZM5G873765	1390	2250	5221	41.2996	95.3299	1.2068	Up	1.02e-262	4.54e-261
GRMZM5G827365	1752	100	232	1.45628	3.36081	1.20652	Up	3.22e-13	1.54e-12
GRMZM2G041765	1811	185	428	2.60634	5.99813	1.20248	Up	5.25e-23	3.63e-22
GRMZM2G062555	1845	2393	5518	33.0921	75.9059	1.19772	Up	2.87e-274	1.33e-272
GRMZM2G036752	1657	92	212	1.41659	3.24716	1.19676	Up	4.59e-12	2.07e-11
GRMZM2G456217	1750	141	324	2.0557	4.69891	1.1927	Up	1.4e-17	8.05e-17
GRMZM2G343317	897	7999	18379	227.521	520.02	1.19256	Up	0	0
GRMZM2G116140	1756	252	579	3.66146	8.36844	1.19254	Up	3.51e-30	2.91e-29
GRMZM2G330684	2178	662	1521	7.75494	17.724	1.19252	Up	1.72e-76	2.86e-75
GRMZM2G130121	2426	2026	4654	21.3072	48.6884	1.19224	Up	5.51e-230	2.19e-228
GRMZM2G452717	2681	81	186	0.770845	1.76079	1.19171	Up	1.07e-10	4.51e-10
GRMZM2G700366	1259	27	62	0.547163	1.24985	1.19171	Up	0.000207086	0.000528593
GRMZM2G005859	2008	2728	6264	34.6624	79.1732	1.19164	Up	0	0
GRMZM2G075150	3022	936	2149	7.90242	18.0481	1.19148	Up	3.71e-107	8e-106
GRMZM2G146206	1444	3820	8764	67.4955	154.037	1.19042	Up	0	0
GRMZM2G085117	1677	2941	6746	44.7446	102.095	1.19012	Up	0	0
GRMZM2G135039	388	485	1112	31.8925	72.7383	1.1895	Up	3.46e-56	4.5e-55
GRMZM5G805505	1224	31	71	0.646188	1.4722	1.18795	Up	7.37e-05	0.000197947
GRMZM2G025243	1810	132	302	1.86069	4.23466	1.18641	Up	2.31e-16	1.26e-15
GRMZM2G369839	924	2761	6309	76.2383	173.292	1.18462	Up	6e-308	3.14e-306
GRMZM2G106928	1048	651	1487	15.8489	36.0114	1.18407	Up	5.28e-74	8.55e-73
GRMZM5G897604	1361	925	2110	17.3405	39.3473	1.18212	Up	5.85e-104	1.24e-102
GRMZM5G898471	2165	1736	3957	20.4583	46.3872	1.18104	Up	5.78e-193	1.99e-191
GRMZM2G078906	1751	137	312	1.99624	4.52229	1.17977	Up	1.02e-16	5.65e-16
GRMZM2G177386	1982	1412	3215	18.1765	41.1687	1.17948	Up	7.84e-157	2.28e-155
GRMZM2G027991	1638	206	469	3.20872	7.2669	1.17934	Up	2.4e-24	1.72e-23
GRMZM2G094241	1766	40	91	0.577894	1.3078	1.17826	Up	8.02e-06	2.38e-05
GRMZM2G108861	1417	80	182	1.44045	3.25981	1.17826	Up	2.47e-10	1.02e-09
GRMZM2G049373	1629	1067	2427	16.7117	37.8128	1.17801	Up	1.21e-118	2.86e-117
GRMZM2G426415	2382	1122	2551	12.0179	27.1806	1.17739	Up	1.68e-124	4.08e-123
GRMZM2G026881	1646	1880	4274	29.1411	65.9014	1.17725	Up	3.3e-207	1.2e-205
GRMZM2G545326	1603	569	1293	9.05644	20.4718	1.17662	Up	5.87e-64	8.49e-63
GRMZM2G351484	794	125	284	4.01669	9.07796	1.17636	Up	2.74e-15	1.43e-14
GRMZM2G035222	1609	276	627	4.37655	9.89012	1.1762	Up	7.06e-32	6.09e-31
GRMZM2G078178	1904	37	84	0.495808	1.1197	1.17526	Up	1.88e-05	5.36e-05
GRMZM2G067514	941	26	59	0.704956	1.5913	1.1746	Up	0.000347816	0.000861918
GRMZM2G352891	2887	197	447	1.741	3.92962	1.17448	Up	3.89e-23	2.7e-22
GRMZM2G091481	2242	15691	35583	178.564	402.807	1.17365	Up	0	0
GRMZM2G065214	2465	325	737	3.36392	7.58824	1.17362	Up	4.68e-37	4.51e-36
GRMZM2G179063	1708	899	2038	13.4292	30.2835	1.17316	Up	2.73e-99	5.58e-98
GRMZM2G059799	1921	1510	3421	20.0553	45.1977	1.17227	Up	3.76e-165	1.14e-163
GRMZM2G700969	1011	34	77	0.858038	1.93299	1.17172	Up	4.41e-05	0.00012126
GRMZM2G050821	1431	68	154	1.21241	2.73131	1.17172	Up	6.9e-09	2.59e-08
GRMZM5G818655	1587	431	975	6.92913	15.5926	1.17011	Up	3e-48	3.45e-47
GRMZM2G128114	2091	199	450	2.42816	5.46196	1.16955	Up	3.89e-23	2.7e-22
GRMZM2G044591	2574	803	1815	7.9595	17.8961	1.1689	Up	3.96e-88	7.31e-87
GRMZM2G034727	794	1739	3928	55.8802	125.557	1.16794	Up	3.17e-188	1.07e-186
GRMZM2G123959	1799	31	70	0.439652	0.987545	1.16748	Up	0.000103758	0.000274408
GRMZM2G152553	932	62	140	1.69728	3.81243	1.16748	Up	3.66e-08	1.3e-07
GRMZM2G064679	1614	202	456	3.1932	7.17053	1.16708	Up	2.38e-23	1.66e-22
GRMZM2G085483	1296	109	246	2.14585	4.81748	1.16673	Up	2.78e-13	1.33e-12
GRMZM2G438871	2343	317	715	3.45196	7.74505	1.16586	Up	1.22e-35	1.14e-34
GRMZM2G344848	841	606	1366	18.3846	41.2235	1.16497	Up	1.96e-66	2.94e-65
GRMZM2G038158	1641	1048	2360	16.2941	36.5001	1.16355	Up	3.32e-113	7.5e-112
[truncated: 3,188 more rows]
