# Supplementary material for: Sucrose and ABA regulate starch biosynthesis in maize through a novel transcription factor, ZmEREB156
Source: Sci Rep. 2016 Jun 10;6:27590. doi: 10.1038/srep27590 (PMC4901336; doi:10.1038/srep27590)
Supplement: Supplementary Table S2 [file srep27590-s3.xls]

## Sheet: Control-VS-Suc_C
GO:0031410	cytoplasmic vesicle	339 of 1344 in the list	3676 of 18055 in the genome	0.00047	GRMZM2G127072,GRMZM5G860235,GRMZM2G114322,GRMZM2G031613,GRMZM2G480698,GRMZM2G429000,GRMZM2G477139,GRMZM2G111998,GRMZM2G346861,GRMZM2G063975,GRMZM2G003138,GRMZM5G868679,GRMZM2G004278,GRMZM2G173669,GRMZM2G154752,GRMZM2G058227,GRMZM2G123940,GRMZM2G112792,AC233953.1_FG004,GRMZM2G121565,GRMZM2G096897,GRMZM2G305093,GRMZM2G104618,GRMZM2G079638,GRMZM2G071166,GRMZM2G159636,GRMZM2G152793,GRMZM2G458164,GRMZ…
GO:0031982	vesicle	339 of 1344 in the list	3683 of 18055 in the genome	0.00056	GRMZM2G127072,GRMZM5G860235,GRMZM2G114322,GRMZM2G031613,GRMZM2G480698,GRMZM2G429000,GRMZM2G477139,GRMZM2G111998,GRMZM2G346861,GRMZM2G063975,GRMZM2G003138,GRMZM5G868679,GRMZM2G004278,GRMZM2G173669,GRMZM2G154752,GRMZM2G058227,GRMZM2G123940,GRMZM2G112792,AC233953.1_FG004,GRMZM2G121565,GRMZM2G096897,GRMZM2G305093,GRMZM2G104618,GRMZM2G079638,GRMZM2G071166,GRMZM2G159636,GRMZM2G152793,GRMZM2G458164,GRMZ…
GO:0044444	cytoplasmic part	584 of 1344 in the list	7050 of 18055 in the genome	0.04019	GRMZM5G860235,GRMZM2G114322,GRMZM2G373420,GRMZM2G111998,GRMZM2G346861,GRMZM2G063975,GRMZM2G003138,GRMZM2G003190,GRMZM5G868679,GRMZM2G004278,GRMZM2G154752,GRMZM2G112792,GRMZM2G121565,GRMZM2G161306,GRMZM5G862663,GRMZM2G110201,GRMZM2G175816,GRMZM2G024104,GRMZM2G079638,GRMZM5G845021,GRMZM2G169481,GRMZM2G458164,GRMZM2G096831,GRMZM2G387360,AC209626.2_FG013,GRMZM2G054023,GRMZM2G132077,GRMZM2G355773,GRMZ…
GO:0005737	cytoplasm	584 of 1344 in the list	7061 of 18055 in the genome	0.04783	GRMZM5G860235,GRMZM2G114322,GRMZM2G373420,GRMZM2G111998,GRMZM2G346861,GRMZM2G063975,GRMZM2G003138,GRMZM2G003190,GRMZM5G868679,GRMZM2G004278,GRMZM2G154752,GRMZM2G112792,GRMZM2G121565,GRMZM2G161306,GRMZM5G862663,GRMZM2G110201,GRMZM2G175816,GRMZM2G024104,GRMZM2G079638,GRMZM5G845021,GRMZM2G169481,GRMZM2G458164,GRMZM2G096831,GRMZM2G387360,AC209626.2_FG013,GRMZM2G054023,GRMZM2G132077,GRMZM2G355773,GRMZ…
GO:0031224	intrinsic to membrane	160 of 1344 in the list	1697 of 18055 in the genome	0.10242	GRMZM2G461278,GRMZM2G054332,GRMZM2G421565,GRMZM2G137779,GRMZM2G012566,GRMZM2G173669,GRMZM2G022440,GRMZM2G082434,GRMZM2G025611,GRMZM2G003411,GRMZM2G169321,GRMZM5G816517,GRMZM5G885710,GRMZM5G831843,GRMZM2G134020,GRMZM2G108851,GRMZM2G432642,GRMZM2G032218,GRMZM2G046024,GRMZM2G047835,GRMZM2G380789,GRMZM2G110195,GRMZM2G127338,GRMZM2G046537,GRMZM2G091456,GRMZM2G037343,GRMZM2G305446,GRMZM2G030125,GRMZM2G…
GO:0009521	photosystem	17 of 1344 in the list	102 of 18055 in the genome	0.15814	GRMZM2G005984,GRMZM2G038519,GRMZM2G104549,GRMZM2G027219,GRMZM2G056424,GRMZM2G057281,GRMZM2G149428,GRMZM2G047954,GRMZM2G013342,GRMZM2G080107,GRMZM2G016677,GRMZM2G120619,GRMZM2G012397,GRMZM2G017290,GRMZM2G429955,GRMZM2G329047,GRMZM2G351977
GO:0034357	photosynthetic membrane	20 of 1344 in the list	133 of 18055 in the genome	0.23074	GRMZM2G005984,GRMZM2G038519,GRMZM2G104549,GRMZM2G027219,GRMZM2G056424,GRMZM2G057281,GRMZM2G149428,GRMZM2G047954,GRMZM2G013342,GRMZM2G080107,GRMZM2G016677,GRMZM2G120619,GRMZM2G012397,GRMZM2G017290,GRMZM2G121747,GRMZM2G451224,GRMZM5G851051,GRMZM2G429955,GRMZM2G329047,GRMZM2G351977
GO:0044436	thylakoid part	23 of 1344 in the list	163 of 18055 in the genome	0.2619	GRMZM5G854533,GRMZM2G005984,GRMZM2G038519,GRMZM2G104549,GRMZM2G027219,GRMZM2G056424,GRMZM2G057281,GRMZM2G149428,GRMZM2G047954,GRMZM2G013342,GRMZM2G080107,GRMZM2G016677,GRMZM2G120619,GRMZM2G012397,GRMZM2G033198,GRMZM2G017290,GRMZM2G121747,GRMZM2G451224,GRMZM5G851051,GRMZM2G429955,GRMZM2G329047,GRMZM2G351977,GRMZM2G015967
GO:0005811	lipid particle	4 of 1344 in the list	9 of 18055 in the genome	0.33246	GRMZM2G337229,GRMZM2G035421,GRMZM2G056988,GRMZM2G400352
GO:0031976	plastid thylakoid	47 of 1344 in the list	422 of 18055 in the genome	0.42499	GRMZM5G854533,GRMZM2G068963,GRMZM2G134182,GRMZM2G074040,GRMZM2G373420,AC207722.2_FG009,GRMZM2G121070,GRMZM2G104549,GRMZM2G067989,GRMZM2G117558,GRMZM2G081826,GRMZM2G027219,GRMZM2G056424,GRMZM2G012479,GRMZM2G149428,GRMZM2G012397,GRMZM2G121747,GRMZM2G161306,GRMZM2G059363,GRMZM5G862663,GRMZM2G005984,GRMZM2G312910,GRMZM2G038519,GRMZM2G071450,GRMZM2G080355,GRMZM2G031761,GRMZM2G007441,GRMZM2G057281,GRMZ…
GO:0031984	organelle subcompartment	47 of 1344 in the list	422 of 18055 in the genome	0.42499	GRMZM5G854533,GRMZM2G068963,GRMZM2G134182,GRMZM2G074040,GRMZM2G373420,AC207722.2_FG009,GRMZM2G121070,GRMZM2G104549,GRMZM2G067989,GRMZM2G117558,GRMZM2G081826,GRMZM2G027219,GRMZM2G056424,GRMZM2G012479,GRMZM2G149428,GRMZM2G012397,GRMZM2G121747,GRMZM2G161306,GRMZM2G059363,GRMZM5G862663,GRMZM2G005984,GRMZM2G312910,GRMZM2G038519,GRMZM2G071450,GRMZM2G080355,GRMZM2G031761,GRMZM2G007441,GRMZM2G057281,GRMZ…
GO:0009534	chloroplast thylakoid	45 of 1344 in the list	405 of 18055 in the genome	0.53306	GRMZM5G854533,GRMZM2G068963,GRMZM2G134182,GRMZM2G074040,GRMZM2G373420,AC207722.2_FG009,GRMZM2G121070,GRMZM2G104549,GRMZM2G067989,GRMZM2G117558,GRMZM2G081826,GRMZM2G027219,GRMZM2G056424,GRMZM2G012479,GRMZM2G149428,GRMZM2G012397,GRMZM2G121747,GRMZM2G161306,GRMZM2G059363,GRMZM5G862663,GRMZM2G005984,GRMZM2G312910,GRMZM2G038519,GRMZM2G071450,GRMZM2G080355,GRMZM2G031761,GRMZM2G007441,GRMZM2G057281,GRMZ…
GO:0009507	chloroplast	51 of 1344 in the list	474 of 18055 in the genome	0.59002	GRMZM5G854533,GRMZM2G068963,GRMZM2G134182,GRMZM2G132811,GRMZM2G074040,GRMZM2G373420,AC207722.2_FG009,GRMZM2G121070,GRMZM2G104549,AC234522.1_FG005,GRMZM2G067989,GRMZM2G342685,GRMZM2G117558,GRMZM2G080044,GRMZM2G081826,GRMZM2G027219,GRMZM2G056424,GRMZM2G012479,GRMZM2G149428,GRMZM2G012397,GRMZM2G142873,GRMZM2G121747,GRMZM2G161306,GRMZM2G059363,GRMZM5G862663,GRMZM2G005984,GRMZM2G312910,GRMZM2G038519,G…
GO:0009503	thylakoid light-harvesting complex	2 of 1344 in the list	2 of 18055 in the genome	0.64787	GRMZM2G121747,GRMZM2G149428
GO:0009579	thylakoid	49 of 1344 in the list	459 of 18055 in the genome	0.79864	GRMZM5G854533,GRMZM2G068963,GRMZM2G134182,GRMZM2G074040,GRMZM2G373420,AC207722.2_FG009,GRMZM2G121070,GRMZM2G104549,GRMZM2G067989,GRMZM2G117558,GRMZM2G081826,GRMZM2G027219,GRMZM2G056424,GRMZM2G012479,GRMZM2G149428,GRMZM2G012397,GRMZM2G121747,GRMZM2G161306,GRMZM2G059363,GRMZM5G851051,GRMZM5G862663,GRMZM2G005984,GRMZM2G312910,GRMZM2G038519,GRMZM2G071450,GRMZM2G080355,GRMZM2G031761,GRMZM2G007441,GRMZ…
GO:0044434	chloroplast part	49 of 1344 in the list	461 of 18055 in the genome	0.86517	GRMZM5G854533,GRMZM2G068963,GRMZM2G134182,GRMZM2G074040,GRMZM2G373420,AC207722.2_FG009,GRMZM2G121070,GRMZM2G104549,GRMZM2G067989,GRMZM2G342685,GRMZM2G117558,GRMZM2G080044,GRMZM2G081826,GRMZM2G027219,GRMZM2G056424,GRMZM2G012479,GRMZM2G149428,GRMZM2G012397,GRMZM2G142873,GRMZM2G121747,GRMZM2G161306,GRMZM2G059363,GRMZM5G862663,GRMZM2G005984,GRMZM2G312910,GRMZM2G038519,GRMZM2G071450,GRMZM2G080355,GRMZ…
GO:0044435	plastid part	92 of 1344 in the list	990 of 18055 in the genome	1	GRMZM5G854533,GRMZM2G373420,GRMZM2G044247,GRMZM2G121070,GRMZM2G342685,GRMZM2G057820,GRMZM2G054149,GRMZM2G092674,GRMZM2G056424,GRMZM2G012479,GRMZM5G870342,GRMZM2G105539,GRMZM2G149428,GRMZM2G153704,GRMZM2G086258,GRMZM2G014392,GRMZM2G142873,GRMZM2G417954,GRMZM2G121747,GRMZM2G161306,GRMZM2G059363,GRMZM2G018441,GRMZM2G035749,GRMZM2G157683,GRMZM5G862663,GRMZM2G078412,GRMZM2G312910,GRMZM2G018484,GRMZM2G…
GO:0044425	membrane part	183 of 1344 in the list	2124 of 18055 in the genome	1	GRMZM2G461278,GRMZM2G054332,GRMZM2G421565,GRMZM2G056424,GRMZM2G137779,GRMZM2G012566,GRMZM2G173669,GRMZM2G022440,GRMZM2G082434,GRMZM2G025611,GRMZM2G003411,GRMZM2G169321,GRMZM5G816517,GRMZM5G885710,GRMZM5G831843,GRMZM2G134020,GRMZM2G121747,GRMZM2G108851,GRMZM2G432642,GRMZM2G032218,GRMZM2G046024,GRMZM5G862663,GRMZM2G050556,GRMZM2G047835,GRMZM2G380789,GRMZM2G110195,GRMZM2G127338,GRMZM2G046537,GRMZM2G…
GO:0009522	photosystem I	4 of 1344 in the list	16 of 18055 in the genome	1	GRMZM2G013342,GRMZM2G329047,GRMZM2G038519,GRMZM2G017290
GO:0005793	endoplasmic reticulum-Golgi intermediate compartment	2 of 1344 in the list	4 of 18055 in the genome	1	GRMZM2G416142,GRMZM2G024693
GO:0005618	cell wall	14 of 1344 in the list	114 of 18055 in the genome	1	GRMZM5G861077,GRMZM2G123940,GRMZM2G000566,GRMZM2G078210,GRMZM2G003784,GRMZM2G333811,GRMZM2G151738,GRMZM2G038281,GRMZM2G149201,GRMZM2G113815,GRMZM2G392125,GRMZM2G438386,GRMZM2G043301,GRMZM2G448001
GO:0009535	chloroplast thylakoid membrane	2 of 1344 in the list	5 of 18055 in the genome	1	GRMZM2G121747,GRMZM2G149428
GO:0030076	light-harvesting complex	2 of 1344 in the list	5 of 18055 in the genome	1	GRMZM2G121747,GRMZM2G149428
GO:0055035	plastid thylakoid membrane	2 of 1344 in the list	5 of 18055 in the genome	1	GRMZM2G121747,GRMZM2G149428
GO:0042995	cell projection	6 of 1344 in the list	41 of 18055 in the genome	1	GRMZM2G015080,GRMZM2G150172,GRMZM2G060183,GRMZM2G163826,GRMZM2G016435,GRMZM2G161493
GO:0030312	external encapsulating structure	35 of 1344 in the list	371 of 18055 in the genome	1	GRMZM2G003784,GRMZM2G028307,GRMZM2G132903,GRMZM2G080044,GRMZM2G114394,GRMZM2G438386,GRMZM2G030169,GRMZM2G448001,GRMZM2G123940,GRMZM2G147942,GRMZM5G861077,GRMZM2G066326,GRMZM2G078210,GRMZM2G100403,GRMZM2G151738,GRMZM2G038281,GRMZM2G149201,GRMZM2G166944,GRMZM2G113815,AC155376.2_FG004,GRMZM2G413044,GRMZM2G043943,GRMZM2G082484,GRMZM2G004699,GRMZM2G000566,GRMZM2G333811,GRMZM2G318292,GRMZM2G025182,GRMZ…
GO:0009570	chloroplast stroma	6 of 1344 in the list	46 of 18055 in the genome	1	GRMZM2G080044,GRMZM2G074040,GRMZM2G315125,GRMZM5G862663,GRMZM2G017290,GRMZM2G149428
GO:0044420	extracellular matrix part	2 of 1344 in the list	9 of 18055 in the genome	1	GRMZM2G075255,GRMZM2G137108
GO:0005576	extracellular region	22 of 1344 in the list	234 of 18055 in the genome	1	GRMZM2G472903,GRMZM2G387127,GRMZM2G413044,GRMZM2G400390,GRMZM2G438386,GRMZM5G870342,GRMZM2G013448,GRMZM2G336337,GRMZM2G478414,GRMZM2G004699,GRMZM2G093554,GRMZM2G121495,GRMZM2G166141,GRMZM2G317406,GRMZM2G166944,GRMZM2G170829,GRMZM2G018441,GRMZM2G392125,GRMZM2G382914,GRMZM2G115491,GRMZM2G447271,AC210669.3_FG001
GO:0009532	plastid stroma	37 of 1344 in the list	419 of 18055 in the genome	1	GRMZM5G854533,GRMZM2G074040,GRMZM2G044247,GRMZM2G457699,GRMZM2G005024,GRMZM2G054149,GRMZM2G080044,GRMZM2G092674,GRMZM2G079668,GRMZM2G012479,GRMZM5G870342,GRMZM2G105539,GRMZM2G149428,GRMZM2G040300,GRMZM2G014392,GRMZM2G113093,GRMZM2G089222,GRMZM2G417954,GRMZM2G059363,GRMZM2G042516,GRMZM2G018441,GRMZM2G035749,GRMZM2G157683,GRMZM5G862663,GRMZM2G069106,GRMZM2G078412,GRMZM2G312910,GRMZM2G012119,GRMZM2G…
GO:0016020	membrane	288 of 1344 in the list	3682 of 18055 in the genome	1	GRMZM5G860235,GRMZM2G137421,GRMZM2G054332,GRMZM2G421565,GRMZM2G056424,GRMZM2G173669,GRMZM2G025611,GRMZM2G003411,AC233953.1_FG004,GRMZM2G121565,GRMZM2G134020,GRMZM2G121747,GRMZM2G432642,GRMZM2G046024,GRMZM2G157683,GRMZM5G862663,GRMZM2G050556,GRMZM2G110201,GRMZM2G422670,GRMZM2G047835,GRMZM2G071166,GRMZM2G137788,GRMZM2G326272,GRMZM2G046537,GRMZM2G158024,GRMZM2G041050,GRMZM2G037343,GRMZM2G305446,GRMZ…
GO:0071944	cell periphery	38 of 1344 in the list	437 of 18055 in the genome	1	GRMZM2G158679,GRMZM2G003784,GRMZM2G028307,GRMZM2G132903,GRMZM2G080044,GRMZM2G114394,GRMZM2G438386,GRMZM2G030169,GRMZM2G448001,GRMZM5G861077,GRMZM2G123940,GRMZM2G147942,GRMZM2G066326,GRMZM2G078210,GRMZM2G100403,GRMZM2G151738,GRMZM2G038281,GRMZM2G149201,GRMZM2G166944,GRMZM2G113815,AC155376.2_FG004,GRMZM2G413044,GRMZM2G043943,GRMZM2G163826,GRMZM2G082484,GRMZM2G004699,GRMZM2G105253,GRMZM2G000566,GRMZ…
GO:0009523	photosystem II	6 of 1344 in the list	54 of 18055 in the genome	1	GRMZM2G027219,GRMZM2G005984,GRMZM2G016677,GRMZM2G056424,GRMZM2G149428,GRMZM2G047954
GO:0005667	transcription factor complex	4 of 1344 in the list	32 of 18055 in the genome	1	GRMZM2G029038,GRMZM2G147614,GRMZM2G040349,GRMZM2G000686
GO:0048500	signal recognition particle	2 of 1344 in the list	12 of 18055 in the genome	1	GRMZM2G007441,GRMZM2G113093
GO:0042651	thylakoid membrane	2 of 1344 in the list	13 of 18055 in the genome	1	GRMZM2G121747,GRMZM2G149428
GO:0009528	plastid inner membrane	4 of 1344 in the list	39 of 18055 in the genome	1	GRMZM2G383088,GRMZM2G152419,GRMZM2G144081,GRMZM2G142873
GO:0009536	plastid	181 of 1344 in the list	2356 of 18055 in the genome	1	GRMZM2G030299,GRMZM2G123122,GRMZM2G373420,GRMZM2G475536,GRMZM2G044247,GRMZM2G342685,GRMZM2G100976,GRMZM2G000976,GRMZM2G056424,GRMZM2G003190,GRMZM2G012479,GRMZM2G098973,AC233898.1_FG004,GRMZM2G121747,GRMZM2G073351,GRMZM2G161306,GRMZM2G059363,GRMZM2G464523,GRMZM2G018441,GRMZM2G035749,GRMZM2G157683,GRMZM5G862663,GRMZM2G110201,GRMZM2G024104,GRMZM2G321053,GRMZM2G018484,GRMZM2G071450,GRMZM2G007441,GRMZ…
GO:0031012	extracellular matrix	2 of 1344 in the list	16 of 18055 in the genome	1	GRMZM2G075255,GRMZM2G137108
GO:0042170	plastid membrane	6 of 1344 in the list	65 of 18055 in the genome	1	GRMZM2G383088,GRMZM2G152419,GRMZM2G326272,GRMZM2G144081,GRMZM2G142873,GRMZM2G178892
GO:0031225	anchored to membrane	3 of 1344 in the list	29 of 18055 in the genome	1	GRMZM2G144610,GRMZM2G041645,GRMZM2G438386
GO:0042598	vesicular fraction	3 of 1344 in the list	29 of 18055 in the genome	1	GRMZM2G416667,GRMZM2G342685,GRMZM2G065012
GO:0009526	plastid envelope	32 of 1344 in the list	411 of 18055 in the genome	1	GRMZM2G152419,GRMZM2G312910,GRMZM2G018484,GRMZM2G342685,GRMZM2G057820,GRMZM2G031761,GRMZM2G054149,GRMZM2G007441,GRMZM2G053711,GRMZM2G060011,GRMZM2G326272,GRMZM2G030768,GRMZM2G079668,GRMZM2G012479,GRMZM2G159554,GRMZM2G153704,GRMZM2G383088,GRMZM2G162672,GRMZM2G040300,GRMZM2G086258,GRMZM2G142873,GRMZM2G077214,GRMZM2G017290,GRMZM2G000288,GRMZM2G059363,GRMZM2G329047,GRMZM2G144081,GRMZM2G405052,GRMZM5G…
GO:0030313	cell envelope	2 of 1344 in the list	20 of 18055 in the genome	1	GRMZM5G816517,GRMZM2G428379
GO:0005626	insoluble fraction	4 of 1344 in the list	46 of 18055 in the genome	1	GRMZM2G477325,GRMZM2G416667,GRMZM2G342685,GRMZM2G065012
GO:0005624	membrane fraction	3 of 1344 in the list	35 of 18055 in the genome	1	GRMZM2G416667,GRMZM2G342685,GRMZM2G065012
GO:0019866	organelle inner membrane	24 of 1344 in the list	316 of 18055 in the genome	1	GRMZM2G152419,GRMZM2G169363,GRMZM5G877423,GRMZM5G806649,GRMZM2G080044,GRMZM5G833747,GRMZM2G130605,GRMZM2G420119,GRMZM2G111713,GRMZM2G160685,GRMZM2G383088,GRMZM2G080423,GRMZM2G142873,GRMZM2G165746,GRMZM2G356639,GRMZM5G804358,GRMZM2G420055,GRMZM2G450825,GRMZM2G329636,GRMZM2G144081,GRMZM2G156536,GRMZM2G145019,GRMZM2G109271,GRMZM2G003033
GO:0000229	cytoplasmic chromosome	2 of 1344 in the list	22 of 18055 in the genome	1	GRMZM2G091419,GRMZM2G159924
GO:0005777	peroxisome	3 of 1344 in the list	37 of 18055 in the genome	1	GRMZM2G099666,GRMZM2G003769,GRMZM2G132903
GO:0009941	chloroplast envelope	3 of 1344 in the list	37 of 18055 in the genome	1	GRMZM2G162672,GRMZM2G142873,GRMZM2G342685
GO:0000267	cell fraction	4 of 1344 in the list	53 of 18055 in the genome	1	GRMZM2G477325,GRMZM2G416667,GRMZM2G342685,GRMZM2G065012
GO:0009527	plastid outer membrane	2 of 1344 in the list	26 of 18055 in the genome	1	GRMZM2G326272,GRMZM2G178892
GO:0000139	Golgi membrane	2 of 1344 in the list	28 of 18055 in the genome	1	GRMZM2G137779,GRMZM5G885710
GO:0031975	envelope	56 of 1344 in the list	785 of 18055 in the genome	1	GRMZM2G152419,GRMZM2G342685,GRMZM5G806649,GRMZM2G057820,GRMZM2G054149,GRMZM2G053711,GRMZM2G080044,GRMZM2G060011,GRMZM5G833747,GRMZM2G030768,GRMZM2G079668,GRMZM2G012479,GRMZM2G153704,GRMZM2G040300,GRMZM5G816517,GRMZM2G086258,GRMZM2G142873,GRMZM2G076169,GRMZM2G165746,GRMZM2G125669,GRMZM2G420055,GRMZM2G092129,GRMZM2G450825,GRMZM2G059363,GRMZM2G329636,GRMZM2G144081,GRMZM2G145019,GRMZM2G428379,GRMZM5G…
GO:0000313	organellar ribosome	3 of 1344 in the list	45 of 18055 in the genome	1	GRMZM2G309193,GRMZM2G069427,GRMZM5G881135
GO:0000314	organellar small ribosomal subunit	2 of 1344 in the list	30 of 18055 in the genome	1	GRMZM2G069427,GRMZM5G881135
GO:0031967	organelle envelope	54 of 1344 in the list	765 of 18055 in the genome	1	GRMZM2G152419,GRMZM2G342685,GRMZM5G806649,GRMZM2G057820,GRMZM2G054149,GRMZM2G053711,GRMZM2G080044,GRMZM2G060011,GRMZM5G833747,GRMZM2G030768,GRMZM2G079668,GRMZM2G012479,GRMZM2G153704,GRMZM2G040300,GRMZM2G086258,GRMZM2G142873,GRMZM2G076169,GRMZM2G165746,GRMZM2G125669,GRMZM2G420055,GRMZM2G092129,GRMZM2G450825,GRMZM2G059363,GRMZM2G329636,GRMZM2G144081,GRMZM2G145019,GRMZM5G862663,GRMZM2G047042,GRMZM2G…
GO:0033178	proton-transporting two-sector ATPase complex, catalytic domain	2 of 1344 in the list	32 of 18055 in the genome	1	GRMZM2G080423,GRMZM5G862663
GO:0000785	chromatin	7 of 1344 in the list	108 of 18055 in the genome	1	GRMZM2G149178,GRMZM2G448458,GRMZM2G073275,GRMZM2G181153,GRMZM2G355773,GRMZM2G461936,GRMZM2G447984
GO:0015934	large ribosomal subunit	3 of 1344 in the list	49 of 18055 in the genome	1	AC206642.4_FG001,GRMZM2G309193,GRMZM2G100403
GO:0005746	mitochondrial respiratory chain	7 of 1344 in the list	112 of 18055 in the genome	1	GRMZM2G450825,GRMZM2G156536,GRMZM5G877423,GRMZM2G160685,GRMZM2G109271,GRMZM2G356639,GRMZM5G804358
GO:0070469	respiratory chain	7 of 1344 in the list	112 of 18055 in the genome	1	GRMZM2G450825,GRMZM2G156536,GRMZM5G877423,GRMZM2G160685,GRMZM2G109271,GRMZM2G356639,GRMZM5G804358
GO:0000325	plant-type vacuole	2 of 1344 in the list	36 of 18055 in the genome	1	GRMZM2G148060,GRMZM2G305446
GO:0019867	outer membrane	2 of 1344 in the list	36 of 18055 in the genome	1	GRMZM2G326272,GRMZM2G178892
GO:0031968	organelle outer membrane	2 of 1344 in the list	36 of 18055 in the genome	1	GRMZM2G326272,GRMZM2G178892
GO:0044429	mitochondrial part	16 of 1344 in the list	249 of 18055 in the genome	1	GRMZM2G043119,GRMZM5G877423,GRMZM2G381051,GRMZM2G080044,GRMZM2G111713,GRMZM2G160685,GRMZM2G080423,GRMZM2G169481,GRMZM2G356639,GRMZM5G804358,GRMZM2G450825,GRMZM2G329636,GRMZM2G156536,GRMZM2G406672,GRMZM2G059991,GRMZM2G109271
GO:0005739	mitochondrion	16 of 1344 in the list	254 of 18055 in the genome	1	GRMZM2G043119,GRMZM5G877423,GRMZM2G381051,GRMZM2G080044,GRMZM2G111713,GRMZM2G160685,GRMZM2G080423,GRMZM2G169481,GRMZM2G356639,GRMZM5G804358,GRMZM2G450825,GRMZM2G329636,GRMZM2G156536,GRMZM2G406672,GRMZM2G059991,GRMZM2G109271
GO:0005743	mitochondrial inner membrane	10 of 1344 in the list	166 of 18055 in the genome	1	GRMZM2G080423,GRMZM5G877423,GRMZM2G356639,GRMZM5G804358,GRMZM2G450825,GRMZM2G080044,GRMZM2G111713,GRMZM2G156536,GRMZM2G160685,GRMZM2G109271
GO:0042579	microbody	10 of 1344 in the list	167 of 18055 in the genome	1	GRMZM2G099666,GRMZM2G064841,GRMZM5G860226,GRMZM2G009888,GRMZM2G003769,GRMZM2G132903,GRMZM2G020146,GRMZM2G157683,GRMZM2G110201,GRMZM2G019746
GO:0044446	intracellular organelle part	154 of 1344 in the list	2205 of 18055 in the genome	1	GRMZM2G373420,GRMZM2G044247,GRMZM2G342685,GRMZM2G056424,GRMZM2G137779,GRMZM2G012479,GRMZM5G885710,GRMZM2G121747,GRMZM2G161306,GRMZM2G059363,GRMZM2G018441,GRMZM2G035749,GRMZM2G157683,GRMZM5G862663,GRMZM2G110201,GRMZM2G018484,GRMZM2G071166,GRMZM2G071450,GRMZM2G007441,GRMZM2G460396,GRMZM2G326272,GRMZM2G111713,GRMZM2G159554,GRMZM2G013342,GRMZM2G040349,GRMZM2G003769,GRMZM2G169481,GRMZM2G077214,GRMZM2G…
GO:0005886	plasma membrane	3 of 1344 in the list	62 of 18055 in the genome	1	GRMZM2G105253,GRMZM2G158679,GRMZM2G163826
GO:0044459	plasma membrane part	3 of 1344 in the list	62 of 18055 in the genome	1	GRMZM2G105253,GRMZM2G158679,GRMZM2G163826
GO:0043229	intracellular organelle	1013 of 1344 in the list	13813 of 18055 in the genome	1	GRMZM2G151887,GRMZM2G170035,GRMZM5G860235,GRMZM2G114322,GRMZM2G373420,GRMZM2G180054,GRMZM2G123459,GRMZM2G111998,GRMZM2G130356,GRMZM2G346861,GRMZM2G063975,GRMZM2G003138,GRMZM2G042712,GRMZM2G132531,GRMZM2G003190,GRMZM5G868679,GRMZM2G004278,GRMZM2G148908,GRMZM2G154752,GRMZM2G112792,GRMZM2G150791,GRMZM2G121565,GRMZM5G855808,GRMZM2G160687,GRMZM2G111906,GRMZM2G161306,GRMZM2G023068,GRMZM5G862663,GRMZM2G…
GO:0044422	organelle part	173 of 1344 in the list	2491 of 18055 in the genome	1	GRMZM2G373420,GRMZM2G044247,GRMZM2G342685,GRMZM2G056424,GRMZM2G137779,GRMZM2G012479,GRMZM5G885710,GRMZM2G121747,GRMZM2G161306,GRMZM2G059363,GRMZM2G018441,GRMZM2G035749,GRMZM2G157683,GRMZM2G382914,GRMZM5G862663,GRMZM2G110201,GRMZM2G018484,GRMZM2G071166,GRMZM2G071450,GRMZM2G007441,GRMZM2G460396,GRMZM2G326272,GRMZM2G111713,GRMZM2G159554,GRMZM2G013342,GRMZM2G040349,GRMZM2G003769,GRMZM2G169481,GRMZM2G…
GO:0044455	mitochondrial membrane part	8 of 1344 in the list	148 of 18055 in the genome	1	GRMZM2G080423,GRMZM5G877423,GRMZM2G356639,GRMZM5G804358,GRMZM2G450825,GRMZM2G156536,GRMZM2G160685,GRMZM2G109271
GO:0043226	organelle	1017 of 1344 in the list	13886 of 18055 in the genome	1	GRMZM2G151887,GRMZM2G170035,GRMZM5G860235,GRMZM2G114322,GRMZM2G373420,GRMZM2G180054,GRMZM2G123459,GRMZM2G111998,GRMZM2G130356,GRMZM2G346861,GRMZM2G063975,GRMZM2G003138,GRMZM2G042712,GRMZM2G132531,GRMZM2G003190,GRMZM5G868679,GRMZM2G004278,GRMZM2G148908,GRMZM2G154752,GRMZM2G112792,GRMZM2G150791,GRMZM2G121565,GRMZM5G855808,GRMZM2G160687,GRMZM2G111906,GRMZM2G161306,GRMZM2G023068,GRMZM5G862663,GRMZM2G…
GO:0005789	endoplasmic reticulum membrane	2 of 1344 in the list	48 of 18055 in the genome	1	GRMZM2G113844,GRMZM2G166753
GO:0042175	nuclear outer membrane-endoplasmic reticulum membrane network	2 of 1344 in the list	48 of 18055 in the genome	1	GRMZM2G113844,GRMZM2G166753
GO:0031090	organelle membrane	56 of 1344 in the list	866 of 18055 in the genome	1	GRMZM2G472903,GRMZM2G152419,GRMZM2G149178,GRMZM2G017170,GRMZM5G806649,GRMZM2G020146,GRMZM2G080044,GRMZM5G833747,GRMZM2G438386,GRMZM2G137779,GRMZM2G448001,GRMZM5G861077,AC206642.4_FG001,GRMZM2G521844,GRMZM2G139920,GRMZM2G100403,GRMZM2G142873,GRMZM5G885710,GRMZM2G427097,GRMZM2G165746,GRMZM2G420055,GRMZM2G450825,GRMZM2G109326,GRMZM2G329636,GRMZM2G144081,GRMZM2G145019,GRMZM2G382914,GRMZM2G110201,GRMZ…
GO:0031966	mitochondrial membrane	10 of 1344 in the list	189 of 18055 in the genome	1	GRMZM2G080423,GRMZM5G877423,GRMZM2G356639,GRMZM5G804358,GRMZM2G450825,GRMZM2G080044,GRMZM2G111713,GRMZM2G156536,GRMZM2G160685,GRMZM2G109271
GO:0005694	chromosome	11 of 1344 in the list	207 of 18055 in the genome	1	AC191534.3_FG003,GRMZM2G149178,GRMZM2G073275,GRMZM2G181153,GRMZM2G461936,GRMZM2G059037,GRMZM2G091419,GRMZM2G448458,GRMZM2G355773,GRMZM2G447984,GRMZM2G159924
GO:0005740	mitochondrial envelope	11 of 1344 in the list	207 of 18055 in the genome	1	GRMZM2G080423,GRMZM5G877423,GRMZM2G356639,GRMZM5G804358,GRMZM2G450825,GRMZM2G080044,GRMZM2G329636,GRMZM2G111713,GRMZM2G156536,GRMZM2G160685,GRMZM2G109271
GO:0044432	endoplasmic reticulum part	4 of 1344 in the list	92 of 18055 in the genome	1	GRMZM2G113844,GRMZM2G166753,GRMZM2G346839,GRMZM2G091481
GO:0005773	vacuole	3 of 1344 in the list	74 of 18055 in the genome	1	GRMZM2G066326,GRMZM2G148060,GRMZM2G305446
GO:0044451	nucleoplasm part	4 of 1344 in the list	94 of 18055 in the genome	1	GRMZM2G029038,GRMZM2G147614,GRMZM2G040349,GRMZM2G000686
GO:0044427	chromosomal part	8 of 1344 in the list	164 of 18055 in the genome	1	AC191534.3_FG003,GRMZM2G149178,GRMZM2G073275,GRMZM2G181153,GRMZM2G461936,GRMZM2G448458,GRMZM2G355773,GRMZM2G447984
GO:0015629	actin cytoskeleton	2 of 1344 in the list	56 of 18055 in the genome	1	GRMZM2G460396,GRMZM2G174246
GO:0005654	nucleoplasm	4 of 1344 in the list	95 of 18055 in the genome	1	GRMZM2G029038,GRMZM2G147614,GRMZM2G040349,GRMZM2G000686
GO:0044391	ribosomal subunit	5 of 1344 in the list	114 of 18055 in the genome	1	AC206642.4_FG001,GRMZM2G309193,GRMZM2G100403,GRMZM2G069427,GRMZM5G881135
GO:0044431	Golgi apparatus part	3 of 1344 in the list	78 of 18055 in the genome	1	GRMZM2G137779,GRMZM5G885710,GRMZM2G047362
GO:0005794	Golgi apparatus	3 of 1344 in the list	79 of 18055 in the genome	1	GRMZM2G137779,GRMZM5G885710,GRMZM2G047362
GO:0005783	endoplasmic reticulum	4 of 1344 in the list	98 of 18055 in the genome	1	GRMZM2G113844,GRMZM2G166753,GRMZM2G346839,GRMZM2G091481
GO:0015630	microtubule cytoskeleton	9 of 1344 in the list	186 of 18055 in the genome	1	GRMZM2G164950,GRMZM2G093391,GRMZM2G334899,GRMZM2G121649,GRMZM2G451231,GRMZM2G016435,GRMZM5G861269,GRMZM2G160685,GRMZM2G432176
GO:0005856	cytoskeleton	13 of 1344 in the list	256 of 18055 in the genome	1	GRMZM2G164950,GRMZM2G093391,AC204539.4_FG003,GRMZM2G334899,GRMZM2G174246,GRMZM2G109842,GRMZM2G121649,GRMZM2G451231,GRMZM2G460396,GRMZM2G016435,GRMZM5G861269,GRMZM2G160685,GRMZM2G432176
GO:0005623	cell	1217 of 1344 in the list	16568 of 18055 in the genome	1	GRMZM2G151887,GRMZM2G170035,GRMZM2G114322,GRMZM2G012756,GRMZM2G180054,GRMZM2G111998,GRMZM2G130356,GRMZM2G091581,GRMZM2G346861,GRMZM2G063975,GRMZM2G042712,GRMZM5G868679,GRMZM2G148908,GRMZM2G112792,GRMZM2G150791,GRMZM2G121565,GRMZM2G161306,GRMZM2G098346,GRMZM5G862663,GRMZM2G110201,GRMZM2G168665,GRMZM2G084739,GRMZM2G158281,GRMZM2G004161,GRMZM2G314692,GRMZM2G079638,AC197705.4_FG001,GRMZM2G070523,GRMZ…
GO:0044464	cell part	1217 of 1344 in the list	16568 of 18055 in the genome	1	GRMZM2G151887,GRMZM2G170035,GRMZM2G114322,GRMZM2G012756,GRMZM2G180054,GRMZM2G111998,GRMZM2G130356,GRMZM2G091581,GRMZM2G346861,GRMZM2G063975,GRMZM2G042712,GRMZM5G868679,GRMZM2G148908,GRMZM2G112792,GRMZM2G150791,GRMZM2G121565,GRMZM2G161306,GRMZM2G098346,GRMZM5G862663,GRMZM2G110201,GRMZM2G168665,GRMZM2G084739,GRMZM2G158281,GRMZM2G004161,GRMZM2G314692,GRMZM2G079638,AC197705.4_FG001,GRMZM2G070523,GRMZ…
GO:0015935	small ribosomal subunit	2 of 1344 in the list	65 of 18055 in the genome	1	GRMZM2G069427,GRMZM5G881135
GO:0016469	proton-transporting two-sector ATPase complex	3 of 1344 in the list	90 of 18055 in the genome	1	GRMZM2G080423,GRMZM2G329636,GRMZM5G862663
GO:0005840	ribosome	7 of 1344 in the list	177 of 18055 in the genome	1	AC206642.4_FG001,GRMZM2G046438,GRMZM2G309193,GRMZM2G100403,GRMZM2G063024,GRMZM2G069427,GRMZM5G881135
GO:0000151	ubiquitin ligase complex	4 of 1344 in the list	128 of 18055 in the genome	1	GRMZM2G040278,GRMZM2G138176,GRMZM2G107867,GRMZM2G380177
GO:0031461	cullin-RING ubiquitin ligase complex	3 of 1344 in the list	110 of 18055 in the genome	1	GRMZM2G040278,GRMZM2G138176,GRMZM2G380177
GO:0043228	non-membrane-bounded organelle	36 of 1344 in the list	701 of 18055 in the genome	1	AC204539.4_FG003,GRMZM2G149178,GRMZM2G451231,GRMZM2G448458,GRMZM2G432176,GRMZM2G030169,GRMZM2G164950,AC206642.4_FG001,AC191534.3_FG003,GRMZM2G093391,GRMZM2G100403,GRMZM5G881135,GRMZM2G461936,GRMZM2G091419,GRMZM2G309193,GRMZM2G046438,GRMZM2G016435,GRMZM2G059037,GRMZM2G460396,GRMZM5G861269,GRMZM2G160685,GRMZM2G082484,GRMZM2G447984,GRMZM2G159924,GRMZM2G042080,GRMZM2G159554,GRMZM2G073275,GRMZM2G33489…
GO:0043232	intracellular non-membrane-bounded organelle	36 of 1344 in the list	701 of 18055 in the genome	1	AC204539.4_FG003,GRMZM2G149178,GRMZM2G451231,GRMZM2G448458,GRMZM2G432176,GRMZM2G030169,GRMZM2G164950,AC206642.4_FG001,AC191534.3_FG003,GRMZM2G093391,GRMZM2G100403,GRMZM5G881135,GRMZM2G461936,GRMZM2G091419,GRMZM2G309193,GRMZM2G046438,GRMZM2G016435,GRMZM2G059037,GRMZM2G460396,GRMZM5G861269,GRMZM2G160685,GRMZM2G082484,GRMZM2G447984,GRMZM2G159924,GRMZM2G042080,GRMZM2G159554,GRMZM2G073275,GRMZM2G33489…
GO:0044424	intracellular part	1074 of 1344 in the list	14911 of 18055 in the genome	1	GRMZM2G151887,GRMZM2G170035,GRMZM2G114322,GRMZM2G180054,GRMZM2G111998,GRMZM2G130356,GRMZM2G346861,GRMZM2G063975,GRMZM2G042712,GRMZM5G868679,GRMZM2G148908,GRMZM2G112792,GRMZM2G150791,GRMZM2G121565,GRMZM2G161306,GRMZM2G098346,GRMZM5G862663,GRMZM2G110201,GRMZM2G168665,GRMZM2G084739,GRMZM2G158281,GRMZM2G004161,GRMZM2G314692,GRMZM2G079638,AC197705.4_FG001,GRMZM2G070523,GRMZM2G081554,GRMZM2G060216,GRMZ…
GO:0005622	intracellular	1076 of 1344 in the list	14949 of 18055 in the genome	1	GRMZM2G151887,GRMZM2G170035,GRMZM2G114322,GRMZM2G180054,GRMZM2G111998,GRMZM2G130356,GRMZM2G346861,GRMZM2G063975,GRMZM2G042712,GRMZM5G868679,GRMZM2G148908,GRMZM2G112792,GRMZM2G150791,GRMZM2G121565,GRMZM2G161306,GRMZM2G098346,GRMZM5G862663,GRMZM2G110201,GRMZM2G168665,GRMZM2G084739,GRMZM2G158281,GRMZM2G004161,GRMZM2G314692,GRMZM2G079638,AC197705.4_FG001,GRMZM2G070523,GRMZM2G081554,GRMZM2G060216,GRMZ…
GO:0012505	endomembrane system	8 of 1344 in the list	240 of 18055 in the genome	1	GRMZM2G113844,GRMZM5G885710,GRMZM2G071166,GRMZM2G092129,GRMZM2G166753,GRMZM2G421565,GRMZM2G137779,GRMZM2G173654
GO:0043234	protein complex	66 of 1344 in the list	1203 of 18055 in the genome	1	GRMZM2G122228,GRMZM2G108991,GRMZM2G056424,GRMZM2G149428,GRMZM2G135816,GRMZM2G098643,GRMZM2G401970,GRMZM2G121747,GRMZM5G851051,AC233865.1_FG004,GRMZM2G071484,GRMZM5G862663,GRMZM2G050556,GRMZM2G380177,GRMZM2G450163,GRMZM2G476914,GRMZM2G055052,GRMZM2G460396,GRMZM2G404941,GRMZM2G065612,GRMZM2G138176,GRMZM2G047954,GRMZM2G013342,GRMZM2G016677,GRMZM2G153274,GRMZM2G120619,GRMZM2G107867,GRMZM2G155274,GRMZ…
GO:0031981	nuclear lumen	13 of 1344 in the list	341 of 18055 in the genome	1	GRMZM2G323838,GRMZM2G100403,GRMZM2G040349,GRMZM2G132903,GRMZM2G000686,GRMZM2G461936,GRMZM2G029038,GRMZM2G407287,GRMZM2G103186,GRMZM2G147614,GRMZM2G082484,GRMZM2G110201,GRMZM2G030169
GO:0043233	organelle lumen	13 of 1344 in the list	343 of 18055 in the genome	1	GRMZM2G323838,GRMZM2G100403,GRMZM2G040349,GRMZM2G132903,GRMZM2G000686,GRMZM2G461936,GRMZM2G029038,GRMZM2G407287,GRMZM2G103186,GRMZM2G147614,GRMZM2G082484,GRMZM2G110201,GRMZM2G030169
GO:0070013	intracellular organelle lumen	13 of 1344 in the list	343 of 18055 in the genome	1	GRMZM2G323838,GRMZM2G100403,GRMZM2G040349,GRMZM2G132903,GRMZM2G000686,GRMZM2G461936,GRMZM2G029038,GRMZM2G407287,GRMZM2G103186,GRMZM2G147614,GRMZM2G082484,GRMZM2G110201,GRMZM2G030169
GO:0031974	membrane-enclosed lumen	13 of 1344 in the list	352 of 18055 in the genome	1	GRMZM2G323838,GRMZM2G100403,GRMZM2G040349,GRMZM2G132903,GRMZM2G000686,GRMZM2G461936,GRMZM2G029038,GRMZM2G407287,GRMZM2G103186,GRMZM2G147614,GRMZM2G082484,GRMZM2G110201,GRMZM2G030169
GO:0030529	ribonucleoprotein complex	40 of 1344 in the list	833 of 18055 in the genome	1	GRMZM2G073150,GRMZM2G100349,GRMZM2G079915,GRMZM2G092663,GRMZM2G054149,AC206642.4_FG001,GRMZM2G469061,GRMZM2G100403,GRMZM2G406643,GRMZM5G881135,GRMZM2G113093,GRMZM2G135654,GRMZM2G077340,GRMZM2G046438,GRMZM2G309193,GRMZM2G034709,GRMZM2G095511,GRMZM2G099657,GRMZM2G047732,GRMZM2G056355,GRMZM2G179976,GRMZM2G084739,GRMZM2G311914,GRMZM2G007441,AC210013.4_FG019,GRMZM2G024838,GRMZM2G113720,GRMZM2G033388,G…
GO:0044428	nuclear part	14 of 1344 in the list	395 of 18055 in the genome	1	GRMZM2G323838,GRMZM2G100403,GRMZM2G040349,GRMZM2G132903,GRMZM2G000686,GRMZM2G461936,GRMZM2G092129,GRMZM2G029038,GRMZM2G407287,GRMZM2G103186,GRMZM2G147614,GRMZM2G082484,GRMZM2G110201,GRMZM2G030169
GO:0005634	nucleus	14 of 1344 in the list	419 of 18055 in the genome	1	GRMZM2G323838,GRMZM2G100403,GRMZM2G040349,GRMZM2G132903,GRMZM2G000686,GRMZM2G461936,GRMZM2G092129,GRMZM2G029038,GRMZM2G407287,GRMZM2G103186,GRMZM2G147614,GRMZM2G082484,GRMZM2G110201,GRMZM2G030169
GO:0032991	macromolecular complex	112 of 1344 in the list	2102 of 18055 in the genome	1	GRMZM2G073150,GRMZM2G079915,GRMZM2G054149,GRMZM2G122228,GRMZM2G108991,GRMZM2G056424,GRMZM2G149428,GRMZM2G135816,GRMZM2G098643,GRMZM2G401970,GRMZM2G469061,GRMZM5G881135,GRMZM2G135654,GRMZM2G121747,GRMZM5G851051,AC233865.1_FG004,GRMZM2G071484,GRMZM5G862663,GRMZM2G005308,GRMZM2G050556,GRMZM2G034709,GRMZM2G078412,GRMZM2G047732,GRMZM2G084739,GRMZM2G311914,GRMZM2G380177,GRMZM2G450163,GRMZM2G476914,GRMZ…
GO:0043227	membrane-bounded organelle	707 of 1344 in the list	10658 of 18055 in the genome	1	GRMZM2G151887,GRMZM2G170035,GRMZM2G373420,GRMZM2G180054,GRMZM2G123459,GRMZM2G130356,GRMZM2G042712,GRMZM2G132531,GRMZM2G003190,GRMZM2G004278,GRMZM2G148908,GRMZM2G150791,GRMZM5G855808,GRMZM2G160687,GRMZM2G111906,GRMZM2G161306,GRMZM2G023068,GRMZM5G862663,GRMZM2G110201,GRMZM2G175816,GRMZM2G168665,GRMZM2G024104,GRMZM2G158281,GRMZM2G004161,GRMZM2G072506,GRMZM2G314692,AC197705.4_FG001,GRMZM2G070523,GRMZ…
GO:0043231	intracellular membrane-bounded organelle	696 of 1344 in the list	10515 of 18055 in the genome	1	GRMZM2G151887,GRMZM2G170035,GRMZM2G373420,GRMZM2G180054,GRMZM2G123459,GRMZM2G130356,GRMZM2G042712,GRMZM2G132531,GRMZM2G003190,GRMZM2G004278,GRMZM2G148908,GRMZM2G150791,GRMZM5G855808,GRMZM2G160687,GRMZM2G111906,GRMZM2G161306,GRMZM2G023068,GRMZM5G862663,GRMZM2G110201,GRMZM2G175816,GRMZM2G168665,GRMZM2G024104,GRMZM2G158281,GRMZM2G004161,GRMZM2G072506,GRMZM2G314692,AC197705.4_FG001,GRMZM2G070523,GRMZ…

## Sheet: Control-VS-Suc_F
GO:0046906	tetrapyrrole binding	8 of 1343 in the list	24 of 18213 in the genome	0.06091	GRMZM2G080355,GRMZM2G429955,GRMZM2G351977,GRMZM2G120619,GRMZM2G038519,GRMZM2G057281,GRMZM2G104549,GRMZM2G149428
GO:0060089	molecular transducer activity	54 of 1343 in the list	454 of 18213 in the genome	0.09455	GRMZM2G170035,GRMZM2G323504,GRMZM2G480698,GRMZM2G064193,GRMZM2G165231,GRMZM2G157727,GRMZM2G461278,GRMZM2G306024,GRMZM2G107945,GRMZM2G061447,GRMZM2G017792,GRMZM2G436703,GRMZM2G431524,GRMZM2G179024,GRMZM5G816517,GRMZM2G121565,GRMZM2G090563,GRMZM2G151738,AC193324.3_FG002,GRMZM2G149201,GRMZM2G177942,GRMZM2G172506,GRMZM2G062019,GRMZM2G001977,GRMZM2G428379,GRMZM2G014975,GRMZM2G099491,GRMZM2G333022,GRMZ…
GO:0008378	galactosyltransferase activity	10 of 1343 in the list	39 of 18213 in the genome	0.11399	GRMZM2G050177,GRMZM2G050273,GRMZM2G127147,GRMZM2G142873,GRMZM5G838414,GRMZM2G037265,GRMZM2G077181,GRMZM2G119265,GRMZM2G178892,GRMZM2G037615
GO:0016679	oxidoreductase activity, acting on diphenols and related substances as donors	10 of 1343 in the list	41 of 18213 in the genome	0.17561	AC209206.3_FG014,GRMZM2G054050,GRMZM2G125669,GRMZM2G076225,GRMZM5G851266,GRMZM2G400390,GRMZM2G076985,GRMZM2G438386,GRMZM2G447271,GRMZM2G336337
GO:0016682	oxidoreductase activity, acting on diphenols and related substances as donors, oxygen as acceptor	9 of 1343 in the list	38 of 18213 in the genome	0.40812	AC209206.3_FG014,GRMZM2G125669,GRMZM2G076225,GRMZM5G851266,GRMZM2G400390,GRMZM2G076985,GRMZM2G438386,GRMZM2G447271,GRMZM2G336337
GO:0004871	signal transducer activity	45 of 1343 in the list	399 of 18213 in the genome	0.81781	GRMZM2G170035,GRMZM2G323504,GRMZM2G480698,GRMZM2G064193,GRMZM2G165231,GRMZM2G157727,GRMZM2G461278,GRMZM2G061447,GRMZM2G017792,GRMZM2G436703,GRMZM2G431524,GRMZM2G179024,GRMZM5G816517,GRMZM2G121565,GRMZM2G090563,GRMZM2G151738,AC193324.3_FG002,GRMZM2G149201,GRMZM2G177942,GRMZM2G062019,GRMZM2G001977,GRMZM2G428379,GRMZM2G014975,GRMZM2G099491,GRMZM2G135904,GRMZM2G333022,GRMZM2G030305,GRMZM2G165679,GRMZ…
GO:0051213	dioxygenase activity	12 of 1343 in the list	66 of 18213 in the genome	0.82521	GRMZM5G843555,GRMZM2G154093,GRMZM2G070092,GRMZM2G014392,GRMZM2G038677,GRMZM2G025867,GRMZM2G136347,GRMZM2G342685,GRMZM2G109056,GRMZM2G417954,GRMZM2G106748,GRMZM2G062396
GO:0016701	oxidoreductase activity, acting on single donors with incorporation of molecular oxygen	14 of 1343 in the list	84 of 18213 in the genome	0.89718	GRMZM2G154093,GRMZM2G070092,GRMZM2G126900,GRMZM2G014392,GRMZM2G038677,GRMZM2G018484,GRMZM2G136347,GRMZM2G342685,GRMZM2G038487,GRMZM2G109056,GRMZM2G417954,GRMZM2G106748,GRMZM2G164967,GRMZM2G062396
GO:0016491	oxidoreductase activity	156 of 1343 in the list	1730 of 18213 in the genome	1	GRMZM2G001898,GRMZM2G180054,AC209206.3_FG014,GRMZM2G044247,GRMZM2G025867,GRMZM2G342685,GRMZM2G012479,GRMZM2G097854,GRMZM2G154752,GRMZM2G112792,GRMZM2G332423,GRMZM2G126900,AC209987.4_FG002,GRMZM2G038487,GRMZM2G108851,GRMZM2G073351,GRMZM2G432642,GRMZM2G157683,GRMZM2G098346,GRMZM2G380286,GRMZM2G447271,GRMZM2G145061,GRMZM2G153359,GRMZM2G050984,GRMZM2G018484,GRMZM2G075244,GRMZM2G073814,GRMZM2G006119,G…
GO:0016702	oxidoreductase activity, acting on single donors with incorporation of molecular oxygen, incorporation of two atoms of oxygen	9 of 1343 in the list	44 of 18213 in the genome	1	GRMZM2G154093,GRMZM2G070092,GRMZM2G014392,GRMZM2G038677,GRMZM2G136347,GRMZM2G342685,GRMZM2G109056,GRMZM2G417954,GRMZM2G106748
GO:0008081	phosphoric diester hydrolase activity	7 of 1343 in the list	30 of 18213 in the genome	1	GRMZM2G064962,GRMZM2G058227,GRMZM2G060194,GRMZM2G137435,GRMZM2G153274,GRMZM2G018820,GRMZM2G422670
GO:0016746	transferase activity, transferring acyl groups	39 of 1343 in the list	356 of 18213 in the genome	1	GRMZM2G346095,GRMZM2G478798,GRMZM2G082633,GRMZM2G107211,GRMZM2G176723,GRMZM2G060210,GRMZM2G139600,GRMZM2G087207,GRMZM2G003138,GRMZM2G118409,GRMZM2G137715,GRMZM2G038170,GRMZM2G003190,GRMZM2G171440,GRMZM2G151227,GRMZM2G035256,GRMZM2G167438,GRMZM2G044472,GRMZM2G087482,GRMZM2G007157,GRMZM2G165613,GRMZM2G110201,GRMZM2G122296,GRMZM5G860137,GRMZM2G070468,GRMZM2G445602,GRMZM2G004161,GRMZM2G033644,GRMZM2G…
GO:0016798	hydrolase activity, acting on glycosyl bonds	52 of 1343 in the list	506 of 18213 in the genome	1	GRMZM5G860235,GRMZM2G125032,GRMZM5G831200,GRMZM2G060023,GRMZM2G028307,GRMZM2G175779,AC203408.4_FG003,GRMZM2G111998,GRMZM2G047384,GRMZM2G179696,GRMZM2G110735,GRMZM2G110993,GRMZM2G062600,GRMZM2G334409,GRMZM2G057766,GRMZM2G121495,GRMZM2G038281,GRMZM5G846916,GRMZM2G137535,GRMZM2G166944,GRMZM2G145651,GRMZM2G113815,GRMZM2G082034,GRMZM2G035749,GRMZM2G016890,AC210013.4_FG017,GRMZM2G006130,GRMZM2G328171,G…
GO:0016209	antioxidant activity	26 of 1343 in the list	218 of 18213 in the genome	1	GRMZM2G062390,GRMZM2G380247,GRMZM5G891739,GRMZM2G104394,GRMZM2G048474,GRMZM2G012479,GRMZM2G023840,GRMZM2G042080,GRMZM2G117706,GRMZM2G081585,GRMZM5G864424,GRMZM2G300965,GRMZM2G471357,GRMZM2G101221,GRMZM2G108153,GRMZM2G108219,GRMZM2G081928,GRMZM2G020523,GRMZM2G408963,GRMZM2G059108,GRMZM2G048775,GRMZM2G059991,GRMZM2G022547,GRMZM2G091435,GRMZM2G136158,GRMZM5G843748
GO:0016160	amylase activity	6 of 1343 in the list	28 of 18213 in the genome	1	GRMZM2G058310,GRMZM2G070172,GRMZM2G082034,GRMZM2G035749,GRMZM2G007939,GRMZM2G138468
GO:0003899	DNA-directed RNA polymerase activity	2 of 1343 in the list	3 of 18213 in the genome	1	GRMZM2G141814,GRMZM2G044317
GO:0015198	oligopeptide transporter activity	2 of 1343 in the list	3 of 18213 in the genome	1	GRMZM5G865298,GRMZM2G001676
GO:0003824	catalytic activity	869 of 1343 in the list	11280 of 18213 in the genome	1	GRMZM2G151887,GRMZM2G170035,GRMZM5G860235,GRMZM2G323504,GRMZM2G180054,GRMZM2G440259,GRMZM2G163141,GRMZM2G123459,GRMZM2G111998,GRMZM2G091581,GRMZM2G003138,GRMZM2G003190,GRMZM5G868679,GRMZM2G004278,GRMZM2G087612,GRMZM2G154752,GRMZM2G112792,GRMZM2G332423,GRMZM2G121565,GRMZM2G411771,GRMZM2G038487,GRMZM2G145651,GRMZM2G046024,GRMZM2G098346,GRMZM2G380286,GRMZM2G110201,GRMZM2G175816,GRMZM2G024104,GRMZM2G…
GO:0004553	hydrolase activity, hydrolyzing O-glycosyl compounds	33 of 1343 in the list	306 of 18213 in the genome	1	GRMZM5G860235,GRMZM2G125032,GRMZM5G831200,GRMZM2G028307,GRMZM2G175779,GRMZM2G179696,GRMZM2G334409,GRMZM2G121495,GRMZM2G038281,GRMZM2G137535,GRMZM2G113815,GRMZM2G082034,GRMZM2G035749,GRMZM2G016890,GRMZM2G006130,AC210013.4_FG017,GRMZM2G014844,GRMZM2G172369,GRMZM2G058310,GRMZM2G162690,GRMZM2G007939,GRMZM2G138468,GRMZM2G394450,GRMZM2G465617,GRMZM2G070172,GRMZM2G392125,GRMZM2G426467,GRMZM2G127123,GRMZ…
GO:0015925	galactosidase activity	6 of 1343 in the list	31 of 18213 in the genome	1	GRMZM2G465617,GRMZM2G121495,GRMZM2G175779,GRMZM2G127123,GRMZM2G038281,GRMZM2G162238
GO:0030246	carbohydrate binding	16 of 1343 in the list	127 of 18213 in the genome	1	GRMZM2G175779,GRMZM2G099324,GRMZM2G411668,GRMZM2G152793,GRMZM2G038669,GRMZM2G142207,GRMZM2G301738,GRMZM2G123604,GRMZM2G017164,GRMZM2G038281,GRMZM2G465617,GRMZM2G127123,GRMZM2G005633,GRMZM2G322723,GRMZM2G104618,GRMZM2G162238
GO:0038023	signaling receptor activity	6 of 1343 in the list	32 of 18213 in the genome	1	GRMZM2G084491,GRMZM5G816517,GRMZM2G428379,AC193324.3_FG002,AC205703.4_FG005,GRMZM2G157727
GO:0042578	phosphoric ester hydrolase activity	40 of 1343 in the list	402 of 18213 in the genome	1	GRMZM2G434170,GRMZM2G060194,GRMZM2G106600,GRMZM2G136453,GRMZM2G322953,GRMZM2G122228,GRMZM2G311187,GRMZM2G122139,GRMZM2G018820,GRMZM5G868679,GRMZM2G058227,GRMZM2G082855,GRMZM2G152040,GRMZM2G052546,GRMZM2G035134,GRMZM2G134054,GRMZM2G018441,GRMZM2G135586,GRMZM2G422670,GRMZM2G064962,GRMZM2G077960,GRMZM2G039650,GRMZM2G001304,GRMZM2G404941,GRMZM2G457624,GRMZM2G174739,GRMZM2G112925,GRMZM2G043191,GRMZM2G…
GO:0019842	vitamin binding	9 of 1343 in the list	61 of 18213 in the genome	1	GRMZM5G843555,GRMZM2G072529,GRMZM2G332423,GRMZM2G025867,AC197705.4_FG001,GRMZM2G136262,GRMZM2G038170,GRMZM2G145061,GRMZM2G062396
GO:0016757	transferase activity, transferring glycosyl groups	63 of 1343 in the list	680 of 18213 in the genome	1	GRMZM2G115762,GRMZM2G379577,GRMZM5G860235,GRMZM2G063042,GRMZM2G074792,GRMZM2G152908,GRMZM2G058314,GRMZM2G015709,GRMZM2G141320,GRMZM2G000976,GRMZM2G086925,GRMZM2G119265,GRMZM5G875238,GRMZM2G050177,GRMZM2G106443,GRMZM2G127147,GRMZM2G002023,GRMZM2G170351,GRMZM2G142873,GRMZM2G049464,GRMZM5G885710,GRMZM2G008507,GRMZM2G169628,GRMZM2G166944,GRMZM2G074158,GRMZM2G022266,GRMZM2G063133,AC209664.3_FG002,GRMZ…
GO:0043167	ion binding	316 of 1343 in the list	3931 of 18213 in the genome	1	GRMZM5G860235,GRMZM2G001898,GRMZM2G180054,AC209206.3_FG014,GRMZM2G440259,GRMZM2G342685,GRMZM2G136369,GRMZM2G122228,GRMZM2G132531,GRMZM5G868679,GRMZM2G148908,GRMZM2G154752,GRMZM2G075456,GRMZM2G332423,GRMZM2G311665,GRMZM2G460958,GRMZM2G038487,GRMZM2G145651,GRMZM2G161306,GRMZM2G157683,GRMZM2G098346,GRMZM2G050984,GRMZM2G328171,GRMZM2G004161,GRMZM2G018484,AC197705.4_FG001,GRMZM2G071166,GRMZM2G058310,G…
GO:0000104	succinate dehydrogenase activity	3 of 1343 in the list	11 of 18213 in the genome	1	GRMZM5G801091,GRMZM2G160685,GRMZM2G109271
GO:0030414	peptidase inhibitor activity	8 of 1343 in the list	54 of 18213 in the genome	1	GRMZM2G058358,GRMZM2G000326,GRMZM2G474575,GRMZM2G423898,GRMZM2G404688,GRMZM2G012806,GRMZM2G447785,GRMZM2G024827
GO:0061134	peptidase regulator activity	8 of 1343 in the list	54 of 18213 in the genome	1	GRMZM2G058358,GRMZM2G000326,GRMZM2G474575,GRMZM2G423898,GRMZM2G404688,GRMZM2G012806,GRMZM2G447785,GRMZM2G024827
GO:0016639	oxidoreductase activity, acting on the CH-NH2 group of donors, NAD or NADP as acceptor	2 of 1343 in the list	5 of 18213 in the genome	1	GRMZM2G178415,GRMZM2G427097
GO:0004888	transmembrane signaling receptor activity	5 of 1343 in the list	28 of 18213 in the genome	1	GRMZM2G084491,GRMZM5G816517,GRMZM2G428379,AC193324.3_FG002,GRMZM2G157727
GO:0016755	transferase activity, transferring amino-acyl groups	3 of 1343 in the list	12 of 18213 in the genome	1	GRMZM2G139600,GRMZM2G118409,GRMZM2G038170
GO:0031420	alkali metal ion binding	3 of 1343 in the list	12 of 18213 in the genome	1	GRMZM2G119175,GRMZM2G004534,GRMZM2G008714
GO:0016740	transferase activity	338 of 1343 in the list	4270 of 18213 in the genome	1	GRMZM2G126858,GRMZM2G151887,GRMZM2G170035,GRMZM5G860235,GRMZM2G063042,GRMZM2G480698,GRMZM2G429940,GRMZM2G163141,GRMZM2G058314,GRMZM2G091581,GRMZM2G003138,GRMZM2G000976,GRMZM2G012685,GRMZM2G425249,GRMZM2G003190,GRMZM2G004278,GRMZM2G431524,GRMZM2G010488,AC233953.1_FG004,GRMZM2G002023,GRMZM2G121565,GRMZM2G134162,GRMZM2G114772,GRMZM2G170351,GRMZM2G088028,GRMZM2G155593,GRMZM2G464523,GRMZM2G432642,GRMZ…
GO:0004497	monooxygenase activity	12 of 1343 in the list	102 of 18213 in the genome	1	GRMZM2G067691,GRMZM2G105787,GRMZM2G113844,GRMZM2G018484,AC209987.4_FG002,GRMZM2G171139,GRMZM2G038487,GRMZM2G179490,GRMZM5G830329,GRMZM2G384293,GRMZM2G107761,GRMZM2G091456
GO:0004866	endopeptidase inhibitor activity	7 of 1343 in the list	50 of 18213 in the genome	1	GRMZM2G012806,GRMZM2G058358,GRMZM2G404688,GRMZM2G000326,GRMZM2G474575,GRMZM2G423898,GRMZM2G024827
GO:0061135	endopeptidase regulator activity	7 of 1343 in the list	50 of 18213 in the genome	1	GRMZM2G012806,GRMZM2G058358,GRMZM2G404688,GRMZM2G000326,GRMZM2G474575,GRMZM2G423898,GRMZM2G024827
GO:0015604	organic phosphonate transmembrane transporter activity	3 of 1343 in the list	14 of 18213 in the genome	1	GRMZM2G003411,GRMZM2G157564,GRMZM2G177812
GO:0015291	secondary active transmembrane transporter activity	16 of 1343 in the list	148 of 18213 in the genome	1	GRMZM5G801949,GRMZM2G135739,GRMZM5G870170,GRMZM2G112377,GRMZM5G881088,GRMZM2G421565,GRMZM2G022440,GRMZM2G009715,GRMZM2G025611,GRMZM2G043075,GRMZM2G037343,GRMZM2G082203,GRMZM2G154211,GRMZM2G161809,GRMZM2G047835,GRMZM2G132995
GO:0015299	solute:hydrogen antiporter activity	4 of 1343 in the list	23 of 18213 in the genome	1	GRMZM2G009715,GRMZM2G025611,GRMZM2G037343,GRMZM2G047835
GO:0050662	coenzyme binding	20 of 1343 in the list	196 of 18213 in the genome	1	GRMZM2G099666,GRMZM2G105787,GRMZM2G050984,GRMZM2G322328,GRMZM2G381051,GRMZM2G080044,GRMZM2G076723,GRMZM2G160685,GRMZM2G091456,GRMZM2G067691,GRMZM2G112792,GRMZM2G521844,GRMZM2G113844,GRMZM2G300965,AC198206.5_FG001,GRMZM2G044469,GRMZM2G380286,GRMZM2G107761,GRMZM2G109271,GRMZM2G022547
GO:0003905	alkylbase DNA N-glycosylase activity	2 of 1343 in the list	7 of 18213 in the genome	1	GRMZM2G047384,GRMZM2G097573
GO:0016211	ammonia ligase activity	2 of 1343 in the list	7 of 18213 in the genome	1	GRMZM2G024104,GRMZM2G050514
GO:0019798	procollagen-proline dioxygenase activity	2 of 1343 in the list	7 of 18213 in the genome	1	GRMZM5G843555,GRMZM2G025867
GO:0031543	peptidyl-proline dioxygenase activity	2 of 1343 in the list	7 of 18213 in the genome	1	GRMZM5G843555,GRMZM2G025867
GO:0047635	alanine-oxo-acid transaminase activity	2 of 1343 in the list	7 of 18213 in the genome	1	GRMZM2G088064,GRMZM5G828630
GO:0016758	transferase activity, transferring hexosyl groups	30 of 1343 in the list	315 of 18213 in the genome	1	GRMZM2G100597,GRMZM2G404367,GRMZM2G050273,GRMZM2G072406,GRMZM2G152908,GRMZM2G060659,GRMZM2G413044,GRMZM2G001304,GRMZM2G000976,GRMZM2G119265,GRMZM2G142898,GRMZM5G875238,GRMZM2G050177,GRMZM2G004699,GRMZM2G127147,GRMZM2G142873,GRMZM5G885710,GRMZM2G008507,GRMZM5G838414,GRMZM2G166944,GRMZM2G169628,GRMZM2G037265,GRMZM2G074158,GRMZM5G875445,GRMZM2G077181,GRMZM2G392125,GRMZM2G014558,GRMZM2G037615,AC21066…
GO:0004857	enzyme inhibitor activity	8 of 1343 in the list	63 of 18213 in the genome	1	GRMZM2G058358,GRMZM2G000326,GRMZM2G474575,GRMZM2G423898,GRMZM2G404688,GRMZM2G012806,GRMZM2G447785,GRMZM2G024827
GO:0015276	ligand-gated ion channel activity	3 of 1343 in the list	15 of 18213 in the genome	1	GRMZM5G816517,GRMZM2G428379,GRMZM2G074317
GO:0022834	ligand-gated channel activity	3 of 1343 in the list	15 of 18213 in the genome	1	GRMZM5G816517,GRMZM2G428379,GRMZM2G074317
GO:0016868	intramolecular transferase activity, phosphotransferases	4 of 1343 in the list	24 of 18213 in the genome	1	GRMZM2G165535,GRMZM2G023289,GRMZM2G174739,GRMZM2G166597
GO:0016747	transferase activity, transferring acyl groups other than amino-acyl groups	26 of 1343 in the list	271 of 18213 in the genome	1	GRMZM2G346095,GRMZM2G478798,GRMZM2G082633,GRMZM2G004161,GRMZM2G445602,GRMZM2G176723,GRMZM2G087207,GRMZM2G033644,GRMZM2G003138,GRMZM2G125448,GRMZM2G137715,GRMZM2G003190,GRMZM2G171440,GRMZM2G152895,GRMZM2G019746,GRMZM2G151227,GRMZM2G035256,GRMZM2G167438,GRMZM2G044472,GRMZM2G087482,GRMZM2G007157,GRMZM2G165613,GRMZM2G063024,GRMZM2G110201,GRMZM2G122296,GRMZM5G860137
GO:0004872	receptor activity	6 of 1343 in the list	44 of 18213 in the genome	1	GRMZM2G084491,GRMZM5G816517,GRMZM2G428379,AC193324.3_FG002,AC205703.4_FG005,GRMZM2G157727
GO:0005402	cation:sugar symporter activity	4 of 1343 in the list	25 of 18213 in the genome	1	GRMZM5G801949,GRMZM2G135739,GRMZM2G421565,GRMZM2G022440
GO:0008514	organic anion transmembrane transporter activity	3 of 1343 in the list	16 of 18213 in the genome	1	GRMZM2G003411,GRMZM2G157564,GRMZM2G177812
GO:0015926	glucosidase activity	6 of 1343 in the list	45 of 18213 in the genome	1	GRMZM2G125032,GRMZM2G014844,GRMZM2G426467,GRMZM2G119689,GRMZM2G016890,GRMZM2G394450
GO:0008374	O-acyltransferase activity	5 of 1343 in the list	35 of 18213 in the genome	1	GRMZM2G007157,GRMZM2G035256,GRMZM2G082633,GRMZM2G044472,GRMZM2G152895
GO:0008169	C-methyltransferase activity	2 of 1343 in the list	8 of 18213 in the genome	1	GRMZM2G076169,GRMZM5G836683
GO:0016703	oxidoreductase activity, acting on single donors with incorporation of molecular oxygen, incorporation of one atom of oxygen (internal monooxygenases or internal mixed function oxidases)	2 of 1343 in the list	8 of 18213 in the genome	1	GRMZM2G018484,GRMZM2G038487
GO:0016725	oxidoreductase activity, acting on CH or CH2 groups	2 of 1343 in the list	8 of 18213 in the genome	1	GRMZM2G304362,GRMZM2G050984
GO:0016880	acid-ammonia (or amide) ligase activity	2 of 1343 in the list	8 of 18213 in the genome	1	GRMZM2G024104,GRMZM2G050514
GO:0043169	cation binding	291 of 1343 in the list	3708 of 18213 in the genome	1	GRMZM2G001898,GRMZM2G180054,AC209206.3_FG014,GRMZM2G440259,GRMZM2G342685,GRMZM2G136369,GRMZM2G122228,GRMZM2G132531,GRMZM5G868679,GRMZM2G148908,GRMZM2G154752,GRMZM2G075456,GRMZM2G332423,GRMZM2G311665,GRMZM2G460958,GRMZM2G038487,GRMZM2G161306,GRMZM2G157683,GRMZM2G098346,GRMZM2G050984,GRMZM2G004161,GRMZM2G018484,AC197705.4_FG001,GRMZM2G071166,GRMZM2G058310,GRMZM2G081554,GRMZM2G359127,GRMZM2G119175,G…
GO:0008483	transaminase activity	7 of 1343 in the list	56 of 18213 in the genome	1	GRMZM2G124353,GRMZM2G088064,GRMZM5G828630,GRMZM2G137868,GRMZM2G088028,GRMZM2G069596,GRMZM2G153536
GO:0035250	UDP-galactosyltransferase activity	4 of 1343 in the list	26 of 18213 in the genome	1	GRMZM2G119265,GRMZM2G142873,GRMZM2G178892,GRMZM5G838414
GO:0016846	carbon-sulfur lyase activity	5 of 1343 in the list	36 of 18213 in the genome	1	GRMZM2G088064,GRMZM2G450498,GRMZM5G828630,GRMZM2G002652,GRMZM2G088028
GO:0016830	carbon-carbon lyase activity	18 of 1343 in the list	182 of 18213 in the genome	1	GRMZM2G140824,GRMZM2G017110,GRMZM2G057823,GRMZM2G384871,GRMZM2G049549,AC197705.4_FG001,GRMZM2G021388,GRMZM2G021277,GRMZM2G038170,GRMZM2G069596,GRMZM2G099097,GRMZM2G147268,GRMZM2G125635,GRMZM2G098875,GRMZM2G355906,GRMZM2G343236,GRMZM2G406672,GRMZM2G103897
GO:0016843	amine-lyase activity	4 of 1343 in the list	27 of 18213 in the genome	1	GRMZM2G055467,GRMZM2G338431,GRMZM5G858593,GRMZM2G101142
GO:0019899	enzyme binding	8 of 1343 in the list	69 of 18213 in the genome	1	GRMZM2G123604,GRMZM2G152616,GRMZM2G380177,GRMZM2G177942,GRMZM2G032132,GRMZM2G322723,GRMZM2G416667,GRMZM2G173654
GO:0005506	iron ion binding	46 of 1343 in the list	528 of 18213 in the genome	1	GRMZM2G380247,GRMZM2G370745,GRMZM2G009232,GRMZM2G106655,GRMZM2G148052,GRMZM2G023840,GRMZM2G117706,GRMZM2G154752,AC209987.4_FG002,GRMZM2G016264,GRMZM2G175250,GRMZM2G179490,GRMZM2G450825,GRMZM2G053507,GRMZM2G101221,GRMZM2G108219,GRMZM2G136158,GRMZM2G159179,GRMZM2G062390,GRMZM2G100412,GRMZM2G104394,GRMZM2G384884,GRMZM2G032896,GRMZM2G171139,GRMZM2G075244,GRMZM2G048474,GRMZM2G097116,GRMZM2G076723,GRMZ…
GO:0048037	cofactor binding	49 of 1343 in the list	566 of 18213 in the genome	1	GRMZM2G099666,GRMZM2G105787,GRMZM2G017110,GRMZM2G132903,GRMZM2G322328,GRMZM2G005024,GRMZM2G381051,GRMZM2G021388,GRMZM2G021277,GRMZM2G171556,GRMZM2G080044,GRMZM2G002652,GRMZM2G099420,GRMZM2G036708,GRMZM2G097854,GRMZM2G147268,GRMZM2G112792,GRMZM2G136439,GRMZM2G521844,GRMZM2G088028,GRMZM2G165613,AC198206.5_FG001,GRMZM2G074158,GRMZM2G161233,GRMZM2G469523,GRMZM2G380286,GRMZM2G050984,GRMZM2G124353,GRMZ…
GO:0004629	phospholipase C activity	2 of 1343 in the list	9 of 18213 in the genome	1	GRMZM2G137435,GRMZM2G422670
GO:0010436	carotenoid dioxygenase activity	2 of 1343 in the list	9 of 18213 in the genome	1	GRMZM2G417954,GRMZM2G014392
GO:0015197	peptide transporter activity	2 of 1343 in the list	9 of 18213 in the genome	1	GRMZM5G865298,GRMZM2G001676
GO:0004702	receptor signaling protein serine/threonine kinase activity	7 of 1343 in the list	59 of 18213 in the genome	1	GRMZM2G461278,GRMZM2G061447,GRMZM2G017792,GRMZM2G135904,GRMZM2G165231,GRMZM2G030305,GRMZM2G165679
GO:0005057	receptor signaling protein activity	7 of 1343 in the list	59 of 18213 in the genome	1	GRMZM2G461278,GRMZM2G061447,GRMZM2G017792,GRMZM2G135904,GRMZM2G165231,GRMZM2G030305,GRMZM2G165679
GO:0016408	C-acyltransferase activity	3 of 1343 in the list	18 of 18213 in the genome	1	GRMZM2G165613,GRMZM2G110201,GRMZM2G019746
GO:0016774	phosphotransferase activity, carboxyl group as acceptor	3 of 1343 in the list	18 of 18213 in the genome	1	GRMZM2G437977,AC203754.4_FG008,GRMZM2G389416
GO:0033764	steroid dehydrogenase activity, acting on the CH-OH group of donors, NAD or NADP as acceptor	3 of 1343 in the list	18 of 18213 in the genome	1	GRMZM2G097854,GRMZM2G007252,GRMZM2G006119
GO:0015298	solute:cation antiporter activity	4 of 1343 in the list	28 of 18213 in the genome	1	GRMZM2G009715,GRMZM2G025611,GRMZM2G037343,GRMZM2G047835
GO:0016791	phosphatase activity	31 of 1343 in the list	348 of 18213 in the genome	1	GRMZM2G434170,GRMZM2G077960,GRMZM2G106600,GRMZM2G136453,GRMZM2G322953,GRMZM2G039650,GRMZM2G001304,GRMZM2G122228,GRMZM2G404941,GRMZM2G457624,GRMZM2G311187,GRMZM2G122139,GRMZM2G174739,GRMZM5G868679,GRMZM2G112925,GRMZM2G043191,GRMZM2G093101,GRMZM2G082855,GRMZM2G149132,GRMZM5G836174,GRMZM2G170798,GRMZM2G052546,GRMZM2G155274,GRMZM2G097641,GRMZM2G035134,GRMZM2G134054,GRMZM2G174343,GRMZM2G057768,GRMZM2G…
GO:0008443	phosphofructokinase activity	4 of 1343 in the list	29 of 18213 in the genome	1	GRMZM2G349407,GRMZM2G004932,GRMZM2G401970,GRMZM2G450163
GO:0001071	nucleic acid binding transcription factor activity	59 of 1343 in the list	706 of 18213 in the genome	1	GRMZM2G118063,GRMZM2G129777,GRMZM2G093020,GRMZM2G105256,GRMZM2G169149,GRMZM2G425249,GRMZM2G445575,GRMZM2G471089,GRMZM2G041636,GRMZM2G472945,GRMZM2G094352,GRMZM2G034113,GRMZM2G000818,GRMZM2G134717,GRMZM2G110107,GRMZM2G010669,GRMZM2G160687,GRMZM2G063216,GRMZM2G053507,GRMZM2G104516,GRMZM2G125653,GRMZM2G130442,GRMZM2G042920,GRMZM2G099522,GRMZM2G097059,GRMZM2G002915,GRMZM2G161009,GRMZM2G059102,AC20570…
GO:0015171	amino acid transmembrane transporter activity	3 of 1343 in the list	20 of 18213 in the genome	1	GRMZM2G082434,GRMZM2G139920,GRMZM2G476886
GO:0016229	steroid dehydrogenase activity	3 of 1343 in the list	20 of 18213 in the genome	1	GRMZM2G097854,GRMZM2G007252,GRMZM2G006119
GO:0016634	oxidoreductase activity, acting on the CH-CH group of donors, oxygen as acceptor	3 of 1343 in the list	20 of 18213 in the genome	1	GRMZM2G099666,GRMZM2G138750,GRMZM5G870342
GO:0016627	oxidoreductase activity, acting on the CH-CH group of donors	19 of 1343 in the list	207 of 18213 in the genome	1	GRMZM2G099666,GRMZM2G044247,GRMZM2G322953,GRMZM2G160460,GRMZM2G381051,GRMZM2G079668,GRMZM2G174739,GRMZM2G160685,GRMZM5G870342,GRMZM2G365961,GRMZM5G801091,GRMZM2G066326,GRMZM2G144273,GRMZM2G138750,GRMZM2G145720,GRMZM2G174343,GRMZM2G073351,GRMZM2G432642,GRMZM2G109271
GO:0046943	carboxylic acid transmembrane transporter activity	4 of 1343 in the list	31 of 18213 in the genome	1	GRMZM2G383088,GRMZM2G082434,GRMZM2G139920,GRMZM2G476886
GO:0005230	extracellular ligand-gated ion channel activity	2 of 1343 in the list	11 of 18213 in the genome	1	GRMZM5G816517,GRMZM2G428379
GO:0005231	excitatory extracellular ligand-gated ion channel activity	2 of 1343 in the list	11 of 18213 in the genome	1	GRMZM5G816517,GRMZM2G428379
GO:0005249	voltage-gated potassium channel activity	2 of 1343 in the list	11 of 18213 in the genome	1	GRMZM2G074317,GRMZM2G310569
GO:0022843	voltage-gated cation channel activity	2 of 1343 in the list	11 of 18213 in the genome	1	GRMZM2G074317,GRMZM2G310569
GO:0015297	antiporter activity	5 of 1343 in the list	42 of 18213 in the genome	1	GRMZM2G009715,GRMZM2G025611,GRMZM2G082203,GRMZM2G037343,GRMZM2G047835
GO:0015300	solute:solute antiporter activity	5 of 1343 in the list	42 of 18213 in the genome	1	GRMZM2G009715,GRMZM2G025611,GRMZM2G082203,GRMZM2G037343,GRMZM2G047835
GO:0005085	guanyl-nucleotide exchange factor activity	3 of 1343 in the list	21 of 18213 in the genome	1	GRMZM2G105253,GRMZM2G158679,GRMZM2G377615
GO:0005088	Ras guanyl-nucleotide exchange factor activity	3 of 1343 in the list	21 of 18213 in the genome	1	GRMZM2G105253,GRMZM2G158679,GRMZM2G377615
GO:0016899	oxidoreductase activity, acting on the CH-OH group of donors, oxygen as acceptor	3 of 1343 in the list	21 of 18213 in the genome	1	GRMZM2G112792,AC198206.5_FG001,GRMZM2G380286
GO:0003677	DNA binding	51 of 1343 in the list	613 of 18213 in the genome	1	GRMZM2G118063,GRMZM2G093020,GRMZM2G438260,GRMZM2G161666,GRMZM2G169149,GRMZM2G136369,GRMZM2G445575,GRMZM2G471089,GRMZM2G123089,GRMZM2G094352,AC191534.3_FG003,GRMZM2G444748,GRMZM2G034113,GRMZM2G037286,GRMZM2G010669,GRMZM2G160687,GRMZM2G092129,GRMZM2G063216,GRMZM2G053507,GRMZM2G157817,GRMZM2G180947,GRMZM2G125653,GRMZM2G130442,GRMZM2G099522,GRMZM2G035417,GRMZM2G097059,GRMZM2G161009,GRMZM2G059102,GRMZ…
GO:0016769	transferase activity, transferring nitrogenous groups	8 of 1343 in the list	77 of 18213 in the genome	1	GRMZM2G124353,GRMZM5G828630,GRMZM2G137868,GRMZM2G088028,GRMZM2G088064,GRMZM2G069596,GRMZM2G002652,GRMZM2G153536
GO:0015293	symporter activity	4 of 1343 in the list	32 of 18213 in the genome	1	GRMZM5G801949,GRMZM2G135739,GRMZM2G421565,GRMZM2G022440
GO:0015294	solute:cation symporter activity	4 of 1343 in the list	32 of 18213 in the genome	1	GRMZM5G801949,GRMZM2G135739,GRMZM2G421565,GRMZM2G022440
GO:0016706	oxidoreductase activity, acting on paired donors, with incorporation or reduction of molecular oxygen, 2-oxoglutarate as one donor, and incorporation of one atom each of oxygen into both donors	3 of 1343 in the list	22 of 18213 in the genome	1	GRMZM5G843555,GRMZM2G025867,GRMZM2G062396
GO:0004558	alpha-glucosidase activity	2 of 1343 in the list	12 of 18213 in the genome	1	GRMZM2G119689,GRMZM2G394450
GO:0019104	DNA N-glycosylase activity	2 of 1343 in the list	12 of 18213 in the genome	1	GRMZM2G047384,GRMZM2G097573
GO:0016651	oxidoreductase activity, acting on NADH or NADPH	14 of 1343 in the list	153 of 18213 in the genome	1	GRMZM2G567739,GRMZM5G877423,GRMZM2G025109,GRMZM5G839924,GRMZM2G176216,GRMZM2G356639,GRMZM2G322328,GRMZM5G804358,GRMZM2G300965,GRMZM5G851051,GRMZM2G329636,GRMZM2G406672,GRMZM2G109244,GRMZM2G022547
GO:0019200	carbohydrate kinase activity	4 of 1343 in the list	34 of 18213 in the genome	1	GRMZM2G349407,GRMZM2G004932,GRMZM2G401970,GRMZM2G450163
GO:0031406	carboxylic acid binding	8 of 1343 in the list	81 of 18213 in the genome	1	GRMZM2G437977,GRMZM2G096682,GRMZM2G080380,GRMZM2G109821,GRMZM2G124863,GRMZM2G108138,GRMZM2G081886,GRMZM2G073814
GO:0008066	glutamate receptor activity	2 of 1343 in the list	13 of 18213 in the genome	1	GRMZM5G816517,GRMZM2G428379
GO:0015144	carbohydrate transmembrane transporter activity	6 of 1343 in the list	58 of 18213 in the genome	1	GRMZM5G801949,GRMZM2G081105,GRMZM2G135739,GRMZM2G421565,GRMZM2G014610,GRMZM2G022440
GO:0016638	oxidoreductase activity, acting on the CH-NH2 group of donors	4 of 1343 in the list	35 of 18213 in the genome	1	GRMZM2G072529,GRMZM2G332423,GRMZM2G178415,GRMZM2G427097
GO:0022804	active transmembrane transporter activity	37 of 1343 in the list	450 of 18213 in the genome	1	GRMZM2G118409,GRMZM2G112377,GRMZM2G421565,GRMZM5G881088,GRMZM2G105539,GRMZM2G022440,GRMZM2G082434,GRMZM2G009715,GRMZM2G025611,GRMZM2G003411,GRMZM2G139920,GRMZM2G144420,GRMZM2G154211,GRMZM2G125424,GRMZM2G032218,GRMZM2G046024,GRMZM2G047835,GRMZM5G801949,GRMZM2G086730,GRMZM2G004748,GRMZM2G309163,GRMZM2G135739,GRMZM5G870170,GRMZM2G333183,GRMZM2G092533,GRMZM2G043075,GRMZM2G085236,GRMZM2G101125,GRMZM2G…
GO:0016831	carboxy-lyase activity	10 of 1343 in the list	108 of 18213 in the genome	1	GRMZM2G140824,GRMZM2G017110,GRMZM2G125635,GRMZM2G384871,AC197705.4_FG001,GRMZM2G098875,GRMZM2G355906,GRMZM2G038170,GRMZM2G343236,GRMZM2G406672
GO:0017016	Ras GTPase binding	2 of 1343 in the list	14 of 18213 in the genome	1	GRMZM2G152616,GRMZM2G173654
GO:0031267	small GTPase binding	2 of 1343 in the list	14 of 18213 in the genome	1	GRMZM2G152616,GRMZM2G173654
GO:0051020	GTPase binding	2 of 1343 in the list	14 of 18213 in the genome	1	GRMZM2G152616,GRMZM2G173654
GO:0003954	NADH dehydrogenase activity	8 of 1343 in the list	84 of 18213 in the genome	1	GRMZM2G567739,GRMZM5G877423,GRMZM5G839924,GRMZM2G176216,GRMZM2G356639,GRMZM2G322328,GRMZM5G804358,GRMZM2G329636
GO:0050136	NADH dehydrogenase (quinone) activity	8 of 1343 in the list	84 of 18213 in the genome	1	GRMZM2G567739,GRMZM5G877423,GRMZM5G839924,GRMZM2G176216,GRMZM2G356639,GRMZM2G322328,GRMZM5G804358,GRMZM2G329636
GO:0005275	amine transmembrane transporter activity	5 of 1343 in the list	48 of 18213 in the genome	1	GRMZM2G082434,GRMZM2G309163,GRMZM2G139920,GRMZM2G101125,GRMZM2G476886
GO:0005102	receptor binding	3 of 1343 in the list	25 of 18213 in the genome	1	GRMZM2G032132,AC233865.1_FG004,GRMZM2G031317
GO:0016615	malate dehydrogenase activity	3 of 1343 in the list	25 of 18213 in the genome	1	GRMZM2G068455,GRMZM2G118770,GRMZM2G406672
GO:0004519	endonuclease activity	5 of 1343 in the list	49 of 18213 in the genome	1	GRMZM2G124509,GRMZM2G141322,GRMZM2G112968,GRMZM2G461936,GRMZM5G802566
GO:0016772	transferase activity, transferring phosphorus-containing groups	180 of 1343 in the list	2349 of 18213 in the genome	1	GRMZM2G126858,GRMZM2G170035,GRMZM2G030299,GRMZM2G480698,GRMZM2G429940,GRMZM2G165231,GRMZM2G163141,GRMZM2G461278,GRMZM2G078116,GRMZM2G016480,GRMZM2G012685,GRMZM2G425249,GRMZM2G004278,GRMZM2G431524,GRMZM2G010488,AC233953.1_FG004,GRMZM2G121565,GRMZM2G134162,GRMZM2G017164,GRMZM2G116885,GRMZM2G155593,GRMZM2G464523,GRMZM2G432642,GRMZM2G382914,GRMZM2G141814,GRMZM2G041463,GRMZM5G808624,GRMZM2G170552,GRMZ…
GO:0016881	acid-amino acid ligase activity	17 of 1343 in the list	199 of 18213 in the genome	1	GRMZM2G165354,GRMZM2G314707,GRMZM2G072506,GRMZM2G002227,GRMZM2G476914,GRMZM2G169690,GRMZM2G055052,GRMZM2G065612,GRMZM2G138176,GRMZM2G379252,AC191534.3_FG003,GRMZM2G169481,GRMZM2G471733,GRMZM2G128131,AC233865.1_FG004,GRMZM2G071484,GRMZM2G001097
GO:0022857	transmembrane transporter activity	75 of 1343 in the list	956 of 18213 in the genome	1	GRMZM2G057820,GRMZM2G096106,GRMZM2G112377,GRMZM2G421565,GRMZM5G881088,GRMZM2G014610,GRMZM2G105539,GRMZM2G022440,GRMZM2G153704,GRMZM2G082434,GRMZM2G025611,GRMZM2G003411,GRMZM2G148060,GRMZM5G816517,GRMZM2G102683,GRMZM2G177812,GRMZM2G123973,GRMZM2G144420,GRMZM2G310569,GRMZM2G081105,GRMZM2G032218,GRMZM2G046024,GRMZM2G064467,GRMZM5G862663,GRMZM5G843141,GRMZM2G047835,GRMZM2G086730,GRMZM2G004748,GRMZM2G…
GO:0051184	cofactor transporter activity	2 of 1343 in the list	15 of 18213 in the genome	1	GRMZM2G000288,GRMZM2G407837
GO:0022836	gated channel activity	4 of 1343 in the list	38 of 18213 in the genome	1	GRMZM5G816517,GRMZM2G428379,GRMZM2G074317,GRMZM2G310569
GO:0016854	racemase and epimerase activity	5 of 1343 in the list	50 of 18213 in the genome	1	GRMZM2G171556,GRMZM2G136439,GRMZM2G161233,GRMZM2G469523,GRMZM2G132903
GO:0016840	carbon-nitrogen lyase activity	5 of 1343 in the list	51 of 18213 in the genome	1	GRMZM2G055467,GRMZM2G171556,GRMZM2G338431,GRMZM5G858593,GRMZM2G101142
GO:0042802	identical protein binding	5 of 1343 in the list	51 of 18213 in the genome	1	GRMZM2G096682,GRMZM2G037286,GRMZM2G406672,GRMZM5G870342,GRMZM2G157727
GO:0008417	fucosyltransferase activity	2 of 1343 in the list	16 of 18213 in the genome	1	GRMZM5G875445,GRMZM5G885710
GO:0019901	protein kinase binding	2 of 1343 in the list	16 of 18213 in the genome	1	GRMZM2G416667,GRMZM2G177942
GO:0003690	double-stranded DNA binding	3 of 1343 in the list	28 of 18213 in the genome	1	AC191534.3_FG003,GRMZM2G058441,GRMZM2G054380
GO:0008194	UDP-glycosyltransferase activity	18 of 1343 in the list	219 of 18213 in the genome	1	GRMZM2G115762,GRMZM2G379577,GRMZM5G860235,GRMZM2G152908,GRMZM2G060659,GRMZM2G001304,GRMZM2G000976,GRMZM2G119265,GRMZM2G113245,GRMZM5G875238,GRMZM2G049464,GRMZM2G142873,GRMZM2G008507,GRMZM5G838414,GRMZM2G090152,GRMZM2G035377,GRMZM2G063133,GRMZM2G178892
GO:0043566	structure-specific DNA binding	5 of 1343 in the list	53 of 18213 in the genome	1	GRMZM2G123089,AC191534.3_FG003,GRMZM2G058441,GRMZM2G171912,GRMZM2G054380
GO:0003774	motor activity	8 of 1343 in the list	91 of 18213 in the genome	1	GRMZM2G164950,GRMZM2G105770,GRMZM2G093391,GRMZM2G451231,GRMZM2G016435,GRMZM2G160685,GRMZM5G878823,GRMZM2G432176
GO:0005342	organic acid transmembrane transporter activity	4 of 1343 in the list	41 of 18213 in the genome	1	GRMZM2G383088,GRMZM2G082434,GRMZM2G139920,GRMZM2G476886
GO:0016645	oxidoreductase activity, acting on the CH-NH group of donors	4 of 1343 in the list	41 of 18213 in the genome	1	GRMZM2G053720,GRMZM2G181362,GRMZM2G157683,GRMZM2G325612
GO:0004611	phosphoenolpyruvate carboxykinase activity	2 of 1343 in the list	17 of 18213 in the genome	1	GRMZM2G384871,GRMZM2G343236
GO:0016301	kinase activity	141 of 1343 in the list	1855 of 18213 in the genome	1	GRMZM2G126858,GRMZM2G170035,GRMZM2G429940,GRMZM2G165231,GRMZM2G163141,GRMZM2G461278,GRMZM2G016480,GRMZM2G012685,GRMZM2G004278,GRMZM2G431524,GRMZM2G010488,AC233953.1_FG004,GRMZM2G121565,GRMZM2G134162,GRMZM2G017164,GRMZM2G155593,GRMZM2G432642,GRMZM2G382914,GRMZM2G041463,GRMZM5G808624,GRMZM2G170552,GRMZM2G137788,GRMZM2G152793,GRMZM2G038032,GRMZM2G119175,GRMZM2G132373,GRMZM5G845021,GRMZM2G169681,GRMZ…
GO:0016811	hydrolase activity, acting on carbon-nitrogen (but not peptide) bonds, in linear amides	4 of 1343 in the list	42 of 18213 in the genome	1	GRMZM2G082032,GRMZM2G531230,GRMZM2G362413,GRMZM2G129540
GO:0008171	O-methyltransferase activity	2 of 1343 in the list	18 of 18213 in the genome	1	GRMZM2G077486,GRMZM2G076169
GO:0016872	intramolecular lyase activity	2 of 1343 in the list	18 of 18213 in the genome	1	GRMZM2G060011,GRMZM2G081554
GO:0046872	metal ion binding	245 of 1343 in the list	3265 of 18213 in the genome	1	GRMZM2G001898,GRMZM2G080083,GRMZM2G180054,GRMZM2G025867,GRMZM5G853245,GRMZM2G440259,GRMZM2G342685,GRMZM2G136369,GRMZM2G381071,GRMZM2G100976,GRMZM2G132531,GRMZM2G148908,GRMZM2G141922,GRMZM2G117706,GRMZM2G154752,GRMZM2G075456,GRMZM2G027333,GRMZM2G311665,GRMZM2G353091,GRMZM2G126900,GRMZM2G460958,AC209987.4_FG002,GRMZM2G038487,GRMZM2G135654,GRMZM2G086614,GRMZM2G104516,GRMZM2G157683,GRMZM2G118610,GRMZ…
GO:0051119	sugar transmembrane transporter activity	4 of 1343 in the list	43 of 18213 in the genome	1	GRMZM5G801949,GRMZM2G135739,GRMZM2G421565,GRMZM2G022440
GO:0016773	phosphotransferase activity, alcohol group as acceptor	114 of 1343 in the list	1506 of 18213 in the genome	1	GRMZM2G126858,GRMZM2G170035,GRMZM2G121228,GRMZM2G429940,GRMZM2G165231,GRMZM2G163141,GRMZM2G461278,GRMZM2G391741,GRMZM2G079376,GRMZM2G052206,GRMZM2G431524,GRMZM2G010488,GRMZM2G130389,GRMZM2G401970,AC233953.1_FG004,GRMZM2G134162,GRMZM2G098747,GRMZM2G176519,GRMZM2G070961,GRMZM5G871520,GRMZM2G017164,AC233910.1_FG010,GRMZM2G155593,GRMZM2G432642,GRMZM2G102862,GRMZM2G091919,GRMZM2G333022,GRMZM2G502350,G…
GO:0004180	carboxypeptidase activity	5 of 1343 in the list	56 of 18213 in the genome	1	GRMZM2G118241,GRMZM2G123940,GRMZM2G072488,GRMZM2G033630,GRMZM2G020146
GO:0019787	small conjugating protein ligase activity	14 of 1343 in the list	173 of 18213 in the genome	1	AC191534.3_FG003,GRMZM2G314707,GRMZM2G072506,GRMZM2G002227,GRMZM2G476914,GRMZM2G169690,GRMZM2G055052,GRMZM2G128131,GRMZM2G065612,GRMZM2G471733,GRMZM2G138176,AC233865.1_FG004,GRMZM2G071484,GRMZM2G001097
GO:0016829	lyase activity	35 of 1343 in the list	451 of 18213 in the genome	1	GRMZM2G140824,GRMZM2G017110,GRMZM2G057823,GRMZM5G807267,GRMZM5G858593,GRMZM2G049549,GRMZM2G132903,GRMZM2G005024,GRMZM2G021388,GRMZM2G021277,GRMZM2G171556,GRMZM2G038170,GRMZM2G002652,GRMZM2G099097,GRMZM2G013448,GRMZM2G036708,GRMZM2G147268,GRMZM2G125635,GRMZM2G088028,GRMZM2G343236,GRMZM2G103897,GRMZM2G101142,GRMZM2G055467,GRMZM2G384871,AC197705.4_FG001,GRMZM2G338431,GRMZM2G069596,GRMZM5G828630,GRMZ…
GO:0030234	enzyme regulator activity	23 of 1343 in the list	292 of 18213 in the genome	1	GRMZM2G080507,GRMZM2G158679,GRMZM2G474575,GRMZM2G423898,GRMZM2G012806,GRMZM2G404688,GRMZM2G079661,GRMZM2G439908,GRMZM2G447785,GRMZM2G122935,GRMZM2G108991,GRMZM2G024827,GRMZM2G105253,GRMZM2G058358,GRMZM2G051050,GRMZM2G030523,GRMZM2G000326,GRMZM2G377615,GRMZM2G025182,GRMZM2G096897,GRMZM2G116885,GRMZM2G010941,GRMZM2G343236
GO:0005096	GTPase activator activity	3 of 1343 in the list	31 of 18213 in the genome	1	GRMZM2G051050,GRMZM2G010941,GRMZM2G122935
GO:0005099	Ras GTPase activator activity	3 of 1343 in the list	31 of 18213 in the genome	1	GRMZM2G051050,GRMZM2G010941,GRMZM2G122935
GO:0004672	protein kinase activity	107 of 1343 in the list	1416 of 18213 in the genome	1	GRMZM2G126858,GRMZM2G170035,GRMZM2G121228,GRMZM2G429940,GRMZM2G165231,GRMZM2G163141,GRMZM2G461278,GRMZM2G391741,GRMZM2G079376,GRMZM2G052206,GRMZM2G431524,GRMZM2G010488,GRMZM2G130389,AC233953.1_FG004,GRMZM2G134162,GRMZM2G098747,GRMZM2G176519,GRMZM2G070961,GRMZM5G871520,GRMZM2G017164,AC233910.1_FG010,GRMZM2G155593,GRMZM2G432642,GRMZM2G102862,GRMZM2G091919,GRMZM2G333022,GRMZM2G502350,GRMZM2G041463,G…
GO:0035091	phosphatidylinositol binding	2 of 1343 in the list	19 of 18213 in the genome	1	GRMZM2G007151,GRMZM2G050556
GO:0004673	protein histidine kinase activity	3 of 1343 in the list	32 of 18213 in the genome	1	GRMZM2G155767,AC217975.3_FG001,GRMZM2G157727
GO:0005267	potassium channel activity	3 of 1343 in the list	32 of 18213 in the genome	1	AC234152.1_FG002,GRMZM2G074317,GRMZM2G310569
GO:0015079	potassium ion transmembrane transporter activity	3 of 1343 in the list	32 of 18213 in the genome	1	AC234152.1_FG002,GRMZM2G074317,GRMZM2G310569
GO:0016775	phosphotransferase activity, nitrogenous group as acceptor	3 of 1343 in the list	32 of 18213 in the genome	1	GRMZM2G155767,AC217975.3_FG001,GRMZM2G157727
GO:0016655	oxidoreductase activity, acting on NADH or NADPH, quinone or similar compound as acceptor	8 of 1343 in the list	98 of 18213 in the genome	1	GRMZM2G567739,GRMZM5G877423,GRMZM5G839924,GRMZM2G176216,GRMZM2G356639,GRMZM2G322328,GRMZM5G804358,GRMZM2G329636
GO:0015923	mannosidase activity	2 of 1343 in the list	20 of 18213 in the genome	1	GRMZM2G334409,GRMZM2G172369
GO:0016307	phosphatidylinositol phosphate kinase activity	2 of 1343 in the list	20 of 18213 in the genome	1	GRMZM2G132373,GRMZM2G163826
GO:0016646	oxidoreductase activity, acting on the CH-NH group of donors, NAD or NADP as acceptor	2 of 1343 in the list	20 of 18213 in the genome	1	GRMZM2G181362,GRMZM2G157683
GO:0004713	protein tyrosine kinase activity	4 of 1343 in the list	46 of 18213 in the genome	1	GRMZM2G391741,GRMZM2G091919,GRMZM2G007283,GRMZM5G871520
GO:0008509	anion transmembrane transporter activity	6 of 1343 in the list	73 of 18213 in the genome	1	GRMZM2G137108,GRMZM2G003411,GRMZM2G076526,GRMZM2G157564,GRMZM2G177812,GRMZM2G082203
GO:0005215	transporter activity	84 of 1343 in the list	1123 of 18213 in the genome	1	GRMZM5G806649,GRMZM2G057820,GRMZM2G096106,GRMZM2G112377,GRMZM2G421565,GRMZM5G881088,GRMZM2G014610,GRMZM2G105539,GRMZM2G022440,GRMZM2G153704,GRMZM2G082434,GRMZM2G025611,GRMZM2G003411,GRMZM2G148060,GRMZM5G816517,GRMZM2G102683,GRMZM2G177812,GRMZM2G407837,GRMZM2G123973,GRMZM2G144420,GRMZM2G310569,GRMZM2G081105,GRMZM2G032218,GRMZM2G046024,GRMZM2G064467,GRMZM5G862663,GRMZM5G843141,GRMZM2G047835,GRMZM5G…
GO:0004521	endoribonuclease activity	3 of 1343 in the list	34 of 18213 in the genome	1	GRMZM2G124509,GRMZM2G141322,GRMZM5G802566
GO:0016879	ligase activity, forming carbon-nitrogen bonds	24 of 1343 in the list	315 of 18213 in the genome	1	GRMZM2G165354,GRMZM2G024104,GRMZM2G314707,GRMZM2G132547,GRMZM2G072506,GRMZM2G002227,GRMZM2G476914,GRMZM2G169690,GRMZM2G055052,GRMZM2G050514,GRMZM2G065612,GRMZM2G138176,GRMZM2G379252,GRMZM2G381709,AC191534.3_FG003,GRMZM2G411771,GRMZM2G169481,GRMZM2G471733,GRMZM2G128131,AC233865.1_FG004,GRMZM2G071484,GRMZM2G001097,GRMZM2G010460,GRMZM2G330302
GO:0016832	aldehyde-lyase activity	2 of 1343 in the list	21 of 18213 in the genome	1	GRMZM2G147268,GRMZM2G057823
GO:0046914	transition metal ion binding	183 of 1343 in the list	2465 of 18213 in the genome	1	GRMZM2G001898,GRMZM2G025867,GRMZM5G853245,GRMZM2G440259,GRMZM2G100976,GRMZM2G132531,GRMZM2G148908,GRMZM2G141922,GRMZM2G117706,GRMZM2G154752,GRMZM2G027333,GRMZM2G353091,GRMZM2G126900,AC209987.4_FG002,GRMZM2G038487,GRMZM2G104516,GRMZM2G157683,GRMZM2G118610,GRMZM2G098346,GRMZM2G447271,GRMZM2G145061,GRMZM2G107106,GRMZM2G118344,GRMZM2G050984,GRMZM2G004161,GRMZM2G071166,GRMZM2G071450,GRMZM2G075244,GRMZ…
GO:0016620	oxidoreductase activity, acting on the aldehyde or oxo group of donors, NAD or NADP as acceptor	4 of 1343 in the list	48 of 18213 in the genome	1	GRMZM2G108076,GRMZM2G001898,AC203754.4_FG008,GRMZM2G389416
GO:0016709	oxidoreductase activity, acting on paired donors, with incorporation or reduction of molecular oxygen, NADH or NADPH as one donor, and incorporation of one atom of oxygen	5 of 1343 in the list	62 of 18213 in the genome	1	GRMZM2G179490,GRMZM2G113844,GRMZM5G830329,GRMZM2G384293,GRMZM2G107761
GO:0019900	kinase binding	2 of 1343 in the list	22 of 18213 in the genome	1	GRMZM2G416667,GRMZM2G177942
GO:0015078	hydrogen ion transmembrane transporter activity	8 of 1343 in the list	104 of 18213 in the genome	1	GRMZM2G009715,GRMZM2G025611,GRMZM2G080423,GRMZM2G037343,GRMZM2G105219,GRMZM2G329636,GRMZM5G862663,GRMZM2G047835
GO:0008144	drug binding	2 of 1343 in the list	23 of 18213 in the genome	1	GRMZM2G068963,GRMZM2G170397
GO:0004659	prenyltransferase activity	3 of 1343 in the list	37 of 18213 in the genome	1	GRMZM2G162672,GRMZM2G100858,GRMZM2G097283
GO:0016765	transferase activity, transferring alkyl or aryl (other than methyl) groups	12 of 1343 in the list	161 of 18213 in the genome	1	GRMZM2G162672,GRMZM2G173358,GRMZM2G450498,GRMZM2G363540,GRMZM2G100858,GRMZM2G447632,GRMZM2G097989,GRMZM2G302373,GRMZM2G704488,GRMZM2G060896,GRMZM2G097283,GRMZM5G828182
GO:0004091	carboxylesterase activity	13 of 1343 in the list	176 of 18213 in the genome	1	GRMZM2G047613,GRMZM2G080521,GRMZM2G169562,GRMZM2G318292,GRMZM2G025182,GRMZM2G096897,GRMZM2G079661,GRMZM2G439908,GRMZM2G174860,GRMZM2G170734,GRMZM2G343236,GRMZM2G043943,GRMZM2G112222
GO:0016853	isomerase activity	24 of 1343 in the list	328 of 18213 in the genome	1	GRMZM2G068963,GRMZM2G132811,GRMZM2G101383,GRMZM2G170397,GRMZM2G132903,GRMZM2G166597,GRMZM2G171556,GRMZM2G060011,GRMZM2G065083,GRMZM2G456471,GRMZM2G174739,GRMZM2G081554,GRMZM2G030784,GRMZM2G136439,GRMZM2G165535,GRMZM2G023289,GRMZM2G081151,GRMZM2G091481,GRMZM2G063244,GRMZM2G161233,GRMZM2G469523,GRMZM2G094273,GRMZM2G015967,GRMZM2G423575
GO:0005261	cation channel activity	3 of 1343 in the list	39 of 18213 in the genome	1	AC234152.1_FG002,GRMZM2G074317,GRMZM2G310569
GO:0016891	endoribonuclease activity, producing 5'-phosphomonoesters	2 of 1343 in the list	25 of 18213 in the genome	1	GRMZM2G124509,GRMZM5G802566
GO:0016860	intramolecular oxidoreductase activity	5 of 1343 in the list	68 of 18213 in the genome	1	GRMZM2G065083,GRMZM2G456471,GRMZM2G132903,GRMZM2G030784,GRMZM2G091481
GO:0016903	oxidoreductase activity, acting on the aldehyde or oxo group of donors	6 of 1343 in the list	83 of 18213 in the genome	1	GRMZM2G036217,GRMZM2G108076,GRMZM2G001898,AC203754.4_FG008,GRMZM2G044469,GRMZM2G389416
GO:0052689	carboxylic ester hydrolase activity	13 of 1343 in the list	181 of 18213 in the genome	1	GRMZM2G047613,GRMZM2G080521,GRMZM2G169562,GRMZM2G318292,GRMZM2G025182,GRMZM2G096897,GRMZM2G079661,GRMZM2G439908,GRMZM2G174860,GRMZM2G170734,GRMZM2G343236,GRMZM2G043943,GRMZM2G112222
GO:0004312	fatty acid synthase activity	2 of 1343 in the list	26 of 18213 in the genome	1	GRMZM2G063024,GRMZM2G003190
GO:0016799	hydrolase activity, hydrolyzing N-glycosyl compounds	2 of 1343 in the list	26 of 18213 in the genome	1	GRMZM2G047384,GRMZM2G097573
GO:0016893	endonuclease activity, active with either ribo- or deoxyribonucleic acids and producing 5'-phosphomonoesters	2 of 1343 in the list	26 of 18213 in the genome	1	GRMZM2G124509,GRMZM5G802566
GO:0019203	carbohydrate phosphatase activity	2 of 1343 in the list	26 of 18213 in the genome	1	GRMZM2G001304,GRMZM2G322953
GO:0016788	hydrolase activity, acting on ester bonds	69 of 1343 in the list	954 of 18213 in the genome	1	GRMZM2G136453,GRMZM2G112968,GRMZM2G322953,GRMZM2G122228,GRMZM2G439908,GRMZM2G311187,GRMZM2G170734,GRMZM5G868679,GRMZM2G032977,GRMZM2G058227,GRMZM2G052546,GRMZM2G134054,GRMZM2G096897,GRMZM2G018441,GRMZM2G174860,GRMZM2G152774,GRMZM2G343236,GRMZM2G021674,GRMZM2G422670,GRMZM2G001304,GRMZM2G404941,GRMZM2G124509,GRMZM2G112925,GRMZM2G043191,GRMZM2G123305,GRMZM2G093101,GRMZM2G015908,GRMZM2G170798,GRMZM2G…
GO:0016759	cellulose synthase activity	3 of 1343 in the list	41 of 18213 in the genome	1	GRMZM2G404367,GRMZM2G014558,GRMZM2G142898
GO:0016857	racemase and epimerase activity, acting on carbohydrates and derivatives	3 of 1343 in the list	41 of 18213 in the genome	1	GRMZM2G136439,GRMZM2G161233,GRMZM2G469523
GO:0016866	intramolecular transferase activity	5 of 1343 in the list	70 of 18213 in the genome	1	GRMZM2G101383,GRMZM2G165535,GRMZM2G023289,GRMZM2G174739,GRMZM2G166597
GO:0016628	oxidoreductase activity, acting on the CH-CH group of donors, NAD or NADP as acceptor	11 of 1343 in the list	155 of 18213 in the genome	1	GRMZM2G066326,GRMZM2G044247,GRMZM2G145720,GRMZM2G322953,GRMZM2G174343,GRMZM2G160460,GRMZM2G073351,GRMZM2G432642,GRMZM2G079668,GRMZM2G174739,GRMZM2G365961
GO:0016614	oxidoreductase activity, acting on CH-OH group of donors	16 of 1343 in the list	225 of 18213 in the genome	1	GRMZM2G068455,GRMZM2G097854,GRMZM2G437977,GRMZM2G112792,GRMZM2G007252,GRMZM2G132903,GRMZM2G077214,GRMZM2G073814,GRMZM2G118770,AC198206.5_FG001,GRMZM2G006119,GRMZM2G098346,GRMZM2G406672,GRMZM2G380286,GRMZM2G152981,GRMZM2G081886
GO:0005515	protein binding	85 of 1343 in the list	1177 of 18213 in the genome	1	GRMZM2G049373,GRMZM2G093020,GRMZM2G460861,GRMZM2G365162,GRMZM2G130348,GRMZM2G007151,GRMZM2G042712,AC177838.2_FG015,GRMZM2G416667,GRMZM5G870342,GRMZM2G094352,GRMZM5G871093,GRMZM5G809195,GRMZM5G889036,AC233865.1_FG004,GRMZM2G042920,GRMZM2G050556,GRMZM2G122767,AC155376.2_FG004,GRMZM2G004161,GRMZM2G152616,GRMZM2G161009,GRMZM2G171822,GRMZM2G380177,GRMZM2G007441,GRMZM2G460396,GRMZM2G147491,GRMZM2G01553…
GO:0005244	voltage-gated ion channel activity	2 of 1343 in the list	27 of 18213 in the genome	1	GRMZM2G074317,GRMZM2G310569
GO:0008408	3'-5' exonuclease activity	2 of 1343 in the list	27 of 18213 in the genome	1	GRMZM2G123305,GRMZM5G886044
GO:0016641	oxidoreductase activity, acting on the CH-NH2 group of donors, oxygen as acceptor	2 of 1343 in the list	27 of 18213 in the genome	1	GRMZM2G072529,GRMZM2G332423
GO:0022832	voltage-gated channel activity	2 of 1343 in the list	27 of 18213 in the genome	1	GRMZM2G074317,GRMZM2G310569
GO:0016861	intramolecular oxidoreductase activity, interconverting aldoses and ketoses	3 of 1343 in the list	42 of 18213 in the genome	1	GRMZM2G065083,GRMZM2G456471,GRMZM2G030784
GO:0016814	hydrolase activity, acting on carbon-nitrogen (but not peptide) bonds, in cyclic amidines	2 of 1343 in the list	28 of 18213 in the genome	1	GRMZM2G124091,GRMZM2G416667
GO:0004540	ribonuclease activity	3 of 1343 in the list	43 of 18213 in the genome	1	GRMZM2G124509,GRMZM2G141322,GRMZM5G802566
GO:0008324	cation transmembrane transporter activity	26 of 1343 in the list	371 of 18213 in the genome	1	GRMZM5G801949,GRMZM2G084486,GRMZM2G057820,GRMZM2G105219,GRMZM2G135739,GRMZM2G118409,GRMZM2G118950,GRMZM2G421565,GRMZM2G105539,GRMZM2G022440,GRMZM2G009715,GRMZM2G025611,GRMZM2G148060,GRMZM2G036916,GRMZM2G080423,GRMZM2G146760,GRMZM2G037343,GRMZM2G074317,GRMZM2G144420,GRMZM2G310569,GRMZM2G005040,AC234152.1_FG002,GRMZM2G329636,GRMZM2G064467,GRMZM5G862663,GRMZM2G047835
GO:0004674	protein serine/threonine kinase activity	18 of 1343 in the list	260 of 18213 in the genome	1	GRMZM2G121228,GRMZM2G035843,GRMZM2G429940,GRMZM2G165231,GRMZM5G826666,GRMZM2G461278,GRMZM2G061447,GRMZM2G052206,GRMZM2G390896,GRMZM2G017792,GRMZM2G038032,GRMZM2G095302,GRMZM2G091919,GRMZM2G322723,GRMZM2G135904,GRMZM2G165679,GRMZM2G030305,GRMZM2G112057
GO:0016616	oxidoreductase activity, acting on the CH-OH group of donors, NAD or NADP as acceptor	10 of 1343 in the list	147 of 18213 in the genome	1	GRMZM2G097854,GRMZM2G437977,GRMZM2G007252,GRMZM2G132903,GRMZM2G077214,GRMZM2G073814,GRMZM2G006119,GRMZM2G098346,GRMZM2G152981,GRMZM2G081886
GO:0005083	small GTPase regulator activity	7 of 1343 in the list	104 of 18213 in the genome	1	GRMZM2G080507,GRMZM2G051050,GRMZM2G105253,GRMZM2G158679,GRMZM2G010941,GRMZM2G122935,GRMZM2G377615
GO:0046527	glucosyltransferase activity	9 of 1343 in the list	133 of 18213 in the genome	1	GRMZM5G875238,GRMZM2G404367,GRMZM2G152908,GRMZM2G008507,GRMZM2G060659,GRMZM2G001304,GRMZM2G392125,GRMZM2G014558,GRMZM2G142898
GO:0015631	tubulin binding	2 of 1343 in the list	30 of 18213 in the genome	1	GRMZM2G014975,GRMZM2G121649
GO:0016810	hydrolase activity, acting on carbon-nitrogen (but not peptide) bonds	6 of 1343 in the list	90 of 18213 in the genome	1	GRMZM2G082032,GRMZM2G531230,GRMZM2G124091,GRMZM2G416667,GRMZM2G362413,GRMZM2G129540
GO:0008047	enzyme activator activity	3 of 1343 in the list	46 of 18213 in the genome	1	GRMZM2G051050,GRMZM2G010941,GRMZM2G122935
GO:0046873	metal ion transmembrane transporter activity	10 of 1343 in the list	150 of 18213 in the genome	1	GRMZM2G009715,GRMZM2G084486,GRMZM2G036916,GRMZM2G146760,GRMZM2G074317,GRMZM2G005040,GRMZM2G310569,GRMZM2G144420,AC234152.1_FG002,GRMZM2G064467
GO:0015002	heme-copper terminal oxidase activity	2 of 1343 in the list	31 of 18213 in the genome	1	GRMZM2G450825,GRMZM2G156536
GO:0035251	UDP-glucosyltransferase activity	5 of 1343 in the list	77 of 18213 in the genome	1	GRMZM5G875238,GRMZM2G001304,GRMZM2G152908,GRMZM2G008507,GRMZM2G060659
GO:0004721	phosphoprotein phosphatase activity	11 of 1343 in the list	168 of 18213 in the genome	1	GRMZM2G149132,GRMZM2G170798,GRMZM2G106600,GRMZM2G155274,GRMZM2G052546,GRMZM2G122228,GRMZM2G057768,GRMZM2G404941,GRMZM2G457624,GRMZM2G311187,GRMZM2G112925
GO:0022891	substrate-specific transmembrane transporter activity	50 of 1343 in the list	723 of 18213 in the genome	1	GRMZM2G057820,GRMZM2G105219,GRMZM2G118409,GRMZM2G096106,GRMZM2G421565,GRMZM2G014610,GRMZM2G105539,GRMZM2G022440,GRMZM2G153704,GRMZM2G082434,GRMZM2G009715,GRMZM2G025611,GRMZM2G003411,GRMZM2G139920,GRMZM2G148060,GRMZM5G816517,GRMZM2G146760,GRMZM2G177812,GRMZM2G144420,GRMZM2G310569,GRMZM2G081105,AC234152.1_FG002,GRMZM2G329636,GRMZM2G428379,GRMZM2G064467,GRMZM5G862663,GRMZM2G047042,GRMZM2G047835,GRMZ…
GO:0030695	GTPase regulator activity	7 of 1343 in the list	110 of 18213 in the genome	1	GRMZM2G080507,GRMZM2G051050,GRMZM2G105253,GRMZM2G158679,GRMZM2G010941,GRMZM2G122935,GRMZM2G377615
GO:0060589	nucleoside-triphosphatase regulator activity	7 of 1343 in the list	110 of 18213 in the genome	1	GRMZM2G080507,GRMZM2G051050,GRMZM2G105253,GRMZM2G158679,GRMZM2G010941,GRMZM2G122935,GRMZM2G377615
GO:0051536	iron-sulfur cluster binding	6 of 1343 in the list	97 of 18213 in the genome	1	GRMZM2G050984,GRMZM2G044469,GRMZM2G018484,GRMZM2G359127,GRMZM2G038487,GRMZM2G135816
GO:0015399	primary active transmembrane transporter activity	16 of 1343 in the list	245 of 18213 in the genome	1	GRMZM2G086730,GRMZM2G004748,GRMZM2G118409,GRMZM2G333183,GRMZM2G105539,GRMZM2G092533,GRMZM2G085236,GRMZM2G003411,GRMZM2G000264,GRMZM2G080423,GRMZM2G144420,GRMZM2G125424,GRMZM2G032218,GRMZM5G832772,GRMZM2G111462,GRMZM2G046024
GO:0015405	P-P-bond-hydrolysis-driven transmembrane transporter activity	16 of 1343 in the list	245 of 18213 in the genome	1	GRMZM2G086730,GRMZM2G004748,GRMZM2G118409,GRMZM2G333183,GRMZM2G105539,GRMZM2G092533,GRMZM2G085236,GRMZM2G003411,GRMZM2G000264,GRMZM2G080423,GRMZM2G144420,GRMZM2G125424,GRMZM2G032218,GRMZM5G832772,GRMZM2G111462,GRMZM2G046024
GO:0016859	cis-trans isomerase activity	4 of 1343 in the list	67 of 18213 in the genome	1	GRMZM2G063244,GRMZM2G068963,GRMZM2G170397,GRMZM2G015967
GO:0015103	inorganic anion transmembrane transporter activity	3 of 1343 in the list	52 of 18213 in the genome	1	GRMZM2G137108,GRMZM2G076526,GRMZM2G082203
GO:0016705	oxidoreductase activity, acting on paired donors, with incorporation or reduction of molecular oxygen	9 of 1343 in the list	145 of 18213 in the genome	1	GRMZM5G843555,GRMZM2G113844,GRMZM2G025867,GRMZM2G179490,GRMZM5G830329,GRMZM2G384293,GRMZM2G107761,GRMZM2G145061,GRMZM2G062396
GO:0032559	adenyl ribonucleotide binding	204 of 1343 in the list	2879 of 18213 in the genome	1	GRMZM2G170035,GRMZM2G429940,GRMZM2G165231,GRMZM2G163141,GRMZM2G123459,GRMZM2G461278,GRMZM2G054332,GRMZM2G368410,GRMZM2G432176,GRMZM2G431524,GRMZM2G003411,AC233953.1_FG004,GRMZM2G121565,GRMZM2G411771,GRMZM2G134162,GRMZM2G177812,GRMZM2G143139,GRMZM2G017164,GRMZM2G155593,GRMZM2G464523,GRMZM2G432642,GRMZM2G032218,GRMZM2G046024,GRMZM2G122767,GRMZM2G024104,GRMZM2G041463,GRMZM2G007659,GRMZM2G072506,GRMZ…
GO:0030554	adenyl nucleotide binding	204 of 1343 in the list	2885 of 18213 in the genome	1	GRMZM2G170035,GRMZM2G429940,GRMZM2G165231,GRMZM2G163141,GRMZM2G123459,GRMZM2G461278,GRMZM2G054332,GRMZM2G368410,GRMZM2G432176,GRMZM2G431524,GRMZM2G003411,AC233953.1_FG004,GRMZM2G121565,GRMZM2G411771,GRMZM2G134162,GRMZM2G177812,GRMZM2G143139,GRMZM2G017164,GRMZM2G155593,GRMZM2G464523,GRMZM2G432642,GRMZM2G032218,GRMZM2G046024,GRMZM2G122767,GRMZM2G024104,GRMZM2G041463,GRMZM2G007659,GRMZM2G072506,GRMZ…
GO:0015077	monovalent inorganic cation transmembrane transporter activity	11 of 1343 in the list	177 of 18213 in the genome	1	GRMZM2G009715,GRMZM2G025611,GRMZM2G080423,GRMZM2G037343,GRMZM2G074317,GRMZM2G310569,GRMZM2G105219,AC234152.1_FG002,GRMZM2G329636,GRMZM5G862663,GRMZM2G047835
GO:0015075	ion transmembrane transporter activity	37 of 1343 in the list	556 of 18213 in the genome	1	GRMZM2G057820,GRMZM2G105219,GRMZM2G118409,GRMZM2G421565,GRMZM2G105539,GRMZM2G022440,GRMZM2G009715,GRMZM2G025611,GRMZM2G003411,GRMZM5G816517,GRMZM2G148060,GRMZM2G146760,GRMZM2G177812,GRMZM2G144420,GRMZM2G310569,AC234152.1_FG002,GRMZM2G329636,GRMZM2G428379,GRMZM2G064467,GRMZM5G862663,GRMZM2G047042,GRMZM2G047835,GRMZM5G801949,GRMZM2G084486,GRMZM2G157564,GRMZM2G135739,GRMZM2G118950,GRMZM2G092533,GRMZ…
GO:0070566	adenylyltransferase activity	2 of 1343 in the list	37 of 18213 in the genome	1	GRMZM2G106213,GRMZM2G135586
GO:0016763	transferase activity, transferring pentosyl groups	3 of 1343 in the list	56 of 18213 in the genome	1	GRMZM2G115762,GRMZM2G038536,GRMZM2G170101
GO:0022890	inorganic cation transmembrane transporter activity	13 of 1343 in the list	212 of 18213 in the genome	1	GRMZM2G009715,GRMZM2G025611,GRMZM2G148060,GRMZM2G080423,GRMZM2G037343,GRMZM2G074317,GRMZM2G310569,GRMZM2G057820,GRMZM2G105219,AC234152.1_FG002,GRMZM2G329636,GRMZM5G862663,GRMZM2G047835
GO:0015036	disulfide oxidoreductase activity	7 of 1343 in the list	121 of 18213 in the genome	1	AC183888.4_FG006,GRMZM2G024073,GRMZM2G033829,GRMZM2G441144,GRMZM2G023711,GRMZM2G033198,GRMZM2G091481
GO:0016667	oxidoreductase activity, acting on a sulfur group of donors	9 of 1343 in the list	154 of 18213 in the genome	1	AC183888.4_FG006,GRMZM2G024073,GRMZM2G033829,GRMZM2G521844,GRMZM2G441144,GRMZM2G023711,GRMZM2G025109,GRMZM2G033198,GRMZM2G091481
GO:0016407	acetyltransferase activity	5 of 1343 in the list	91 of 18213 in the genome	1	GRMZM2G478798,GRMZM2G137715,GRMZM2G004161,GRMZM2G176723,GRMZM2G087482
GO:0042626	ATPase activity, coupled to transmembrane movement of substances	11 of 1343 in the list	186 of 18213 in the genome	1	GRMZM2G092533,GRMZM2G003411,GRMZM2G085236,GRMZM2G080423,GRMZM2G000264,GRMZM2G144420,GRMZM2G125424,GRMZM2G118409,GRMZM2G111462,GRMZM2G333183,GRMZM2G105539
GO:0043492	ATPase activity, coupled to movement of substances	11 of 1343 in the list	186 of 18213 in the genome	1	GRMZM2G092533,GRMZM2G003411,GRMZM2G085236,GRMZM2G080423,GRMZM2G000264,GRMZM2G144420,GRMZM2G125424,GRMZM2G118409,GRMZM2G111462,GRMZM2G333183,GRMZM2G105539
GO:0051540	metal cluster binding	9 of 1343 in the list	157 of 18213 in the genome	1	GRMZM5G801091,GRMZM2G050984,GRMZM2G018484,GRMZM2G038487,GRMZM2G089618,GRMZM2G100976,GRMZM2G044469,GRMZM2G135816,GRMZM2G359127
GO:0022892	substrate-specific transporter activity	57 of 1343 in the list	863 of 18213 in the genome	1	GRMZM2G134182,GRMZM5G806649,GRMZM2G057820,GRMZM2G105219,GRMZM2G118409,GRMZM2G096106,GRMZM2G421565,GRMZM2G014610,GRMZM2G105539,GRMZM2G022440,GRMZM2G153704,GRMZM2G082434,GRMZM2G009715,GRMZM2G025611,GRMZM2G003411,GRMZM2G139920,GRMZM2G148060,GRMZM5G816517,GRMZM2G146760,GRMZM2G177812,GRMZM2G144420,GRMZM2G310569,GRMZM2G081105,AC234152.1_FG002,GRMZM2G329636,GRMZM2G428379,GRMZM2G064467,GRMZM5G862663,GRMZ…
GO:0004518	nuclease activity	12 of 1343 in the list	205 of 18213 in the genome	1	GRMZM2G123305,GRMZM5G886044,GRMZM5G802854,GRMZM2G112968,GRMZM2G461936,GRMZM2G168744,GRMZM2G124509,GRMZM2G152774,GRMZM2G044550,GRMZM2G141322,GRMZM2G032977,GRMZM5G802566
GO:0016820	hydrolase activity, acting on acid anhydrides, catalyzing transmembrane movement of substances	11 of 1343 in the list	190 of 18213 in the genome	1	GRMZM2G092533,GRMZM2G003411,GRMZM2G085236,GRMZM2G080423,GRMZM2G000264,GRMZM2G144420,GRMZM2G125424,GRMZM2G118409,GRMZM2G111462,GRMZM2G333183,GRMZM2G105539
GO:0005216	ion channel activity	5 of 1343 in the list	97 of 18213 in the genome	1	AC234152.1_FG002,GRMZM5G816517,GRMZM2G428379,GRMZM2G074317,GRMZM2G310569
GO:0022838	substrate-specific channel activity	5 of 1343 in the list	97 of 18213 in the genome	1	AC234152.1_FG002,GRMZM5G816517,GRMZM2G428379,GRMZM2G074317,GRMZM2G310569
GO:0015267	channel activity	5 of 1343 in the list	99 of 18213 in the genome	1	AC234152.1_FG002,GRMZM5G816517,GRMZM2G428379,GRMZM2G074317,GRMZM2G310569
GO:0022803	passive transmembrane transporter activity	5 of 1343 in the list	99 of 18213 in the genome	1	AC234152.1_FG002,GRMZM5G816517,GRMZM2G428379,GRMZM2G074317,GRMZM2G310569
GO:0008289	lipid binding	6 of 1343 in the list	118 of 18213 in the genome	1	GRMZM2G007151,GRMZM2G164440,GRMZM2G108138,GRMZM2G172834,GRMZM2G132461,GRMZM2G050556
GO:0017076	purine nucleotide binding	220 of 1343 in the list	3193 of 18213 in the genome	1	GRMZM2G170035,GRMZM2G429940,GRMZM2G165231,GRMZM2G163141,GRMZM2G123459,GRMZM2G461278,GRMZM2G054332,GRMZM2G368410,GRMZM2G432176,GRMZM2G431524,GRMZM2G087612,GRMZM2G003411,AC233953.1_FG004,GRMZM2G121565,GRMZM2G411771,GRMZM2G134162,GRMZM2G177812,GRMZM2G143139,GRMZM2G017164,GRMZM2G155593,GRMZM2G464523,GRMZM2G432642,GRMZM2G032218,GRMZM2G343236,GRMZM2G046024,GRMZM2G122767,GRMZM2G024104,GRMZM2G041463,GRMZ…
GO:0004620	phospholipase activity	2 of 1343 in the list	49 of 18213 in the genome	1	GRMZM2G137435,GRMZM2G422670
GO:0032553	ribonucleotide binding	219 of 1343 in the list	3183 of 18213 in the genome	1	GRMZM2G170035,GRMZM2G429940,GRMZM2G165231,GRMZM2G163141,GRMZM2G123459,GRMZM2G461278,GRMZM2G054332,GRMZM2G368410,GRMZM2G432176,GRMZM2G431524,GRMZM2G087612,GRMZM2G003411,AC233953.1_FG004,GRMZM2G121565,GRMZM2G411771,GRMZM2G134162,GRMZM2G177812,GRMZM2G143139,GRMZM2G017164,GRMZM2G155593,GRMZM2G464523,GRMZM2G432642,GRMZM2G032218,GRMZM2G046024,GRMZM2G122767,GRMZM2G024104,GRMZM2G041463,GRMZM5G870253,GRMZ…
GO:0032555	purine ribonucleotide binding	219 of 1343 in the list	3183 of 18213 in the genome	1	GRMZM2G170035,GRMZM2G429940,GRMZM2G165231,GRMZM2G163141,GRMZM2G123459,GRMZM2G461278,GRMZM2G054332,GRMZM2G368410,GRMZM2G432176,GRMZM2G431524,GRMZM2G087612,GRMZM2G003411,AC233953.1_FG004,GRMZM2G121565,GRMZM2G411771,GRMZM2G134162,GRMZM2G177812,GRMZM2G143139,GRMZM2G017164,GRMZM2G155593,GRMZM2G464523,GRMZM2G432642,GRMZM2G032218,GRMZM2G046024,GRMZM2G122767,GRMZM2G024104,GRMZM2G041463,GRMZM5G870253,GRMZ…
GO:0016787	hydrolase activity	246 of 1343 in the list	3559 of 18213 in the genome	1	GRMZM5G860235,GRMZM2G143258,GRMZM2G003784,GRMZM2G031613,GRMZM2G136453,GRMZM2G087462,GRMZM2G123459,GRMZM2G111998,GRMZM2G047384,GRMZM2G122228,GRMZM2G439908,GRMZM2G170734,GRMZM2G054332,GRMZM2G416667,GRMZM5G868679,GRMZM2G032977,GRMZM2G432176,GRMZM2G058227,GRMZM2G123940,GRMZM2G003411,GRMZM2G177812,GRMZM2G143139,GRMZM2G096897,GRMZM2G145651,GRMZM2G018441,GRMZM2G032218,GRMZM2G174860,GRMZM2G152774,GRMZM2G…
GO:0016836	hydro-lyase activity	5 of 1343 in the list	106 of 18213 in the genome	1	GRMZM2G005024,AC209626.2_FG013,GRMZM5G807267,GRMZM2G132903,GRMZM2G013448
GO:0008092	cytoskeletal protein binding	7 of 1343 in the list	141 of 18213 in the genome	1	GRMZM2G460396,AC204539.4_FG003,AC155376.2_FG004,GRMZM2G014975,GRMZM2G174246,GRMZM2G109842,GRMZM2G121649
GO:0016298	lipase activity	2 of 1343 in the list	53 of 18213 in the genome	1	GRMZM2G137435,GRMZM2G422670
GO:0005543	phospholipid binding	4 of 1343 in the list	91 of 18213 in the genome	1	GRMZM2G007151,GRMZM2G172834,GRMZM2G132461,GRMZM2G050556
GO:0008757	S-adenosylmethionine-dependent methyltransferase activity	4 of 1343 in the list	92 of 18213 in the genome	1	GRMZM2G172365,GRMZM2G077404,GRMZM2G076169,GRMZM2G054380
GO:0019829	cation-transporting ATPase activity	4 of 1343 in the list	92 of 18213 in the genome	1	GRMZM2G118409,GRMZM2G080423,GRMZM2G105539,GRMZM2G144420
GO:0016410	N-acyltransferase activity	2 of 1343 in the list	56 of 18213 in the genome	1	GRMZM2G004161,GRMZM2G122296
GO:0004527	exonuclease activity	3 of 1343 in the list	76 of 18213 in the genome	1	GRMZM2G123305,GRMZM2G152774,GRMZM5G886044
GO:0016835	carbon-oxygen lyase activity	7 of 1343 in the list	148 of 18213 in the genome	1	GRMZM2G005024,AC209626.2_FG013,GRMZM5G807267,GRMZM2G132903,GRMZM2G013448,GRMZM2G093603,GRMZM2G036708
GO:0016874	ligase activity	27 of 1343 in the list	468 of 18213 in the genome	1	GRMZM2G019777,GRMZM2G165354,GRMZM2G024104,GRMZM2G314707,GRMZM2G132547,GRMZM2G072506,GRMZM2G323024,GRMZM2G002227,GRMZM2G476914,GRMZM2G169690,GRMZM2G055052,GRMZM2G050514,GRMZM2G065612,GRMZM2G138176,GRMZM5G821551,GRMZM2G379252,GRMZM2G381709,AC191534.3_FG003,GRMZM2G411771,GRMZM2G169481,GRMZM2G128131,GRMZM2G471733,AC233865.1_FG004,GRMZM2G071484,GRMZM2G001097,GRMZM2G010460,GRMZM2G330302
GO:0008238	exopeptidase activity	5 of 1343 in the list	114 of 18213 in the genome	1	GRMZM2G118241,GRMZM2G123940,GRMZM2G072488,GRMZM2G033630,GRMZM2G020146
GO:0034061	DNA polymerase activity	2 of 1343 in the list	57 of 18213 in the genome	1	GRMZM5G851769,GRMZM5G833563
GO:0008168	methyltransferase activity	11 of 1343 in the list	217 of 18213 in the genome	1	GRMZM2G077404,GRMZM2G124799,GRMZM2G076169,GRMZM5G836683,GRMZM2G054380,GRMZM2G172365,GRMZM2G077486,GRMZM2G567452,GRMZM2G147491,GRMZM2G091774,GRMZM2G122296
GO:0008170	N-methyltransferase activity	2 of 1343 in the list	66 of 18213 in the genome	1	GRMZM2G122296,GRMZM2G054380
GO:0019001	guanyl nucleotide binding	16 of 1343 in the list	318 of 18213 in the genome	1	GRMZM5G870253,GRMZM2G015361,GRMZM2G035421,GRMZM2G056988,GRMZM2G092674,GRMZM2G020544,GRMZM2G158024,GRMZM2G087612,GRMZM2G024693,GRMZM2G334899,GRMZM2G179090,GRMZM2G400352,GRMZM2G052619,GRMZM2G065012,GRMZM2G113093,GRMZM2G416142
GO:0032561	guanyl ribonucleotide binding	16 of 1343 in the list	318 of 18213 in the genome	1	GRMZM5G870253,GRMZM2G015361,GRMZM2G035421,GRMZM2G056988,GRMZM2G092674,GRMZM2G020544,GRMZM2G158024,GRMZM2G087612,GRMZM2G024693,GRMZM2G334899,GRMZM2G179090,GRMZM2G400352,GRMZM2G052619,GRMZM2G065012,GRMZM2G113093,GRMZM2G416142
GO:0042625	ATPase activity, coupled to transmembrane movement of ions	6 of 1343 in the list	152 of 18213 in the genome	1	GRMZM2G092533,GRMZM2G118409,GRMZM2G080423,GRMZM2G000264,GRMZM2G105539,GRMZM2G144420
GO:0036094	small molecule binding	252 of 1343 in the list	3782 of 18213 in the genome	1	GRMZM2G126858,GRMZM2G170035,GRMZM2G025867,GRMZM2G429940,GRMZM2G165231,GRMZM2G163141,GRMZM2G123459,GRMZM2G461278,GRMZM2G016480,GRMZM2G054332,GRMZM2G368410,GRMZM2G432176,GRMZM2G431524,GRMZM2G010488,GRMZM2G087612,GRMZM2G332423,GRMZM2G003411,AC233953.1_FG004,GRMZM2G121565,GRMZM2G411771,GRMZM2G134162,GRMZM2G177812,GRMZM2G143139,GRMZM2G017164,GRMZM2G155593,GRMZM2G464523,GRMZM2G432642,GRMZM2G032218,GRMZ…
GO:0016779	nucleotidyltransferase activity	11 of 1343 in the list	247 of 18213 in the genome	1	GRMZM2G064841,GRMZM2G141814,GRMZM5G851769,GRMZM2G106213,GRMZM2G161493,GRMZM2G044317,GRMZM2G053711,GRMZM2G078116,GRMZM5G833563,GRMZM2G079440,GRMZM2G135586
GO:0017111	nucleoside-triphosphatase activity	54 of 1343 in the list	944 of 18213 in the genome	1	GRMZM2G123459,GRMZM2G105256,GRMZM2G451231,GRMZM2G118409,GRMZM2G054332,GRMZM2G030768,GRMZM2G105539,GRMZM2G432176,GRMZM2G163436,GRMZM2G145599,GRMZM2G164950,GRMZM2G053934,GRMZM2G123089,GRMZM2G105770,GRMZM2G003411,GRMZM2G093391,GRMZM2G177812,GRMZM2G143139,GRMZM2G091478,GRMZM2G144420,GRMZM2G125424,GRMZM2G157817,GRMZM2G103186,GRMZM2G032218,GRMZM2G016435,GRMZM2G046024,GRMZM2G086730,GRMZM5G870253,GRMZM2G…
GO:0000166	nucleotide binding	243 of 1343 in the list	3700 of 18213 in the genome	1	GRMZM2G126858,GRMZM2G170035,GRMZM2G429940,GRMZM2G165231,GRMZM2G163141,GRMZM2G123459,GRMZM2G461278,GRMZM2G016480,GRMZM2G054332,GRMZM2G368410,GRMZM2G432176,GRMZM2G431524,GRMZM2G010488,GRMZM2G087612,GRMZM2G003411,AC233953.1_FG004,GRMZM2G121565,GRMZM2G411771,GRMZM2G134162,GRMZM2G177812,GRMZM2G143139,GRMZM2G017164,GRMZM2G155593,GRMZM2G464523,GRMZM2G432642,GRMZM2G032218,GRMZM2G343236,GRMZM2G046024,GRMZ…
GO:0016817	hydrolase activity, acting on acid anhydrides	65 of 1343 in the list	1120 of 18213 in the genome	1	GRMZM2G137930,GRMZM2G123459,GRMZM2G451231,GRMZM2G054332,GRMZM2G105539,GRMZM2G432176,GRMZM2G053934,GRMZM2G003411,GRMZM2G093391,GRMZM2G177812,GRMZM2G143139,GRMZM2G144420,GRMZM2G157817,GRMZM2G032218,GRMZM2G016435,GRMZM2G046024,GRMZM2G175816,GRMZM2G086730,GRMZM5G870253,GRMZM2G004748,GRMZM2G033612,GRMZM2G334162,GRMZM2G460396,GRMZM2G326272,GRMZM2G333183,GRMZM2G083138,GRMZM2G158024,GRMZM2G092533,GRMZM2G…
GO:0005488	binding	854 of 1343 in the list	12080 of 18213 in the genome	1	GRMZM2G170035,GRMZM5G860235,GRMZM2G180054,GRMZM2G362298,EF517601.1_FG023,GRMZM2G440259,GRMZM2G163141,GRMZM2G123459,GRMZM2G042712,GRMZM2G417089,GRMZM2G132531,AC177838.2_FG015,GRMZM5G868679,GRMZM2G148908,GRMZM2G087612,GRMZM2G154752,GRMZM2G112792,GRMZM2G332423,GRMZM2G121565,GRMZM2G411771,GRMZM2G160687,GRMZM2G038487,GRMZM2G145651,GRMZM2G111906,GRMZM2G161306,GRMZM2G046024,GRMZM2G098346,GRMZM2G380286,G…
GO:0034062	RNA polymerase activity	3 of 1343 in the list	107 of 18213 in the genome	1	GRMZM2G141814,GRMZM2G079440,GRMZM2G044317
GO:0016462	pyrophosphatase activity	61 of 1343 in the list	1077 of 18213 in the genome	1	GRMZM2G381576,GRMZM2G137930,GRMZM2G123459,GRMZM2G105256,GRMZM2G451231,GRMZM2G118409,GRMZM2G054332,GRMZM2G030768,GRMZM2G105539,GRMZM2G432176,GRMZM2G163436,GRMZM2G145599,GRMZM2G164950,GRMZM2G053934,GRMZM2G123089,GRMZM2G105770,GRMZM2G003411,GRMZM2G093391,GRMZM2G177812,GRMZM2G143139,GRMZM2G091478,GRMZM2G147819,GRMZM2G144420,GRMZM2G113093,GRMZM2G125424,GRMZM2G157817,GRMZM2G103186,GRMZM2G032218,GRMZM2G…
GO:0016818	hydrolase activity, acting on acid anhydrides, in phosphorus-containing anhydrides	61 of 1343 in the list	1087 of 18213 in the genome	1	GRMZM2G381576,GRMZM2G137930,GRMZM2G123459,GRMZM2G105256,GRMZM2G451231,GRMZM2G118409,GRMZM2G054332,GRMZM2G030768,GRMZM2G105539,GRMZM2G432176,GRMZM2G163436,GRMZM2G145599,GRMZM2G164950,GRMZM2G053934,GRMZM2G123089,GRMZM2G105770,GRMZM2G003411,GRMZM2G093391,GRMZM2G177812,GRMZM2G143139,GRMZM2G091478,GRMZM2G147819,GRMZM2G144420,GRMZM2G113093,GRMZM2G125424,GRMZM2G157817,GRMZM2G103186,GRMZM2G032218,GRMZM2G…
GO:0016741	transferase activity, transferring one-carbon groups	18 of 1343 in the list	400 of 18213 in the genome	1	GRMZM2G080507,GRMZM2G151887,GRMZM2G078033,GRMZM2G077404,GRMZM2G068179,GRMZM2G124799,GRMZM2G076169,GRMZM5G836683,GRMZM2G054380,GRMZM2G063438,GRMZM2G080380,GRMZM2G172365,GRMZM2G147491,GRMZM2G567452,GRMZM2G077486,AC209626.2_FG013,GRMZM2G091774,GRMZM2G122296
GO:0003676	nucleic acid binding	180 of 1343 in the list	2865 of 18213 in the genome	1	GRMZM2G126827,GRMZM2G051738,GRMZM2G421256,GRMZM2G136369,GRMZM2G078116,GRMZM2G425249,GRMZM2G311665,GRMZM2G469061,GRMZM2G160687,GRMZM2G111906,GRMZM2G086614,GRMZM2G012262,GRMZM2G042920,GRMZM2G097059,GRMZM2G084739,GRMZM2G174834,GRMZM2G089995,GRMZM2G588223,GRMZM2G070523,GRMZM2G024838,GRMZM2G079440,GRMZM2G060216,GRMZM2G159397,GRMZM2G075562,GRMZM2G158024,EF517601.1_FG014,GRMZM2G059428,GRMZM2G052279,GRMZ…
GO:0004175	endopeptidase activity	19 of 1343 in the list	422 of 18213 in the genome	1	GRMZM2G062559,GRMZM2G152419,GRMZM2G031613,GRMZM2G456217,GRMZM2G130605,GRMZM2G114394,GRMZM2G046537,GRMZM5G857620,GRMZM2G147942,GRMZM2G146745,GRMZM2G066326,GRMZM2G098102,GRMZM5G877547,GRMZM2G320521,GRMZM2G463291,GRMZM2G420055,GRMZM2G096525,GRMZM2G038636,GRMZM2G450659
GO:0016887	ATPase activity	20 of 1343 in the list	450 of 18213 in the genome	1	GRMZM2G083580,GRMZM2G123459,GRMZM2G105256,GRMZM2G118409,GRMZM5G804064,GRMZM2G333183,GRMZM2G105539,GRMZM2G145599,GRMZM2G123089,GRMZM2G092533,GRMZM2G085236,GRMZM2G003411,GRMZM2G080423,GRMZM2G000264,GRMZM2G091478,GRMZM2G144420,GRMZM2G125424,GRMZM2G103186,GRMZM2G111462,GRMZM2G110027
GO:0042623	ATPase activity, coupled	19 of 1343 in the list	436 of 18213 in the genome	1	GRMZM2G083580,GRMZM2G123459,GRMZM2G105256,GRMZM2G118409,GRMZM5G804064,GRMZM2G333183,GRMZM2G105539,GRMZM2G145599,GRMZM2G123089,GRMZM2G092533,GRMZM2G085236,GRMZM2G003411,GRMZM2G000264,GRMZM2G080423,GRMZM2G144420,GRMZM2G125424,GRMZM2G103186,GRMZM2G111462,GRMZM2G110027
GO:0005198	structural molecule activity	32 of 1343 in the list	661 of 18213 in the genome	1	GRMZM2G073150,GRMZM2G100349,GRMZM2G079915,GRMZM2G092663,GRMZM2G054149,GRMZM2G030169,AC206642.4_FG001,GRMZM2G469061,GRMZM2G100403,GRMZM2G406643,GRMZM5G881135,GRMZM2G135654,GRMZM2G077340,GRMZM2G309193,GRMZM2G095511,GRMZM2G099657,GRMZM2G047732,GRMZM2G179976,GRMZM2G084739,AC210013.4_FG019,GRMZM2G113720,GRMZM2G082484,GRMZM2G159554,GRMZM5G801091,AC196420.4_FG002,GRMZM2G052279,GRMZM2G159237,GRMZM2G10402…
GO:0008233	peptidase activity	32 of 1343 in the list	685 of 18213 in the genome	1	GRMZM2G062559,GRMZM2G472903,GRMZM2G029141,GRMZM2G152419,GRMZM2G003784,GRMZM2G031613,GRMZM2G123503,GRMZM2G079490,GRMZM2G020146,GRMZM2G456217,GRMZM2G130605,GRMZM2G114394,GRMZM2G042164,GRMZM2G046537,GRMZM5G857620,GRMZM2G146745,GRMZM2G118241,GRMZM2G123940,GRMZM2G147942,GRMZM2G019744,GRMZM2G066326,GRMZM2G072488,GRMZM2G098102,GRMZM5G877547,GRMZM2G320521,GRMZM2G028733,GRMZM2G420055,GRMZM2G463291,GRMZM2G…
GO:0070011	peptidase activity, acting on L-amino acid peptides	29 of 1343 in the list	647 of 18213 in the genome	1	GRMZM2G062559,GRMZM2G472903,GRMZM2G152419,GRMZM2G031613,GRMZM2G123503,GRMZM2G020146,GRMZM2G456217,GRMZM2G130605,GRMZM2G114394,GRMZM2G042164,GRMZM2G046537,GRMZM5G857620,GRMZM2G146745,GRMZM2G123940,GRMZM2G147942,GRMZM2G019744,GRMZM2G118241,GRMZM2G066326,GRMZM2G072488,GRMZM2G098102,GRMZM5G877547,GRMZM2G320521,GRMZM2G028733,GRMZM2G420055,GRMZM2G463291,GRMZM2G096525,GRMZM2G450659,GRMZM2G038636,GRMZM2G…
GO:0003723	RNA binding	18 of 1343 in the list	478 of 18213 in the genome	1	GRMZM2G349996,GRMZM2G084739,GRMZM2G588223,GRMZM2G039650,GRMZM2G054149,GRMZM2G024838,GRMZM2G147614,GRMZM2G027462,GRMZM2G013448,GRMZM2G158024,GRMZM2G052279,GRMZM2G469061,GRMZM5G881135,GRMZM2G461936,GRMZM2G113093,GRMZM2G029038,GRMZM2G092165,GRMZM2G069427
GO:0008135	translation factor activity, nucleic acid binding	4 of 1343 in the list	205 of 18213 in the genome	1	GRMZM2G029038,GRMZM2G349996,GRMZM2G147614,GRMZM2G092165

## Sheet: Control-VS-Suc_P
GO:0005984	disaccharide metabolic process	17 of 1173 in the list	74 of 15344 in the genome	0.01919	GRMZM2G140078,GRMZM2G174396,GRMZM2G152908,GRMZM2G060659,GRMZM2G001304,GRMZM5G875238,GRMZM2G050177,GRMZM2G162690,GRMZM2G097641,GRMZM2G079928,GRMZM2G007939,GRMZM2G138468,GRMZM2G008507,GRMZM2G037265,GRMZM2G070172,GRMZM2G035749,GRMZM2G119689
GO:0009311	oligosaccharide metabolic process	17 of 1173 in the list	75 of 15344 in the genome	0.02308	GRMZM2G140078,GRMZM2G174396,GRMZM2G152908,GRMZM2G060659,GRMZM2G001304,GRMZM5G875238,GRMZM2G050177,GRMZM2G162690,GRMZM2G097641,GRMZM2G079928,GRMZM2G007939,GRMZM2G138468,GRMZM2G008507,GRMZM2G037265,GRMZM2G070172,GRMZM2G035749,GRMZM2G119689
GO:0009755	hormone-mediated signaling pathway	36 of 1173 in the list	248 of 15344 in the genome	0.08501	GRMZM2G076345,GRMZM2G442000,GRMZM2G460861,GRMZM2G365162,GRMZM2G042712,GRMZM2G098643,GRMZM5G859099,GRMZM2G125424,GRMZM2G177942,GRMZM2G365188,GRMZM2G012636,GRMZM2G159285,GRMZM2G324669,GRMZM2G042920,GRMZM2G110201,GRMZM2G016890,GRMZM2G121208,GRMZM2G014844,GRMZM2G004161,GRMZM2G171822,GRMZM2G059102,AC205703.4_FG005,GRMZM2G039650,GRMZM2G102845,GRMZM2G078274,GRMZM2G048131,GRMZM2G170798,GRMZM2G432722,GRMZ…
GO:0032870	cellular response to hormone stimulus	36 of 1173 in the list	248 of 15344 in the genome	0.08501	GRMZM2G076345,GRMZM2G442000,GRMZM2G460861,GRMZM2G365162,GRMZM2G042712,GRMZM2G098643,GRMZM5G859099,GRMZM2G125424,GRMZM2G177942,GRMZM2G365188,GRMZM2G012636,GRMZM2G159285,GRMZM2G324669,GRMZM2G042920,GRMZM2G110201,GRMZM2G016890,GRMZM2G121208,GRMZM2G014844,GRMZM2G004161,GRMZM2G171822,GRMZM2G059102,AC205703.4_FG005,GRMZM2G039650,GRMZM2G102845,GRMZM2G078274,GRMZM2G048131,GRMZM2G170798,GRMZM2G432722,GRMZ…
GO:0071495	cellular response to endogenous stimulus	36 of 1173 in the list	249 of 15344 in the genome	0.09225	GRMZM2G076345,GRMZM2G442000,GRMZM2G460861,GRMZM2G365162,GRMZM2G042712,GRMZM2G098643,GRMZM5G859099,GRMZM2G125424,GRMZM2G177942,GRMZM2G365188,GRMZM2G012636,GRMZM2G159285,GRMZM2G324669,GRMZM2G042920,GRMZM2G110201,GRMZM2G016890,GRMZM2G121208,GRMZM2G014844,GRMZM2G004161,GRMZM2G171822,GRMZM2G059102,AC205703.4_FG005,GRMZM2G039650,GRMZM2G102845,GRMZM2G078274,GRMZM2G048131,GRMZM2G170798,GRMZM2G432722,GRMZ…
GO:0071310	cellular response to organic substance	38 of 1173 in the list	293 of 15344 in the genome	0.54599	GRMZM2G076345,GRMZM2G442000,GRMZM2G460861,GRMZM2G365162,GRMZM2G042712,GRMZM2G098643,GRMZM5G859099,GRMZM5G892991,GRMZM2G125424,GRMZM2G177942,GRMZM2G365188,GRMZM2G012636,GRMZM2G159285,GRMZM2G324669,GRMZM2G042920,GRMZM2G110201,GRMZM2G016890,GRMZM2G121208,GRMZM2G014844,GRMZM2G004161,GRMZM2G171822,GRMZM2G059102,AC205703.4_FG005,GRMZM2G039650,GRMZM2G102845,GRMZM2G001304,GRMZM2G078274,GRMZM2G048131,GRMZ…
GO:0005985	sucrose metabolic process	6 of 1173 in the list	17 of 15344 in the genome	0.68859	GRMZM2G050177,GRMZM2G037265,GRMZM2G070172,GRMZM2G097641,GRMZM2G138468,GRMZM2G119689
GO:0016137	glycoside metabolic process	12 of 1173 in the list	60 of 15344 in the genome	1	GRMZM2G050177,GRMZM2G162690,GRMZM2G140078,GRMZM2G174396,GRMZM2G097641,GRMZM2G079928,GRMZM2G138468,GRMZM2G037265,GRMZM2G001304,GRMZM2G070172,GRMZM2G118409,GRMZM2G119689
GO:0070887	cellular response to chemical stimulus	38 of 1173 in the list	305 of 15344 in the genome	1	GRMZM2G076345,GRMZM2G442000,GRMZM2G460861,GRMZM2G365162,GRMZM2G042712,GRMZM2G098643,GRMZM5G859099,GRMZM5G892991,GRMZM2G125424,GRMZM2G177942,GRMZM2G365188,GRMZM2G012636,GRMZM2G159285,GRMZM2G324669,GRMZM2G042920,GRMZM2G110201,GRMZM2G016890,GRMZM2G121208,GRMZM2G014844,GRMZM2G004161,GRMZM2G171822,GRMZM2G059102,AC205703.4_FG005,GRMZM2G039650,GRMZM2G102845,GRMZM2G001304,GRMZM2G078274,GRMZM2G048131,GRMZ…
GO:0009719	response to endogenous stimulus	69 of 1173 in the list	637 of 15344 in the genome	1	GRMZM2G079957,GRMZM2G460861,GRMZM2G365162,GRMZM2G342685,GRMZM2G042712,GRMZM2G416667,GRMZM2G030169,GRMZM2G098643,GRMZM2G169321,GRMZM5G809195,GRMZM2G310569,GRMZM2G073351,GRMZM2G324669,GRMZM2G046024,GRMZM2G042920,GRMZM2G110201,GRMZM5G865298,GRMZM2G014844,GRMZM2G380789,GRMZM2G004161,GRMZM2G171822,GRMZM2G138176,GRMZM2G006119,GRMZM2G043191,GRMZM2G001676,GRMZM2G170798,GRMZM2G432722,GRMZM2G107867,GRMZM2G…
GO:0005975	carbohydrate metabolic process	75 of 1173 in the list	708 of 15344 in the genome	1	GRMZM2G152908,GRMZM2G322953,GRMZM2G137779,GRMZM2G058227,GRMZM5G875238,GRMZM2G401970,GRMZM2G136439,GRMZM2G126900,GRMZM2G079928,GRMZM2G166944,GRMZM2G082034,GRMZM2G035749,GRMZM2G382914,GRMZM2G404367,GRMZM2G328171,GRMZM2G174396,GRMZM2G174834,GRMZM2G060659,GRMZM2G450163,GRMZM2G058310,GRMZM2G001304,GRMZM2G051806,GRMZM2G119175,GRMZM2G068455,GRMZM2G004699,GRMZM2G162690,GRMZM2G153274,GRMZM2G165535,GRMZM2G…
GO:0023052	signaling	87 of 1173 in the list	856 of 15344 in the genome	1	AC210976.4_FG008,GRMZM2G460861,GRMZM2G365162,GRMZM2G429940,GRMZM5G853245,GRMZM2G306024,GRMZM2G108991,GRMZM2G042712,GRMZM2G137779,GRMZM2G179024,GRMZM2G098643,GRMZM2G372877,GRMZM2G176519,GRMZM2G125669,GRMZM2G172506,GRMZM2G432642,GRMZM2G324669,GRMZM2G042920,GRMZM2G110201,GRMZM2G014844,GRMZM2G041463,GRMZM2G004161,GRMZM2G171822,GRMZM2G170552,GRMZM2G137788,GRMZM2G015361,GRMZM2G001304,GRMZM2G154149,GRMZ…
GO:0044262	cellular carbohydrate metabolic process	60 of 1173 in the list	554 of 15344 in the genome	1	GRMZM2G115762,GRMZM2G057823,GRMZM2G060194,GRMZM2G152908,GRMZM2G004932,GRMZM2G118409,GRMZM2G104081,GRMZM2G018820,GRMZM2G137779,GRMZM2G030784,GRMZM2G334409,GRMZM2G040743,GRMZM5G875238,GRMZM2G050177,GRMZM2G058227,GRMZM2G401970,GRMZM2G136439,GRMZM2G126900,GRMZM2G100452,GRMZM2G079928,GRMZM2G008507,GRMZM2G035749,GRMZM2G469523,GRMZM2G382914,GRMZM2G006130,GRMZM2G064962,GRMZM2G404367,GRMZM2G140078,GRMZM2G…
GO:0019400	alditol metabolic process	7 of 1173 in the list	28 of 15344 in the genome	1	GRMZM2G064962,GRMZM2G058227,GRMZM2G050177,GRMZM2G037265,GRMZM2G060194,GRMZM2G153274,GRMZM2G018820
GO:0009725	response to hormone stimulus	64 of 1173 in the list	602 of 15344 in the genome	1	GRMZM2G079957,GRMZM2G460861,GRMZM2G365162,GRMZM2G342685,GRMZM2G042712,GRMZM2G416667,GRMZM2G030169,GRMZM2G098643,GRMZM5G809195,GRMZM2G310569,GRMZM2G073351,GRMZM2G324669,GRMZM2G046024,GRMZM2G042920,GRMZM2G110201,GRMZM5G865298,GRMZM2G014844,GRMZM2G004161,GRMZM2G171822,GRMZM2G138176,GRMZM2G006119,GRMZM2G043191,GRMZM2G001676,GRMZM2G170798,GRMZM2G432722,GRMZM2G107867,GRMZM2G045243,GRMZM2G171912,GRMZM2G…
GO:0019751	polyol metabolic process	8 of 1173 in the list	36 of 15344 in the genome	1	GRMZM2G064962,GRMZM2G058227,GRMZM2G050177,GRMZM2G060194,GRMZM2G126900,GRMZM2G153274,GRMZM2G037265,GRMZM2G018820
GO:0006059	hexitol metabolic process	2 of 1173 in the list	2 of 15344 in the genome	1	GRMZM2G050177,GRMZM2G037265
GO:0009312	oligosaccharide biosynthetic process	2 of 1173 in the list	2 of 15344 in the genome	1	GRMZM2G050177,GRMZM2G037265
GO:0015918	sterol transport	2 of 1173 in the list	2 of 15344 in the genome	1	GRMZM2G084491,AC193324.3_FG002
GO:0019401	alditol biosynthetic process	2 of 1173 in the list	2 of 15344 in the genome	1	GRMZM2G050177,GRMZM2G037265
GO:0019406	hexitol biosynthetic process	2 of 1173 in the list	2 of 15344 in the genome	1	GRMZM2G050177,GRMZM2G037265
GO:0046165	alcohol biosynthetic process	2 of 1173 in the list	2 of 15344 in the genome	1	GRMZM2G050177,GRMZM2G037265
GO:0046173	polyol biosynthetic process	2 of 1173 in the list	2 of 15344 in the genome	1	GRMZM2G050177,GRMZM2G037265
GO:0009832	plant-type cell wall biogenesis	5 of 1173 in the list	17 of 15344 in the genome	1	GRMZM2G109326,GRMZM2G022931,GRMZM2G035377,GRMZM2G113245,GRMZM2G025240
GO:0010033	response to organic substance	73 of 1173 in the list	723 of 15344 in the genome	1	GRMZM2G079957,GRMZM2G460861,GRMZM2G365162,GRMZM2G342685,GRMZM2G042712,GRMZM2G416667,GRMZM2G030169,GRMZM2G098643,GRMZM2G169321,GRMZM5G809195,GRMZM2G310569,GRMZM2G073351,GRMZM2G324669,GRMZM2G046024,GRMZM2G321041,GRMZM2G042920,GRMZM2G110201,GRMZM5G865298,GRMZM2G014844,GRMZM2G174834,GRMZM2G380789,GRMZM2G004161,GRMZM2G171822,GRMZM2G001304,GRMZM2G138176,GRMZM2G006119,GRMZM2G043191,GRMZM2G001676,GRMZM2G…
GO:0009630	gravitropism	6 of 1173 in the list	25 of 15344 in the genome	1	GRMZM2G472903,GRMZM2G110107,GRMZM2G042920,GRMZM2G171822,GRMZM2G125424,GRMZM2G092129
GO:0048522	positive regulation of cellular process	6 of 1173 in the list	25 of 15344 in the genome	1	GRMZM2G024705,GRMZM2G138176,GRMZM2G171912,GRMZM2G121649,GRMZM5G828488,GRMZM2G171423
GO:0006638	neutral lipid metabolic process	4 of 1173 in the list	12 of 15344 in the genome	1	GRMZM2G035421,GRMZM2G174834,GRMZM2G056988,GRMZM2G400352
GO:0006639	acylglycerol metabolic process	4 of 1173 in the list	12 of 15344 in the genome	1	GRMZM2G035421,GRMZM2G174834,GRMZM2G056988,GRMZM2G400352
GO:0006641	triglyceride metabolic process	4 of 1173 in the list	12 of 15344 in the genome	1	GRMZM2G035421,GRMZM2G174834,GRMZM2G056988,GRMZM2G400352
GO:0006662	glycerol ether metabolic process	4 of 1173 in the list	12 of 15344 in the genome	1	GRMZM2G035421,GRMZM2G174834,GRMZM2G056988,GRMZM2G400352
GO:0072593	reactive oxygen species metabolic process	8 of 1173 in the list	41 of 15344 in the genome	1	GRMZM5G891739,GRMZM2G050984,GRMZM2G081585,GRMZM2G104394,GRMZM5G864424,GRMZM2G121747,GRMZM2G059991,GRMZM2G042080
GO:0009629	response to gravity	6 of 1173 in the list	26 of 15344 in the genome	1	GRMZM2G472903,GRMZM2G110107,GRMZM2G042920,GRMZM2G171822,GRMZM2G125424,GRMZM2G092129
GO:0006857	oligopeptide transport	3 of 1173 in the list	7 of 15344 in the genome	1	GRMZM5G865298,GRMZM2G001676,GRMZM2G162250
GO:0010646	regulation of cell communication	3 of 1173 in the list	7 of 15344 in the genome	1	GRMZM2G024705,GRMZM5G828488,GRMZM2G171423
GO:0010647	positive regulation of cell communication	3 of 1173 in the list	7 of 15344 in the genome	1	GRMZM2G024705,GRMZM5G828488,GRMZM2G171423
GO:0019318	hexose metabolic process	26 of 1173 in the list	214 of 15344 in the genome	1	GRMZM2G057823,GRMZM2G004534,GRMZM2G174834,GRMZM2G384871,GRMZM2G172369,GRMZM2G161493,GRMZM2G450163,GRMZM2G004932,GRMZM2G065083,GRMZM2G104081,GRMZM2G174739,GRMZM2G137779,GRMZM2G030784,GRMZM2G051806,GRMZM2G119175,GRMZM2G334409,GRMZM2G401970,GRMZM2G136439,GRMZM2G176307,GRMZM2G165535,GRMZM2G071630,GRMZM2G023289,GRMZM2G349407,GRMZM2G469523,GRMZM2G382914,GRMZM2G008714
GO:0015833	peptide transport	11 of 1173 in the list	68 of 15344 in the genome	1	GRMZM2G061303,GRMZM5G865298,GRMZM2G001676,GRMZM2G176253,GRMZM2G137421,GRMZM2G083176,GRMZM2G085411,GRMZM2G122712,GRMZM2G472167,GRMZM2G162250,GRMZM2G012306
GO:0006518	peptide metabolic process	5 of 1173 in the list	20 of 15344 in the genome	1	GRMZM2G139600,GRMZM2G165354,GRMZM2G118409,GRMZM2G038170,GRMZM2G379252
GO:0000023	maltose metabolic process	2 of 1173 in the list	3 of 15344 in the genome	1	GRMZM2G035749,GRMZM2G007939
GO:0071669	plant-type cell wall organization or biogenesis	7 of 1173 in the list	36 of 15344 in the genome	1	GRMZM2G147942,GRMZM2G109326,GRMZM2G022931,GRMZM2G035377,GRMZM2G163826,GRMZM2G113245,GRMZM2G025240
GO:0005996	monosaccharide metabolic process	29 of 1173 in the list	252 of 15344 in the genome	1	GRMZM2G006130,GRMZM2G057823,GRMZM2G004534,GRMZM2G174834,GRMZM2G384871,GRMZM2G172369,GRMZM2G161493,GRMZM2G450163,GRMZM2G004932,GRMZM2G065083,GRMZM2G104081,GRMZM2G174739,GRMZM2G137779,GRMZM2G030784,GRMZM2G051806,GRMZM2G119175,GRMZM2G334409,GRMZM2G401970,GRMZM2G136439,GRMZM2G176307,GRMZM2G165535,GRMZM2G100452,GRMZM2G071630,GRMZM2G023289,GRMZM2G349407,GRMZM2G469523,GRMZM2G382914,GRMZM2G165931,GRMZM2G…
GO:0006793	phosphorus metabolic process	51 of 1173 in the list	502 of 15344 in the genome	1	GRMZM2G030299,GRMZM2G158679,GRMZM2G480698,AC217975.3_FG001,GRMZM2G157727,GRMZM2G137930,GRMZM2G004932,GRMZM5G833747,GRMZM2G104081,GRMZM2G425249,GRMZM2G437977,GRMZM2G401970,GRMZM2G123604,GRMZM2G052546,GRMZM2G035134,GRMZM2G151738,GRMZM5G871520,GRMZM2G149201,GRMZM2G116885,GRMZM2G464523,GRMZM2G018441,GRMZM2G382914,GRMZM2G099491,GRMZM2G169462,GRMZM2G077960,GRMZM2G004534,GRMZM2G026470,GRMZM5G808624,AC20…
GO:0009606	tropism	8 of 1173 in the list	47 of 15344 in the genome	1	GRMZM2G472903,GRMZM2G074742,GRMZM2G019567,GRMZM2G110107,GRMZM2G042920,GRMZM2G171822,GRMZM2G125424,GRMZM2G092129
GO:0071702	organic substance transport	24 of 1173 in the list	208 of 15344 in the genome	1	GRMZM5G801949,GRMZM5G843302,GRMZM2G084491,GRMZM2G160460,GRMZM2G015976,GRMZM2G309163,GRMZM2G135739,GRMZM2G094955,GRMZM2G058120,GRMZM2G421565,GRMZM2G014610,GRMZM2G173669,GRMZM2G022440,GRMZM2G082434,GRMZM2G383088,GRMZM2G092533,GRMZM2G139920,GRMZM2G086258,GRMZM2G060183,AC193324.3_FG002,GRMZM2G476886,GRMZM2G000288,GRMZM2G081105,GRMZM2G046024
GO:0018904	organic ether metabolic process	11 of 1173 in the list	76 of 15344 in the genome	1	GRMZM2G174834,GRMZM2G441144,GRMZM2G400352,GRMZM2G023711,GRMZM2G033198,GRMZM2G091481,GRMZM2G024073,AC183888.4_FG006,GRMZM2G033829,GRMZM2G035421,GRMZM2G056988
GO:0006066	alcohol metabolic process	9 of 1173 in the list	58 of 15344 in the genome	1	GRMZM2G064962,GRMZM2G058227,GRMZM2G050177,GRMZM2G060194,GRMZM2G126900,GRMZM2G153274,GRMZM2G087896,GRMZM2G037265,GRMZM2G018820
GO:0010410	hemicellulose metabolic process	2 of 1173 in the list	4 of 15344 in the genome	1	GRMZM2G035377,GRMZM2G113245
GO:0010413	glucuronoxylan metabolic process	2 of 1173 in the list	4 of 15344 in the genome	1	GRMZM2G035377,GRMZM2G113245
GO:0042559	pteridine-containing compound biosynthetic process	2 of 1173 in the list	4 of 15344 in the genome	1	GRMZM2G324669,GRMZM2G069596
GO:0045491	xylan metabolic process	2 of 1173 in the list	4 of 15344 in the genome	1	GRMZM2G035377,GRMZM2G113245
GO:0006575	cellular modified amino acid metabolic process	6 of 1173 in the list	32 of 15344 in the genome	1	GRMZM2G139600,GRMZM2G165354,GRMZM2G060011,GRMZM2G025867,GRMZM2G379252,GRMZM2G145061
GO:0044275	cellular carbohydrate catabolic process	19 of 1173 in the list	158 of 15344 in the genome	1	GRMZM2G057823,GRMZM2G004534,GRMZM2G174834,GRMZM2G450163,GRMZM2G004932,GRMZM2G118409,GRMZM2G104081,GRMZM2G065083,GRMZM2G174739,GRMZM2G030784,GRMZM2G051806,GRMZM2G119175,GRMZM2G401970,GRMZM2G176307,GRMZM2G071630,GRMZM2G349407,GRMZM2G382914,GRMZM2G008714,GRMZM2G119689
GO:0050896	response to stimulus	252 of 1173 in the list	2974 of 15344 in the genome	1	GRMZM2G001898,GRMZM2G079957,GRMZM2G100858,GRMZM2G404249,GRMZM5G853245,GRMZM2G342685,GRMZM2G047384,GRMZM2G137421,GRMZM2G306024,GRMZM2G042712,GRMZM2G416667,GRMZM2G137779,GRMZM2G049767,GRMZM2G012479,GRMZM2G179024,GRMZM2G117706,GRMZM2G082434,GRMZM2G069176,GRMZM2G003411,GRMZM2G169321,GRMZM5G809195,GRMZM2G121747,GRMZM2G172506,GRMZM2G073351,GRMZM2G464523,GRMZM2G432642,GRMZM2G035749,GRMZM2G046024,GRMZM2G…
GO:0009555	pollen development	7 of 1173 in the list	41 of 15344 in the genome	1	EF517601.1_FG014,GRMZM2G111906,GRMZM2G082362,GRMZM5G830329,GRMZM2G372877,GRMZM5G890224,GRMZM2G447447
GO:0006796	phosphate-containing compound metabolic process	49 of 1173 in the list	493 of 15344 in the genome	1	GRMZM2G030299,GRMZM2G158679,GRMZM2G480698,AC217975.3_FG001,GRMZM2G157727,GRMZM2G004932,GRMZM5G833747,GRMZM2G104081,GRMZM2G425249,GRMZM2G437977,GRMZM2G401970,GRMZM2G123604,GRMZM2G052546,GRMZM2G035134,GRMZM2G151738,GRMZM5G871520,GRMZM2G149201,GRMZM2G116885,GRMZM2G464523,GRMZM2G018441,GRMZM2G382914,GRMZM2G099491,GRMZM2G169462,GRMZM2G077960,GRMZM2G004534,GRMZM5G808624,AC203966.5_FG003,GRMZM2G450163,G…
GO:0016116	carotenoid metabolic process	3 of 1173 in the list	10 of 15344 in the genome	1	GRMZM2G121747,GRMZM2G027219,GRMZM2G011746
GO:0042221	response to chemical stimulus	102 of 1173 in the list	1123 of 15344 in the genome	1	GRMZM2G079957,GRMZM2G100858,GRMZM2G460861,GRMZM2G365162,GRMZM2G342685,GRMZM2G137930,GRMZM2G042712,GRMZM2G038170,GRMZM2G416667,GRMZM2G030169,GRMZM2G098643,GRMZM2G069176,GRMZM2G169321,GRMZM5G809195,GRMZM2G427097,GRMZM2G310569,GRMZM2G073351,GRMZM2G324669,GRMZM2G046024,GRMZM2G321041,GRMZM2G042920,GRMZM2G110201,GRMZM5G865298,GRMZM2G050984,GRMZM2G014844,GRMZM2G174834,GRMZM2G380789,GRMZM2G004161,GRMZM2G…
GO:0006006	glucose metabolic process	19 of 1173 in the list	161 of 15344 in the genome	1	GRMZM2G057823,GRMZM2G004534,GRMZM2G174834,GRMZM2G384871,GRMZM2G161493,GRMZM2G450163,GRMZM2G004932,GRMZM2G104081,GRMZM2G065083,GRMZM2G174739,GRMZM2G030784,GRMZM2G051806,GRMZM2G119175,GRMZM2G401970,GRMZM2G176307,GRMZM2G071630,GRMZM2G349407,GRMZM2G382914,GRMZM2G008714
GO:0009605	response to external stimulus	19 of 1173 in the list	164 of 15344 in the genome	1	GRMZM2G472903,GRMZM2G171822,GRMZM2G157727,GRMZM2G074742,GRMZM2G381709,GRMZM2G171423,GRMZM2G024705,GRMZM2G107867,GRMZM2G054050,GRMZM2G171912,GRMZM2G110107,GRMZM2G019567,GRMZM2G312091,GRMZM5G828488,GRMZM2G092129,GRMZM2G125424,GRMZM2G141322,GRMZM2G042920,GRMZM2G178892
GO:0006091	generation of precursor metabolites and energy	47 of 1173 in the list	479 of 15344 in the genome	1	GRMZM2G139193,GRMZM2G567739,AC207722.2_FG009,GRMZM2G038677,GRMZM2G044247,GRMZM2G370745,GRMZM2G104549,GRMZM2G056424,GRMZM2G129450,GRMZM2G149428,GRMZM2G154752,GRMZM2G125669,GRMZM2G039996,AC183888.4_FG006,GRMZM2G450825,GRMZM5G851051,GRMZM2G329636,GRMZM5G862663,GRMZM2G097283,GRMZM2G005984,GRMZM2G174834,GRMZM5G877423,GRMZM2G038519,GRMZM2G106213,GRMZM2G071450,GRMZM2G032896,GRMZM2G171139,GRMZM2G010673,G…
GO:0006664	glycolipid metabolic process	3 of 1173 in the list	11 of 15344 in the genome	1	GRMZM2G141320,GRMZM2G142873,GRMZM2G178892
GO:0001101	response to acid	2 of 1173 in the list	5 of 15344 in the genome	1	GRMZM5G865298,GRMZM2G001676
GO:0010229	inflorescence development	2 of 1173 in the list	5 of 15344 in the genome	1	GRMZM2G010669,GRMZM2G160687
GO:0010243	response to organic nitrogen	2 of 1173 in the list	5 of 15344 in the genome	1	GRMZM5G865298,GRMZM2G001676
GO:0010383	cell wall polysaccharide metabolic process	2 of 1173 in the list	5 of 15344 in the genome	1	GRMZM2G035377,GRMZM2G113245
GO:0014075	response to amine stimulus	2 of 1173 in the list	5 of 15344 in the genome	1	GRMZM5G865298,GRMZM2G001676
GO:0015669	gas transport	2 of 1173 in the list	5 of 15344 in the genome	1	GRMZM5G851266,GRMZM2G168898
GO:0043043	peptide biosynthetic process	2 of 1173 in the list	5 of 15344 in the genome	1	GRMZM2G118409,GRMZM2G038170
GO:0043200	response to amino acid stimulus	2 of 1173 in the list	5 of 15344 in the genome	1	GRMZM5G865298,GRMZM2G001676
GO:0044036	cell wall macromolecule metabolic process	2 of 1173 in the list	5 of 15344 in the genome	1	GRMZM2G035377,GRMZM2G113245
GO:0044273	sulfur compound catabolic process	2 of 1173 in the list	5 of 15344 in the genome	1	GRMZM2G450498,GRMZM2G118409
GO:0048281	inflorescence morphogenesis	2 of 1173 in the list	5 of 15344 in the genome	1	GRMZM2G010669,GRMZM2G160687
GO:0030258	lipid modification	4 of 1173 in the list	19 of 15344 in the genome	1	GRMZM2G141320,GRMZM2G142873,GRMZM2G022470,GRMZM2G178892
GO:0042546	cell wall biogenesis	7 of 1173 in the list	45 of 15344 in the genome	1	GRMZM2G001304,GRMZM2G109326,GRMZM2G022931,GRMZM2G035377,GRMZM2G113245,GRMZM2G052619,GRMZM2G025240
GO:0009064	glutamine family amino acid metabolic process	9 of 1173 in the list	65 of 15344 in the genome	1	GRMZM2G053720,GRMZM2G124353,GRMZM2G024104,GRMZM2G017110,GRMZM2G098875,GRMZM2G355906,GRMZM2G050514,AC203754.4_FG008,GRMZM2G389416
GO:0006560	proline metabolic process	3 of 1173 in the list	12 of 15344 in the genome	1	GRMZM2G053720,AC203754.4_FG008,GRMZM2G389416
GO:0016052	carbohydrate catabolic process	21 of 1173 in the list	193 of 15344 in the genome	1	GRMZM2G328171,GRMZM2G057823,GRMZM2G004534,GRMZM2G174834,GRMZM2G450163,GRMZM2G004932,GRMZM2G118409,GRMZM2G065083,GRMZM2G104081,GRMZM2G174739,GRMZM2G030784,GRMZM2G051806,GRMZM2G119175,GRMZM2G401970,GRMZM2G176307,GRMZM2G071630,GRMZM2G349407,GRMZM2G005633,GRMZM2G382914,GRMZM2G008714,GRMZM2G119689
GO:0006007	glucose catabolic process	17 of 1173 in the list	150 of 15344 in the genome	1	GRMZM2G119175,GRMZM2G401970,GRMZM2G057823,GRMZM2G004534,GRMZM2G176307,GRMZM2G174834,GRMZM2G071630,GRMZM2G450163,GRMZM2G349407,GRMZM2G004932,GRMZM2G104081,GRMZM2G065083,GRMZM2G174739,GRMZM2G382914,GRMZM2G030784,GRMZM2G008714,GRMZM2G051806
GO:0019320	hexose catabolic process	17 of 1173 in the list	150 of 15344 in the genome	1	GRMZM2G119175,GRMZM2G401970,GRMZM2G057823,GRMZM2G004534,GRMZM2G176307,GRMZM2G174834,GRMZM2G071630,GRMZM2G450163,GRMZM2G349407,GRMZM2G004932,GRMZM2G104081,GRMZM2G065083,GRMZM2G174739,GRMZM2G382914,GRMZM2G030784,GRMZM2G008714,GRMZM2G051806
GO:0046365	monosaccharide catabolic process	17 of 1173 in the list	150 of 15344 in the genome	1	GRMZM2G119175,GRMZM2G401970,GRMZM2G057823,GRMZM2G004534,GRMZM2G176307,GRMZM2G174834,GRMZM2G071630,GRMZM2G450163,GRMZM2G349407,GRMZM2G004932,GRMZM2G104081,GRMZM2G065083,GRMZM2G174739,GRMZM2G382914,GRMZM2G030784,GRMZM2G008714,GRMZM2G051806
GO:0009247	glycolipid biosynthetic process	2 of 1173 in the list	6 of 15344 in the genome	1	GRMZM2G142873,GRMZM2G178892
GO:0009900	dehiscence	2 of 1173 in the list	6 of 15344 in the genome	1	EF517601.1_FG014,GRMZM2G111906
GO:0016139	glycoside catabolic process	2 of 1173 in the list	6 of 15344 in the genome	1	GRMZM2G118409,GRMZM2G119689
GO:0006749	glutathione metabolic process	3 of 1173 in the list	13 of 15344 in the genome	1	GRMZM2G139600,GRMZM2G165354,GRMZM2G379252
GO:0032504	multicellular organism reproduction	3 of 1173 in the list	13 of 15344 in the genome	1	EF517601.1_FG014,GRMZM2G111906,GRMZM5G845021
GO:0048609	multicellular organismal reproductive process	3 of 1173 in the list	13 of 15344 in the genome	1	EF517601.1_FG014,GRMZM2G111906,GRMZM5G845021
GO:0006633	fatty acid biosynthetic process	8 of 1173 in the list	59 of 15344 in the genome	1	GRMZM2G075255,GRMZM2G070092,GRMZM2G109056,GRMZM2G031761,GRMZM5G830329,GRMZM2G063024,GRMZM2G106748,GRMZM2G099097
GO:0007154	cell communication	68 of 1173 in the list	751 of 15344 in the genome	1	AC210976.4_FG008,GRMZM2G460861,GRMZM2G365162,GRMZM5G853245,GRMZM2G042712,GRMZM2G137779,GRMZM2G179024,GRMZM2G098643,GRMZM2G372877,GRMZM2G125669,GRMZM2G432642,GRMZM2G324669,GRMZM2G042920,GRMZM2G110201,GRMZM2G014844,GRMZM2G004161,GRMZM2G171822,GRMZM2G015361,GRMZM2G001304,GRMZM2G020544,GRMZM2G158024,GRMZM2G170798,GRMZM2G093404,GRMZM2G432722,GRMZM2G107867,GRMZM2G045243,GRMZM2G171912,GRMZM2G074317,GRMZ…
GO:0051321	meiotic cell cycle	6 of 1173 in the list	40 of 15344 in the genome	1	GRMZM2G123089,GRMZM2G059037,GRMZM2G082362,GRMZM5G883855,GRMZM2G447447,GRMZM2G461936
GO:0006779	porphyrin-containing compound biosynthetic process	8 of 1173 in the list	61 of 15344 in the genome	1	GRMZM2G162672,GRMZM2G323024,GRMZM2G031761,GRMZM2G073351,AC209626.2_FG013,AC233865.1_FG004,GRMZM2G042920,GRMZM5G870342
GO:0006482	protein demethylation	2 of 1173 in the list	7 of 15344 in the genome	1	GRMZM2G339379,GRMZM2G461936
GO:0006835	dicarboxylic acid transport	2 of 1173 in the list	7 of 15344 in the genome	1	GRMZM2G383088,GRMZM2G086258
GO:0008214	protein dealkylation	2 of 1173 in the list	7 of 15344 in the genome	1	GRMZM2G339379,GRMZM2G461936
GO:0015740	C4-dicarboxylate transport	2 of 1173 in the list	7 of 15344 in the genome	1	GRMZM2G383088,GRMZM2G086258
GO:0016577	histone demethylation	2 of 1173 in the list	7 of 15344 in the genome	1	GRMZM2G339379,GRMZM2G461936
GO:0019471	4-hydroxyproline metabolic process	2 of 1173 in the list	7 of 15344 in the genome	1	GRMZM2G025867,GRMZM2G145061
GO:0048236	plant-type spore development	2 of 1173 in the list	7 of 15344 in the genome	1	GRMZM2G082362,GRMZM2G447447
GO:0070076	histone lysine demethylation	2 of 1173 in the list	7 of 15344 in the genome	1	GRMZM2G339379,GRMZM2G461936
GO:0070988	demethylation	2 of 1173 in the list	7 of 15344 in the genome	1	GRMZM2G339379,GRMZM2G461936
GO:0007165	signal transduction	60 of 1173 in the list	664 of 15344 in the genome	1	GRMZM2G076345,AC210976.4_FG008,GRMZM2G442000,AC217975.3_FG001,GRMZM2G460861,GRMZM2G365162,GRMZM5G853245,GRMZM2G157727,GRMZM2G042712,GRMZM2G137779,GRMZM2G179024,GRMZM2G098643,GRMZM5G859099,GRMZM2G372877,GRMZM2G125669,GRMZM2G125424,GRMZM2G177942,GRMZM2G416142,GRMZM2G365188,GRMZM2G012636,GRMZM2G159285,GRMZM2G432642,GRMZM2G324669,GRMZM2G042920,GRMZM2G110201,GRMZM2G016890,GRMZM2G121208,GRMZM2G014844,G…
GO:0012501	programmed cell death	14 of 1173 in the list	126 of 15344 in the genome	1	GRMZM2G136513,EF517601.1_FG014,GRMZM2G029863,GRMZM2G066326,GRMZM2G316840,GRMZM2G077937,GRMZM2G012933,GRMZM2G454039,GRMZM5G825192,GRMZM2G427713,GRMZM2G111906,GRMZM2G302279,GRMZM2G702923,GRMZM2G003625
GO:0044283	small molecule biosynthetic process	21 of 1173 in the list	207 of 15344 in the genome	1	GRMZM2G070092,GRMZM2G044247,GRMZM2G031761,GRMZM2G005024,GRMZM2G109056,GRMZM2G002652,GRMZM2G106748,GRMZM2G099097,GRMZM2G036708,GRMZM2G075255,GRMZM2G437977,GRMZM2G050177,GRMZM5G828630,GRMZM2G088028,GRMZM2G037265,GRMZM2G088064,GRMZM5G830329,GRMZM2G063024,AC233865.1_FG004,GRMZM2G097283,GRMZM5G828182
GO:0009267	cellular response to starvation	8 of 1173 in the list	64 of 15344 in the genome	1	GRMZM2G024705,GRMZM2G141322,GRMZM2G054050,GRMZM2G312091,GRMZM5G828488,GRMZM2G178892,GRMZM2G381709,GRMZM2G171423
GO:0033014	tetrapyrrole biosynthetic process	8 of 1173 in the list	64 of 15344 in the genome	1	GRMZM2G162672,GRMZM2G323024,GRMZM2G031761,GRMZM2G073351,AC209626.2_FG013,AC233865.1_FG004,GRMZM2G042920,GRMZM5G870342
GO:0042594	response to starvation	8 of 1173 in the list	64 of 15344 in the genome	1	GRMZM2G024705,GRMZM2G141322,GRMZM2G054050,GRMZM2G312091,GRMZM5G828488,GRMZM2G178892,GRMZM2G381709,GRMZM2G171423
GO:0005991	trehalose metabolic process	5 of 1173 in the list	34 of 15344 in the genome	1	GRMZM2G162690,GRMZM2G001304,GRMZM2G140078,GRMZM2G174396,GRMZM2G079928
GO:0032787	monocarboxylic acid metabolic process	33 of 1173 in the list	348 of 15344 in the genome	1	GRMZM2G099666,GRMZM2G070092,GRMZM2G445602,GRMZM2G025867,GRMZM2G132903,GRMZM2G136262,GRMZM2G161493,GRMZM2G342685,GRMZM2G031761,GRMZM2G005024,GRMZM2G109056,GRMZM2G038964,GRMZM2G003138,GRMZM2G027219,GRMZM2G106748,GRMZM2G003190,GRMZM2G099097,GRMZM2G030784,GRMZM2G019746,GRMZM2G075255,GRMZM2G090051,GRMZM2G167438,GRMZM2G014392,GRMZM2G417954,GRMZM2G121747,GRMZM5G830329,GRMZM2G063024,AC233865.1_FG004,GRMZ…
GO:0006541	glutamine metabolic process	2 of 1173 in the list	8 of 15344 in the genome	1	GRMZM2G024104,GRMZM2G050514
GO:0006570	tyrosine metabolic process	2 of 1173 in the list	8 of 15344 in the genome	1	GRMZM2G154093,GRMZM2G365961
GO:0005982	starch metabolic process	6 of 1173 in the list	45 of 15344 in the genome	1	GRMZM2G040743,GRMZM2G070172,GRMZM2G035749,GRMZM2G106213,GRMZM2G007939,GRMZM2G138468
GO:0019438	aromatic compound biosynthetic process	7 of 1173 in the list	56 of 15344 in the genome	1	GRMZM2G060011,GRMZM2G118409,GRMZM2G324669,GRMZM2G141322,GRMZM2G069596,GRMZM2G151227,GRMZM2G062396
GO:0009808	lignin metabolic process	3 of 1173 in the list	17 of 15344 in the genome	1	GRMZM2G400390,GRMZM2G447271,GRMZM2G336337
GO:0042375	quinone cofactor metabolic process	3 of 1173 in the list	17 of 15344 in the genome	1	GRMZM2G067691,GRMZM2G097283,GRMZM2G076169
GO:0015849	organic acid transport	7 of 1173 in the list	57 of 15344 in the genome	1	GRMZM2G383088,GRMZM2G082434,GRMZM2G000288,GRMZM2G309163,GRMZM2G139920,GRMZM2G086258,GRMZM2G476886
GO:0046942	carboxylic acid transport	7 of 1173 in the list	57 of 15344 in the genome	1	GRMZM2G383088,GRMZM2G082434,GRMZM2G000288,GRMZM2G309163,GRMZM2G139920,GRMZM2G086258,GRMZM2G476886
GO:0006743	ubiquinone metabolic process	2 of 1173 in the list	9 of 15344 in the genome	1	GRMZM2G067691,GRMZM2G076169
GO:0006801	superoxide metabolic process	2 of 1173 in the list	9 of 15344 in the genome	1	GRMZM2G121747,GRMZM2G050984
GO:0006950	response to stress	109 of 1173 in the list	1294 of 15344 in the genome	1	GRMZM2G380247,GRMZM2G125032,GRMZM2G001898,AC210976.4_FG008,GRMZM2G342685,GRMZM2G392863,GRMZM2G047384,GRMZM2G054149,GRMZM2G007151,GRMZM2G055037,GRMZM2G003625,GRMZM2G012479,GRMZM2G030169,GRMZM2G117706,GRMZM2G069176,GRMZM2G003411,GRMZM2G169321,GRMZM2G127147,GRMZM2G427097,GRMZM2G125669,GRMZM2G310569,GRMZM2G092129,GRMZM2G101221,GRMZM2G035749,GRMZM2G156712,GRMZM2G157683,GRMZM5G862663,GRMZM2G110201,GRMZ…
GO:0008219	cell death	14 of 1173 in the list	135 of 15344 in the genome	1	GRMZM2G136513,EF517601.1_FG014,GRMZM2G029863,GRMZM2G066326,GRMZM2G316840,GRMZM2G077937,GRMZM2G012933,GRMZM2G454039,GRMZM5G825192,GRMZM2G427713,GRMZM2G111906,GRMZM2G302279,GRMZM2G702923,GRMZM2G003625
GO:0016265	death	14 of 1173 in the list	135 of 15344 in the genome	1	GRMZM2G136513,EF517601.1_FG014,GRMZM2G029863,GRMZM2G066326,GRMZM2G316840,GRMZM2G077937,GRMZM2G012933,GRMZM2G454039,GRMZM5G825192,GRMZM2G427713,GRMZM2G111906,GRMZM2G302279,GRMZM2G702923,GRMZM2G003625
GO:0009628	response to abiotic stimulus	59 of 1173 in the list	674 of 15344 in the genome	1	GRMZM2G472903,GRMZM2G152548,GRMZM2G157727,GRMZM2G342685,GRMZM2G306024,GRMZM2G107945,GRMZM2G091276,GRMZM2G012479,GRMZM2G013448,GRMZM2G149428,GRMZM2G030169,GRMZM2G069176,GRMZM2G169321,GRMZM2G127147,GRMZM2G000818,GRMZM2G054050,GRMZM2G110107,GRMZM2G427097,GRMZM2G038281,GRMZM2G125424,GRMZM2G461936,GRMZM2G092129,GRMZM2G138676,GRMZM2G121747,GRMZM2G172506,GRMZM2G464523,GRMZM2G046438,GRMZM2G081175,GRMZM2G…
GO:0009314	response to radiation	32 of 1173 in the list	346 of 15344 in the genome	1	GRMZM2G152548,GRMZM2G157727,GRMZM2G306024,GRMZM2G107945,GRMZM2G091276,GRMZM2G149428,GRMZM2G030169,GRMZM2G000818,GRMZM2G125424,GRMZM2G461936,GRMZM2G121747,GRMZM2G172506,GRMZM2G464523,GRMZM2G081175,GRMZM2G042920,GRMZM2G001421,GRMZM2G072506,GRMZM2G166597,GRMZM2G380177,GRMZM2G080355,GRMZM2G114055,GRMZM2G007441,GRMZM2G154149,GRMZM2G082484,GRMZM2G042080,GRMZM2G085670,GRMZM2G083138,GRMZM2G033267,GRMZM2G…
GO:0006810	transport	168 of 1173 in the list	2047 of 15344 in the genome	1	GRMZM2G015767,GRMZM2G090627,GRMZM2G137421,GRMZM2G150450,GRMZM2G421565,GRMZM2G173669,GRMZM2G022440,GRMZM2G082434,GRMZM2G025611,GRMZM5G816517,GRMZM2G050329,GRMZM2G407837,GRMZM2G123973,GRMZM2G049609,GRMZM5G831843,GRMZM2G055999,GRMZM2G032218,GRMZM2G046024,GRMZM2G064467,GRMZM5G862663,GRMZM2G050556,GRMZM2G047835,GRMZM5G865298,GRMZM2G018484,GRMZM2G071166,GRMZM2G146240,GRMZM2G015361,GRMZM2G326272,GRMZM5G…
GO:0009698	phenylpropanoid metabolic process	8 of 1173 in the list	70 of 15344 in the genome	1	GRMZM2G118409,GRMZM2G400390,GRMZM2G060011,GRMZM2G141322,GRMZM2G447271,GRMZM2G062396,GRMZM2G151227,GRMZM2G336337
GO:0048518	positive regulation of biological process	6 of 1173 in the list	49 of 15344 in the genome	1	GRMZM2G024705,GRMZM2G138176,GRMZM2G171912,GRMZM2G121649,GRMZM5G828488,GRMZM2G171423
GO:0008643	carbohydrate transport	5 of 1173 in the list	39 of 15344 in the genome	1	GRMZM2G081105,GRMZM2G060183,GRMZM2G421565,GRMZM2G058120,GRMZM2G014610
GO:0015995	chlorophyll biosynthetic process	2 of 1173 in the list	10 of 15344 in the genome	1	GRMZM2G162672,AC233865.1_FG004
GO:0009687	abscisic acid metabolic process	4 of 1173 in the list	29 of 15344 in the genome	1	GRMZM2G417954,GRMZM2G121747,GRMZM2G014392,AC233865.1_FG004
GO:0043288	apocarotenoid metabolic process	4 of 1173 in the list	29 of 15344 in the genome	1	GRMZM2G417954,GRMZM2G121747,GRMZM2G014392,AC233865.1_FG004
GO:0044255	cellular lipid metabolic process	47 of 1173 in the list	539 of 15344 in the genome	1	GRMZM2G099666,GRMZM2G132903,GRMZM2G342685,AC215639.3_FG002,GRMZM2G087207,GRMZM2G053711,GRMZM2G003138,GRMZM2G141320,GRMZM2G027219,GRMZM2G056988,GRMZM2G106748,GRMZM2G003190,GRMZM2G099097,GRMZM2G030784,GRMZM2G075255,GRMZM2G167438,GRMZM2G014392,GRMZM2G400352,GRMZM2G142873,GRMZM2G417954,GRMZM2G121747,GRMZM2G156712,AC233865.1_FG004,GRMZM2G110201,GRMZM2G422670,GRMZM2G070092,GRMZM2G174834,GRMZM2G445602,G…
GO:0070882	cellular cell wall organization or biogenesis	12 of 1173 in the list	118 of 15344 in the genome	1	GRMZM2G147942,GRMZM2G022931,AC219190.3_FG002,GRMZM2G052619,GRMZM2G368886,GRMZM2G109326,GRMZM2G001304,GRMZM2G035377,GRMZM5G875445,GRMZM2G163826,GRMZM2G113245,GRMZM2G025240
GO:0031667	response to nutrient levels	9 of 1173 in the list	84 of 15344 in the genome	1	GRMZM2G024705,GRMZM2G107867,GRMZM2G054050,GRMZM2G312091,GRMZM5G828488,GRMZM2G141322,GRMZM2G381709,GRMZM2G178892,GRMZM2G171423
GO:0042180	cellular ketone metabolic process	76 of 1173 in the list	900 of 15344 in the genome	1	GRMZM2G099666,GRMZM2G044247,GRMZM2G025867,GRMZM2G132903,GRMZM2G342685,GRMZM2G021388,GRMZM2G171556,GRMZM2G003138,GRMZM2G002652,GRMZM2G106748,GRMZM2G003190,GRMZM2G075255,GRMZM2G437977,GRMZM2G147268,GRMZM2G014392,GRMZM2G088028,GRMZM2G427097,GRMZM2G417954,GRMZM2G121747,GRMZM2G080380,AC203754.4_FG008,GRMZM2G156712,AC233865.1_FG004,GRMZM5G828182,GRMZM2G097283,GRMZM2G110201,GRMZM2G145061,GRMZM2G024104,G…
GO:0006714	sesquiterpenoid metabolic process	4 of 1173 in the list	30 of 15344 in the genome	1	GRMZM2G417954,GRMZM2G121747,GRMZM2G014392,AC233865.1_FG004
GO:0042558	pteridine-containing compound metabolic process	3 of 1173 in the list	20 of 15344 in the genome	1	GRMZM2G324669,GRMZM2G169481,GRMZM2G069596
GO:0048511	rhythmic process	3 of 1173 in the list	20 of 15344 in the genome	1	GRMZM2G067171,GRMZM2G107945,GRMZM2G004161
GO:0009914	hormone transport	5 of 1173 in the list	41 of 15344 in the genome	1	GRMZM2G474798,GRMZM2G030125,GRMZM2G019567,GRMZM2G171822,GRMZM2G125424
GO:0060918	auxin transport	5 of 1173 in the list	41 of 15344 in the genome	1	GRMZM2G474798,GRMZM2G030125,GRMZM2G019567,GRMZM2G171822,GRMZM2G125424
GO:0031669	cellular response to nutrient levels	8 of 1173 in the list	74 of 15344 in the genome	1	GRMZM2G024705,GRMZM2G141322,GRMZM2G054050,GRMZM2G312091,GRMZM5G828488,GRMZM2G178892,GRMZM2G381709,GRMZM2G171423
GO:0006826	iron ion transport	2 of 1173 in the list	11 of 15344 in the genome	1	GRMZM2G148060,GRMZM2G057820
GO:0032507	maintenance of protein location in cell	2 of 1173 in the list	11 of 15344 in the genome	1	GRMZM2G059037,GRMZM2G037286
GO:0045185	maintenance of protein location	2 of 1173 in the list	11 of 15344 in the genome	1	GRMZM2G059037,GRMZM2G037286
GO:0051235	maintenance of location	2 of 1173 in the list	11 of 15344 in the genome	1	GRMZM2G059037,GRMZM2G037286
GO:0051651	maintenance of location in cell	2 of 1173 in the list	11 of 15344 in the genome	1	GRMZM2G059037,GRMZM2G037286
GO:0060249	anatomical structure homeostasis	2 of 1173 in the list	11 of 15344 in the genome	1	GRMZM2G464523,GRMZM5G888196
GO:0048229	gametophyte development	15 of 1173 in the list	155 of 15344 in the genome	1	GRMZM2G441115,EF517601.1_FG014,GRMZM2G082855,GRMZM5G857087,GRMZM2G082362,GRMZM2G372877,GRMZM2G004161,GRMZM5G890224,GRMZM2G161493,GRMZM2G461936,GRMZM2G111906,GRMZM2G407287,GRMZM5G830329,GRMZM2G058441,GRMZM2G447447
GO:0051188	cofactor biosynthetic process	14 of 1173 in the list	144 of 15344 in the genome	1	GRMZM2G162672,GRMZM5G808624,GRMZM2G323024,GRMZM2G031761,GRMZM2G073351,GRMZM2G324669,AC209626.2_FG013,GRMZM2G100976,GRMZM2G069596,AC233865.1_FG004,GRMZM2G042920,GRMZM2G097283,GRMZM5G870342,GRMZM2G135816
GO:0006563	L-serine metabolic process	3 of 1173 in the list	21 of 15344 in the genome	1	GRMZM2G036708,GRMZM2G081886,GRMZM2G073814
GO:0009739	response to gibberellin stimulus	3 of 1173 in the list	21 of 15344 in the genome	1	GRMZM2G040278,GRMZM2G042920,GRMZM2G171912
GO:0010476	gibberellin mediated signaling pathway	3 of 1173 in the list	21 of 15344 in the genome	1	GRMZM2G040278,GRMZM2G042920,GRMZM2G171912
GO:0071370	cellular response to gibberellin stimulus	3 of 1173 in the list	21 of 15344 in the genome	1	GRMZM2G040278,GRMZM2G042920,GRMZM2G171912
GO:0022904	respiratory electron transport chain	10 of 1173 in the list	98 of 15344 in the genome	1	GRMZM2G567739,GRMZM5G877423,GRMZM2G176216,GRMZM2G356639,GRMZM5G804358,GRMZM2G450825,GRMZM2G156536,GRMZM2G012119,GRMZM2G160685,GRMZM2G109271
GO:0048589	developmental growth	7 of 1173 in the list	64 of 15344 in the genome	1	GRMZM2G115762,GRMZM2G438386,GRMZM2G171822,GRMZM2G082484,GRMZM2G052619,GRMZM2G096228,GRMZM2G030169
GO:0048610	cellular process involved in reproduction	6 of 1173 in the list	53 of 15344 in the genome	1	GRMZM2G123089,GRMZM2G059037,GRMZM2G082362,GRMZM5G883855,GRMZM2G447447,GRMZM2G461936
GO:0006820	anion transport	9 of 1173 in the list	87 of 15344 in the genome	1	GRMZM2G082434,GRMZM2G082203,GRMZM2G312091,GRMZM2G154211,GRMZM2G137108,GRMZM2G118409,GRMZM5G881088,GRMZM2G112377,GRMZM2G381709
GO:0009991	response to extracellular stimulus	9 of 1173 in the list	87 of 15344 in the genome	1	GRMZM2G024705,GRMZM2G107867,GRMZM2G054050,GRMZM2G312091,GRMZM5G828488,GRMZM2G141322,GRMZM2G381709,GRMZM2G178892,GRMZM2G171423
GO:0015980	energy derivation by oxidation of organic compounds	17 of 1173 in the list	181 of 15344 in the genome	1	GRMZM2G567739,GRMZM2G038677,GRMZM5G877423,GRMZM2G106213,GRMZM2G012119,GRMZM2G010673,GRMZM2G160685,GRMZM2G129450,GRMZM5G801091,GRMZM2G068455,GRMZM2G356639,GRMZM2G176216,GRMZM2G125669,GRMZM5G804358,GRMZM2G450825,GRMZM2G156536,GRMZM2G109271
GO:0016053	organic acid biosynthetic process	18 of 1173 in the list	193 of 15344 in the genome	1	GRMZM2G070092,GRMZM2G044247,GRMZM2G031761,GRMZM2G005024,GRMZM2G109056,GRMZM2G002652,GRMZM2G106748,GRMZM2G099097,GRMZM2G036708,GRMZM2G437977,GRMZM2G075255,GRMZM5G828630,GRMZM2G088028,GRMZM2G088064,GRMZM5G830329,GRMZM2G063024,AC233865.1_FG004,GRMZM5G828182
GO:0046394	carboxylic acid biosynthetic process	18 of 1173 in the list	193 of 15344 in the genome	1	GRMZM2G070092,GRMZM2G044247,GRMZM2G031761,GRMZM2G005024,GRMZM2G109056,GRMZM2G002652,GRMZM2G106748,GRMZM2G099097,GRMZM2G036708,GRMZM2G437977,GRMZM2G075255,GRMZM5G828630,GRMZM2G088028,GRMZM2G088064,GRMZM5G830329,GRMZM2G063024,AC233865.1_FG004,GRMZM5G828182
GO:0006733	oxidoreduction coenzyme metabolic process	4 of 1173 in the list	32 of 15344 in the genome	1	GRMZM2G067691,GRMZM2G329047,GRMZM2G362413,GRMZM2G076169
GO:0009411	response to UV	4 of 1173 in the list	32 of 15344 in the genome	1	GRMZM2G152548,GRMZM2G000818,GRMZM2G171912,GRMZM2G125424
GO:0006629	lipid metabolic process	53 of 1173 in the list	624 of 15344 in the genome	1	GRMZM2G099666,GRMZM2G132903,GRMZM2G342685,AC215639.3_FG002,GRMZM2G087207,GRMZM2G053711,GRMZM2G003138,GRMZM2G141320,GRMZM2G027219,GRMZM2G056988,GRMZM2G106748,GRMZM2G003190,GRMZM2G099097,GRMZM2G030784,GRMZM2G075255,GRMZM2G097854,GRMZM2G167438,GRMZM2G169562,GRMZM2G014392,GRMZM2G400352,GRMZM2G142873,GRMZM5G836683,GRMZM2G179490,GRMZM2G417954,GRMZM2G121747,GRMZM2G156712,AC233865.1_FG004,GRMZM2G110201,G…
GO:0006865	amino acid transport	5 of 1173 in the list	43 of 15344 in the genome	1	GRMZM2G082434,GRMZM2G000288,GRMZM2G309163,GRMZM2G139920,GRMZM2G476886
GO:0031668	cellular response to extracellular stimulus	8 of 1173 in the list	77 of 15344 in the genome	1	GRMZM2G024705,GRMZM2G141322,GRMZM2G054050,GRMZM2G312091,GRMZM5G828488,GRMZM2G178892,GRMZM2G381709,GRMZM2G171423
GO:0071496	cellular response to external stimulus	8 of 1173 in the list	77 of 15344 in the genome	1	GRMZM2G024705,GRMZM2G141322,GRMZM2G054050,GRMZM2G312091,GRMZM5G828488,GRMZM2G178892,GRMZM2G381709,GRMZM2G171423
GO:0008610	lipid biosynthetic process	15 of 1173 in the list	160 of 15344 in the genome	1	GRMZM2G075255,GRMZM2G070092,GRMZM2G142873,GRMZM2G087896,GRMZM2G179490,GRMZM2G031761,GRMZM2G109056,GRMZM5G830329,AC233865.1_FG004,GRMZM2G063024,GRMZM2G106748,GRMZM2G081554,GRMZM2G099097,GRMZM2G178892,GRMZM2G011746
GO:0051234	establishment of localization	187 of 1173 in the list	2333 of 15344 in the genome	1	GRMZM2G015767,GRMZM2G090627,GRMZM2G137421,GRMZM2G150450,GRMZM2G421565,GRMZM2G173669,GRMZM2G022440,GRMZM2G082434,GRMZM2G025611,GRMZM2G003411,GRMZM5G816517,GRMZM2G050329,GRMZM2G407837,GRMZM2G123973,GRMZM2G049609,GRMZM5G831843,GRMZM2G055999,GRMZM2G032218,GRMZM2G046024,GRMZM2G064467,GRMZM5G862663,GRMZM2G050556,GRMZM2G047835,GRMZM5G865298,GRMZM2G018484,GRMZM2G071166,GRMZM2G071450,GRMZM2G146240,GRMZM2G…
GO:0051716	cellular response to stimulus	78 of 1173 in the list	944 of 15344 in the genome	1	AC210976.4_FG008,GRMZM2G460861,GRMZM2G365162,GRMZM5G853245,GRMZM2G047384,GRMZM2G042712,GRMZM2G137779,GRMZM2G179024,GRMZM2G098643,GRMZM2G372877,GRMZM2G125669,GRMZM2G432642,GRMZM2G324669,GRMZM2G042920,GRMZM2G110201,GRMZM2G014844,GRMZM2G114707,GRMZM2G004161,GRMZM2G171822,GRMZM2G015361,GRMZM2G097573,GRMZM2G001304,GRMZM2G020544,GRMZM2G083138,GRMZM2G158024,GRMZM2G170798,GRMZM2G093404,GRMZM2G432722,GRMZ…
GO:0071554	cell wall organization or biogenesis	16 of 1173 in the list	173 of 15344 in the genome	1	AC219190.3_FG002,GRMZM2G368886,GRMZM2G001304,GRMZM2G118409,GRMZM2G163826,GRMZM2G043943,GRMZM2G113245,GRMZM2G025240,GRMZM2G147942,GRMZM2G022931,GRMZM2G318292,GRMZM2G052619,GRMZM2G025182,GRMZM2G109326,GRMZM5G875445,GRMZM2G035377
GO:0045333	cellular respiration	15 of 1173 in the list	161 of 15344 in the genome	1	GRMZM2G068455,GRMZM5G801091,GRMZM2G567739,GRMZM2G038677,GRMZM5G877423,GRMZM2G176216,GRMZM2G356639,GRMZM5G804358,GRMZM2G450825,GRMZM2G156536,GRMZM2G010673,GRMZM2G012119,GRMZM2G160685,GRMZM2G109271,GRMZM2G129450
GO:0046486	glycerolipid metabolic process	9 of 1173 in the list	90 of 15344 in the genome	1	GRMZM2G132373,GRMZM2G174834,GRMZM2G400352,GRMZM2G087896,GRMZM2G035421,GRMZM2G166753,GRMZM2G056988,GRMZM2G163826,GRMZM2G043191
GO:0009793	embryo development ending in seed dormancy	3 of 1173 in the list	23 of 15344 in the genome	1	GRMZM2G019567,GRMZM2G171822,GRMZM5G871520
GO:0019752	carboxylic acid metabolic process	73 of 1173 in the list	884 of 15344 in the genome	1	GRMZM2G099666,GRMZM2G044247,GRMZM2G025867,GRMZM2G132903,GRMZM2G342685,GRMZM2G021388,GRMZM2G171556,GRMZM2G003138,GRMZM2G002652,GRMZM2G106748,GRMZM2G003190,GRMZM2G075255,GRMZM2G437977,GRMZM2G147268,GRMZM2G014392,GRMZM2G088028,GRMZM2G427097,GRMZM2G417954,GRMZM2G121747,GRMZM2G080380,AC203754.4_FG008,GRMZM2G156712,AC233865.1_FG004,GRMZM5G828182,GRMZM2G110201,GRMZM2G145061,GRMZM2G024104,GRMZM2G073814,G…
GO:0051179	localization	194 of 1173 in the list	2430 of 15344 in the genome	1	GRMZM2G015767,GRMZM2G090627,GRMZM2G429000,GRMZM2G137421,GRMZM2G150450,GRMZM2G421565,GRMZM2G173669,GRMZM2G022440,GRMZM2G082434,GRMZM2G025611,GRMZM2G003411,GRMZM5G816517,GRMZM2G050329,GRMZM2G407837,GRMZM2G123973,GRMZM2G049609,GRMZM5G831843,GRMZM2G055999,GRMZM2G032218,GRMZM2G046024,GRMZM2G064467,GRMZM5G862663,GRMZM2G050556,GRMZM2G047835,GRMZM5G865298,GRMZM2G018484,GRMZM2G071166,GRMZM2G123503,GRMZM2G…
GO:0007126	meiosis	4 of 1173 in the list	34 of 15344 in the genome	1	GRMZM2G123089,GRMZM2G059037,GRMZM5G883855,GRMZM2G461936
GO:0051327	M phase of meiotic cell cycle	4 of 1173 in the list	34 of 15344 in the genome	1	GRMZM2G123089,GRMZM2G059037,GRMZM5G883855,GRMZM2G461936
GO:0015994	chlorophyll metabolic process	2 of 1173 in the list	13 of 15344 in the genome	1	GRMZM2G162672,AC233865.1_FG004
GO:0015698	inorganic anion transport	7 of 1173 in the list	68 of 15344 in the genome	1	GRMZM2G137108,GRMZM2G118409,GRMZM2G112377,GRMZM5G881088,GRMZM2G312091,GRMZM2G154211,GRMZM2G381709
GO:0043436	oxoacid metabolic process	73 of 1173 in the list	886 of 15344 in the genome	1	GRMZM2G099666,GRMZM2G044247,GRMZM2G025867,GRMZM2G132903,GRMZM2G342685,GRMZM2G021388,GRMZM2G171556,GRMZM2G003138,GRMZM2G002652,GRMZM2G106748,GRMZM2G003190,GRMZM2G075255,GRMZM2G437977,GRMZM2G147268,GRMZM2G014392,GRMZM2G088028,GRMZM2G427097,GRMZM2G417954,GRMZM2G121747,GRMZM2G080380,AC203754.4_FG008,GRMZM2G156712,AC233865.1_FG004,GRMZM5G828182,GRMZM2G110201,GRMZM2G145061,GRMZM2G024104,GRMZM2G073814,G…
GO:0019748	secondary metabolic process	8 of 1173 in the list	80 of 15344 in the genome	1	GRMZM2G118409,GRMZM2G400390,GRMZM2G060011,GRMZM2G141322,GRMZM2G447271,GRMZM2G062396,GRMZM2G151227,GRMZM2G336337
GO:0006082	organic acid metabolic process	73 of 1173 in the list	887 of 15344 in the genome	1	GRMZM2G099666,GRMZM2G044247,GRMZM2G025867,GRMZM2G132903,GRMZM2G342685,GRMZM2G021388,GRMZM2G171556,GRMZM2G003138,GRMZM2G002652,GRMZM2G106748,GRMZM2G003190,GRMZM2G075255,GRMZM2G437977,GRMZM2G147268,GRMZM2G014392,GRMZM2G088028,GRMZM2G427097,GRMZM2G417954,GRMZM2G121747,GRMZM2G080380,AC203754.4_FG008,GRMZM2G156712,AC233865.1_FG004,GRMZM5G828182,GRMZM2G110201,GRMZM2G145061,GRMZM2G024104,GRMZM2G073814,G…
GO:0006631	fatty acid metabolic process	22 of 1173 in the list	251 of 15344 in the genome	1	GRMZM2G099666,GRMZM2G070092,GRMZM2G445602,GRMZM2G132903,GRMZM2G136262,GRMZM2G342685,GRMZM2G031761,GRMZM2G109056,GRMZM2G038964,GRMZM2G003138,GRMZM2G106748,GRMZM2G003190,GRMZM2G099097,GRMZM2G030784,GRMZM2G019746,GRMZM2G075255,GRMZM2G090051,GRMZM2G167438,GRMZM5G830329,GRMZM2G063024,GRMZM2G156712,GRMZM2G110201
GO:0009063	cellular amino acid catabolic process	2 of 1173 in the list	14 of 15344 in the genome	1	GRMZM2G124353,GRMZM2G450498
GO:0009814	defense response, incompatible interaction	2 of 1173 in the list	14 of 15344 in the genome	1	GRMZM2G164440,GRMZM2G047613
GO:0006595	polyamine metabolic process	3 of 1173 in the list	25 of 15344 in the genome	1	GRMZM2G140824,GRMZM2G125635,GRMZM2G060896
GO:0009694	jasmonic acid metabolic process	3 of 1173 in the list	25 of 15344 in the genome	1	GRMZM2G156712,GRMZM2G110201,GRMZM2G019746
GO:0031407	oxylipin metabolic process	3 of 1173 in the list	25 of 15344 in the genome	1	GRMZM2G156712,GRMZM2G110201,GRMZM2G019746
GO:0006778	porphyrin-containing compound metabolic process	9 of 1173 in the list	95 of 15344 in the genome	1	GRMZM2G162672,GRMZM2G323024,GRMZM2G031761,GRMZM2G073351,AC209626.2_FG013,GRMZM2G027219,AC233865.1_FG004,GRMZM2G042920,GRMZM5G870342
GO:0008037	cell recognition	5 of 1173 in the list	48 of 15344 in the genome	1	GRMZM2G411668,GRMZM2G038669,GRMZM2G142207,GRMZM2G099324,GRMZM2G322723
GO:0009699	phenylpropanoid biosynthetic process	5 of 1173 in the list	48 of 15344 in the genome	1	GRMZM2G060011,GRMZM2G118409,GRMZM2G141322,GRMZM2G151227,GRMZM2G062396
GO:0006732	coenzyme metabolic process	11 of 1173 in the list	120 of 15344 in the genome	1	GRMZM2G067691,GRMZM2G169481,GRMZM5G808624,GRMZM2G076169,GRMZM2G033644,GRMZM2G324669,GRMZM2G329047,GRMZM2G069596,GRMZM2G362413,GRMZM2G097283,GRMZM2G135816
GO:0006869	lipid transport	4 of 1173 in the list	37 of 15344 in the genome	1	GRMZM2G084491,GRMZM2G092533,GRMZM2G046024,AC193324.3_FG002
GO:0051186	cofactor metabolic process	21 of 1173 in the list	244 of 15344 in the genome	1	GRMZM5G808624,GRMZM2G323024,GRMZM2G031761,GRMZM2G033644,GRMZM2G027219,GRMZM2G100976,GRMZM2G069596,GRMZM2G362413,GRMZM5G870342,GRMZM2G135816,GRMZM2G067691,GRMZM2G162672,GRMZM2G169481,GRMZM2G076169,GRMZM2G073351,AC209626.2_FG013,GRMZM2G324669,GRMZM2G329047,AC233865.1_FG004,GRMZM2G097283,GRMZM2G042920
GO:0034285	response to disaccharide stimulus	3 of 1173 in the list	26 of 15344 in the genome	1	GRMZM2G169321,GRMZM2G174834,GRMZM2G380789
GO:0009310	amine catabolic process	2 of 1173 in the list	15 of 15344 in the genome	1	GRMZM2G124353,GRMZM2G450498
GO:0009733	response to auxin stimulus	2 of 1173 in the list	15 of 15344 in the genome	1	GRMZM2G138176,GRMZM2G125424
GO:0045165	cell fate commitment	2 of 1173 in the list	15 of 15344 in the genome	1	GRMZM2G074543,GRMZM2G474798
GO:0046467	membrane lipid biosynthetic process	2 of 1173 in the list	15 of 15344 in the genome	1	GRMZM2G142873,GRMZM2G178892
GO:0051181	cofactor transport	2 of 1173 in the list	15 of 15344 in the genome	1	GRMZM2G000288,GRMZM2G407837
GO:0033013	tetrapyrrole metabolic process	9 of 1173 in the list	98 of 15344 in the genome	1	GRMZM2G162672,GRMZM2G323024,GRMZM2G031761,GRMZM2G073351,AC209626.2_FG013,GRMZM2G027219,AC233865.1_FG004,GRMZM2G042920,GRMZM5G870342
GO:0048507	meristem development	6 of 1173 in the list	62 of 15344 in the genome	1	GRMZM2G032132,GRMZM2G074543,GRMZM2G096106,GRMZM2G088309,GRMZM2G102218,GRMZM5G871520
GO:0007275	multicellular organismal development	71 of 1173 in the list	882 of 15344 in the genome	1	AC210976.4_FG008,GRMZM5G853245,GRMZM2G089361,GRMZM2G166445,GRMZM2G096106,GRMZM2G030169,GRMZM2G098643,GRMZM2G372877,GRMZM2G142873,GRMZM5G871520,GRMZM2G160687,GRMZM2G111906,GRMZM2G016435,AC233865.1_FG004,GRMZM2G042920,GRMZM5G857087,GRMZM2G004161,GRMZM2G072506,GRMZM2G171822,GRMZM2G380177,GRMZM2G025989,GRMZM2G080355,GRMZM2G001304,GRMZM2G130605,GRMZM2G138176,GRMZM2G125037,GRMZM2G447447,GRMZM2G112925,E…
GO:0009767	photosynthetic electron transport chain	4 of 1173 in the list	39 of 15344 in the genome	1	GRMZM5G851051,GRMZM2G329047,GRMZM5G862663,GRMZM2G097283
GO:0015893	drug transport	4 of 1173 in the list	39 of 15344 in the genome	1	GRMZM2G043075,GRMZM5G870170,GRMZM2G161809,GRMZM2G132995
GO:0042493	response to drug	4 of 1173 in the list	39 of 15344 in the genome	1	GRMZM2G043075,GRMZM5G870170,GRMZM2G161809,GRMZM2G132995
GO:0046488	phosphatidylinositol metabolic process	4 of 1173 in the list	39 of 15344 in the genome	1	GRMZM2G132373,GRMZM2G166753,GRMZM2G163826,GRMZM2G043191
GO:0016054	organic acid catabolic process	5 of 1173 in the list	51 of 15344 in the genome	1	GRMZM2G099666,GRMZM2G124353,GRMZM2G450498,GRMZM2G132903,GRMZM2G110201
GO:0044282	small molecule catabolic process	5 of 1173 in the list	51 of 15344 in the genome	1	GRMZM2G099666,GRMZM2G124353,GRMZM2G450498,GRMZM2G132903,GRMZM2G110201
GO:0046395	carboxylic acid catabolic process	5 of 1173 in the list	51 of 15344 in the genome	1	GRMZM2G099666,GRMZM2G124353,GRMZM2G450498,GRMZM2G132903,GRMZM2G110201
GO:0009640	photomorphogenesis	3 of 1173 in the list	28 of 15344 in the genome	1	GRMZM2G072506,GRMZM2G042920,GRMZM2G171912
GO:0016108	tetraterpenoid metabolic process	3 of 1173 in the list	28 of 15344 in the genome	1	GRMZM2G121747,GRMZM2G027219,GRMZM2G011746
GO:0043401	steroid hormone mediated signaling pathway	3 of 1173 in the list	28 of 15344 in the genome	1	GRMZM2G170798,GRMZM2G432722,GRMZM2G059102
GO:0048545	response to steroid hormone stimulus	3 of 1173 in the list	28 of 15344 in the genome	1	GRMZM2G170798,GRMZM2G432722,GRMZM2G059102
GO:0071383	cellular response to steroid hormone stimulus	3 of 1173 in the list	28 of 15344 in the genome	1	GRMZM2G170798,GRMZM2G432722,GRMZM2G059102
GO:0048588	developmental cell growth	4 of 1173 in the list	40 of 15344 in the genome	1	GRMZM2G115762,GRMZM2G171822,GRMZM2G082484,GRMZM2G030169
GO:0006144	purine base metabolic process	2 of 1173 in the list	17 of 15344 in the genome	1	GRMZM2G050984,GRMZM2G170101
GO:0006760	folic acid-containing compound metabolic process	2 of 1173 in the list	17 of 15344 in the genome	1	GRMZM2G169481,GRMZM2G069596
GO:0046112	nucleobase biosynthetic process	2 of 1173 in the list	17 of 15344 in the genome	1	GRMZM2G080380,GRMZM2G170101
GO:0044550	secondary metabolite biosynthetic process	5 of 1173 in the list	53 of 15344 in the genome	1	GRMZM2G060011,GRMZM2G118409,GRMZM2G141322,GRMZM2G151227,GRMZM2G062396
GO:0046148	pigment biosynthetic process	4 of 1173 in the list	41 of 15344 in the genome	1	GRMZM2G162672,GRMZM2G170101,AC233865.1_FG004,GRMZM2G011746
GO:0010073	meristem maintenance	3 of 1173 in the list	29 of 15344 in the genome	1	GRMZM2G032132,GRMZM2G088309,GRMZM2G102218
GO:0032318	regulation of Ras GTPase activity	3 of 1173 in the list	29 of 15344 in the genome	1	GRMZM2G051050,GRMZM2G010941,GRMZM2G122935
GO:0043087	regulation of GTPase activity	3 of 1173 in the list	29 of 15344 in the genome	1	GRMZM2G051050,GRMZM2G010941,GRMZM2G122935
GO:0005976	polysaccharide metabolic process	23 of 1173 in the list	280 of 15344 in the genome	1	GRMZM2G115762,GRMZM2G404367,GRMZM2G379577,GRMZM2G328171,GRMZM2G106213,GRMZM2G413044,GRMZM2G058310,GRMZM2G137779,GRMZM2G113245,GRMZM2G142898,GRMZM2G040743,GRMZM2G004699,GRMZM2G007939,GRMZM2G138468,GRMZM2G166944,GRMZM2G070172,GRMZM2G035377,GRMZM2G014558,GRMZM2G392125,GRMZM2G082034,GRMZM2G035749,GRMZM2G005633,AC210669.3_FG001
GO:0019684	photosynthesis, light reaction	6 of 1173 in the list	66 of 15344 in the genome	1	GRMZM5G851051,GRMZM2G329047,GRMZM2G005984,GRMZM2G056424,GRMZM5G862663,GRMZM2G097283
GO:0032501	multicellular organismal process	83 of 1173 in the list	1051 of 15344 in the genome	1	AC210976.4_FG008,GRMZM5G853245,GRMZM2G089361,GRMZM2G166445,GRMZM2G096106,GRMZM2G038669,GRMZM2G030169,GRMZM2G015080,GRMZM2G098643,GRMZM2G372877,GRMZM2G142873,GRMZM5G871520,GRMZM2G125669,GRMZM2G160687,GRMZM2G092129,GRMZM2G111906,GRMZM2G016435,AC233865.1_FG004,GRMZM2G042920,GRMZM5G857087,GRMZM2G455809,GRMZM2G004161,GRMZM2G072506,GRMZM2G171822,GRMZM2G380177,GRMZM2G025989,GRMZM2G080355,GRMZM2G001304,G…
GO:0006811	ion transport	43 of 1173 in the list	536 of 15344 in the genome	1	GRMZM5G807267,GRMZM2G129399,GRMZM2G057820,GRMZM2G105219,GRMZM2G150450,GRMZM2G118409,GRMZM2G112377,GRMZM5G881088,GRMZM2G105539,GRMZM2G082434,GRMZM2G009715,GRMZM2G340955,GRMZM2G025611,GRMZM2G114675,GRMZM2G148060,GRMZM2G086258,GRMZM2G146760,GRMZM2G312091,GRMZM2G154211,GRMZM2G144420,GRMZM2G310569,GRMZM2G055999,AC234152.1_FG002,GRMZM2G329636,GRMZM2G064467,GRMZM2G047042,GRMZM2G047835,GRMZM2G084486,GRMZ…
GO:0044281	small molecule metabolic process	149 of 1173 in the list	1908 of 15344 in the genome	1	GRMZM2G044247,GRMZM2G025867,GRMZM2G342685,GRMZM2G003138,GRMZM2G054332,GRMZM2G002652,GRMZM2G416667,GRMZM2G003190,GRMZM2G058227,GRMZM2G147268,GRMZM2G003411,GRMZM2G126900,GRMZM2G088028,GRMZM2G177812,GRMZM2G143139,GRMZM2G121747,GRMZM2G032218,GRMZM2G046024,GRMZM2G156712,AC233865.1_FG004,GRMZM5G862663,GRMZM2G110201,GRMZM2G145061,GRMZM2G050984,GRMZM2G024104,GRMZM2G174834,GRMZM5G870253,GRMZM2G073814,GRMZ…
GO:0006351	transcription, DNA-dependent	86 of 1173 in the list	1092 of 15344 in the genome	1	GRMZM2G129777,GRMZM2G093020,GRMZM2G438260,GRMZM2G161666,GRMZM2G136369,GRMZM2G089361,GRMZM2G425249,GRMZM2G041636,GRMZM2G179024,GRMZM2G472945,GRMZM2G094352,GRMZM2G034113,GRMZM2G160687,GRMZM2G180947,GRMZM2G014303,GRMZM2G104516,GRMZM2G012262,GRMZM2G130442,GRMZM2G042920,GRMZM2G097059,GRMZM2G076896,GRMZM5G857087,GRMZM2G174834,GRMZM2G004161,GRMZM2G161009,GRMZM2G089995,GRMZM2G015534,GRMZM2G146688,GRMZM2G…
GO:0032774	RNA biosynthetic process	86 of 1173 in the list	1092 of 15344 in the genome	1	GRMZM2G129777,GRMZM2G093020,GRMZM2G438260,GRMZM2G161666,GRMZM2G136369,GRMZM2G089361,GRMZM2G425249,GRMZM2G041636,GRMZM2G179024,GRMZM2G472945,GRMZM2G094352,GRMZM2G034113,GRMZM2G160687,GRMZM2G180947,GRMZM2G014303,GRMZM2G104516,GRMZM2G012262,GRMZM2G130442,GRMZM2G042920,GRMZM2G097059,GRMZM2G076896,GRMZM5G857087,GRMZM2G174834,GRMZM2G004161,GRMZM2G161009,GRMZM2G089995,GRMZM2G015534,GRMZM2G146688,GRMZM2G…
GO:0006511	ubiquitin-dependent protein catabolic process	2 of 1173 in the list	18 of 15344 in the genome	1	GRMZM2G138176,GRMZM2G035417
GO:0009668	plastid membrane organization	2 of 1173 in the list	18 of 15344 in the genome	1	GRMZM2G384293,GRMZM2G142873
GO:0009790	embryo development	4 of 1173 in the list	43 of 15344 in the genome	1	GRMZM5G857087,GRMZM2G019567,GRMZM2G171822,GRMZM5G871520
GO:0071843	cellular component biogenesis at cellular level	15 of 1173 in the list	182 of 15344 in the genome	1	AC206642.4_FG001,GRMZM2G158024,GRMZM2G022931,GRMZM2G179976,GRMZM2G323838,GRMZM2G052619,GRMZM2G135654,GRMZM2G001304,GRMZM2G109326,GRMZM2G024838,GRMZM2G035377,GRMZM2G005308,GRMZM2G113245,GRMZM2G025240,GRMZM2G159554
GO:0044042	glucan metabolic process	17 of 1173 in the list	208 of 15344 in the genome	1	GRMZM2G115762,GRMZM2G404367,GRMZM2G379577,GRMZM2G106213,GRMZM2G413044,GRMZM2G137779,GRMZM2G142898,GRMZM2G040743,GRMZM2G004699,GRMZM2G007939,GRMZM2G138468,GRMZM2G166944,GRMZM2G070172,GRMZM2G014558,GRMZM2G392125,GRMZM2G035749,AC210669.3_FG001
GO:0006979	response to oxidative stress	3 of 1173 in the list	31 of 15344 in the genome	1	GRMZM2G031761,GRMZM2G050984,GRMZM2G004161
GO:0050794	regulation of cellular process	78 of 1173 in the list	996 of 15344 in the genome	1	AC210976.4_FG008,GRMZM2G460861,GRMZM2G365162,GRMZM5G853245,GRMZM2G042712,GRMZM2G137779,GRMZM2G179024,GRMZM2G098643,GRMZM2G372877,GRMZM2G125669,GRMZM2G092129,GRMZM2G010941,GRMZM2G432642,GRMZM2G324669,GRMZM2G042920,GRMZM2G110201,GRMZM2G014844,GRMZM2G004161,GRMZM2G171822,GRMZM2G015361,GRMZM2G001304,GRMZM2G138176,GRMZM2G020544,GRMZM2G158024,GRMZM2G551472,GRMZM5G845021,GRMZM2G170798,GRMZM2G093404,GRMZ…
GO:0006457	protein folding	2 of 1173 in the list	19 of 15344 in the genome	1	GRMZM2G521844,AC215201.3_FG005
GO:0006875	cellular metal ion homeostasis	2 of 1173 in the list	19 of 15344 in the genome	1	GRMZM2G025611,GRMZM2G057820
GO:0010212	response to ionizing radiation	2 of 1173 in the list	19 of 15344 in the genome	1	GRMZM2G083138,GRMZM2G464523
GO:0006721	terpenoid metabolic process	9 of 1173 in the list	107 of 15344 in the genome	1	GRMZM2G014392,GRMZM2G417954,AC215639.3_FG002,GRMZM2G121747,GRMZM2G027219,AC233865.1_FG004,GRMZM2G081554,GRMZM2G093603,GRMZM2G011746
GO:0006220	pyrimidine nucleotide metabolic process	4 of 1173 in the list	44 of 15344 in the genome	1	GRMZM2G080380,GRMZM5G833747,GRMZM2G132547,GRMZM2G330302
GO:0008202	steroid metabolic process	4 of 1173 in the list	44 of 15344 in the genome	1	GRMZM2G179490,GRMZM2G097854,GRMZM2G007252,GRMZM5G836683
GO:0042440	pigment metabolic process	4 of 1173 in the list	44 of 15344 in the genome	1	GRMZM2G162672,GRMZM2G170101,AC233865.1_FG004,GRMZM2G011746
GO:0006195	purine nucleotide catabolic process	25 of 1173 in the list	313 of 15344 in the genome	1	GRMZM2G086730,GRMZM5G870253,GRMZM2G157564,GRMZM2G004748,GRMZM2G054332,GRMZM2G333183,GRMZM2G158024,GRMZM2G003411,GRMZM2G085236,GRMZM2G334899,GRMZM2G000264,GRMZM2G177812,GRMZM2G143139,GRMZM2G091478,GRMZM2G099619,GRMZM2G065012,GRMZM2G125424,GRMZM5G832772,GRMZM2G032218,GRMZM2G111462,GRMZM2G384293,GRMZM2G076526,GRMZM2G046024,GRMZM2G405052,GRMZM2G310144
GO:0009143	nucleoside triphosphate catabolic process	25 of 1173 in the list	313 of 15344 in the genome	1	GRMZM2G086730,GRMZM5G870253,GRMZM2G157564,GRMZM2G004748,GRMZM2G054332,GRMZM2G333183,GRMZM2G158024,GRMZM2G003411,GRMZM2G085236,GRMZM2G334899,GRMZM2G000264,GRMZM2G177812,GRMZM2G143139,GRMZM2G091478,GRMZM2G099619,GRMZM2G065012,GRMZM2G125424,GRMZM5G832772,GRMZM2G032218,GRMZM2G111462,GRMZM2G384293,GRMZM2G076526,GRMZM2G046024,GRMZM2G405052,GRMZM2G310144
GO:0009146	purine nucleoside triphosphate catabolic process	25 of 1173 in the list	313 of 15344 in the genome	1	GRMZM2G086730,GRMZM5G870253,GRMZM2G157564,GRMZM2G004748,GRMZM2G054332,GRMZM2G333183,GRMZM2G158024,GRMZM2G003411,GRMZM2G085236,GRMZM2G334899,GRMZM2G000264,GRMZM2G177812,GRMZM2G143139,GRMZM2G091478,GRMZM2G099619,GRMZM2G065012,GRMZM2G125424,GRMZM5G832772,GRMZM2G032218,GRMZM2G111462,GRMZM2G384293,GRMZM2G076526,GRMZM2G046024,GRMZM2G405052,GRMZM2G310144
GO:0009154	purine ribonucleotide catabolic process	25 of 1173 in the list	313 of 15344 in the genome	1	GRMZM2G086730,GRMZM5G870253,GRMZM2G157564,GRMZM2G004748,GRMZM2G054332,GRMZM2G333183,GRMZM2G158024,GRMZM2G003411,GRMZM2G085236,GRMZM2G334899,GRMZM2G000264,GRMZM2G177812,GRMZM2G143139,GRMZM2G091478,GRMZM2G099619,GRMZM2G065012,GRMZM2G125424,GRMZM5G832772,GRMZM2G032218,GRMZM2G111462,GRMZM2G384293,GRMZM2G076526,GRMZM2G046024,GRMZM2G405052,GRMZM2G310144
GO:0009166	nucleotide catabolic process	25 of 1173 in the list	313 of 15344 in the genome	1	GRMZM2G086730,GRMZM5G870253,GRMZM2G157564,GRMZM2G004748,GRMZM2G054332,GRMZM2G333183,GRMZM2G158024,GRMZM2G003411,GRMZM2G085236,GRMZM2G334899,GRMZM2G000264,GRMZM2G177812,GRMZM2G143139,GRMZM2G091478,GRMZM2G099619,GRMZM2G065012,GRMZM2G125424,GRMZM5G832772,GRMZM2G032218,GRMZM2G111462,GRMZM2G384293,GRMZM2G076526,GRMZM2G046024,GRMZM2G405052,GRMZM2G310144
GO:0009203	ribonucleoside triphosphate catabolic process	25 of 1173 in the list	313 of 15344 in the genome	1	GRMZM2G086730,GRMZM5G870253,GRMZM2G157564,GRMZM2G004748,GRMZM2G054332,GRMZM2G333183,GRMZM2G158024,GRMZM2G003411,GRMZM2G085236,GRMZM2G334899,GRMZM2G000264,GRMZM2G177812,GRMZM2G143139,GRMZM2G091478,GRMZM2G099619,GRMZM2G065012,GRMZM2G125424,GRMZM5G832772,GRMZM2G032218,GRMZM2G111462,GRMZM2G384293,GRMZM2G076526,GRMZM2G046024,GRMZM2G405052,GRMZM2G310144
GO:0009207	purine ribonucleoside triphosphate catabolic process	25 of 1173 in the list	313 of 15344 in the genome	1	GRMZM2G086730,GRMZM5G870253,GRMZM2G157564,GRMZM2G004748,GRMZM2G054332,GRMZM2G333183,GRMZM2G158024,GRMZM2G003411,GRMZM2G085236,GRMZM2G334899,GRMZM2G000264,GRMZM2G177812,GRMZM2G143139,GRMZM2G091478,GRMZM2G099619,GRMZM2G065012,GRMZM2G125424,GRMZM5G832772,GRMZM2G032218,GRMZM2G111462,GRMZM2G384293,GRMZM2G076526,GRMZM2G046024,GRMZM2G405052,GRMZM2G310144
GO:0009261	ribonucleotide catabolic process	25 of 1173 in the list	313 of 15344 in the genome	1	GRMZM2G086730,GRMZM5G870253,GRMZM2G157564,GRMZM2G004748,GRMZM2G054332,GRMZM2G333183,GRMZM2G158024,GRMZM2G003411,GRMZM2G085236,GRMZM2G334899,GRMZM2G000264,GRMZM2G177812,GRMZM2G143139,GRMZM2G091478,GRMZM2G099619,GRMZM2G065012,GRMZM2G125424,GRMZM5G832772,GRMZM2G032218,GRMZM2G111462,GRMZM2G384293,GRMZM2G076526,GRMZM2G046024,GRMZM2G405052,GRMZM2G310144
GO:0072523	purine-containing compound catabolic process	25 of 1173 in the list	313 of 15344 in the genome	1	GRMZM2G086730,GRMZM5G870253,GRMZM2G157564,GRMZM2G004748,GRMZM2G054332,GRMZM2G333183,GRMZM2G158024,GRMZM2G003411,GRMZM2G085236,GRMZM2G334899,GRMZM2G000264,GRMZM2G177812,GRMZM2G143139,GRMZM2G091478,GRMZM2G099619,GRMZM2G065012,GRMZM2G125424,GRMZM5G832772,GRMZM2G032218,GRMZM2G111462,GRMZM2G384293,GRMZM2G076526,GRMZM2G046024,GRMZM2G405052,GRMZM2G310144
GO:0006790	sulfur compound metabolic process	8 of 1173 in the list	95 of 15344 in the genome	1	GRMZM2G437977,GRMZM2G139600,GRMZM2G165354,GRMZM5G845021,GRMZM2G450498,GRMZM2G118409,GRMZM2G379252,GRMZM2G036708
GO:0050790	regulation of catalytic activity	5 of 1173 in the list	57 of 15344 in the genome	1	GRMZM2G051050,GRMZM2G010941,GRMZM2G122935,GRMZM2G474575,GRMZM2G004161
GO:0048608	reproductive structure development	14 of 1173 in the list	172 of 15344 in the genome	1	GRMZM2G074543,GRMZM2G065276,GRMZM2G088309,GRMZM2G019567,GRMZM2G171822,GRMZM5G871520,GRMZM2G010669,GRMZM2G380177,GRMZM2G160687,GRMZM2G125424,GRMZM2G107945,GRMZM2G032132,GRMZM2G058441,GRMZM2G102218
GO:0009826	unidimensional cell growth	3 of 1173 in the list	32 of 15344 in the genome	1	GRMZM2G438386,GRMZM2G052619,GRMZM2G096228
GO:0048437	floral organ development	3 of 1173 in the list	32 of 15344 in the genome	1	GRMZM2G088309,GRMZM2G102218,GRMZM2G125424
GO:0060560	developmental growth involved in morphogenesis	3 of 1173 in the list	32 of 15344 in the genome	1	GRMZM2G438386,GRMZM2G052619,GRMZM2G096228
GO:0048827	phyllome development	6 of 1173 in the list	70 of 15344 in the genome	1	GRMZM2G089361,GRMZM2G384293,GRMZM2G339379,GRMZM2G088309,GRMZM2G102218,GRMZM2G112925
GO:0044106	cellular amine metabolic process	39 of 1173 in the list	496 of 15344 in the genome	1	GRMZM2G053720,GRMZM2G140824,GRMZM2G165354,GRMZM2G017110,GRMZM2G044247,GRMZM2G025867,GRMZM2G005024,GRMZM2G139600,GRMZM2G171556,GRMZM2G060011,GRMZM2G002652,GRMZM2G036708,GRMZM2G437977,GRMZM2G147268,GRMZM2G125635,GRMZM2G088028,AC203754.4_FG008,GRMZM5G828182,GRMZM2G153536,GRMZM2G145061,GRMZM2G124353,GRMZM2G154093,GRMZM2G024104,GRMZM2G073814,GRMZM2G050514,GRMZM2G384298,GRMZM5G821551,GRMZM2G379252,GRMZ…
GO:0022900	electron transport chain	14 of 1173 in the list	173 of 15344 in the genome	1	GRMZM2G567739,GRMZM5G877423,GRMZM2G176216,GRMZM2G356639,GRMZM5G804358,GRMZM2G450825,GRMZM5G851051,GRMZM2G329047,GRMZM2G156536,GRMZM2G012119,GRMZM5G862663,GRMZM2G160685,GRMZM2G097283,GRMZM2G109271
GO:0007568	aging	4 of 1173 in the list	45 of 15344 in the genome	1	GRMZM2G093404,AC233865.1_FG004,GRMZM2G107867,GRMZM5G853245
GO:0009108	coenzyme biosynthetic process	5 of 1173 in the list	58 of 15344 in the genome	1	GRMZM2G324669,GRMZM2G069596,GRMZM5G808624,GRMZM2G097283,GRMZM2G135816
GO:0006596	polyamine biosynthetic process	2 of 1173 in the list	20 of 15344 in the genome	1	GRMZM2G125635,GRMZM2G060896
GO:0006972	hyperosmotic response	2 of 1173 in the list	20 of 15344 in the genome	1	GRMZM5G865298,GRMZM2G001676
GO:0007602	phototransduction	2 of 1173 in the list	20 of 15344 in the genome	1	GRMZM2G171912,GRMZM2G157727
GO:0009582	detection of abiotic stimulus	2 of 1173 in the list	20 of 15344 in the genome	1	GRMZM2G171912,GRMZM2G157727
GO:0009583	detection of light stimulus	2 of 1173 in the list	20 of 15344 in the genome	1	GRMZM2G171912,GRMZM2G157727
GO:0009765	photosynthesis, light harvesting	2 of 1173 in the list	20 of 15344 in the genome	1	GRMZM2G005984,GRMZM2G056424
GO:0055065	metal ion homeostasis	2 of 1173 in the list	20 of 15344 in the genome	1	GRMZM2G025611,GRMZM2G057820
GO:0006955	immune response	3 of 1173 in the list	33 of 15344 in the genome	1	GRMZM2G164440,GRMZM2G047613,GRMZM2G461936
GO:0045087	innate immune response	3 of 1173 in the list	33 of 15344 in the genome	1	GRMZM2G164440,GRMZM2G047613,GRMZM2G461936
GO:0015837	amine transport	5 of 1173 in the list	59 of 15344 in the genome	1	GRMZM2G082434,GRMZM2G000288,GRMZM2G309163,GRMZM2G139920,GRMZM2G476886
GO:0015979	photosynthesis	6 of 1173 in the list	72 of 15344 in the genome	1	GRMZM5G851051,GRMZM2G329047,GRMZM2G005984,GRMZM2G056424,GRMZM5G862663,GRMZM2G097283
GO:0009657	plastid organization	8 of 1173 in the list	98 of 15344 in the genome	1	GRMZM2G152419,GRMZM2G457699,GRMZM2G142873,GRMZM2G052685,GRMZM2G100976,GRMZM2G384293,GRMZM2G069106,GRMZM2G110201
GO:0034655	nucleobase-containing compound catabolic process	25 of 1173 in the list	319 of 15344 in the genome	1	GRMZM2G086730,GRMZM5G870253,GRMZM2G157564,GRMZM2G004748,GRMZM2G054332,GRMZM2G333183,GRMZM2G158024,GRMZM2G003411,GRMZM2G085236,GRMZM2G334899,GRMZM2G000264,GRMZM2G177812,GRMZM2G143139,GRMZM2G091478,GRMZM2G099619,GRMZM2G065012,GRMZM2G125424,GRMZM5G832772,GRMZM2G032218,GRMZM2G111462,GRMZM2G384293,GRMZM2G076526,GRMZM2G046024,GRMZM2G405052,GRMZM2G310144
GO:0000725	recombinational repair	2 of 1173 in the list	21 of 15344 in the genome	1	GRMZM2G083138,GRMZM2G123089
GO:0006352	transcription initiation, DNA-dependent	2 of 1173 in the list	21 of 15344 in the genome	1	GRMZM2G029038,GRMZM2G147614
GO:0046496	nicotinamide nucleotide metabolic process	2 of 1173 in the list	21 of 15344 in the genome	1	GRMZM2G329047,GRMZM2G362413
GO:0009416	response to light stimulus	18 of 1173 in the list	229 of 15344 in the genome	1	GRMZM2G152548,GRMZM2G072506,GRMZM2G166597,GRMZM2G380177,GRMZM2G157727,GRMZM2G080355,GRMZM2G007441,GRMZM2G107945,GRMZM2G149428,GRMZM2G042080,GRMZM2G085670,GRMZM2G000818,GRMZM2G171912,GRMZM2G461936,GRMZM2G125424,GRMZM2G121747,GRMZM2G081175,GRMZM2G042920
GO:0006643	membrane lipid metabolic process	3 of 1173 in the list	34 of 15344 in the genome	1	GRMZM2G141320,GRMZM2G142873,GRMZM2G178892
GO:0009112	nucleobase metabolic process	3 of 1173 in the list	34 of 15344 in the genome	1	GRMZM2G080380,GRMZM2G050984,GRMZM2G170101
GO:0010154	fruit development	3 of 1173 in the list	34 of 15344 in the genome	1	GRMZM2G019567,GRMZM2G171822,GRMZM5G871520
GO:0016101	diterpenoid metabolic process	3 of 1173 in the list	34 of 15344 in the genome	1	AC215639.3_FG002,GRMZM2G081554,GRMZM2G093603
GO:0048316	seed development	3 of 1173 in the list	34 of 15344 in the genome	1	GRMZM2G019567,GRMZM2G171822,GRMZM5G871520
GO:0008544	epidermis development	5 of 1173 in the list	60 of 15344 in the genome	1	GRMZM2G166445,GRMZM2G082484,GRMZM2G052619,GRMZM2G096228,GRMZM2G030169
GO:0009913	epidermal cell differentiation	5 of 1173 in the list	60 of 15344 in the genome	1	GRMZM2G166445,GRMZM2G082484,GRMZM2G052619,GRMZM2G096228,GRMZM2G030169
GO:0050801	ion homeostasis	5 of 1173 in the list	60 of 15344 in the genome	1	GRMZM2G025611,GRMZM2G148060,GRMZM2G105539,GRMZM2G381709,GRMZM2G057820
GO:0009639	response to red or far red light	7 of 1173 in the list	86 of 15344 in the genome	1	GRMZM2G085670,GRMZM2G072506,GRMZM2G042920,GRMZM2G171912,GRMZM2G149428,GRMZM2G125424,GRMZM2G461936
GO:0055114	oxidation-reduction process	21 of 1173 in the list	269 of 15344 in the genome	1	GRMZM2G567739,GRMZM2G038677,GRMZM5G877423,GRMZM2G106213,GRMZM2G012119,GRMZM2G010673,GRMZM2G160685,GRMZM2G129450,GRMZM5G801091,GRMZM2G068455,GRMZM2G125669,GRMZM2G356639,GRMZM2G176216,GRMZM5G804358,GRMZM2G450825,GRMZM5G851051,GRMZM2G329047,GRMZM2G156536,GRMZM2G097283,GRMZM5G862663,GRMZM2G109271
GO:0009888	tissue development	12 of 1173 in the list	152 of 15344 in the genome	1	GRMZM2G074543,GRMZM2G316840,GRMZM2G088309,GRMZM5G871520,GRMZM2G052619,GRMZM2G032132,GRMZM2G166445,GRMZM2G096106,GRMZM2G102218,GRMZM2G096228,GRMZM2G082484,GRMZM2G030169
GO:0009756	carbohydrate mediated signaling	3 of 1173 in the list	35 of 15344 in the genome	1	GRMZM2G001304,GRMZM2G004161,GRMZM2G107867
GO:0071322	cellular response to carbohydrate stimulus	3 of 1173 in the list	35 of 15344 in the genome	1	GRMZM2G001304,GRMZM2G004161,GRMZM2G107867
GO:0000160	two-component signal transduction system (phosphorelay)	2 of 1173 in the list	22 of 15344 in the genome	1	GRMZM2G121208,GRMZM2G020016
GO:0016049	cell growth	8 of 1173 in the list	101 of 15344 in the genome	1	GRMZM2G115762,GRMZM5G801949,GRMZM2G438386,GRMZM2G171822,GRMZM2G082484,GRMZM2G052619,GRMZM2G096228,GRMZM2G030169
GO:0032446	protein modification by small protein conjugation	15 of 1173 in the list	193 of 15344 in the genome	1	AC191534.3_FG003,GRMZM2G314707,GRMZM2G072506,GRMZM2G406643,GRMZM2G002227,GRMZM2G476914,GRMZM2G169690,GRMZM2G055052,GRMZM2G128131,GRMZM2G065612,GRMZM2G471733,GRMZM2G138176,AC233865.1_FG004,GRMZM2G071484,GRMZM2G001097
GO:0051707	response to other organism	11 of 1173 in the list	142 of 15344 in the genome	1	GRMZM2G383088,GRMZM2G082434,GRMZM2G100597,GRMZM2G164440,GRMZM2G047613,AC210976.4_FG008,GRMZM2G086258,GRMZM2G059565,GRMZM2G457699,GRMZM2G342685,GRMZM2G137421
GO:0022621	shoot system development	6 of 1173 in the list	76 of 15344 in the genome	1	GRMZM2G089361,GRMZM2G384293,GRMZM2G339379,GRMZM2G088309,GRMZM2G102218,GRMZM2G112925
GO:0048367	shoot development	6 of 1173 in the list	76 of 15344 in the genome	1	GRMZM2G089361,GRMZM2G384293,GRMZM2G339379,GRMZM2G088309,GRMZM2G102218,GRMZM2G112925
GO:0071705	nitrogen compound transport	6 of 1173 in the list	76 of 15344 in the genome	1	GRMZM2G082434,GRMZM2G000288,GRMZM2G081105,GRMZM2G309163,GRMZM2G139920,GRMZM2G476886
GO:0000279	M phase	5 of 1173 in the list	63 of 15344 in the genome	1	GRMZM2G123089,GRMZM2G059037,GRMZM5G883855,GRMZM2G320723,GRMZM2G461936
GO:0006304	DNA modification	2 of 1173 in the list	23 of 15344 in the genome	1	AC191534.3_FG003,GRMZM2G322348
GO:0006305	DNA alkylation	2 of 1173 in the list	23 of 15344 in the genome	1	AC191534.3_FG003,GRMZM2G322348
GO:0009664	plant-type cell wall organization	2 of 1173 in the list	23 of 15344 in the genome	1	GRMZM2G147942,GRMZM2G163826
GO:0019362	pyridine nucleotide metabolic process	2 of 1173 in the list	23 of 15344 in the genome	1	GRMZM2G329047,GRMZM2G362413
GO:0042401	cellular biogenic amine biosynthetic process	2 of 1173 in the list	23 of 15344 in the genome	1	GRMZM2G125635,GRMZM2G060896
GO:0072524	pyridine-containing compound metabolic process	2 of 1173 in the list	23 of 15344 in the genome	1	GRMZM2G329047,GRMZM2G362413
GO:0010817	regulation of hormone levels	8 of 1173 in the list	103 of 15344 in the genome	1	GRMZM2G005024,GRMZM2G474798,GRMZM2G030125,GRMZM2G019567,GRMZM2G171822,GRMZM2G125424,GRMZM2G019746,GRMZM2G461936
GO:0044270	cellular nitrogen compound catabolic process	26 of 1173 in the list	341 of 15344 in the genome	1	GRMZM2G086730,GRMZM5G870253,GRMZM2G157564,GRMZM2G004748,GRMZM2G054332,GRMZM2G333183,GRMZM2G158024,GRMZM2G003411,GRMZM2G085236,GRMZM2G334899,GRMZM2G000264,GRMZM2G177812,GRMZM2G143139,GRMZM2G091478,GRMZM2G099619,GRMZM2G065012,GRMZM2G125424,GRMZM5G832772,GRMZM2G032218,GRMZM2G111462,GRMZM2G384293,GRMZM2G076526,AC233865.1_FG004,GRMZM2G046024,GRMZM2G405052,GRMZM2G310144
GO:0046700	heterocycle catabolic process	26 of 1173 in the list	341 of 15344 in the genome	1	GRMZM2G086730,GRMZM5G870253,GRMZM2G157564,GRMZM2G004748,GRMZM2G054332,GRMZM2G333183,GRMZM2G158024,GRMZM2G003411,GRMZM2G085236,GRMZM2G334899,GRMZM2G000264,GRMZM2G177812,GRMZM2G143139,GRMZM2G091478,GRMZM2G099619,GRMZM2G065012,GRMZM2G125424,GRMZM5G832772,GRMZM2G032218,GRMZM2G111462,GRMZM2G384293,GRMZM2G076526,AC233865.1_FG004,GRMZM2G046024,GRMZM2G405052,GRMZM2G310144
GO:0006520	cellular amino acid metabolic process	35 of 1173 in the list	460 of 15344 in the genome	1	GRMZM2G053720,GRMZM2G165354,GRMZM2G017110,GRMZM2G044247,GRMZM2G025867,GRMZM2G005024,GRMZM2G139600,GRMZM2G171556,GRMZM2G060011,GRMZM2G002652,GRMZM2G036708,GRMZM2G437977,GRMZM2G147268,GRMZM2G088028,AC203754.4_FG008,GRMZM5G828182,GRMZM2G153536,GRMZM2G145061,GRMZM2G124353,GRMZM2G154093,GRMZM2G024104,GRMZM2G073814,GRMZM2G384298,GRMZM2G050514,GRMZM5G821551,GRMZM2G379252,GRMZM2G081886,GRMZM2G365961,GRMZ…
GO:0009062	fatty acid catabolic process	3 of 1173 in the list	37 of 15344 in the genome	1	GRMZM2G099666,GRMZM2G132903,GRMZM2G110201
GO:0030811	regulation of nucleotide catabolic process	3 of 1173 in the list	37 of 15344 in the genome	1	GRMZM2G051050,GRMZM2G010941,GRMZM2G122935
GO:0031329	regulation of cellular catabolic process	3 of 1173 in the list	37 of 15344 in the genome	1	GRMZM2G051050,GRMZM2G010941,GRMZM2G122935
GO:0033121	regulation of purine nucleotide catabolic process	3 of 1173 in the list	37 of 15344 in the genome	1	GRMZM2G051050,GRMZM2G010941,GRMZM2G122935
GO:0033124	regulation of GTP catabolic process	3 of 1173 in the list	37 of 15344 in the genome	1	GRMZM2G051050,GRMZM2G010941,GRMZM2G122935
GO:0072329	monocarboxylic acid catabolic process	3 of 1173 in the list	37 of 15344 in the genome	1	GRMZM2G099666,GRMZM2G132903,GRMZM2G110201
GO:1900542	regulation of purine nucleotide metabolic process	3 of 1173 in the list	37 of 15344 in the genome	1	GRMZM2G051050,GRMZM2G010941,GRMZM2G122935
GO:0006720	isoprenoid metabolic process	10 of 1173 in the list	131 of 15344 in the genome	1	GRMZM2G014392,AC215639.3_FG002,GRMZM2G087207,GRMZM2G417954,GRMZM2G121747,GRMZM2G027219,AC233865.1_FG004,GRMZM2G081554,GRMZM2G093603,GRMZM2G011746
GO:0051336	regulation of hydrolase activity	4 of 1173 in the list	51 of 15344 in the genome	1	GRMZM2G051050,GRMZM2G010941,GRMZM2G122935,GRMZM2G474575
GO:0000302	response to reactive oxygen species	2 of 1173 in the list	24 of 15344 in the genome	1	GRMZM2G031761,GRMZM2G004161
GO:0007167	enzyme linked receptor protein signaling pathway	2 of 1173 in the list	24 of 15344 in the genome	1	GRMZM2G432642,GRMZM2G148702
GO:0009850	auxin metabolic process	2 of 1173 in the list	24 of 15344 in the genome	1	GRMZM2G005024,GRMZM2G019746
GO:0033365	protein localization to organelle	2 of 1173 in the list	24 of 15344 in the genome	1	GRMZM2G037286,GRMZM2G113093
GO:0022622	root system development	7 of 1173 in the list	92 of 15344 in the genome	1	GRMZM2G098643,GRMZM2G032132,GRMZM5G859099,GRMZM2G138176,GRMZM2G107867,GRMZM2G125424,GRMZM2G461936
GO:0048364	root development	7 of 1173 in the list	92 of 15344 in the genome	1	GRMZM2G098643,GRMZM2G032132,GRMZM5G859099,GRMZM2G138176,GRMZM2G107867,GRMZM2G125424,GRMZM2G461936
GO:0009066	aspartate family amino acid metabolic process	3 of 1173 in the list	38 of 15344 in the genome	1	GRMZM2G147268,GRMZM2G450498,GRMZM2G044247
GO:0022403	cell cycle phase	6 of 1173 in the list	79 of 15344 in the genome	1	GRMZM2G123089,GRMZM2G059037,GRMZM5G883855,GRMZM2G464523,GRMZM2G320723,GRMZM2G461936
GO:0055080	cation homeostasis	4 of 1173 in the list	52 of 15344 in the genome	1	GRMZM2G025611,GRMZM2G148060,GRMZM2G105539,GRMZM2G057820
GO:0009791	post-embryonic development	27 of 1173 in the list	361 of 15344 in the genome	1	GRMZM2G072506,GRMZM2G088309,GRMZM2G171822,GRMZM2G380177,GRMZM2G080355,GRMZM2G032132,GRMZM2G107945,GRMZM2G166445,GRMZM2G096106,GRMZM2G138176,GRMZM2G058441,GRMZM2G102218,GRMZM2G125037,GRMZM2G082855,GRMZM2G074543,GRMZM5G892991,GRMZM2G107867,GRMZM2G065276,GRMZM2G019567,GRMZM2G171912,GRMZM2G325612,GRMZM5G871520,GRMZM2G010669,GRMZM2G160687,GRMZM2G125424,GRMZM2G042920,GRMZM5G814279
GO:0007049	cell cycle	12 of 1173 in the list	161 of 15344 in the genome	1	GRMZM2G123089,GRMZM2G082362,GRMZM5G883855,GRMZM2G007659,GRMZM2G100321,GRMZM2G461936,GRMZM2G177942,GRMZM2G116885,GRMZM2G059037,GRMZM2G464523,GRMZM2G320723,GRMZM2G447447
GO:0009581	detection of external stimulus	2 of 1173 in the list	25 of 15344 in the genome	1	GRMZM2G171912,GRMZM2G157727
GO:0009692	ethylene metabolic process	2 of 1173 in the list	25 of 15344 in the genome	1	GRMZM2G072529,GRMZM2G332423
GO:0051169	nuclear transport	2 of 1173 in the list	25 of 15344 in the genome	1	GRMZM2G096106,GRMZM2G173654
GO:0000096	sulfur amino acid metabolic process	3 of 1173 in the list	39 of 15344 in the genome	1	GRMZM2G437977,GRMZM2G450498,GRMZM2G036708
GO:0006140	regulation of nucleotide metabolic process	3 of 1173 in the list	39 of 15344 in the genome	1	GRMZM2G051050,GRMZM2G010941,GRMZM2G122935
GO:0009894	regulation of catabolic process	4 of 1173 in the list	53 of 15344 in the genome	1	GRMZM2G051050,GRMZM2G010941,GRMZM2G122935,GRMZM2G373527
GO:0006464	cellular protein modification process	149 of 1173 in the list	1976 of 15344 in the genome	1	GRMZM2G170035,GRMZM2G100858,GRMZM2G429940,GRMZM2G165231,GRMZM2G163141,GRMZM2G461278,GRMZM2G122228,GRMZM2G431524,GRMZM2G010488,AC233953.1_FG004,GRMZM2G121565,GRMZM2G411771,GRMZM2G134162,GRMZM5G885710,GRMZM2G017164,GRMZM2G155593,GRMZM2G432642,AC233865.1_FG004,GRMZM2G071484,GRMZM2G041463,GRMZM2G072506,GRMZM2G170552,GRMZM2G137788,GRMZM2G476914,GRMZM2G015361,GRMZM2G152793,GRMZM2G155274,GRMZM2G054380,G…
GO:0036211	protein modification process	149 of 1173 in the list	1976 of 15344 in the genome	1	GRMZM2G170035,GRMZM2G100858,GRMZM2G429940,GRMZM2G165231,GRMZM2G163141,GRMZM2G461278,GRMZM2G122228,GRMZM2G431524,GRMZM2G010488,AC233953.1_FG004,GRMZM2G121565,GRMZM2G411771,GRMZM2G134162,GRMZM5G885710,GRMZM2G017164,GRMZM2G155593,GRMZM2G432642,AC233865.1_FG004,GRMZM2G071484,GRMZM2G041463,GRMZM2G072506,GRMZM2G170552,GRMZM2G137788,GRMZM2G476914,GRMZM2G015361,GRMZM2G152793,GRMZM2G155274,GRMZM2G054380,G…
GO:0009308	amine metabolic process	40 of 1173 in the list	536 of 15344 in the genome	1	GRMZM2G053720,GRMZM2G140824,GRMZM2G165354,GRMZM2G017110,GRMZM2G044247,GRMZM2G025867,GRMZM2G005024,GRMZM2G139600,GRMZM2G171556,GRMZM2G060011,GRMZM2G002652,GRMZM2G036708,GRMZM2G437977,GRMZM2G147268,GRMZM2G125635,GRMZM2G088028,AC203754.4_FG008,GRMZM5G828182,GRMZM2G153536,GRMZM2G145061,GRMZM2G124353,GRMZM2G154093,GRMZM2G024104,GRMZM2G073814,GRMZM2G050514,GRMZM2G384298,GRMZM5G821551,GRMZM2G379252,GRMZ…
GO:0006576	cellular biogenic amine metabolic process	5 of 1173 in the list	67 of 15344 in the genome	1	GRMZM2G005024,GRMZM2G140824,GRMZM2G125635,GRMZM2G060896,GRMZM2G087896
GO:0006952	defense response	16 of 1173 in the list	216 of 15344 in the genome	1	GRMZM5G865298,GRMZM2G164440,GRMZM2G047613,GRMZM5G857087,AC210976.4_FG008,GRMZM2G457699,GRMZM2G007151,GRMZM2G055037,GRMZM2G118409,GRMZM2G445575,GRMZM2G477879,GRMZM2G001676,GRMZM2G461936,GRMZM2G157683,GRMZM5G862663,GRMZM2G015967
GO:0033554	cellular response to stress	19 of 1173 in the list	257 of 15344 in the genome	1	GRMZM2G114707,GRMZM2G166597,GRMZM2G047384,GRMZM2G097573,GRMZM2G118409,GRMZM2G058441,GRMZM2G061447,GRMZM2G381709,GRMZM2G171423,GRMZM2G123089,GRMZM2G083138,GRMZM2G024705,GRMZM2G054050,GRMZM2G074317,GRMZM2G312091,GRMZM5G828488,GRMZM2G141322,GRMZM2G035417,GRMZM2G178892
GO:0008299	isoprenoid biosynthetic process	3 of 1173 in the list	40 of 15344 in the genome	1	AC233865.1_FG004,GRMZM2G081554,GRMZM2G011746
GO:0010260	organ senescence	3 of 1173 in the list	40 of 15344 in the genome	1	GRMZM2G093404,AC233865.1_FG004,GRMZM5G853245
GO:0044242	cellular lipid catabolic process	3 of 1173 in the list	40 of 15344 in the genome	1	GRMZM2G099666,GRMZM2G132903,GRMZM2G110201
GO:0048513	organ development	32 of 1173 in the list	432 of 15344 in the genome	1	GRMZM2G472903,AC210976.4_FG008,GRMZM5G853245,GRMZM2G032132,GRMZM2G089361,GRMZM2G166445,GRMZM2G096106,GRMZM2G102218,GRMZM2G030169,GRMZM2G098643,GRMZM2G316840,GRMZM5G859099,GRMZM2G019567,GRMZM5G871520,GRMZM2G461936,GRMZM2G125424,GRMZM2G016435,AC233865.1_FG004,GRMZM2G339379,GRMZM2G088309,GRMZM2G025989,GRMZM2G138176,GRMZM2G074742,GRMZM2G112925,GRMZM2G082484,GRMZM2G074543,GRMZM2G093404,GRMZM2G107867,G…
GO:0048731	system development	32 of 1173 in the list	432 of 15344 in the genome	1	GRMZM2G472903,AC210976.4_FG008,GRMZM5G853245,GRMZM2G032132,GRMZM2G089361,GRMZM2G166445,GRMZM2G096106,GRMZM2G102218,GRMZM2G030169,GRMZM2G098643,GRMZM2G316840,GRMZM5G859099,GRMZM2G019567,GRMZM5G871520,GRMZM2G461936,GRMZM2G125424,GRMZM2G016435,AC233865.1_FG004,GRMZM2G339379,GRMZM2G088309,GRMZM2G025989,GRMZM2G138176,GRMZM2G074742,GRMZM2G112925,GRMZM2G082484,GRMZM2G074543,GRMZM2G093404,GRMZM2G107867,G…
GO:0070647	protein modification by small protein conjugation or removal	17 of 1173 in the list	231 of 15344 in the genome	1	GRMZM2G085670,AC191534.3_FG003,GRMZM2G314707,GRMZM2G072506,GRMZM2G406643,GRMZM2G028733,GRMZM2G002227,GRMZM2G476914,GRMZM2G169690,GRMZM2G055052,GRMZM2G128131,GRMZM2G065612,GRMZM2G471733,GRMZM2G138176,AC233865.1_FG004,GRMZM2G071484,GRMZM2G001097
GO:0006497	protein lipidation	2 of 1173 in the list	26 of 15344 in the genome	1	GRMZM2G100858,GRMZM2G122296
GO:0006816	calcium ion transport	2 of 1173 in the list	26 of 15344 in the genome	1	GRMZM2G074317,GRMZM2G144420
GO:0042157	lipoprotein metabolic process	2 of 1173 in the list	26 of 15344 in the genome	1	GRMZM2G100858,GRMZM2G122296
GO:0042158	lipoprotein biosynthetic process	2 of 1173 in the list	26 of 15344 in the genome	1	GRMZM2G100858,GRMZM2G122296
GO:0043449	cellular alkene metabolic process	2 of 1173 in the list	26 of 15344 in the genome	1	GRMZM2G072529,GRMZM2G332423
GO:1900673	olefin metabolic process	2 of 1173 in the list	26 of 15344 in the genome	1	GRMZM2G072529,GRMZM2G332423
GO:0009309	amine biosynthetic process	11 of 1173 in the list	150 of 15344 in the genome	1	GRMZM2G437977,GRMZM5G828630,GRMZM2G125635,GRMZM2G088028,GRMZM2G044247,GRMZM2G005024,GRMZM2G088064,GRMZM2G002652,GRMZM2G060896,GRMZM5G828182,GRMZM2G036708
GO:0045229	external encapsulating structure organization	14 of 1173 in the list	191 of 15344 in the genome	1	AC210013.4_FG017,GRMZM2G004699,GRMZM2G147942,GRMZM2G404367,GRMZM5G831200,AC219190.3_FG002,GRMZM2G368886,GRMZM2G113815,GRMZM5G830329,GRMZM2G179696,GRMZM2G014558,GRMZM2G163826,GRMZM2G142898,GRMZM2G092746
GO:0006725	cellular aromatic compound metabolic process	18 of 1173 in the list	245 of 15344 in the genome	1	GRMZM2G047613,GRMZM2G154093,GRMZM2G050984,GRMZM2G005024,GRMZM2G060011,GRMZM2G400390,GRMZM2G118409,GRMZM2G069596,GRMZM2G365961,GRMZM2G336337,GRMZM2G062396,GRMZM2G151227,GRMZM2G169481,GRMZM2G080380,GRMZM2G324669,GRMZM2G170101,GRMZM2G141322,GRMZM2G447271
GO:0006073	cellular glucan metabolic process	12 of 1173 in the list	164 of 15344 in the genome	1	GRMZM2G115762,GRMZM2G040743,GRMZM2G404367,GRMZM2G106213,GRMZM2G007939,GRMZM2G138468,GRMZM2G070172,GRMZM2G392125,GRMZM2G014558,GRMZM2G035749,GRMZM2G137779,GRMZM2G142898
GO:0006970	response to osmotic stress	15 of 1173 in the list	205 of 15344 in the genome	1	GRMZM5G865298,GRMZM2G001676,GRMZM2G169321,GRMZM2G477325,GRMZM2G157564,GRMZM2G004161,GRMZM2G427097,GRMZM2G342685,GRMZM2G092129,GRMZM2G138676,GRMZM2G081175,GRMZM2G046438,GRMZM2G157683,GRMZM2G406672,GRMZM2G013448
GO:0009607	response to biotic stimulus	12 of 1173 in the list	165 of 15344 in the genome	1	GRMZM2G383088,GRMZM2G082434,GRMZM2G100597,GRMZM2G164440,GRMZM2G047613,AC210976.4_FG008,GRMZM2G086258,GRMZM2G059565,GRMZM2G151521,GRMZM2G457699,GRMZM2G342685,GRMZM2G137421
GO:0072527	pyrimidine-containing compound metabolic process	4 of 1173 in the list	55 of 15344 in the genome	1	GRMZM2G080380,GRMZM5G833747,GRMZM2G132547,GRMZM2G330302
GO:0009743	response to carbohydrate stimulus	7 of 1173 in the list	97 of 15344 in the genome	1	GRMZM2G001304,GRMZM2G169321,GRMZM2G174834,GRMZM2G380789,GRMZM2G004161,GRMZM2G107867,GRMZM2G321041
GO:0030001	metal ion transport	17 of 1173 in the list	234 of 15344 in the genome	1	GRMZM2G084486,GRMZM2G129399,GRMZM2G057820,GRMZM2G150450,GRMZM2G704488,GRMZM2G383088,GRMZM2G009715,GRMZM2G148060,GRMZM2G036916,GRMZM2G086258,GRMZM2G146760,GRMZM2G144420,GRMZM2G310569,GRMZM2G005040,GRMZM2G074317,AC234152.1_FG002,GRMZM2G064467
GO:0034613	cellular protein localization	10 of 1173 in the list	139 of 15344 in the genome	1	GRMZM2G134182,GRMZM2G151299,GRMZM2G037286,GRMZM2G018484,GRMZM2G113093,GRMZM2G059037,GRMZM2G326272,GRMZM2G079668,GRMZM2G047362,GRMZM2G173654
GO:0070727	cellular macromolecule localization	10 of 1173 in the list	139 of 15344 in the genome	1	GRMZM2G134182,GRMZM2G151299,GRMZM2G037286,GRMZM2G018484,GRMZM2G113093,GRMZM2G059037,GRMZM2G326272,GRMZM2G079668,GRMZM2G047362,GRMZM2G173654
GO:0006468	protein phosphorylation	4 of 1173 in the list	56 of 15344 in the genome	1	GRMZM2G155767,GRMZM2G123604,AC217975.3_FG001,GRMZM2G157727
GO:0071555	cell wall organization	8 of 1173 in the list	112 of 15344 in the genome	1	GRMZM2G147942,AC219190.3_FG002,GRMZM2G318292,GRMZM2G025182,GRMZM2G368886,GRMZM2G118409,GRMZM2G043943,GRMZM2G163826
GO:0006310	DNA recombination	3 of 1173 in the list	42 of 15344 in the genome	1	GRMZM2G083138,GRMZM2G123089,GRMZM2G464523
GO:0009642	response to light intensity	3 of 1173 in the list	42 of 15344 in the genome	1	GRMZM2G080355,GRMZM2G007441,GRMZM2G081175
GO:0016042	lipid catabolic process	3 of 1173 in the list	42 of 15344 in the genome	1	GRMZM2G099666,GRMZM2G132903,GRMZM2G110201
GO:0030003	cellular cation homeostasis	3 of 1173 in the list	42 of 15344 in the genome	1	GRMZM2G025611,GRMZM2G105539,GRMZM2G057820
GO:0072528	pyrimidine-containing compound biosynthetic process	2 of 1173 in the list	28 of 15344 in the genome	1	GRMZM2G080380,GRMZM5G833747
GO:0008652	cellular amino acid biosynthetic process	9 of 1173 in the list	127 of 15344 in the genome	1	GRMZM2G437977,GRMZM5G828630,GRMZM2G088028,GRMZM2G044247,GRMZM2G005024,GRMZM2G088064,GRMZM2G002652,GRMZM5G828182,GRMZM2G036708
GO:0009060	aerobic respiration	4 of 1173 in the list	57 of 15344 in the genome	1	GRMZM2G068455,GRMZM5G801091,GRMZM2G160685,GRMZM2G109271
GO:0009069	serine family amino acid metabolic process	3 of 1173 in the list	43 of 15344 in the genome	1	GRMZM2G036708,GRMZM2G081886,GRMZM2G073814
GO:0009908	flower development	8 of 1173 in the list	114 of 15344 in the genome	1	GRMZM2G074543,GRMZM2G065276,GRMZM2G088309,GRMZM2G380177,GRMZM2G125424,GRMZM2G107945,GRMZM2G032132,GRMZM2G102218
GO:0006812	cation transport	27 of 1173 in the list	374 of 15344 in the genome	1	GRMZM2G084486,GRMZM5G807267,GRMZM2G129399,GRMZM2G056431,GRMZM2G057820,GRMZM2G174673,GRMZM2G150450,GRMZM2G704488,GRMZM2G118950,GRMZM2G374010,GRMZM2G383088,GRMZM2G009715,GRMZM2G340955,GRMZM2G036916,GRMZM2G148060,GRMZM2G114675,GRMZM2G086258,GRMZM2G146760,GRMZM2G074317,GRMZM2G144420,GRMZM2G310569,GRMZM2G005040,GRMZM2G055999,AC234152.1_FG002,GRMZM2G329636,GRMZM2G022318,GRMZM2G064467
GO:0048869	cellular developmental process	26 of 1173 in the list	361 of 15344 in the genome	1	GRMZM2G115762,GRMZM2G158679,GRMZM2G082362,GRMZM2G339379,GRMZM2G088309,GRMZM2G171822,GRMZM2G089361,GRMZM2G166445,GRMZM2G163826,GRMZM2G438386,GRMZM2G137779,GRMZM2G102218,GRMZM2G082484,GRMZM2G447447,GRMZM2G030169,GRMZM2G105253,GRMZM2G074543,AC185466.3_FG001,GRMZM2G432722,GRMZM2G052619,GRMZM2G461936,GRMZM2G474798,GRMZM5G830329,GRMZM2G016435,GRMZM5G814279,GRMZM2G096228
GO:0009966	regulation of signal transduction	4 of 1173 in the list	58 of 15344 in the genome	1	GRMZM2G080507,GRMZM2G051050,GRMZM2G010941,GRMZM2G122935
GO:0023051	regulation of signaling	4 of 1173 in the list	58 of 15344 in the genome	1	GRMZM2G080507,GRMZM2G051050,GRMZM2G010941,GRMZM2G122935
GO:0046578	regulation of Ras protein signal transduction	4 of 1173 in the list	58 of 15344 in the genome	1	GRMZM2G080507,GRMZM2G051050,GRMZM2G010941,GRMZM2G122935
GO:0051056	regulation of small GTPase mediated signal transduction	4 of 1173 in the list	58 of 15344 in the genome	1	GRMZM2G080507,GRMZM2G051050,GRMZM2G010941,GRMZM2G122935
GO:0016051	carbohydrate biosynthetic process	8 of 1173 in the list	115 of 15344 in the genome	1	GRMZM2G115762,GRMZM2G050177,GRMZM2G404367,GRMZM2G379577,GRMZM2G037265,GRMZM2G014558,GRMZM2G137779,GRMZM2G142898
GO:0010876	lipid localization	9 of 1173 in the list	129 of 15344 in the genome	1	GRMZM2G164440,GRMZM2G092533,GRMZM2G429000,AC193324.3_FG002,GRMZM2G084491,GRMZM2G387360,GRMZM2G126397,GRMZM2G046024,GRMZM2G010868
GO:0016114	terpenoid biosynthetic process	2 of 1173 in the list	29 of 15344 in the genome	1	AC233865.1_FG004,GRMZM2G011746
GO:0009141	nucleoside triphosphate metabolic process	32 of 1173 in the list	446 of 15344 in the genome	1	GRMZM5G833747,GRMZM2G054332,GRMZM2G003411,GRMZM2G177812,GRMZM2G143139,GRMZM2G091478,GRMZM2G144420,GRMZM2G125424,GRMZM2G032218,GRMZM2G329636,GRMZM2G046024,GRMZM5G862663,GRMZM2G304362,GRMZM2G086730,GRMZM5G870253,GRMZM2G004748,GRMZM2G157564,GRMZM2G333183,GRMZM2G158024,GRMZM2G092533,GRMZM2G085236,GRMZM2G000264,GRMZM2G334899,GRMZM2G080423,GRMZM2G099619,GRMZM2G065012,GRMZM5G832772,GRMZM2G076526,GRMZM2G…
GO:0009886	post-embryonic morphogenesis	3 of 1173 in the list	45 of 15344 in the genome	1	GRMZM2G082855,GRMZM2G010669,GRMZM2G160687
GO:0007047	cellular cell wall organization	4 of 1173 in the list	60 of 15344 in the genome	1	GRMZM2G147942,AC219190.3_FG002,GRMZM2G163826,GRMZM2G368886
GO:0000041	transition metal ion transport	5 of 1173 in the list	75 of 15344 in the genome	1	GRMZM2G150450,GRMZM2G704488,GRMZM2G148060,GRMZM2G129399,GRMZM2G057820
GO:0034637	cellular carbohydrate biosynthetic process	7 of 1173 in the list	104 of 15344 in the genome	1	GRMZM2G115762,GRMZM2G050177,GRMZM2G404367,GRMZM2G037265,GRMZM2G014558,GRMZM2G137779,GRMZM2G142898
GO:0000375	RNA splicing, via transesterification reactions	2 of 1173 in the list	31 of 15344 in the genome	1	GRMZM2G089222,GRMZM2G078412
GO:0000377	RNA splicing, via transesterification reactions with bulged adenosine as nucleophile	2 of 1173 in the list	31 of 15344 in the genome	1	GRMZM2G089222,GRMZM2G078412
GO:0022402	cell cycle process	8 of 1173 in the list	119 of 15344 in the genome	1	GRMZM2G116885,GRMZM2G123089,GRMZM2G059037,GRMZM5G883855,GRMZM2G464523,GRMZM2G320723,GRMZM2G461936,GRMZM2G177942
GO:0008152	metabolic process	852 of 1173 in the list	11240 of 15344 in the genome	1	GRMZM2G151887,GRMZM2G170035,GRMZM5G860235,GRMZM2G163141,GRMZM2G111998,GRMZM2G003138,GRMZM2G003190,GRMZM2G179024,GRMZM2G087612,GRMZM2G154752,GRMZM2G112792,GRMZM2G332423,GRMZM2G121565,GRMZM2G411771,GRMZM2G160687,GRMZM2G038487,GRMZM2G145651,GRMZM2G046024,GRMZM2G098346,GRMZM5G862663,GRMZM2G380286,GRMZM2G110201,GRMZM2G024104,GRMZM2G041463,GRMZM2G084739,GRMZM5G870253,GRMZM2G004161,GRMZM2G072506,GRMZM2G…
GO:0009144	purine nucleoside triphosphate metabolic process	31 of 1173 in the list	439 of 15344 in the genome	1	GRMZM2G086730,GRMZM5G870253,GRMZM2G157564,GRMZM2G004748,GRMZM5G833747,GRMZM2G054332,GRMZM2G333183,GRMZM2G158024,GRMZM2G092533,GRMZM2G003411,GRMZM2G085236,GRMZM2G080423,GRMZM2G334899,GRMZM2G000264,GRMZM2G177812,GRMZM2G143139,GRMZM2G091478,GRMZM2G099619,GRMZM2G144420,GRMZM2G065012,GRMZM2G125424,GRMZM5G832772,GRMZM2G032218,GRMZM2G111462,GRMZM2G384293,GRMZM2G076526,GRMZM2G329636,GRMZM2G046024,GRMZM5G…
GO:0009205	purine ribonucleoside triphosphate metabolic process	31 of 1173 in the list	439 of 15344 in the genome	1	GRMZM2G086730,GRMZM5G870253,GRMZM2G157564,GRMZM2G004748,GRMZM5G833747,GRMZM2G054332,GRMZM2G333183,GRMZM2G158024,GRMZM2G092533,GRMZM2G003411,GRMZM2G085236,GRMZM2G080423,GRMZM2G334899,GRMZM2G000264,GRMZM2G177812,GRMZM2G143139,GRMZM2G091478,GRMZM2G099619,GRMZM2G144420,GRMZM2G065012,GRMZM2G125424,GRMZM5G832772,GRMZM2G032218,GRMZM2G111462,GRMZM2G384293,GRMZM2G076526,GRMZM2G329636,GRMZM2G046024,GRMZM5G…
GO:0006873	cellular ion homeostasis	3 of 1173 in the list	47 of 15344 in the genome	1	GRMZM2G025611,GRMZM2G105539,GRMZM2G057820
GO:0055082	cellular chemical homeostasis	3 of 1173 in the list	47 of 15344 in the genome	1	GRMZM2G025611,GRMZM2G105539,GRMZM2G057820
GO:0009199	ribonucleoside triphosphate metabolic process	31 of 1173 in the list	440 of 15344 in the genome	1	GRMZM2G086730,GRMZM5G870253,GRMZM2G157564,GRMZM2G004748,GRMZM5G833747,GRMZM2G054332,GRMZM2G333183,GRMZM2G158024,GRMZM2G092533,GRMZM2G003411,GRMZM2G085236,GRMZM2G080423,GRMZM2G334899,GRMZM2G000264,GRMZM2G177812,GRMZM2G143139,GRMZM2G091478,GRMZM2G099619,GRMZM2G144420,GRMZM2G065012,GRMZM2G125424,GRMZM5G832772,GRMZM2G032218,GRMZM2G111462,GRMZM2G384293,GRMZM2G076526,GRMZM2G329636,GRMZM2G046024,GRMZM5G…
GO:0009250	glucan biosynthetic process	5 of 1173 in the list	77 of 15344 in the genome	1	GRMZM2G115762,GRMZM2G404367,GRMZM2G014558,GRMZM2G137779,GRMZM2G142898
GO:0000097	sulfur amino acid biosynthetic process	2 of 1173 in the list	32 of 15344 in the genome	1	GRMZM2G437977,GRMZM2G036708
GO:0010038	response to metal ion	19 of 1173 in the list	276 of 15344 in the genome	1	GRMZM2G304362,GRMZM2G124353,GRMZM2G017110,GRMZM2G004534,GRMZM2G170397,GRMZM2G100858,GRMZM2G161493,GRMZM2G137930,GRMZM2G118409,GRMZM2G079668,GRMZM2G162250,GRMZM5G821551,GRMZM2G013448,GRMZM2G064841,GRMZM2G119175,GRMZM5G858653,GRMZM2G427097,GRMZM2G103186,GRMZM2G046438
GO:0009056	catabolic process	67 of 1173 in the list	930 of 15344 in the genome	1	GRMZM2G099666,GRMZM2G132903,GRMZM2G054332,GRMZM2G401970,GRMZM2G003411,GRMZM2G177812,GRMZM2G168588,GRMZM2G143139,GRMZM2G032218,GRMZM2G046024,AC233865.1_FG004,GRMZM2G382914,GRMZM2G110201,GRMZM2G086730,GRMZM2G328171,GRMZM2G424112,GRMZM5G870253,GRMZM2G174834,GRMZM2G004748,GRMZM2G129540,GRMZM2G380177,GRMZM2G450163,GRMZM2G138176,GRMZM2G333183,GRMZM2G051806,GRMZM2G119175,GRMZM2G158024,GRMZM2G450498,GRMZ…
GO:0006650	glycerophospholipid metabolic process	5 of 1173 in the list	78 of 15344 in the genome	1	GRMZM2G132373,GRMZM2G166753,GRMZM2G163826,GRMZM2G087896,GRMZM2G043191
GO:0044237	cellular metabolic process	594 of 1173 in the list	7892 of 15344 in the genome	1	GRMZM2G151887,GRMZM2G170035,GRMZM2G163141,GRMZM2G003138,GRMZM2G003190,GRMZM2G179024,GRMZM2G154752,GRMZM2G332423,GRMZM2G121565,GRMZM2G411771,GRMZM2G160687,GRMZM2G046024,GRMZM5G862663,GRMZM2G110201,GRMZM2G024104,GRMZM2G041463,GRMZM5G870253,GRMZM2G004161,GRMZM2G072506,GRMZM2G137788,GRMZM2G081554,GRMZM2G060216,GRMZM2G011746,GRMZM2G119175,GRMZM5G845021,GRMZM5G828630,GRMZM2G097641,GRMZM2G155274,GRMZM2G…
GO:0065009	regulation of molecular function	8 of 1173 in the list	123 of 15344 in the genome	1	GRMZM2G051050,GRMZM2G147942,GRMZM2G474575,GRMZM2G004161,GRMZM2G010941,GRMZM2G122935,GRMZM2G096525,GRMZM2G114394
GO:0006644	phospholipid metabolic process	7 of 1173 in the list	109 of 15344 in the genome	1	GRMZM2G132373,GRMZM2G053711,GRMZM2G166753,GRMZM2G163826,GRMZM2G422670,GRMZM2G087896,GRMZM2G043191
GO:0044264	cellular polysaccharide metabolic process	12 of 1173 in the list	181 of 15344 in the genome	1	GRMZM2G115762,GRMZM2G040743,GRMZM2G404367,GRMZM2G106213,GRMZM2G007939,GRMZM2G138468,GRMZM2G070172,GRMZM2G392125,GRMZM2G014558,GRMZM2G035749,GRMZM2G137779,GRMZM2G142898
GO:0016310	phosphorylation	4 of 1173 in the list	65 of 15344 in the genome	1	GRMZM2G155767,GRMZM2G123604,AC217975.3_FG001,GRMZM2G157727
GO:0031047	gene silencing by RNA	2 of 1173 in the list	34 of 15344 in the genome	1	GRMZM5G892991,GRMZM2G461936
GO:0035194	posttranscriptional gene silencing by RNA	2 of 1173 in the list	34 of 15344 in the genome	1	GRMZM5G892991,GRMZM2G461936
GO:0006886	intracellular protein transport	8 of 1173 in the list	125 of 15344 in the genome	1	GRMZM2G134182,GRMZM2G326272,GRMZM2G151299,GRMZM2G079668,GRMZM2G018484,GRMZM2G113093,GRMZM2G173654,GRMZM2G047362
GO:0046483	heterocycle metabolic process	59 of 1173 in the list	832 of 15344 in the genome	1	GRMZM2G053720,GRMZM2G132547,GRMZM2G025867,GRMZM2G005024,GRMZM5G833747,GRMZM2G027219,GRMZM2G054332,GRMZM2G416667,GRMZM2G362413,GRMZM5G870342,GRMZM2G003411,GRMZM2G152040,GRMZM2G177812,GRMZM2G091478,GRMZM2G143139,GRMZM2G144420,GRMZM2G125424,GRMZM2G080380,GRMZM2G073351,GRMZM2G324669,GRMZM2G032218,GRMZM2G329636,AC203754.4_FG008,GRMZM2G046024,AC233865.1_FG004,GRMZM5G862663,GRMZM2G042920,GRMZM2G145061,G…
GO:0016044	cellular membrane organization	4 of 1173 in the list	66 of 15344 in the genome	1	GRMZM2G384293,GRMZM2G142873,GRMZM2G137779,GRMZM2G050556
GO:0061024	membrane organization	4 of 1173 in the list	66 of 15344 in the genome	1	GRMZM2G384293,GRMZM2G142873,GRMZM2G137779,GRMZM2G050556
GO:0010035	response to inorganic substance	23 of 1173 in the list	340 of 15344 in the genome	1	GRMZM2G304362,GRMZM2G124353,GRMZM2G017110,GRMZM2G004534,GRMZM2G170397,GRMZM2G004161,GRMZM2G100858,GRMZM2G161493,GRMZM2G137930,GRMZM2G031761,GRMZM2G118409,GRMZM2G038170,GRMZM2G079668,GRMZM5G821551,GRMZM2G162250,GRMZM2G013448,GRMZM2G119175,GRMZM2G064841,GRMZM5G858653,GRMZM2G082203,GRMZM2G427097,GRMZM2G103186,GRMZM2G046438
GO:0043648	dicarboxylic acid metabolic process	4 of 1173 in the list	67 of 15344 in the genome	1	GRMZM2G068455,GRMZM2G118770,GRMZM5G828182,GRMZM2G406672
GO:0044092	negative regulation of molecular function	4 of 1173 in the list	67 of 15344 in the genome	1	GRMZM2G147942,GRMZM2G096525,GRMZM2G474575,GRMZM2G114394
GO:0007010	cytoskeleton organization	7 of 1173 in the list	113 of 15344 in the genome	1	GRMZM2G059037,AC204539.4_FG003,AC155376.2_FG004,GRMZM2G174246,GRMZM2G109842,GRMZM2G052619,GRMZM2G052685
GO:0006259	DNA metabolic process	32 of 1173 in the list	468 of 15344 in the genome	1	GRMZM2G049549,GRMZM2G112968,GRMZM2G047384,GRMZM2G032977,GRMZM5G893649,GRMZM2G123089,AC191534.3_FG003,GRMZM2G030523,GRMZM2G157817,GRMZM2G168744,GRMZM2G464523,GRMZM2G012262,GRMZM2G021674,GRMZM2G035417,GRMZM2G103897,GRMZM2G304362,GRMZM5G857087,GRMZM2G114707,GRMZM2G141814,GRMZM2G007659,GRMZM2G166597,GRMZM2G044317,GRMZM2G059037,GRMZM2G097573,GRMZM2G058441,GRMZM2G322348,GRMZM2G083138,GRMZM5G851769,GRMZ…
GO:0048193	Golgi vesicle transport	4 of 1173 in the list	68 of 15344 in the genome	1	GRMZM2G416142,GRMZM2G071166,GRMZM2G312091,GRMZM2G052619
GO:0009150	purine ribonucleotide metabolic process	31 of 1173 in the list	455 of 15344 in the genome	1	GRMZM2G086730,GRMZM5G870253,GRMZM2G157564,GRMZM2G004748,GRMZM5G833747,GRMZM2G054332,GRMZM2G333183,GRMZM2G158024,GRMZM2G092533,GRMZM2G003411,GRMZM2G085236,GRMZM2G080423,GRMZM2G334899,GRMZM2G000264,GRMZM2G177812,GRMZM2G143139,GRMZM2G091478,GRMZM2G099619,GRMZM2G144420,GRMZM2G065012,GRMZM2G125424,GRMZM5G832772,GRMZM2G032218,GRMZM2G111462,GRMZM2G384293,GRMZM2G076526,GRMZM2G329636,GRMZM2G046024,GRMZM5G…
GO:0044271	cellular nitrogen compound biosynthetic process	32 of 1173 in the list	469 of 15344 in the genome	1	GRMZM2G304362,GRMZM2G044247,GRMZM2G323024,GRMZM2G031761,GRMZM2G005024,GRMZM5G833747,GRMZM2G002652,GRMZM2G069596,GRMZM2G416667,GRMZM5G870342,GRMZM2G036708,GRMZM2G437977,GRMZM2G162672,GRMZM2G092533,GRMZM5G828630,GRMZM2G080423,GRMZM2G000264,GRMZM2G125635,GRMZM2G088028,GRMZM2G144420,GRMZM2G073351,GRMZM2G080380,GRMZM2G088064,AC209626.2_FG013,GRMZM2G324669,GRMZM2G170101,GRMZM2G329636,AC233865.1_FG004,G…
GO:0040007	growth	9 of 1173 in the list	144 of 15344 in the genome	1	GRMZM2G115762,GRMZM5G801949,GRMZM2G171822,GRMZM2G052619,GRMZM2G039650,GRMZM2G438386,GRMZM2G096228,GRMZM2G082484,GRMZM2G030169
GO:0043412	macromolecule modification	152 of 1173 in the list	2097 of 15344 in the genome	1	GRMZM2G151887,GRMZM2G170035,GRMZM2G100858,GRMZM2G429940,GRMZM2G165231,GRMZM2G163141,GRMZM2G461278,GRMZM2G122228,GRMZM2G431524,GRMZM2G010488,AC233953.1_FG004,GRMZM2G121565,GRMZM2G411771,GRMZM2G134162,GRMZM5G885710,GRMZM2G017164,GRMZM2G155593,GRMZM2G432642,AC233865.1_FG004,GRMZM2G071484,GRMZM2G041463,GRMZM2G072506,GRMZM2G170552,GRMZM2G137788,GRMZM2G476914,GRMZM2G015361,GRMZM2G152793,GRMZM2G155274,G…
GO:0050789	regulation of biological process	84 of 1173 in the list	1183 of 15344 in the genome	1	AC210976.4_FG008,GRMZM2G460861,GRMZM2G365162,GRMZM5G853245,GRMZM2G089361,GRMZM2G042712,GRMZM2G137779,GRMZM2G179024,GRMZM2G098643,GRMZM2G372877,GRMZM2G125669,GRMZM2G092129,GRMZM2G010941,GRMZM2G432642,GRMZM2G324669,GRMZM2G042920,GRMZM2G110201,GRMZM2G014844,GRMZM2G004161,GRMZM2G171822,GRMZM2G015361,GRMZM2G001304,GRMZM2G138176,GRMZM2G020544,GRMZM2G158024,GRMZM2G551472,GRMZM5G845021,GRMZM2G170798,GRMZ…
GO:0072521	purine-containing compound metabolic process	35 of 1173 in the list	513 of 15344 in the genome	1	GRMZM5G833747,GRMZM2G054332,GRMZM2G416667,GRMZM2G003411,GRMZM2G152040,GRMZM2G177812,GRMZM2G143139,GRMZM2G091478,GRMZM2G144420,GRMZM2G125424,GRMZM2G032218,GRMZM2G329636,GRMZM2G046024,GRMZM5G862663,GRMZM2G050984,GRMZM2G086730,GRMZM5G870253,GRMZM2G004748,GRMZM2G157564,GRMZM2G333183,GRMZM2G158024,GRMZM2G092533,GRMZM2G085236,GRMZM2G000264,GRMZM2G334899,GRMZM2G080423,GRMZM2G099619,GRMZM2G065012,GRMZM5G…
GO:0000272	polysaccharide catabolic process	2 of 1173 in the list	37 of 15344 in the genome	1	GRMZM2G328171,GRMZM2G005633
GO:0044272	sulfur compound biosynthetic process	2 of 1173 in the list	37 of 15344 in the genome	1	GRMZM2G437977,GRMZM2G036708
GO:0051606	detection of stimulus	2 of 1173 in the list	37 of 15344 in the genome	1	GRMZM2G171912,GRMZM2G157727
GO:0048878	chemical homeostasis	5 of 1173 in the list	85 of 15344 in the genome	1	GRMZM2G025611,GRMZM2G148060,GRMZM2G105539,GRMZM2G381709,GRMZM2G057820
GO:0019637	organophosphate metabolic process	8 of 1173 in the list	131 of 15344 in the genome	1	GRMZM2G174343,GRMZM2G132373,GRMZM2G053711,GRMZM2G166753,GRMZM2G163826,GRMZM2G422670,GRMZM2G087896,GRMZM2G043191
GO:0044085	cellular component biogenesis	21 of 1173 in the list	319 of 15344 in the genome	1	GRMZM2G179976,GRMZM2G323838,GRMZM2G001304,GRMZM2G024838,GRMZM2G113245,GRMZM2G025240,GRMZM2G159554,GRMZM2G085670,GRMZM2G158024,AC206642.4_FG001,GRMZM2G022931,GRMZM2G334899,GRMZM2G407837,GRMZM2G033198,GRMZM2G052619,GRMZM2G135654,GRMZM2G109326,GRMZM5G830329,GRMZM2G035377,GRMZM2G005308,GRMZM2G109244
GO:0030154	cell differentiation	15 of 1173 in the list	234 of 15344 in the genome	1	GRMZM2G115762,GRMZM2G105253,GRMZM2G074543,GRMZM2G158679,AC185466.3_FG001,GRMZM2G171822,GRMZM2G052619,GRMZM2G461936,GRMZM2G474798,GRMZM2G166445,GRMZM2G163826,GRMZM2G016435,GRMZM2G082484,GRMZM2G096228,GRMZM2G030169
GO:0016441	posttranscriptional gene silencing	2 of 1173 in the list	38 of 15344 in the genome	1	GRMZM5G892991,GRMZM2G461936
GO:0019321	pentose metabolic process	2 of 1173 in the list	38 of 15344 in the genome	1	GRMZM2G006130,GRMZM2G165931
GO:0002376	immune system process	4 of 1173 in the list	71 of 15344 in the genome	1	GRMZM2G164440,GRMZM2G047613,GRMZM2G118409,GRMZM2G461936
GO:0006163	purine nucleotide metabolic process	33 of 1173 in the list	491 of 15344 in the genome	1	GRMZM5G833747,GRMZM2G054332,GRMZM2G416667,GRMZM2G003411,GRMZM2G152040,GRMZM2G177812,GRMZM2G143139,GRMZM2G091478,GRMZM2G144420,GRMZM2G125424,GRMZM2G032218,GRMZM2G329636,GRMZM2G046024,GRMZM5G862663,GRMZM2G086730,GRMZM5G870253,GRMZM2G004748,GRMZM2G157564,GRMZM2G333183,GRMZM2G158024,GRMZM2G092533,GRMZM2G085236,GRMZM2G000264,GRMZM2G334899,GRMZM2G080423,GRMZM2G099619,GRMZM2G065012,GRMZM5G832772,GRMZM2G…
GO:0000271	polysaccharide biosynthetic process	6 of 1173 in the list	103 of 15344 in the genome	1	GRMZM2G115762,GRMZM2G404367,GRMZM2G379577,GRMZM2G014558,GRMZM2G137779,GRMZM2G142898
GO:0009259	ribonucleotide metabolic process	31 of 1173 in the list	464 of 15344 in the genome	1	GRMZM2G086730,GRMZM5G870253,GRMZM2G157564,GRMZM2G004748,GRMZM5G833747,GRMZM2G054332,GRMZM2G333183,GRMZM2G158024,GRMZM2G092533,GRMZM2G003411,GRMZM2G085236,GRMZM2G080423,GRMZM2G334899,GRMZM2G000264,GRMZM2G177812,GRMZM2G143139,GRMZM2G091478,GRMZM2G099619,GRMZM2G144420,GRMZM2G065012,GRMZM2G125424,GRMZM5G832772,GRMZM2G032218,GRMZM2G111462,GRMZM2G384293,GRMZM2G076526,GRMZM2G329636,GRMZM2G046024,GRMZM5G…
GO:0009117	nucleotide metabolic process	39 of 1173 in the list	576 of 15344 in the genome	1	GRMZM2G132547,GRMZM5G833747,GRMZM2G054332,GRMZM2G416667,GRMZM2G362413,GRMZM2G003411,GRMZM2G152040,GRMZM2G177812,GRMZM2G143139,GRMZM2G091478,GRMZM2G144420,GRMZM2G125424,GRMZM2G080380,GRMZM2G032218,GRMZM2G329636,GRMZM2G046024,GRMZM5G862663,GRMZM2G304362,GRMZM2G086730,GRMZM5G870253,GRMZM2G004748,GRMZM2G157564,GRMZM2G333183,GRMZM2G158024,GRMZM2G092533,GRMZM2G085236,GRMZM2G080423,GRMZM2G000264,GRMZM2G…
GO:0018130	heterocycle biosynthetic process	21 of 1173 in the list	323 of 15344 in the genome	1	GRMZM2G323024,GRMZM2G031761,GRMZM2G704488,GRMZM5G833747,GRMZM2G069596,GRMZM2G416667,GRMZM5G870342,GRMZM2G162672,GRMZM2G092533,GRMZM2G080423,GRMZM2G000264,GRMZM2G144420,GRMZM2G073351,GRMZM2G080380,AC209626.2_FG013,GRMZM2G324669,GRMZM2G170101,GRMZM2G329636,AC233865.1_FG004,GRMZM2G042920,GRMZM5G862663
GO:0006753	nucleoside phosphate metabolic process	39 of 1173 in the list	578 of 15344 in the genome	1	GRMZM2G132547,GRMZM5G833747,GRMZM2G054332,GRMZM2G416667,GRMZM2G362413,GRMZM2G003411,GRMZM2G152040,GRMZM2G177812,GRMZM2G143139,GRMZM2G091478,GRMZM2G144420,GRMZM2G125424,GRMZM2G080380,GRMZM2G032218,GRMZM2G329636,GRMZM2G046024,GRMZM5G862663,GRMZM2G304362,GRMZM2G086730,GRMZM5G870253,GRMZM2G004748,GRMZM2G157564,GRMZM2G333183,GRMZM2G158024,GRMZM2G092533,GRMZM2G085236,GRMZM2G080423,GRMZM2G000264,GRMZM2G…
GO:0034728	nucleosome organization	6 of 1173 in the list	105 of 15344 in the genome	1	GRMZM2G149178,GRMZM2G448458,GRMZM2G073275,GRMZM2G181153,GRMZM2G355773,GRMZM2G447984
GO:0016458	gene silencing	3 of 1173 in the list	58 of 15344 in the genome	1	AC191534.3_FG003,GRMZM5G892991,GRMZM2G461936
GO:0022613	ribonucleoprotein complex biogenesis	8 of 1173 in the list	137 of 15344 in the genome	1	AC206642.4_FG001,GRMZM2G158024,GRMZM2G135654,GRMZM2G024838,GRMZM2G179976,GRMZM2G323838,GRMZM2G005308,GRMZM2G159554
GO:0055086	nucleobase-containing small molecule metabolic process	41 of 1173 in the list	613 of 15344 in the genome	1	GRMZM2G132547,GRMZM5G833747,GRMZM2G054332,GRMZM2G416667,GRMZM2G362413,GRMZM2G003411,GRMZM2G152040,GRMZM2G177812,GRMZM2G143139,GRMZM2G091478,GRMZM2G144420,GRMZM2G125424,GRMZM2G080380,GRMZM2G032218,GRMZM2G329636,GRMZM2G046024,GRMZM5G862663,GRMZM2G304362,GRMZM2G050984,GRMZM2G086730,GRMZM5G870253,GRMZM2G004748,GRMZM2G157564,GRMZM2G333183,GRMZM2G158024,GRMZM2G092533,GRMZM2G085236,GRMZM2G080423,GRMZM2G…
GO:0010608	posttranscriptional regulation of gene expression	3 of 1173 in the list	59 of 15344 in the genome	1	GRMZM2G329047,GRMZM5G892991,GRMZM2G461936
GO:0010629	negative regulation of gene expression	3 of 1173 in the list	59 of 15344 in the genome	1	AC191534.3_FG003,GRMZM5G892991,GRMZM2G461936
GO:0033692	cellular polysaccharide biosynthetic process	5 of 1173 in the list	92 of 15344 in the genome	1	GRMZM2G115762,GRMZM2G404367,GRMZM2G014558,GRMZM2G137779,GRMZM2G142898
GO:0008380	RNA splicing	2 of 1173 in the list	42 of 15344 in the genome	1	GRMZM2G089222,GRMZM2G078412
GO:0046907	intracellular transport	16 of 1173 in the list	259 of 15344 in the genome	1	GRMZM2G134182,GRMZM2G151299,GRMZM2G018484,GRMZM2G071166,GRMZM2G326272,GRMZM2G096106,GRMZM2G420119,GRMZM2G079668,GRMZM2G047362,GRMZM2G052619,GRMZM2G312091,GRMZM2G165746,GRMZM2G113093,GRMZM2G416142,GRMZM2G145019,GRMZM2G173654
GO:0031323	regulation of cellular metabolic process	12 of 1173 in the list	200 of 15344 in the genome	1	GRMZM2G090480,GRMZM2G051050,GRMZM5G845021,AC191534.3_FG003,GRMZM2G551472,GRMZM2G000818,GRMZM2G171912,GRMZM2G092129,GRMZM2G010941,GRMZM2G122935,GRMZM2G329047,GRMZM2G384293
GO:0006260	DNA replication	3 of 1173 in the list	60 of 15344 in the genome	1	GRMZM2G030523,GRMZM5G851769,GRMZM2G423575
GO:0009072	aromatic amino acid family metabolic process	3 of 1173 in the list	60 of 15344 in the genome	1	GRMZM2G005024,GRMZM2G154093,GRMZM2G365961
GO:0009892	negative regulation of metabolic process	3 of 1173 in the list	60 of 15344 in the genome	1	AC191534.3_FG003,GRMZM5G892991,GRMZM2G461936
GO:0010605	negative regulation of macromolecule metabolic process	3 of 1173 in the list	60 of 15344 in the genome	1	AC191534.3_FG003,GRMZM5G892991,GRMZM2G461936
GO:0040029	regulation of gene expression, epigenetic	3 of 1173 in the list	60 of 15344 in the genome	1	AC191534.3_FG003,GRMZM5G892991,GRMZM2G461936
GO:0006605	protein targeting	6 of 1173 in the list	110 of 15344 in the genome	1	GRMZM2G134182,GRMZM2G326272,GRMZM2G079668,GRMZM2G018484,GRMZM2G113093,GRMZM2G173654
GO:0009856	pollination	3 of 1173 in the list	61 of 15344 in the genome	1	AC185466.3_FG001,GRMZM2G163826,GRMZM5G890224
GO:0050793	regulation of developmental process	3 of 1173 in the list	61 of 15344 in the genome	1	GRMZM2G089361,GRMZM2G040278,GRMZM5G892991
GO:0006281	DNA repair	7 of 1173 in the list	126 of 15344 in the genome	1	GRMZM2G083138,GRMZM2G047384,GRMZM2G123089,GRMZM2G097573,GRMZM2G058441,GRMZM2G166597,GRMZM2G035417
GO:0048569	post-embryonic organ development	4 of 1173 in the list	78 of 15344 in the genome	1	GRMZM2G138176,GRMZM2G088309,GRMZM2G102218,GRMZM2G125424
GO:0003002	regionalization	3 of 1173 in the list	62 of 15344 in the genome	1	GRMZM2G074543,GRMZM2G474798,GRMZM2G037286
GO:0042445	hormone metabolic process	3 of 1173 in the list	62 of 15344 in the genome	1	GRMZM2G005024,GRMZM2G019746,GRMZM2G461936
GO:0051641	cellular localization	19 of 1173 in the list	310 of 15344 in the genome	1	GRMZM2G134182,GRMZM2G151299,GRMZM2G018484,GRMZM2G071166,GRMZM2G059037,GRMZM2G326272,GRMZM2G096106,GRMZM2G083317,GRMZM2G420119,GRMZM2G079668,GRMZM2G047362,GRMZM2G037286,GRMZM2G165746,GRMZM2G052619,GRMZM2G312091,GRMZM2G113093,GRMZM2G416142,GRMZM2G145019,GRMZM2G173654
GO:0000003	reproduction	48 of 1173 in the list	726 of 15344 in the genome	1	GRMZM2G032132,GRMZM2G107945,GRMZM2G416667,GRMZM2G102218,GRMZM2G075255,GRMZM2G123089,GRMZM2G082855,GRMZM2G332423,AC185466.3_FG001,GRMZM2G136960,GRMZM2G097229,GRMZM2G065276,GRMZM2G176595,GRMZM2G019567,GRMZM5G871520,GRMZM2G010669,GRMZM2G160687,GRMZM2G125424,GRMZM2G461936,GRMZM2G111906,GRMZM2G464523,GRMZM2G026956,GRMZM2G474194,GRMZM2G072529,GRMZM5G857087,GRMZM2G082362,GRMZM2G339379,GRMZM2G049422,GRMZ…
GO:0048646	anatomical structure formation involved in morphogenesis	2 of 1173 in the list	47 of 15344 in the genome	1	GRMZM5G830329,GRMZM5G871520
GO:0051128	regulation of cellular component organization	2 of 1173 in the list	47 of 15344 in the genome	1	GRMZM2G432722,GRMZM2G121649
GO:0006974	response to DNA damage stimulus	7 of 1173 in the list	132 of 15344 in the genome	1	GRMZM2G083138,GRMZM2G047384,GRMZM2G123089,GRMZM2G097573,GRMZM2G058441,GRMZM2G166597,GRMZM2G035417
GO:0051704	multi-organism process	14 of 1173 in the list	241 of 15344 in the genome	1	GRMZM2G383088,GRMZM2G082434,GRMZM2G100597,GRMZM2G164440,GRMZM2G047613,AC185466.3_FG001,AC210976.4_FG008,GRMZM2G086258,GRMZM2G059565,GRMZM5G890224,GRMZM2G457699,GRMZM2G342685,GRMZM2G137421,GRMZM2G163826
GO:0006754	ATP biosynthetic process	3 of 1173 in the list	66 of 15344 in the genome	1	GRMZM2G080423,GRMZM2G329636,GRMZM5G862663
GO:0046034	ATP metabolic process	3 of 1173 in the list	66 of 15344 in the genome	1	GRMZM2G080423,GRMZM2G329636,GRMZM5G862663
GO:0048528	post-embryonic root development	2 of 1173 in the list	49 of 15344 in the genome	1	GRMZM2G138176,GRMZM2G125424
GO:0009887	organ morphogenesis	3 of 1173 in the list	68 of 15344 in the genome	1	GRMZM2G089361,GRMZM2G025989,GRMZM2G461936
GO:0051649	establishment of localization in cell	17 of 1173 in the list	291 of 15344 in the genome	1	GRMZM2G134182,GRMZM2G151299,GRMZM2G018484,GRMZM2G071166,GRMZM2G326272,GRMZM2G096106,GRMZM2G083317,GRMZM2G420119,GRMZM2G079668,GRMZM2G047362,GRMZM2G165746,GRMZM2G052619,GRMZM2G312091,GRMZM2G113093,GRMZM2G416142,GRMZM2G145019,GRMZM2G173654
GO:0016192	vesicle-mediated transport	10 of 1173 in the list	184 of 15344 in the genome	1	GRMZM2G153274,GRMZM2G071166,GRMZM2G312091,GRMZM2G052619,GRMZM2G067313,GRMZM2G065012,GRMZM2G416142,GRMZM2G083317,GRMZM2G163826,GRMZM2G050556
GO:0048468	cell development	10 of 1173 in the list	184 of 15344 in the genome	1	GRMZM2G115762,GRMZM2G105253,GRMZM2G158679,AC185466.3_FG001,GRMZM2G171822,GRMZM2G461936,GRMZM2G016435,GRMZM2G163826,GRMZM2G082484,GRMZM2G030169
GO:0070838	divalent metal ion transport	3 of 1173 in the list	69 of 15344 in the genome	1	GRMZM2G064467,GRMZM2G074317,GRMZM2G144420
GO:0007017	microtubule-based process	7 of 1173 in the list	137 of 15344 in the genome	1	GRMZM2G164950,GRMZM2G059037,GRMZM2G451231,GRMZM2G093391,GRMZM2G334899,GRMZM2G160685,GRMZM2G432176
GO:0044238	primary metabolic process	571 of 1173 in the list	7750 of 15344 in the genome	1	GRMZM2G151887,GRMZM2G170035,GRMZM5G860235,GRMZM2G163141,GRMZM2G111998,GRMZM2G003138,GRMZM2G003190,GRMZM2G179024,GRMZM2G087612,GRMZM2G121565,GRMZM2G411771,GRMZM2G160687,GRMZM2G145651,GRMZM2G046024,GRMZM5G862663,GRMZM2G110201,GRMZM2G024104,GRMZM2G041463,GRMZM5G870253,GRMZM2G004161,GRMZM2G072506,GRMZM2G137788,GRMZM2G081554,GRMZM2G060216,GRMZM2G011746,GRMZM2G119175,EF517601.1_FG014,GRMZM5G828630,GRMZ…
GO:0072511	divalent inorganic cation transport	3 of 1173 in the list	70 of 15344 in the genome	1	GRMZM2G064467,GRMZM2G074317,GRMZM2G144420
GO:0043623	cellular protein complex assembly	5 of 1173 in the list	105 of 15344 in the genome	1	GRMZM2G085670,GRMZM2G334899,GRMZM2G407837,GRMZM2G109244,GRMZM2G033198
GO:0009987	cellular process	737 of 1173 in the list	9917 of 15344 in the genome	1	GRMZM2G151887,GRMZM2G170035,GRMZM2G163141,GRMZM2G003138,GRMZM2G042712,GRMZM2G003190,GRMZM2G179024,GRMZM2G154752,GRMZM2G332423,GRMZM2G121565,GRMZM2G411771,GRMZM2G160687,GRMZM2G111906,GRMZM2G046024,GRMZM5G862663,GRMZM2G110201,GRMZM2G024104,GRMZM2G041463,GRMZM5G870253,GRMZM2G004161,GRMZM2G072506,GRMZM2G137788,GRMZM2G081554,GRMZM2G060216,GRMZM2G011746,GRMZM2G119175,EF517601.1_FG014,GRMZM5G845021,GRMZ…
GO:0007389	pattern specification process	3 of 1173 in the list	71 of 15344 in the genome	1	GRMZM2G074543,GRMZM2G474798,GRMZM2G037286
GO:0019219	regulation of nucleobase-containing compound metabolic process	8 of 1173 in the list	156 of 15344 in the genome	1	GRMZM2G090480,GRMZM2G051050,AC191534.3_FG003,GRMZM2G551472,GRMZM2G000818,GRMZM2G092129,GRMZM2G010941,GRMZM2G122935
GO:0051171	regulation of nitrogen compound metabolic process	8 of 1173 in the list	156 of 15344 in the genome	1	GRMZM2G090480,GRMZM2G051050,AC191534.3_FG003,GRMZM2G551472,GRMZM2G000818,GRMZM2G092129,GRMZM2G010941,GRMZM2G122935
GO:0065007	biological regulation	109 of 1173 in the list	1602 of 15344 in the genome	1	AC210976.4_FG008,GRMZM2G441144,GRMZM2G460861,GRMZM2G365162,GRMZM5G853245,GRMZM2G057820,GRMZM2G089361,GRMZM2G042712,GRMZM2G137779,GRMZM2G105539,GRMZM2G179024,GRMZM2G098643,GRMZM2G025611,GRMZM2G148060,GRMZM2G372877,GRMZM2G125669,GRMZM2G092129,GRMZM2G010941,GRMZM2G464523,GRMZM2G432642,GRMZM2G324669,GRMZM2G042920,GRMZM2G110201,GRMZM2G014844,GRMZM2G004161,GRMZM2G171822,GRMZM2G015361,GRMZM2G001304,GRMZ…
GO:0006355	regulation of transcription, DNA-dependent	5 of 1173 in the list	107 of 15344 in the genome	1	GRMZM2G090480,AC191534.3_FG003,GRMZM2G551472,GRMZM2G000818,GRMZM2G092129
GO:0051252	regulation of RNA metabolic process	5 of 1173 in the list	107 of 15344 in the genome	1	GRMZM2G090480,AC191534.3_FG003,GRMZM2G551472,GRMZM2G000818,GRMZM2G092129
GO:2001141	regulation of RNA biosynthetic process	5 of 1173 in the list	107 of 15344 in the genome	1	GRMZM2G090480,AC191534.3_FG003,GRMZM2G551472,GRMZM2G000818,GRMZM2G092129
GO:0042254	ribosome biogenesis	3 of 1173 in the list	72 of 15344 in the genome	1	GRMZM2G158024,GRMZM2G323838,GRMZM2G005308
GO:0034641	cellular nitrogen compound metabolic process	219 of 1173 in the list	3105 of 15344 in the genome	1	GRMZM2G151887,GRMZM2G044247,GRMZM2G025867,GRMZM2G049549,GRMZM2G047384,GRMZM2G136369,GRMZM2G089361,GRMZM2G078116,GRMZM2G054332,GRMZM2G002652,GRMZM2G416667,GRMZM2G425249,GRMZM2G032977,GRMZM2G179024,GRMZM2G472945,GRMZM2G147268,GRMZM2G003411,GRMZM2G088028,GRMZM2G177812,GRMZM2G143139,GRMZM2G160687,GRMZM2G073351,GRMZM2G464523,GRMZM2G104516,GRMZM2G032218,GRMZM2G152774,GRMZM2G012262,GRMZM2G046024,AC23386…
GO:0080090	regulation of primary metabolic process	9 of 1173 in the list	176 of 15344 in the genome	1	GRMZM2G090480,GRMZM2G051050,GRMZM5G845021,AC191534.3_FG003,GRMZM2G551472,GRMZM2G000818,GRMZM2G092129,GRMZM2G010941,GRMZM2G122935
GO:0007166	cell surface receptor signaling pathway	2 of 1173 in the list	55 of 15344 in the genome	1	GRMZM2G432642,GRMZM2G148702
GO:0022414	reproductive process	41 of 1173 in the list	660 of 15344 in the genome	1	GRMZM2G032132,GRMZM2G107945,GRMZM2G416667,GRMZM2G102218,GRMZM2G075255,GRMZM2G123089,GRMZM2G082855,GRMZM2G332423,AC185466.3_FG001,GRMZM2G136960,GRMZM2G065276,GRMZM2G019567,GRMZM5G871520,GRMZM2G010669,GRMZM2G160687,GRMZM2G125424,GRMZM2G461936,GRMZM2G111906,GRMZM2G072529,GRMZM5G857087,GRMZM2G082362,GRMZM2G339379,GRMZM2G049422,GRMZM2G088309,GRMZM2G171822,GRMZM2G380177,GRMZM2G080355,GRMZM2G059037,GRMZ…
GO:0035556	intracellular signal transduction	7 of 1173 in the list	146 of 15344 in the genome	1	GRMZM2G416142,GRMZM2G158024,GRMZM2G015361,GRMZM2G024693,GRMZM2G372877,GRMZM2G179090,GRMZM2G020544
GO:0006461	protein complex assembly	5 of 1173 in the list	112 of 15344 in the genome	1	GRMZM2G085670,GRMZM2G334899,GRMZM2G407837,GRMZM2G109244,GRMZM2G033198
GO:0016569	covalent chromatin modification	4 of 1173 in the list	95 of 15344 in the genome	1	AC191534.3_FG003,GRMZM2G339379,GRMZM2G054380,GRMZM2G461936
GO:0048583	regulation of response to stimulus	4 of 1173 in the list	95 of 15344 in the genome	1	GRMZM2G080507,GRMZM2G051050,GRMZM2G010941,GRMZM2G122935
GO:0034220	ion transmembrane transport	5 of 1173 in the list	113 of 15344 in the genome	1	GRMZM2G084486,GRMZM2G036916,GRMZM2G329636,GRMZM2G146760,GRMZM2G005040
GO:0070271	protein complex biogenesis	5 of 1173 in the list	113 of 15344 in the genome	1	GRMZM2G085670,GRMZM2G334899,GRMZM2G407837,GRMZM2G109244,GRMZM2G033198
GO:0071822	protein complex subunit organization	5 of 1173 in the list	114 of 15344 in the genome	1	GRMZM2G085670,GRMZM2G334899,GRMZM2G407837,GRMZM2G109244,GRMZM2G033198
GO:0070646	protein modification by small protein removal	2 of 1173 in the list	58 of 15344 in the genome	1	GRMZM2G085670,GRMZM2G028733
GO:0065008	regulation of biological quality	25 of 1173 in the list	430 of 15344 in the genome	1	GRMZM2G441144,GRMZM2G171822,GRMZM2G057820,GRMZM2G005024,GRMZM2G059037,GRMZM2G024073,GRMZM2G105539,GRMZM5G888196,GRMZM2G381709,GRMZM2G019746,GRMZM2G025611,GRMZM2G148060,GRMZM2G023711,GRMZM2G037286,GRMZM2G019567,GRMZM2G033198,GRMZM2G091481,GRMZM2G461936,GRMZM2G125424,AC183888.4_FG006,GRMZM2G033829,GRMZM2G474798,GRMZM2G464523,GRMZM2G030125,GRMZM2G329047
GO:0034622	cellular macromolecular complex assembly	5 of 1173 in the list	115 of 15344 in the genome	1	GRMZM2G085670,GRMZM2G334899,GRMZM2G407837,GRMZM2G109244,GRMZM2G033198
GO:0071844	cellular component assembly at cellular level	6 of 1173 in the list	133 of 15344 in the genome	1	GRMZM2G085670,GRMZM5G830329,GRMZM2G334899,GRMZM2G407837,GRMZM2G109244,GRMZM2G033198
GO:0009059	macromolecule biosynthetic process	107 of 1173 in the list	1605 of 15344 in the genome	1	GRMZM2G129777,GRMZM2G093020,GRMZM2G438260,GRMZM2G100858,GRMZM2G161666,GRMZM2G136369,GRMZM2G089361,GRMZM2G137779,GRMZM2G425249,GRMZM2G041636,GRMZM2G179024,GRMZM2G472945,GRMZM2G094352,GRMZM2G034113,GRMZM5G809195,GRMZM2G160687,GRMZM2G180947,GRMZM2G014303,GRMZM2G104516,GRMZM2G012262,GRMZM2G130442,GRMZM2G042920,GRMZM2G097059,GRMZM2G078412,GRMZM2G122296,GRMZM2G349996,GRMZM2G404367,GRMZM2G076896,GRMZM5G…
GO:0044249	cellular biosynthetic process	163 of 1173 in the list	2377 of 15344 in the genome	1	GRMZM2G044247,GRMZM2G100858,GRMZM2G136369,GRMZM2G089361,GRMZM2G100976,GRMZM2G002652,GRMZM2G416667,GRMZM2G137779,GRMZM2G425249,GRMZM2G179024,GRMZM2G472945,GRMZM5G809195,GRMZM2G088028,GRMZM2G160687,GRMZM2G073351,GRMZM2G104516,GRMZM2G012262,AC233865.1_FG004,GRMZM5G862663,GRMZM2G042920,GRMZM2G097059,GRMZM2G076896,GRMZM2G174834,GRMZM2G004161,GRMZM5G808624,GRMZM2G089995,GRMZM2G069596,GRMZM2G081554,GRMZ…
GO:0055085	transmembrane transport	6 of 1173 in the list	134 of 15344 in the genome	1	GRMZM2G084486,GRMZM2G081105,GRMZM2G036916,GRMZM2G329636,GRMZM2G146760,GRMZM2G005040
GO:0034645	cellular macromolecule biosynthetic process	106 of 1173 in the list	1594 of 15344 in the genome	1	GRMZM2G129777,GRMZM2G093020,GRMZM2G438260,GRMZM2G100858,GRMZM2G161666,GRMZM2G136369,GRMZM2G089361,GRMZM2G137779,GRMZM2G425249,GRMZM2G041636,GRMZM2G179024,GRMZM2G472945,GRMZM2G094352,GRMZM2G034113,GRMZM5G809195,GRMZM2G160687,GRMZM2G180947,GRMZM2G014303,GRMZM2G104516,GRMZM2G012262,GRMZM2G130442,GRMZM2G042920,GRMZM2G097059,GRMZM2G078412,GRMZM2G122296,GRMZM2G349996,GRMZM2G404367,GRMZM2G076896,GRMZM5G…
GO:0048856	anatomical structure development	51 of 1173 in the list	819 of 15344 in the genome	1	GRMZM2G115762,GRMZM2G472903,GRMZM2G158679,AC210976.4_FG008,GRMZM5G853245,GRMZM2G032132,GRMZM2G089361,GRMZM2G107945,GRMZM2G166445,GRMZM2G096106,GRMZM2G438386,GRMZM2G137779,GRMZM2G102218,GRMZM2G030169,GRMZM2G098643,GRMZM2G082855,GRMZM2G316840,AC185466.3_FG001,GRMZM5G859099,GRMZM2G065276,GRMZM2G019567,GRMZM5G871520,GRMZM2G010669,GRMZM2G160687,GRMZM2G125424,GRMZM2G461936,GRMZM2G016435,AC233865.1_FG00…
GO:0010556	regulation of macromolecule biosynthetic process	5 of 1173 in the list	118 of 15344 in the genome	1	GRMZM2G090480,AC191534.3_FG003,GRMZM2G551472,GRMZM2G000818,GRMZM2G092129
GO:2000112	regulation of cellular macromolecule biosynthetic process	5 of 1173 in the list	118 of 15344 in the genome	1	GRMZM2G090480,AC191534.3_FG003,GRMZM2G551472,GRMZM2G000818,GRMZM2G092129
GO:0006807	nitrogen compound metabolic process	223 of 1173 in the list	3203 of 15344 in the genome	1	GRMZM2G151887,GRMZM2G044247,GRMZM2G025867,GRMZM2G049549,GRMZM2G047384,GRMZM2G136369,GRMZM2G089361,GRMZM2G078116,GRMZM2G054332,GRMZM2G002652,GRMZM2G416667,GRMZM2G425249,GRMZM2G032977,GRMZM2G179024,GRMZM2G472945,GRMZM2G147268,GRMZM2G003411,GRMZM2G088028,GRMZM2G177812,GRMZM2G143139,GRMZM2G160687,GRMZM2G073351,GRMZM2G464523,GRMZM2G104516,GRMZM2G032218,GRMZM2G152774,GRMZM2G012262,GRMZM2G046024,AC23386…
GO:0009142	nucleoside triphosphate biosynthetic process	8 of 1173 in the list	171 of 15344 in the genome	1	GRMZM2G304362,GRMZM2G092533,GRMZM2G080423,GRMZM2G000264,GRMZM2G144420,GRMZM5G833747,GRMZM2G329636,GRMZM5G862663
GO:0006730	one-carbon metabolic process	14 of 1173 in the list	269 of 15344 in the genome	1	GRMZM2G080507,GRMZM2G078033,GRMZM2G077404,GRMZM2G068179,GRMZM2G124799,GRMZM2G076169,GRMZM5G836683,GRMZM2G063438,GRMZM2G147491,GRMZM2G567452,AC209626.2_FG013,GRMZM2G077486,GRMZM2G091774,GRMZM2G122296
GO:0009889	regulation of biosynthetic process	5 of 1173 in the list	120 of 15344 in the genome	1	GRMZM2G090480,AC191534.3_FG003,GRMZM2G551472,GRMZM2G000818,GRMZM2G092129
GO:0031326	regulation of cellular biosynthetic process	5 of 1173 in the list	120 of 15344 in the genome	1	GRMZM2G090480,AC191534.3_FG003,GRMZM2G551472,GRMZM2G000818,GRMZM2G092129
GO:0009058	biosynthetic process	165 of 1173 in the list	2422 of 15344 in the genome	1	GRMZM2G044247,GRMZM2G100858,GRMZM2G136369,GRMZM2G089361,GRMZM2G100976,GRMZM2G002652,GRMZM2G416667,GRMZM2G137779,GRMZM2G425249,GRMZM2G179024,GRMZM2G472945,GRMZM5G809195,GRMZM2G088028,GRMZM2G160687,GRMZM2G073351,GRMZM2G104516,GRMZM2G012262,AC233865.1_FG004,GRMZM5G862663,GRMZM2G042920,GRMZM2G097059,GRMZM2G076896,GRMZM2G174834,GRMZM2G004161,GRMZM5G808624,GRMZM2G089995,GRMZM2G069596,GRMZM2G081554,GRMZ…
GO:0071704	organic substance metabolic process	2 of 1173 in the list	64 of 15344 in the genome	1	GRMZM2G072529,GRMZM2G332423
GO:0032989	cellular component morphogenesis	12 of 1173 in the list	241 of 15344 in the genome	1	GRMZM2G105253,GRMZM2G158679,AC185466.3_FG001,GRMZM2G339379,GRMZM2G432722,GRMZM2G171822,GRMZM2G052619,GRMZM5G830329,GRMZM2G163826,GRMZM2G438386,GRMZM2G137779,GRMZM2G096228
GO:0000902	cell morphogenesis	11 of 1173 in the list	226 of 15344 in the genome	1	GRMZM2G105253,GRMZM2G158679,AC185466.3_FG001,GRMZM2G339379,GRMZM2G432722,GRMZM2G171822,GRMZM2G052619,GRMZM2G163826,GRMZM2G438386,GRMZM2G137779,GRMZM2G096228
GO:0042592	homeostatic process	14 of 1173 in the list	277 of 15344 in the genome	1	GRMZM2G025611,GRMZM2G148060,GRMZM2G441144,GRMZM2G023711,GRMZM2G033198,GRMZM2G091481,GRMZM2G057820,AC183888.4_FG006,GRMZM2G024073,GRMZM2G033829,GRMZM2G464523,GRMZM2G105539,GRMZM2G381709,GRMZM5G888196
GO:0016070	RNA metabolic process	98 of 1173 in the list	1507 of 15344 in the genome	1	GRMZM2G151887,GRMZM2G129777,GRMZM2G093020,GRMZM2G438260,GRMZM2G161666,GRMZM2G136369,GRMZM2G089361,GRMZM2G425249,GRMZM2G041636,GRMZM2G179024,GRMZM2G472945,GRMZM2G094352,GRMZM2G034113,GRMZM2G160687,GRMZM2G180947,GRMZM2G014303,GRMZM2G104516,GRMZM2G012262,GRMZM2G130442,GRMZM2G042920,GRMZM2G034709,GRMZM2G097059,GRMZM2G078412,GRMZM2G076896,GRMZM5G857087,GRMZM2G101383,GRMZM2G174834,GRMZM2G004161,GRMZM2G…
GO:0022607	cellular component assembly	6 of 1173 in the list	144 of 15344 in the genome	1	GRMZM2G085670,GRMZM5G830329,GRMZM2G334899,GRMZM2G407837,GRMZM2G109244,GRMZM2G033198
GO:0065003	macromolecular complex assembly	5 of 1173 in the list	126 of 15344 in the genome	1	GRMZM2G085670,GRMZM2G334899,GRMZM2G407837,GRMZM2G109244,GRMZM2G033198
GO:0034621	cellular macromolecular complex subunit organization	11 of 1173 in the list	230 of 15344 in the genome	1	GRMZM2G085670,GRMZM2G149178,GRMZM2G073275,GRMZM2G334899,GRMZM2G181153,GRMZM2G407837,GRMZM2G033198,GRMZM2G448458,GRMZM2G355773,GRMZM2G109244,GRMZM2G447984
GO:0019222	regulation of metabolic process	17 of 1173 in the list	330 of 15344 in the genome	1	GRMZM2G474575,GRMZM2G004161,GRMZM2G122935,GRMZM2G051050,GRMZM2G090480,GRMZM2G551472,AC191534.3_FG003,GRMZM5G845021,GRMZM5G892991,GRMZM2G000818,GRMZM2G171912,GRMZM2G373527,GRMZM2G092129,GRMZM2G461936,GRMZM2G010941,GRMZM2G384293,GRMZM2G329047
GO:0009145	purine nucleoside triphosphate biosynthetic process	7 of 1173 in the list	165 of 15344 in the genome	1	GRMZM2G092533,GRMZM5G833747,GRMZM2G080423,GRMZM2G000264,GRMZM2G329636,GRMZM5G862663,GRMZM2G144420
GO:0009206	purine ribonucleoside triphosphate biosynthetic process	7 of 1173 in the list	165 of 15344 in the genome	1	GRMZM2G092533,GRMZM5G833747,GRMZM2G080423,GRMZM2G000264,GRMZM2G329636,GRMZM5G862663,GRMZM2G144420
GO:0000904	cell morphogenesis involved in differentiation	5 of 1173 in the list	129 of 15344 in the genome	1	GRMZM2G105253,GRMZM2G158679,AC185466.3_FG001,GRMZM2G163826,GRMZM2G171822
GO:0009201	ribonucleoside triphosphate biosynthetic process	7 of 1173 in the list	166 of 15344 in the genome	1	GRMZM2G092533,GRMZM5G833747,GRMZM2G080423,GRMZM2G000264,GRMZM2G329636,GRMZM5G862663,GRMZM2G144420
GO:0003006	developmental process involved in reproduction	31 of 1173 in the list	550 of 15344 in the genome	1	GRMZM2G072529,GRMZM5G857087,GRMZM2G082362,GRMZM2G339379,GRMZM2G088309,GRMZM2G171822,GRMZM2G380177,GRMZM2G080355,GRMZM2G032132,GRMZM2G001304,GRMZM2G107945,GRMZM2G058441,GRMZM2G416667,GRMZM2G102218,GRMZM2G447447,GRMZM2G075255,GRMZM2G082855,GRMZM2G074543,GRMZM2G332423,GRMZM2G108737,GRMZM2G136960,GRMZM2G065276,GRMZM5G890224,GRMZM2G019567,GRMZM5G871520,GRMZM2G010669,GRMZM2G160687,GRMZM2G125424,GRMZM2G…
GO:0009653	anatomical structure morphogenesis	22 of 1173 in the list	412 of 15344 in the genome	1	GRMZM5G857087,GRMZM2G158679,GRMZM2G339379,GRMZM2G171822,GRMZM2G025989,GRMZM2G032132,GRMZM2G089361,GRMZM2G096106,GRMZM2G163826,GRMZM2G438386,GRMZM2G137779,GRMZM2G105253,GRMZM2G082855,AC185466.3_FG001,GRMZM2G432722,GRMZM5G871520,GRMZM2G160687,GRMZM2G052619,GRMZM2G010669,GRMZM2G461936,GRMZM5G830329,GRMZM2G096228
GO:0016570	histone modification	3 of 1173 in the list	92 of 15344 in the genome	1	GRMZM2G339379,GRMZM2G054380,GRMZM2G461936
GO:0006396	RNA processing	10 of 1173 in the list	220 of 15344 in the genome	1	GRMZM2G151887,GRMZM5G892991,GRMZM5G851769,GRMZM2G030148,GRMZM2G129783,GRMZM2G089222,GRMZM2G034709,GRMZM2G034651,GRMZM2G078412,GRMZM5G802566
GO:0090304	nucleic acid metabolic process	127 of 1173 in the list	1943 of 15344 in the genome	1	GRMZM2G151887,GRMZM2G129777,GRMZM2G093020,GRMZM2G438260,GRMZM2G049549,GRMZM2G112968,GRMZM2G161666,GRMZM2G047384,GRMZM2G136369,GRMZM2G089361,GRMZM2G425249,GRMZM2G032977,GRMZM2G041636,GRMZM2G179024,GRMZM2G472945,GRMZM2G094352,GRMZM2G034113,GRMZM2G160687,GRMZM2G157817,GRMZM2G180947,GRMZM2G014303,GRMZM2G464523,GRMZM2G104516,GRMZM2G012262,GRMZM2G021674,GRMZM2G130442,GRMZM2G042920,GRMZM2G034709,GRMZM2G…
GO:0072522	purine-containing compound biosynthetic process	9 of 1173 in the list	207 of 15344 in the genome	1	GRMZM2G092533,GRMZM2G080423,GRMZM2G000264,GRMZM2G144420,GRMZM5G833747,GRMZM2G329636,GRMZM2G170101,GRMZM2G416667,GRMZM5G862663
GO:0016568	chromatin modification	4 of 1173 in the list	116 of 15344 in the genome	1	AC191534.3_FG003,GRMZM2G339379,GRMZM2G054380,GRMZM2G461936
GO:0034654	nucleobase-containing compound biosynthetic process	11 of 1173 in the list	243 of 15344 in the genome	1	GRMZM2G304362,GRMZM2G092533,GRMZM2G080423,GRMZM2G000264,GRMZM2G144420,GRMZM2G080380,GRMZM5G833747,GRMZM2G329636,GRMZM2G170101,GRMZM2G416667,GRMZM5G862663
GO:0043933	macromolecular complex subunit organization	11 of 1173 in the list	243 of 15344 in the genome	1	GRMZM2G085670,GRMZM2G149178,GRMZM2G073275,GRMZM2G334899,GRMZM2G181153,GRMZM2G407837,GRMZM2G033198,GRMZM2G448458,GRMZM2G355773,GRMZM2G109244,GRMZM2G447984
GO:0032502	developmental process	89 of 1173 in the list	1414 of 15344 in the genome	1	AC210976.4_FG008,GRMZM5G853245,GRMZM2G089361,GRMZM2G166445,GRMZM2G096106,GRMZM2G416667,GRMZM2G137779,GRMZM2G030169,GRMZM2G098643,GRMZM2G075255,GRMZM2G332423,GRMZM2G372877,GRMZM2G142873,GRMZM5G871520,GRMZM2G160687,GRMZM2G111906,GRMZM2G016435,AC233865.1_FG004,GRMZM2G042920,GRMZM2G072529,GRMZM5G857087,GRMZM2G004161,GRMZM2G072506,GRMZM2G171822,GRMZM2G380177,GRMZM2G025989,GRMZM2G080355,GRMZM2G001304,G…
GO:0008213	protein alkylation	2 of 1173 in the list	76 of 15344 in the genome	1	GRMZM2G077486,GRMZM2G054380
GO:0019725	cellular homeostasis	10 of 1173 in the list	228 of 15344 in the genome	1	GRMZM2G025611,GRMZM2G441144,GRMZM2G023711,GRMZM2G033198,GRMZM2G091481,GRMZM2G057820,GRMZM2G024073,AC183888.4_FG006,GRMZM2G033829,GRMZM2G105539
GO:0006164	purine nucleotide biosynthetic process	8 of 1173 in the list	194 of 15344 in the genome	1	GRMZM2G092533,GRMZM2G080423,GRMZM2G000264,GRMZM2G144420,GRMZM5G833747,GRMZM2G329636,GRMZM5G862663,GRMZM2G416667
GO:0043094	cellular metabolic compound salvage	2 of 1173 in the list	77 of 15344 in the genome	1	GRMZM2G170101,GRMZM2G018786
GO:0060255	regulation of macromolecule metabolic process	9 of 1173 in the list	212 of 15344 in the genome	1	GRMZM2G090480,AC191534.3_FG003,GRMZM2G551472,GRMZM2G000818,GRMZM5G892991,GRMZM2G461936,GRMZM2G092129,GRMZM2G384293,GRMZM2G329047
GO:0033036	macromolecule localization	27 of 1173 in the list	506 of 15344 in the genome	1	GRMZM2G134182,GRMZM2G164440,GRMZM2G151299,GRMZM2G018484,GRMZM2G429000,GRMZM2G071166,GRMZM2G123503,GRMZM2G059037,GRMZM2G084491,GRMZM2G015361,GRMZM2G326272,GRMZM2G096106,GRMZM2G079668,GRMZM2G111713,GRMZM2G047362,GRMZM2G092533,GRMZM2G170798,GRMZM2G360626,GRMZM2G037286,AC193324.3_FG002,GRMZM2G113093,GRMZM2G387360,GRMZM2G166753,GRMZM2G126397,GRMZM2G010868,GRMZM2G046024,GRMZM2G173654
GO:0044248	cellular catabolic process	38 of 1173 in the list	678 of 15344 in the genome	1	GRMZM2G099666,GRMZM2G132903,GRMZM2G107945,GRMZM2G118409,GRMZM2G054332,GRMZM2G003411,GRMZM2G177812,GRMZM2G143139,GRMZM2G091478,GRMZM2G028733,GRMZM2G125424,GRMZM2G032218,GRMZM2G046024,AC233865.1_FG004,GRMZM2G110201,GRMZM2G035417,GRMZM2G124353,GRMZM2G086730,GRMZM5G870253,GRMZM2G004748,GRMZM2G157564,GRMZM2G380177,GRMZM2G138176,GRMZM2G333183,GRMZM2G158024,GRMZM2G450498,GRMZM2G085236,GRMZM2G000264,GRMZ…
GO:0009152	purine ribonucleotide biosynthetic process	7 of 1173 in the list	181 of 15344 in the genome	1	GRMZM2G092533,GRMZM5G833747,GRMZM2G080423,GRMZM2G000264,GRMZM2G329636,GRMZM5G862663,GRMZM2G144420
GO:0009451	RNA modification	2 of 1173 in the list	81 of 15344 in the genome	1	GRMZM2G151887,GRMZM2G101383
GO:0048519	negative regulation of biological process	3 of 1173 in the list	104 of 15344 in the genome	1	AC191534.3_FG003,GRMZM5G892991,GRMZM2G461936
GO:0006139	nucleobase-containing compound metabolic process	170 of 1173 in the list	2578 of 15344 in the genome	1	GRMZM2G151887,GRMZM2G049549,GRMZM2G047384,GRMZM2G136369,GRMZM2G089361,GRMZM2G078116,GRMZM2G054332,GRMZM2G416667,GRMZM2G425249,GRMZM2G032977,GRMZM2G179024,GRMZM2G472945,GRMZM2G003411,GRMZM2G177812,GRMZM2G143139,GRMZM2G160687,GRMZM2G464523,GRMZM2G104516,GRMZM2G032218,GRMZM2G012262,GRMZM2G046024,GRMZM5G862663,GRMZM2G042920,GRMZM2G034709,GRMZM2G097059,GRMZM2G076896,GRMZM2G050984,GRMZM2G141814,GRMZM2G…
GO:0010468	regulation of gene expression	8 of 1173 in the list	203 of 15344 in the genome	1	GRMZM2G090480,AC191534.3_FG003,GRMZM2G551472,GRMZM2G329047,GRMZM2G000818,GRMZM5G892991,GRMZM2G461936,GRMZM2G092129
GO:0043414	macromolecule methylation	2 of 1173 in the list	84 of 15344 in the genome	1	AC191534.3_FG003,GRMZM2G054380
GO:0051276	chromosome organization	12 of 1173 in the list	275 of 15344 in the genome	1	AC191534.3_FG003,GRMZM2G339379,GRMZM2G149178,GRMZM2G073275,GRMZM2G181153,GRMZM2G054380,GRMZM2G461936,GRMZM2G059037,GRMZM2G464523,GRMZM2G448458,GRMZM2G355773,GRMZM2G447984
GO:0009260	ribonucleotide biosynthetic process	7 of 1173 in the list	190 of 15344 in the genome	1	GRMZM2G092533,GRMZM5G833747,GRMZM2G080423,GRMZM2G000264,GRMZM2G329636,GRMZM5G862663,GRMZM2G144420
GO:0006818	hydrogen transport	3 of 1173 in the list	110 of 15344 in the genome	1	GRMZM2G080423,GRMZM2G329636,GRMZM5G862663
GO:0009165	nucleotide biosynthetic process	9 of 1173 in the list	227 of 15344 in the genome	1	GRMZM2G304362,GRMZM2G092533,GRMZM2G080423,GRMZM2G000264,GRMZM2G144420,GRMZM5G833747,GRMZM2G329636,GRMZM2G416667,GRMZM5G862663
GO:0032259	methylation	2 of 1173 in the list	89 of 15344 in the genome	1	AC191534.3_FG003,GRMZM2G054380
GO:0006325	chromatin organization	10 of 1173 in the list	253 of 15344 in the genome	1	AC191534.3_FG003,GRMZM2G339379,GRMZM2G149178,GRMZM2G073275,GRMZM2G181153,GRMZM2G054380,GRMZM2G461936,GRMZM2G448458,GRMZM2G355773,GRMZM2G447984
GO:0008104	protein localization	16 of 1173 in the list	360 of 15344 in the genome	1	GRMZM2G134182,GRMZM2G151299,GRMZM2G018484,GRMZM2G071166,GRMZM2G123503,GRMZM2G059037,GRMZM2G015361,GRMZM2G326272,GRMZM2G079668,GRMZM2G111713,GRMZM2G047362,GRMZM2G170798,GRMZM2G037286,GRMZM2G113093,GRMZM2G166753,GRMZM2G173654
GO:0044267	cellular protein metabolic process	181 of 1173 in the list	2825 of 15344 in the genome	1	GRMZM2G170035,GRMZM2G049373,GRMZM2G100858,GRMZM2G429940,GRMZM2G165231,GRMZM2G163141,GRMZM2G461278,GRMZM2G122228,GRMZM2G431524,GRMZM2G010488,AC233953.1_FG004,GRMZM2G008783,GRMZM2G121565,GRMZM2G411771,GRMZM2G134162,GRMZM5G809195,GRMZM5G885710,GRMZM2G017164,GRMZM2G155593,GRMZM5G889036,GRMZM2G432642,AC233865.1_FG004,GRMZM2G071484,GRMZM2G122767,GRMZM2G041463,GRMZM2G072506,GRMZM2G123503,GRMZM2G170552,G…
GO:0071841	cellular component organization or biogenesis at cellular level	52 of 1173 in the list	960 of 15344 in the genome	1	GRMZM2G152419,GRMZM2G323838,AC204539.4_FG003,GRMZM2G149178,GRMZM2G457699,GRMZM2G368886,GRMZM2G448458,GRMZM2G100976,GRMZM2G147942,AC206642.4_FG001,AC191534.3_FG003,GRMZM2G022931,GRMZM2G142873,GRMZM2G407837,GRMZM2G461936,GRMZM2G135654,GRMZM2G109326,GRMZM2G464523,GRMZM2G005308,GRMZM2G050556,GRMZM2G069106,GRMZM2G110201,GRMZM2G179976,GRMZM2G339379,AC219190.3_FG002,AC155376.2_FG004,GRMZM2G052685,GRMZM2…
GO:0071840	cellular component organization or biogenesis	74 of 1173 in the list	1341 of 15344 in the genome	1	GRMZM2G100976,GRMZM2G137779,GRMZM2G142873,GRMZM2G407837,GRMZM2G135654,GRMZM2G464523,GRMZM2G005308,GRMZM2G050556,GRMZM2G110201,AC210013.4_FG017,GRMZM2G404367,AC155376.2_FG004,GRMZM2G171822,GRMZM2G001304,GRMZM2G024838,GRMZM2G025240,GRMZM2G159554,GRMZM2G004699,GRMZM2G105253,GRMZM2G158024,GRMZM2G073275,GRMZM2G432722,GRMZM2G318292,GRMZM2G003769,GRMZM2G174246,GRMZM2G109842,GRMZM2G181153,GRMZM2G025182,G…
GO:0015031	protein transport	12 of 1173 in the list	340 of 15344 in the genome	1	GRMZM2G134182,GRMZM2G151299,GRMZM2G018484,GRMZM2G071166,GRMZM2G113093,GRMZM2G015361,GRMZM2G326272,GRMZM2G166753,GRMZM2G079668,GRMZM2G111713,GRMZM2G047362,GRMZM2G173654
GO:0045184	establishment of protein localization	12 of 1173 in the list	340 of 15344 in the genome	1	GRMZM2G134182,GRMZM2G151299,GRMZM2G018484,GRMZM2G071166,GRMZM2G113093,GRMZM2G015361,GRMZM2G326272,GRMZM2G166753,GRMZM2G079668,GRMZM2G111713,GRMZM2G047362,GRMZM2G173654
GO:0006996	organelle organization	27 of 1173 in the list	607 of 15344 in the genome	1	GRMZM2G152419,AC204539.4_FG003,GRMZM2G339379,GRMZM2G149178,AC155376.2_FG004,GRMZM2G457699,GRMZM2G052685,GRMZM2G059037,GRMZM2G448458,GRMZM2G100976,GRMZM2G447984,AC191534.3_FG003,GRMZM2G073275,GRMZM2G003769,GRMZM2G174246,GRMZM2G142873,GRMZM2G181153,GRMZM2G109842,GRMZM2G052619,GRMZM2G461936,GRMZM2G054380,GRMZM2G464523,GRMZM2G384293,GRMZM2G050556,GRMZM2G069106,GRMZM2G355773,GRMZM2G110201
GO:0006399	tRNA metabolic process	2 of 1173 in the list	139 of 15344 in the genome	1	GRMZM5G821551,GRMZM5G802566
GO:0071842	cellular component organization at cellular level	33 of 1173 in the list	731 of 15344 in the genome	1	GRMZM2G152419,AC204539.4_FG003,GRMZM2G149178,GRMZM2G457699,GRMZM2G448458,GRMZM2G100976,AC191534.3_FG003,GRMZM2G142873,GRMZM2G407837,GRMZM2G461936,GRMZM2G464523,GRMZM2G069106,GRMZM2G050556,GRMZM2G110201,AC155376.2_FG004,GRMZM2G339379,GRMZM2G052685,GRMZM2G059037,GRMZM2G447984,GRMZM2G085670,GRMZM2G334899,GRMZM2G073275,GRMZM2G003769,GRMZM2G174246,GRMZM2G181153,GRMZM2G109842,GRMZM2G033198,GRMZM2G05261…
GO:0006412	translation	11 of 1173 in the list	344 of 15344 in the genome	1	GRMZM2G349996,GRMZM2G179976,GRMZM2G048131,GRMZM5G809195,GRMZM2G457699,GRMZM2G029038,GRMZM2G147614,GRMZM2G074742,GRMZM2G092165,GRMZM5G821551,GRMZM2G078412
GO:0006508	proteolysis	6 of 1173 in the list	242 of 15344 in the genome	1	GRMZM2G107945,GRMZM2G138176,GRMZM2G123503,GRMZM2G380177,GRMZM2G035417,GRMZM2G028733
GO:0044260	cellular macromolecule metabolic process	306 of 1173 in the list	4726 of 15344 in the genome	1	GRMZM2G151887,GRMZM2G170035,GRMZM2G429940,GRMZM2G163141,GRMZM2G047384,GRMZM2G136369,GRMZM2G089361,GRMZM2G122228,GRMZM2G425249,GRMZM2G431524,GRMZM2G179024,GRMZM2G010488,GRMZM2G472945,AC233953.1_FG004,GRMZM2G121565,GRMZM2G411771,GRMZM2G134162,GRMZM2G160687,GRMZM2G155593,GRMZM2G464523,GRMZM2G432642,GRMZM2G071484,GRMZM2G122767,GRMZM2G141814,GRMZM2G041463,GRMZM2G007659,GRMZM2G004161,GRMZM2G072506,GRMZ…
GO:0019538	protein metabolic process	206 of 1173 in the list	3342 of 15344 in the genome	1	GRMZM2G170035,GRMZM2G049373,GRMZM2G031613,GRMZM2G100858,GRMZM2G429940,GRMZM2G165231,GRMZM2G163141,GRMZM2G461278,GRMZM2G122228,GRMZM2G431524,GRMZM2G010488,GRMZM2G123940,AC233953.1_FG004,GRMZM2G008783,GRMZM2G121565,GRMZM2G411771,GRMZM2G134162,GRMZM5G809195,GRMZM5G885710,GRMZM2G017164,GRMZM2G155593,GRMZM5G889036,GRMZM2G432642,AC233865.1_FG004,GRMZM2G071484,GRMZM2G122767,GRMZM2G041463,GRMZM2G072506,G…
GO:0016043	cellular component organization	59 of 1173 in the list	1177 of 15344 in the genome	1	GRMZM2G152419,GRMZM2G158679,GRMZM5G831200,AC204539.4_FG003,GRMZM2G149178,GRMZM2G457699,GRMZM2G368886,GRMZM2G118409,GRMZM2G179696,GRMZM2G448458,GRMZM2G100976,GRMZM2G438386,GRMZM2G137779,GRMZM2G147942,AC191534.3_FG003,AC185466.3_FG001,GRMZM2G142873,GRMZM2G407837,GRMZM2G125424,GRMZM2G461936,GRMZM2G113815,GRMZM2G464523,GRMZM2G050556,GRMZM2G069106,GRMZM2G110201,AC210013.4_FG017,GRMZM2G404367,GRMZM2G33…
GO:0009057	macromolecule catabolic process	10 of 1173 in the list	337 of 15344 in the genome	1	GRMZM2G328171,GRMZM2G531230,GRMZM2G129540,GRMZM2G380177,GRMZM2G028733,GRMZM2G107945,GRMZM2G082032,GRMZM2G138176,GRMZM2G005633,GRMZM2G035417
GO:0019941	modification-dependent protein catabolic process	5 of 1173 in the list	235 of 15344 in the genome	1	GRMZM2G107945,GRMZM2G138176,GRMZM2G380177,GRMZM2G035417,GRMZM2G028733
GO:0043632	modification-dependent macromolecule catabolic process	5 of 1173 in the list	235 of 15344 in the genome	1	GRMZM2G107945,GRMZM2G138176,GRMZM2G380177,GRMZM2G035417,GRMZM2G028733
GO:0051603	proteolysis involved in cellular protein catabolic process	5 of 1173 in the list	236 of 15344 in the genome	1	GRMZM2G107945,GRMZM2G138176,GRMZM2G380177,GRMZM2G035417,GRMZM2G028733
GO:0034660	ncRNA metabolic process	2 of 1173 in the list	163 of 15344 in the genome	1	GRMZM5G821551,GRMZM5G802566
GO:0030163	protein catabolic process	5 of 1173 in the list	249 of 15344 in the genome	1	GRMZM2G107945,GRMZM2G138176,GRMZM2G380177,GRMZM2G035417,GRMZM2G028733
GO:0044257	cellular protein catabolic process	5 of 1173 in the list	249 of 15344 in the genome	1	GRMZM2G107945,GRMZM2G138176,GRMZM2G380177,GRMZM2G035417,GRMZM2G028733
GO:0010467	gene expression	144 of 1173 in the list	2512 of 15344 in the genome	1	GRMZM2G151887,GRMZM2G079915,GRMZM2G136369,GRMZM2G089361,GRMZM2G425249,GRMZM2G179024,GRMZM2G472945,GRMZM2G469061,GRMZM5G809195,GRMZM2G160687,GRMZM2G135654,GRMZM2G104516,GRMZM2G012262,GRMZM2G042920,GRMZM2G034709,GRMZM2G097059,GRMZM2G076896,GRMZM2G084739,GRMZM2G174834,GRMZM2G004161,GRMZM2G089995,GRMZM2G079440,GRMZM2G060216,GRMZM2G159397,GRMZM2G305362,GRMZM2G159554,GRMZM2G052279,GRMZM2G040349,GRMZM2G…
GO:0044265	cellular macromolecule catabolic process	5 of 1173 in the list	267 of 15344 in the genome	1	GRMZM2G107945,GRMZM2G138176,GRMZM2G380177,GRMZM2G035417,GRMZM2G028733
GO:0043170	macromolecule metabolic process	387 of 1173 in the list	6219 of 15344 in the genome	1	GRMZM2G151887,GRMZM2G170035,GRMZM2G031613,GRMZM2G429940,GRMZM2G163141,GRMZM2G047384,GRMZM2G136369,GRMZM2G089361,GRMZM2G122228,GRMZM2G425249,GRMZM2G431524,GRMZM2G179024,GRMZM2G010488,GRMZM2G123940,GRMZM2G472945,AC233953.1_FG004,GRMZM2G121565,GRMZM2G411771,GRMZM2G134162,GRMZM2G160687,GRMZM2G155593,GRMZM2G464523,GRMZM2G432642,GRMZM2G071484,GRMZM2G122767,GRMZM2G328171,GRMZM2G141814,GRMZM2G041463,GRMZ…

## Sheet: Control-VS-ABA_C
GO:0044427	chromosomal part	83 of 4587 in the list	164 of 18055 in the genome	6.35e-10	GRMZM2G112072,GRMZM2G084195,GRMZM2G133952,GRMZM2G080274,GRMZM2G451254,GRMZM2G010342,GRMZM2G442555,GRMZM2G121221,GRMZM2G130079,GRMZM2G301399,GRMZM2G003306,GRMZM2G304575,GRMZM2G141258,GRMZM2G401147,GRMZM2G072855,GRMZM2G409865,GRMZM2G079089,GRMZM2G457381,GRMZM2G401581,GRMZM2G181158,GRMZM2G044126,GRMZM2G305046,GRMZM2G106133,GRMZM2G087817,GRMZM2G461447,GRMZM2G181497,GRMZM2G056231,GRMZM2G063896,GRMZM2G…
GO:0005694	chromosome	97 of 4587 in the list	207 of 18055 in the genome	3.32e-09	GRMZM2G112072,GRMZM2G361501,GRMZM2G122116,GRMZM2G084195,GRMZM2G133952,GRMZM2G080274,GRMZM2G451254,GRMZM5G818058,GRMZM2G010342,GRMZM2G442555,GRMZM2G121221,GRMZM2G130079,GRMZM2G301399,GRMZM2G003306,GRMZM2G304575,GRMZM2G141258,GRMZM2G401147,GRMZM2G074818,GRMZM2G072855,GRMZM2G156937,GRMZM2G409865,GRMZM2G079089,GRMZM2G457381,GRMZM2G401581,GRMZM2G181158,GRMZM2G044126,GRMZM2G305046,GRMZM2G087817,GRMZM2G…
GO:0000785	chromatin	60 of 4587 in the list	108 of 18055 in the genome	4.42e-09	AC212565.3_FG001,GRMZM2G158526,GRMZM2G041381,GRMZM2G008456,GRMZM2G149178,GRMZM2G376957,GRMZM2G084195,GRMZM2G448458,AC196961.2_FG003,GRMZM5G873455,GRMZM2G133952,GRMZM2G080274,GRMZM2G451254,GRMZM2G149923,GRMZM2G332838,GRMZM2G442555,GRMZM2G121221,GRMZM2G130079,GRMZM2G078314,GRMZM2G461936,GRMZM2G003306,GRMZM2G304575,GRMZM2G401147,GRMZM2G072855,GRMZM2G046841,GRMZM2G009544,GRMZM2G047813,GRMZM2G109448,G…
GO:0009536	plastid	686 of 4587 in the list	2356 of 18055 in the genome	0.00125	GRMZM2G124321,GRMZM5G877708,GRMZM2G305851,GRMZM2G042253,GRMZM2G373420,GRMZM2G153476,GRMZM2G039982,GRMZM2G154549,GRMZM2G024563,GRMZM2G175867,GRMZM2G084195,GRMZM2G091383,GRMZM2G003190,GRMZM2G342895,GRMZM2G090718,GRMZM2G027021,GRMZM2G065665,GRMZM2G063592,GRMZM2G469277,GRMZM2G161306,GRMZM2G032878,GRMZM5G862663,GRMZM2G110201,GRMZM2G024104,GRMZM2G161506,GRMZM2G179045,GRMZM2G145850,GRMZM2G353147,GRMZM2G…
GO:0043228	non-membrane-bounded organelle	225 of 4587 in the list	701 of 18055 in the genome	0.00576	GRMZM2G470438,GRMZM2G361501,GRMZM5G836567,GRMZM2G321750,GRMZM2G176047,GRMZM2G084195,GRMZM2G091383,GRMZM2G064640,GRMZM2G318956,GRMZM2G133952,GRMZM2G139712,GRMZM2G165173,GRMZM2G070126,GRMZM2G451254,GRMZM2G062084,GRMZM2G008093,GRMZM2G056419,GRMZM2G010342,GRMZM2G334142,GRMZM2G121221,GRMZM2G130079,GRMZM2G003306,GRMZM2G471186,GRMZM5G806358,GRMZM5G856071,GRMZM2G141258,AC204070.3_FG004,GRMZM2G172787,GRMZ…
GO:0043232	intracellular non-membrane-bounded organelle	225 of 4587 in the list	701 of 18055 in the genome	0.00576	GRMZM2G470438,GRMZM2G361501,GRMZM5G836567,GRMZM2G321750,GRMZM2G176047,GRMZM2G084195,GRMZM2G091383,GRMZM2G064640,GRMZM2G318956,GRMZM2G133952,GRMZM2G139712,GRMZM2G165173,GRMZM2G070126,GRMZM2G451254,GRMZM2G062084,GRMZM2G008093,GRMZM2G056419,GRMZM2G010342,GRMZM2G334142,GRMZM2G121221,GRMZM2G130079,GRMZM2G003306,GRMZM2G471186,GRMZM5G806358,GRMZM5G856071,GRMZM2G141258,AC204070.3_FG004,GRMZM2G172787,GRMZ…
GO:0009522	photosystem I	9 of 4587 in the list	16 of 18055 in the genome	1	GRMZM2G016622,GRMZM5G818058,GRMZM2G085646,GRMZM2G013342,GRMZM2G024150,GRMZM2G329047,GRMZM2G094224,GRMZM2G038519,GRMZM2G017290
GO:0005811	lipid particle	6 of 4587 in the list	9 of 18055 in the genome	1	GRMZM2G337229,GRMZM2G425206,GRMZM2G035421,GRMZM2G056988,GRMZM2G333069,GRMZM2G032104
GO:0042170	plastid membrane	25 of 4587 in the list	65 of 18055 in the genome	1	GRMZM2G305851,GRMZM2G077632,GRMZM2G059353,GRMZM2G024563,GRMZM2G092588,GRMZM2G373849,GRMZM2G326272,GRMZM2G009443,GRMZM2G389118,GRMZM2G156356,GRMZM2G133684,GRMZM2G383088,GRMZM2G159542,AC233887.1_FG006,GRMZM2G373341,GRMZM5G836886,GRMZM5G861756,GRMZM2G423137,GRMZM2G102605,GRMZM2G005848,GRMZM2G351125,GRMZM2G159777,GRMZM2G062470,GRMZM2G144081,GRMZM2G178892
GO:0000109	nucleotide-excision repair complex	3 of 4587 in the list	3 of 18055 in the genome	1	GRMZM2G011631,GRMZM2G426847,GRMZM2G154267
GO:0000322	storage vacuole	3 of 4587 in the list	3 of 18055 in the genome	1	GRMZM2G039845,GRMZM2G305446,GRMZM2G103983
GO:0009521	photosystem	36 of 4587 in the list	102 of 18055 in the genome	1	GRMZM2G104549,GRMZM2G113349,GRMZM2G114399,GRMZM2G027219,GRMZM5G804323,GRMZM2G149428,GRMZM5G818058,GRMZM2G012397,GRMZM2G402092,GRMZM2G176840,GRMZM5G844143,GRMZM2G016622,GRMZM2G024150,GRMZM2G005984,GRMZM2G005433,GRMZM2G038519,GRMZM2G072048,GRMZM2G085646,GRMZM2G414660,GRMZM2G057281,GRMZM2G047954,GRMZM2G092311,GRMZM2G013342,GRMZM2G080107,GRMZM2G012324,GRMZM2G016677,GRMZM2G120619,GRMZM2G017290,GRMZM2G…
GO:0009527	plastid outer membrane	12 of 4587 in the list	26 of 18055 in the genome	1	AC233887.1_FG006,GRMZM2G159542,GRMZM5G861756,GRMZM2G373341,GRMZM2G024563,GRMZM2G092588,GRMZM2G326272,GRMZM2G351125,GRMZM2G005848,GRMZM2G159777,GRMZM2G389118,GRMZM2G178892
GO:0005618	cell wall	38 of 4587 in the list	114 of 18055 in the genome	1	GRMZM2G034598,GRMZM2G429982,GRMZM2G003784,GRMZM2G061830,GRMZM2G065073,GRMZM2G159169,GRMZM2G006080,GRMZM2G036921,GRMZM2G438386,GRMZM2G163544,GRMZM2G003752,GRMZM2G448001,GRMZM2G409893,GRMZM5G861077,GRMZM2G078210,GRMZM2G042008,GRMZM2G051367,GRMZM2G151738,GRMZM2G038281,GRMZM2G149201,GRMZM2G113815,GRMZM2G006329,GRMZM2G085153,GRMZM2G156365,GRMZM2G100288,GRMZM2G052507,GRMZM2G099355,GRMZM2G433801,AC23416…
GO:0044436	thylakoid part	52 of 4587 in the list	163 of 18055 in the genome	1	GRMZM5G854533,GRMZM2G013471,GRMZM2G104549,GRMZM2G113349,GRMZM2G114399,GRMZM2G027219,GRMZM2G102838,GRMZM5G804323,GRMZM2G149428,GRMZM5G818058,GRMZM2G012397,GRMZM2G402092,GRMZM2G080937,GRMZM2G121747,GRMZM2G176840,GRMZM5G844143,GRMZM2G016622,GRMZM2G024150,GRMZM2G005984,GRMZM2G038519,GRMZM2G005433,GRMZM2G072048,GRMZM2G085646,GRMZM2G081268,GRMZM2G000719,GRMZM2G414660,GRMZM2G348873,GRMZM2G057281,GRMZM2G…
GO:0005657	replication fork	4 of 4587 in the list	6 of 18055 in the genome	1	GRMZM2G457381,GRMZM5G804783,GRMZM2G126292,AC235534.1_FG001
GO:0005794	Golgi apparatus	27 of 4587 in the list	79 of 18055 in the genome	1	GRMZM2G084521,GRMZM2G436299,GRMZM2G386463,GRMZM2G122277,GRMZM2G367023,GRMZM2G172917,GRMZM2G137348,GRMZM2G085295,AC210023.3_FG015,GRMZM2G335287,GRMZM2G111355,GRMZM2G371695,GRMZM2G404762,GRMZM2G167318,GRMZM2G110145,GRMZM2G137779,GRMZM2G049288,GRMZM5G881464,GRMZM5G806947,AC197246.3_FG001,GRMZM2G347541,GRMZM2G424582,GRMZM5G885710,GRMZM2G001895,GRMZM2G311328,GRMZM2G048377,GRMZM5G825854
GO:0034357	photosynthetic membrane	42 of 4587 in the list	133 of 18055 in the genome	1	GRMZM2G013471,GRMZM2G104549,GRMZM2G113349,GRMZM2G114399,GRMZM2G027219,GRMZM5G804323,GRMZM2G149428,GRMZM5G818058,GRMZM2G012397,GRMZM2G402092,GRMZM2G080937,GRMZM2G121747,GRMZM2G176840,GRMZM5G844143,GRMZM2G016622,GRMZM2G024150,GRMZM2G005984,GRMZM2G038519,GRMZM2G005433,GRMZM2G072048,GRMZM2G085646,GRMZM2G414660,GRMZM2G057281,GRMZM2G047954,GRMZM2G092311,GRMZM2G013342,GRMZM2G178460,GRMZM2G080107,GRMZM2G…
GO:0009501	amyloplast	2 of 4587 in the list	2 of 18055 in the genome	1	GRMZM2G049902,GRMZM2G401561
GO:0009503	thylakoid light-harvesting complex	2 of 4587 in the list	2 of 18055 in the genome	1	GRMZM2G121747,GRMZM2G149428
GO:0030139	endocytic vesicle	2 of 4587 in the list	2 of 18055 in the genome	1	GRMZM2G163325,GRMZM2G003157
GO:0031332	RNAi effector complex	2 of 4587 in the list	2 of 18055 in the genome	1	GRMZM2G136296,AC207890.3_FG002
GO:0044426	cell wall part	2 of 4587 in the list	2 of 18055 in the genome	1	GRMZM2G006080,GRMZM2G100288
GO:0044431	Golgi apparatus part	26 of 4587 in the list	78 of 18055 in the genome	1	GRMZM2G084521,GRMZM2G436299,GRMZM2G386463,GRMZM2G122277,GRMZM2G367023,GRMZM2G172917,GRMZM2G137348,GRMZM2G085295,AC210023.3_FG015,GRMZM2G335287,GRMZM2G111355,GRMZM2G371695,GRMZM2G167318,GRMZM2G110145,GRMZM2G137779,GRMZM2G049288,GRMZM5G881464,GRMZM5G806947,AC197246.3_FG001,GRMZM2G347541,GRMZM2G424582,GRMZM5G885710,GRMZM2G001895,GRMZM2G311328,GRMZM2G048377,GRMZM5G825854
GO:0044428	nuclear part	113 of 4587 in the list	395 of 18055 in the genome	1	GRMZM2G028594,GRMZM2G322493,GRMZM2G050501,GRMZM2G361501,GRMZM2G042443,GRMZM2G036050,GRMZM2G398668,GRMZM2G091383,GRMZM2G095252,GRMZM2G408305,GRMZM2G376074,GRMZM2G398527,GRMZM2G442555,GRMZM2G051367,GRMZM2G007681,GRMZM2G045808,GRMZM2G170699,GRMZM2G140799,GRMZM2G172956,GRMZM2G063060,GRMZM2G359874,GRMZM2G026991,GRMZM2G110201,GRMZM2G003732,GRMZM2G011631,GRMZM5G851807,GRMZM2G153797,AC203173.3_FG004,GRMZ…
GO:0031981	nuclear lumen	98 of 4587 in the list	341 of 18055 in the genome	1	GRMZM2G028594,GRMZM2G050501,GRMZM2G361501,GRMZM2G042443,GRMZM2G036050,GRMZM2G398668,GRMZM2G091383,GRMZM2G095252,GRMZM2G376074,GRMZM2G398527,GRMZM2G442555,GRMZM2G051367,GRMZM2G007681,GRMZM2G045808,GRMZM2G170699,GRMZM2G140799,GRMZM2G172956,GRMZM2G063060,GRMZM2G359874,GRMZM2G026991,GRMZM2G110201,GRMZM2G003732,GRMZM2G153797,AC203173.3_FG004,GRMZM2G316232,GRMZM2G126190,GRMZM2G133926,GRMZM2G032419,GRMZ…
GO:0043233	organelle lumen	98 of 4587 in the list	343 of 18055 in the genome	1	GRMZM2G028594,GRMZM2G050501,GRMZM2G361501,GRMZM2G042443,GRMZM2G036050,GRMZM2G398668,GRMZM2G091383,GRMZM2G095252,GRMZM2G376074,GRMZM2G398527,GRMZM2G442555,GRMZM2G051367,GRMZM2G007681,GRMZM2G045808,GRMZM2G170699,GRMZM2G140799,GRMZM2G172956,GRMZM2G063060,GRMZM2G359874,GRMZM2G026991,GRMZM2G110201,GRMZM2G003732,GRMZM2G153797,AC203173.3_FG004,GRMZM2G316232,GRMZM2G126190,GRMZM2G133926,GRMZM2G032419,GRMZ…
GO:0070013	intracellular organelle lumen	98 of 4587 in the list	343 of 18055 in the genome	1	GRMZM2G028594,GRMZM2G050501,GRMZM2G361501,GRMZM2G042443,GRMZM2G036050,GRMZM2G398668,GRMZM2G091383,GRMZM2G095252,GRMZM2G376074,GRMZM2G398527,GRMZM2G442555,GRMZM2G051367,GRMZM2G007681,GRMZM2G045808,GRMZM2G170699,GRMZM2G140799,GRMZM2G172956,GRMZM2G063060,GRMZM2G359874,GRMZM2G026991,GRMZM2G110201,GRMZM2G003732,GRMZM2G153797,AC203173.3_FG004,GRMZM2G316232,GRMZM2G126190,GRMZM2G133926,GRMZM2G032419,GRMZ…
GO:0044435	plastid part	269 of 4587 in the list	990 of 18055 in the genome	1	GRMZM2G305851,GRMZM2G373420,GRMZM2G093643,AC199526.5_FG003,GRMZM2G024563,GRMZM2G012102,GRMZM2G090718,GRMZM2G010044,GRMZM2G146378,GRMZM2G063592,GRMZM2G121747,GRMZM2G161306,GRMZM5G862663,GRMZM2G131286,GRMZM2G179045,GRMZM2G171871,GRMZM2G326272,GRMZM2G132021,GRMZM2G154664,GRMZM5G836886,GRMZM2G085000,GRMZM5G848696,GRMZM2G377761,AC234528.1_FG005,GRMZM2G164965,GRMZM2G133844,GRMZM2G405052,GRMZM2G071996,G…
GO:0019867	outer membrane	13 of 4587 in the list	36 of 18055 in the genome	1	AC233887.1_FG006,GRMZM2G159542,GRMZM5G861756,GRMZM2G373341,GRMZM2G108144,GRMZM2G024563,GRMZM2G092588,GRMZM2G326272,GRMZM2G159777,GRMZM2G351125,GRMZM2G005848,GRMZM2G389118,GRMZM2G178892
GO:0031968	organelle outer membrane	13 of 4587 in the list	36 of 18055 in the genome	1	AC233887.1_FG006,GRMZM2G159542,GRMZM5G861756,GRMZM2G373341,GRMZM2G108144,GRMZM2G024563,GRMZM2G092588,GRMZM2G326272,GRMZM2G159777,GRMZM2G351125,GRMZM2G005848,GRMZM2G389118,GRMZM2G178892
GO:0044446	intracellular organelle part	585 of 4587 in the list	2205 of 18055 in the genome	1	GRMZM2G436299,GRMZM2G305851,GRMZM2G322493,GRMZM2G373420,GRMZM2G361501,GRMZM2G024563,GRMZM2G084195,GRMZM2G091383,GRMZM2G064640,GRMZM2G133952,GRMZM2G090718,GRMZM2G063592,GRMZM2G063988,GRMZM2G161306,GRMZM5G862663,GRMZM2G110201,GRMZM2G436981,GRMZM2G084521,GRMZM2G179045,GRMZM2G153797,GRMZM2G171871,AC212112.4_FG002,GRMZM2G043279,GRMZM2G049288,GRMZM2G056231,GRMZM2G162616,GRMZM2G162426,GRMZM2G132021,GRMZ…
GO:0009526	plastid envelope	116 of 4587 in the list	411 of 18055 in the genome	1	GRMZM2G305851,GRMZM5G873519,GRMZM2G093643,GRMZM5G880102,GRMZM2G472651,GRMZM2G137829,GRMZM2G024563,GRMZM2G092588,GRMZM2G373849,GRMZM2G137985,GRMZM2G165173,GRMZM2G007038,GRMZM2G090718,GRMZM2G095252,GRMZM2G153704,GRMZM5G818058,GRMZM2G123719,GRMZM2G146378,GRMZM2G002220,GRMZM2G059363,GRMZM2G319760,GRMZM5G862663,GRMZM2G143870,GRMZM2G004382,GRMZM2G412611,AC203535.4_FG004,GRMZM2G312910,GRMZM2G143202,GRMZ…
GO:0031974	membrane-enclosed lumen	100 of 4587 in the list	352 of 18055 in the genome	1	GRMZM2G028594,GRMZM2G050501,GRMZM2G361501,GRMZM2G042443,GRMZM2G036050,GRMZM2G398668,GRMZM2G091383,GRMZM2G095252,GRMZM2G376074,GRMZM2G398527,GRMZM2G442555,GRMZM2G051367,GRMZM2G007681,GRMZM2G045808,GRMZM2G170699,GRMZM2G140799,GRMZM2G172956,GRMZM2G063060,GRMZM2G359874,GRMZM2G026991,GRMZM2G110201,GRMZM2G003732,GRMZM2G153797,GRMZM2G121743,AC203173.3_FG004,GRMZM2G316232,GRMZM2G126190,GRMZM2G133926,GRMZ…
GO:0030076	light-harvesting complex	3 of 4587 in the list	5 of 18055 in the genome	1	GRMZM2G121747,GRMZM2G149428,GRMZM5G887631
GO:0015630	microtubule cytoskeleton	55 of 4587 in the list	186 of 18055 in the genome	1	GRMZM2G083243,GRMZM2G054418,GRMZM2G173700,GRMZM2G137348,GRMZM2G052078,GRMZM5G836567,GRMZM2G124805,GRMZM2G006341,GRMZM2G042636,GRMZM2G176047,GRMZM2G017257,GRMZM2G089351,GRMZM2G026560,GRMZM2G318956,GRMZM2G070126,GRMZM2G062084,GRMZM2G008093,GRMZM2G150984,GRMZM2G396922,GRMZM2G334142,GRMZM2G032351,GRMZM2G429928,GRMZM2G346133,GRMZM2G039855,GRMZM2G471186,GRMZM2G045808,GRMZM2G168886,GRMZM2G050800,GRMZM2G…
GO:0000151	ubiquitin ligase complex	39 of 4587 in the list	128 of 18055 in the genome	1	GRMZM2G049525,AC155496.2_FG009,GRMZM2G050501,GRMZM2G174971,GRMZM2G327655,GRMZM2G499182,AC217887.3_FG005,GRMZM2G126253,GRMZM2G100152,AC155622.2_FG004,GRMZM2G168886,GRMZM2G078806,GRMZM2G104920,GRMZM2G402002,GRMZM2G109725,GRMZM2G166694,GRMZM2G010054,GRMZM2G029370,GRMZM2G179662,GRMZM2G380177,GRMZM2G077278,GRMZM2G166089,GRMZM2G380184,GRMZM2G138176,GRMZM2G161102,GRMZM2G356142,GRMZM2G004475,GRMZM2G15703…
GO:0016020	membrane	964 of 4587 in the list	3682 of 18055 in the genome	1	GRMZM2G436299,GRMZM5G860235,GRMZM2G305851,GRMZM2G322493,GRMZM2G103771,GRMZM2G024563,GRMZM2G023884,GRMZM2G040441,GRMZM2G055089,GRMZM2G046480,GRMZM2G084195,GRMZM2G091383,GRMZM2G075023,GRMZM2G065893,GRMZM2G062156,GRMZM2G047961,GRMZM2G078771,GRMZM5G889999,GRMZM2G093186,GRMZM2G332505,GRMZM2G028721,GRMZM2G080178,GRMZM2G101711,GRMZM2G027875,GRMZM2G048294,GRMZM2G134020,GRMZM2G103164,GRMZM2G159498,GRMZM2G…
GO:0044422	organelle part	656 of 4587 in the list	2491 of 18055 in the genome	1	GRMZM2G436299,GRMZM2G305851,GRMZM2G322493,GRMZM2G373420,GRMZM2G361501,GRMZM2G024563,GRMZM2G084195,GRMZM2G091383,GRMZM2G064640,GRMZM2G133952,GRMZM2G090718,GRMZM2G063592,GRMZM2G063988,GRMZM2G161306,GRMZM2G430600,GRMZM5G862663,GRMZM2G110201,GRMZM2G436981,GRMZM2G084521,GRMZM2G179045,GRMZM2G153797,GRMZM2G171871,AC212112.4_FG002,GRMZM2G043279,GRMZM2G049288,GRMZM2G056231,GRMZM2G162616,GRMZM2G162426,GRMZ…
GO:0005819	spindle	7 of 4587 in the list	18 of 18055 in the genome	1	GRMZM2G008093,GRMZM2G116542,GRMZM2G318956,GRMZM2G052078,GRMZM2G436981,GRMZM2G096092,GRMZM5G836567
GO:0000139	Golgi membrane	10 of 4587 in the list	28 of 18055 in the genome	1	GRMZM2G436299,GRMZM2G386463,GRMZM2G122277,GRMZM5G885710,GRMZM2G085295,GRMZM2G111355,GRMZM2G311328,GRMZM2G110145,GRMZM2G137779,GRMZM2G048377
GO:0009528	plastid inner membrane	13 of 4587 in the list	39 of 18055 in the genome	1	GRMZM2G133684,GRMZM2G383088,GRMZM2G305851,GRMZM2G077632,GRMZM2G059353,GRMZM5G836886,GRMZM2G423137,GRMZM2G102605,GRMZM2G373849,GRMZM2G009443,GRMZM2G062470,GRMZM2G144081,GRMZM2G156356
GO:0005626	insoluble fraction	15 of 4587 in the list	46 of 18055 in the genome	1	GRMZM2G084521,GRMZM2G128771,GRMZM2G052740,GRMZM2G477325,GRMZM2G028986,GRMZM2G367023,GRMZM2G138074,GRMZM2G001895,GRMZM2G067601,GRMZM2G027726,GRMZM2G376595,GRMZM2G416667,GRMZM2G049288,GRMZM2G169694,GRMZM5G881605
GO:0005887	integral to plasma membrane	3 of 4587 in the list	6 of 18055 in the genome	1	GRMZM2G071602,GRMZM2G099238,GRMZM2G000261
GO:0031226	intrinsic to plasma membrane	3 of 4587 in the list	6 of 18055 in the genome	1	GRMZM2G071602,GRMZM2G099238,GRMZM2G000261
GO:0042598	vesicular fraction	10 of 4587 in the list	29 of 18055 in the genome	1	GRMZM2G052740,GRMZM2G028986,GRMZM2G367023,GRMZM2G138074,GRMZM2G001895,GRMZM2G067601,GRMZM2G376595,GRMZM2G416667,GRMZM2G049288,GRMZM5G881605
GO:0005634	nucleus	115 of 4587 in the list	419 of 18055 in the genome	1	GRMZM2G028594,GRMZM2G322493,GRMZM2G050501,GRMZM2G361501,GRMZM2G042443,GRMZM2G036050,GRMZM2G398668,GRMZM2G091383,GRMZM2G095252,GRMZM2G408305,GRMZM2G376074,GRMZM2G398527,GRMZM2G442555,GRMZM2G051367,GRMZM2G007681,GRMZM2G045808,GRMZM2G170699,GRMZM2G140799,GRMZM2G172956,GRMZM2G063060,GRMZM2G359874,GRMZM2G026991,GRMZM2G110201,GRMZM2G074818,GRMZM2G003732,GRMZM2G011631,GRMZM5G851807,GRMZM2G153797,AC20317…
GO:0000325	plant-type vacuole	12 of 4587 in the list	36 of 18055 in the genome	1	GRMZM2G023335,GRMZM2G103945,GRMZM2G057616,GRMZM2G305446,GRMZM2G103983,GRMZM2G070013,GRMZM2G171507,GRMZM2G039845,GRMZM2G318860,GRMZM2G029810,GRMZM2G434910,AC231747.1_FG001
GO:0030658	transport vesicle membrane	9 of 4587 in the list	26 of 18055 in the genome	1	GRMZM2G003022,GRMZM2G081745,GRMZM2G071166,GRMZM2G085295,GRMZM5G879240,GRMZM2G111355,GRMZM2G311328,GRMZM2G143725,GRMZM2G048377
GO:0031012	extracellular matrix	6 of 4587 in the list	16 of 18055 in the genome	1	GRMZM2G137108,GRMZM2G166159,GRMZM5G892338,GRMZM2G136895,GRMZM2G157241,GRMZM2G066614
GO:0009532	plastid stroma	114 of 4587 in the list	419 of 18055 in the genome	1	GRMZM5G854533,GRMZM2G463913,AC199526.5_FG003,GRMZM5G880102,GRMZM2G137829,GRMZM2G373849,GRMZM2G169516,GRMZM2G092674,GRMZM2G036921,GRMZM2G359070,GRMZM5G870342,GRMZM2G046186,GRMZM2G165173,GRMZM2G105539,GRMZM2G090718,GRMZM2G149428,GRMZM2G095252,GRMZM2G077054,GRMZM2G409893,GRMZM2G377115,GRMZM2G010044,GRMZM2G123719,GRMZM2G010351,GRMZM2G014392,GRMZM2G050697,GRMZM2G063592,GRMZM2G002220,GRMZM2G059363,GRMZ…
GO:0031461	cullin-RING ubiquitin ligase complex	32 of 4587 in the list	110 of 18055 in the genome	1	GRMZM2G049525,AC155496.2_FG009,GRMZM2G050501,GRMZM2G327655,GRMZM2G499182,AC217887.3_FG005,GRMZM2G100152,AC155622.2_FG004,GRMZM2G078806,GRMZM2G104920,GRMZM2G109725,GRMZM2G402002,GRMZM2G010054,GRMZM2G029370,GRMZM2G179662,GRMZM2G380177,GRMZM2G380184,GRMZM2G356142,GRMZM2G004475,GRMZM2G157034,GRMZM2G024051,GRMZM2G161102,GRMZM2G138176,GRMZM2G087712,GRMZM2G321420,GRMZM2G074572,GRMZM2G048067,GRMZM2G06081…
GO:0042995	cell projection	13 of 4587 in the list	41 of 18055 in the genome	1	GRMZM2G015080,GRMZM2G116586,GRMZM2G150172,GRMZM2G060183,GRMZM2G161493,GRMZM2G160069,GRMZM2G036113,GRMZM2G346133,GRMZM2G133282,GRMZM2G079499,GRMZM2G014994,GRMZM2G085409,GRMZM2G117633
GO:0016604	nuclear body	7 of 4587 in the list	20 of 18055 in the genome	1	GRMZM2G133926,GRMZM2G028594,GRMZM2G316232,GRMZM2G048335,GRMZM2G145725,GRMZM2G040762,GRMZM2G060540
GO:0005905	coated pit	4 of 4587 in the list	10 of 18055 in the genome	1	GRMZM2G311328,GRMZM2G048377,GRMZM2G085295,GRMZM2G111355
GO:0012510	trans-Golgi network transport vesicle membrane	4 of 4587 in the list	10 of 18055 in the genome	1	GRMZM2G311328,GRMZM2G048377,GRMZM2G085295,GRMZM2G111355
GO:0030140	trans-Golgi network transport vesicle	4 of 4587 in the list	10 of 18055 in the genome	1	GRMZM2G311328,GRMZM2G048377,GRMZM2G085295,GRMZM2G111355
GO:0030660	Golgi-associated vesicle membrane	4 of 4587 in the list	10 of 18055 in the genome	1	GRMZM2G311328,GRMZM2G048377,GRMZM2G085295,GRMZM2G111355
GO:0030665	clathrin coated vesicle membrane	4 of 4587 in the list	10 of 18055 in the genome	1	GRMZM2G311328,GRMZM2G048377,GRMZM2G085295,GRMZM2G111355
GO:0030133	transport vesicle	10 of 4587 in the list	31 of 18055 in the genome	1	GRMZM2G003022,GRMZM2G081745,GRMZM2G071166,GRMZM2G085295,GRMZM5G879240,GRMZM2G111355,GRMZM2G311328,GRMZM2G143725,GRMZM2G048377,GRMZM2G085409
GO:0005849	mRNA cleavage factor complex	2 of 4587 in the list	4 of 18055 in the genome	1	GRMZM2G086937,GRMZM2G036050
GO:0030136	clathrin-coated vesicle	4 of 4587 in the list	11 of 18055 in the genome	1	GRMZM2G311328,GRMZM2G048377,GRMZM2G085295,GRMZM2G111355
GO:0005856	cytoskeleton	69 of 4587 in the list	256 of 18055 in the genome	1	GRMZM2G083243,GRMZM2G137348,GRMZM5G836567,GRMZM2G124805,GRMZM2G364851,GRMZM2G176047,GRMZM2G318956,GRMZM2G139712,GRMZM2G070126,GRMZM2G062084,GRMZM2G008093,GRMZM2G396922,GRMZM2G056419,GRMZM2G334142,GRMZM2G032351,GRMZM2G471186,GRMZM2G045808,GRMZM5G856071,GRMZM2G168886,GRMZM2G050800,AC204070.3_FG004,GRMZM2G063060,GRMZM2G320689,GRMZM2G436981,GRMZM2G027756,GRMZM2G177867,GRMZM2G471904,GRMZM2G083475,GRMZ…
GO:0000229	cytoplasmic chromosome	7 of 4587 in the list	22 of 18055 in the genome	1	GRMZM5G818058,GRMZM2G156937,GRMZM2G122116,GRMZM2G091419,GRMZM5G846399,GRMZM2G102314,GRMZM2G116526
GO:0009507	chloroplast	125 of 4587 in the list	474 of 18055 in the genome	1	GRMZM5G854533,GRMZM2G089974,GRMZM2G315121,GRMZM2G373420,GRMZM5G880102,GRMZM2G472651,GRMZM2G121070,GRMZM2G114399,GRMZM2G373849,GRMZM2G012102,GRMZM5G804323,GRMZM2G149428,GRMZM2G077222,GRMZM2G377115,GRMZM5G818058,GRMZM2G152925,GRMZM2G063592,GRMZM2G164426,GRMZM2G121747,GRMZM2G161306,GRMZM2G059363,GRMZM2G449496,GRMZM2G087079,GRMZM5G844143,GRMZM5G862663,GRMZM2G143870,GRMZM2G046293,AC203535.4_FG004,GRMZ…
GO:0005730	nucleolus	3 of 4587 in the list	8 of 18055 in the genome	1	GRMZM2G032419,GRMZM2G066394,GRMZM2G461936
GO:0005911	cell-cell junction	3 of 4587 in the list	8 of 18055 in the genome	1	GRMZM2G073725,GRMZM2G066860,GRMZM2G087326
GO:0009706	chloroplast inner membrane	3 of 4587 in the list	8 of 18055 in the genome	1	GRMZM2G373849,GRMZM2G009443,GRMZM2G102605
GO:0044452	nucleolar part	3 of 4587 in the list	8 of 18055 in the genome	1	GRMZM2G032419,GRMZM2G066394,GRMZM2G461936
GO:0009579	thylakoid	121 of 4587 in the list	459 of 18055 in the genome	1	GRMZM5G854533,GRMZM2G089974,GRMZM2G315121,GRMZM2G373420,GRMZM5G880102,GRMZM2G013471,GRMZM2G472651,GRMZM2G121070,GRMZM2G114399,GRMZM2G373849,GRMZM2G012102,GRMZM5G804323,GRMZM2G149428,GRMZM5G818058,GRMZM2G152925,GRMZM2G063592,GRMZM2G164426,GRMZM2G121747,GRMZM2G161306,GRMZM2G059363,GRMZM2G176840,GRMZM2G087079,GRMZM5G844143,GRMZM5G862663,GRMZM2G143870,GRMZM2G016622,AC203535.4_FG004,GRMZM2G024150,GRMZ…
GO:0009534	chloroplast thylakoid	107 of 4587 in the list	405 of 18055 in the genome	1	GRMZM5G854533,GRMZM2G089974,GRMZM2G315121,GRMZM2G373420,GRMZM5G880102,GRMZM2G472651,GRMZM2G121070,GRMZM2G114399,GRMZM2G373849,GRMZM2G012102,GRMZM2G149428,GRMZM5G818058,GRMZM2G152925,GRMZM2G063592,GRMZM2G164426,GRMZM2G121747,GRMZM2G161306,GRMZM2G059363,GRMZM2G087079,GRMZM5G844143,GRMZM5G862663,GRMZM2G143870,AC203535.4_FG004,GRMZM2G312910,GRMZM2G071450,GRMZM2G080355,GRMZM2G032419,GRMZM2G171871,GRMZ…
GO:0044451	nucleoplasm part	26 of 4587 in the list	94 of 18055 in the genome	1	GRMZM2G028594,GRMZM2G114584,GRMZM2G153797,GRMZM2G316232,GRMZM2G036050,GRMZM2G133926,GRMZM5G898768,GRMZM2G044306,GRMZM2G147614,GRMZM2G113928,GRMZM2G040762,GRMZM2G322661,GRMZM2G126957,GRMZM2G023028,GRMZM2G048335,GRMZM2G040349,GRMZM2G146331,GRMZM2G333623,GRMZM2G145725,GRMZM2G007681,GRMZM2G000686,GRMZM2G029038,GRMZM2G084891,GRMZM2G102664,GRMZM2G086937,GRMZM2G060540
GO:0030312	external encapsulating structure	98 of 4587 in the list	371 of 18055 in the genome	1	GRMZM2G003784,GRMZM2G065073,GRMZM5G857379,GRMZM2G373849,GRMZM2G137985,GRMZM2G060837,GRMZM2G006080,GRMZM2G036921,GRMZM2G163544,GRMZM2G164854,GRMZM2G087326,GRMZM2G448001,GRMZM2G409893,GRMZM5G861077,GRMZM2G703490,GRMZM2G066326,GRMZM2G078210,GRMZM2G136895,GRMZM2G091558,GRMZM2G051367,GRMZM2G142437,GRMZM2G151738,GRMZM2G166944,GRMZM2G013214,GRMZM2G045808,GRMZM5G856071,GRMZM2G063060,GRMZM2G175499,GRMZM2G…
GO:0000267	cell fraction	15 of 4587 in the list	53 of 18055 in the genome	1	GRMZM2G084521,GRMZM2G128771,GRMZM2G052740,GRMZM2G477325,GRMZM2G028986,GRMZM2G367023,GRMZM2G138074,GRMZM2G001895,GRMZM2G067601,GRMZM2G027726,GRMZM2G376595,GRMZM2G416667,GRMZM2G049288,GRMZM2G169694,GRMZM5G881605
GO:0031228	intrinsic to Golgi membrane	4 of 4587 in the list	12 of 18055 in the genome	1	GRMZM2G436299,GRMZM2G110145,GRMZM2G122277,GRMZM2G137779
GO:0031969	chloroplast membrane	4 of 4587 in the list	12 of 18055 in the genome	1	GRMZM2G373849,GRMZM2G159542,GRMZM2G009443,GRMZM2G102605
GO:0005654	nucleoplasm	26 of 4587 in the list	95 of 18055 in the genome	1	GRMZM2G028594,GRMZM2G114584,GRMZM2G153797,GRMZM2G316232,GRMZM2G036050,GRMZM2G133926,GRMZM5G898768,GRMZM2G044306,GRMZM2G147614,GRMZM2G113928,GRMZM2G040762,GRMZM2G322661,GRMZM2G126957,GRMZM2G023028,GRMZM2G048335,GRMZM2G040349,GRMZM2G146331,GRMZM2G333623,GRMZM2G145725,GRMZM2G007681,GRMZM2G000686,GRMZM2G029038,GRMZM2G084891,GRMZM2G102664,GRMZM2G086937,GRMZM2G060540
GO:0000775	chromosome, centromeric region	2 of 4587 in the list	5 of 18055 in the genome	1	GRMZM2G112072,GRMZM2G047143
GO:0000793	condensed chromosome	2 of 4587 in the list	5 of 18055 in the genome	1	GRMZM2G006452,GRMZM2G456570
GO:0009535	chloroplast thylakoid membrane	2 of 4587 in the list	5 of 18055 in the genome	1	GRMZM2G121747,GRMZM2G149428
GO:0031301	integral to organelle membrane	2 of 4587 in the list	5 of 18055 in the genome	1	GRMZM2G164426,GRMZM2G052344
GO:0044462	external encapsulating structure part	2 of 4587 in the list	5 of 18055 in the genome	1	GRMZM2G006080,GRMZM2G100288
GO:0055035	plastid thylakoid membrane	2 of 4587 in the list	5 of 18055 in the genome	1	GRMZM2G121747,GRMZM2G149428
GO:0005737	cytoplasm	1803 of 4587 in the list	7061 of 18055 in the genome	1	GRMZM2G436299,GRMZM2G042253,GRMZM2G102079,GRMZM2G153476,GRMZM2G039982,GRMZM2G151249,GRMZM2G024563,GRMZM2G111998,GRMZM2G063975,GRMZM2G060837,GRMZM2G175867,GRMZM2G008468,GRMZM5G868679,GRMZM2G112792,GRMZM2G048294,GRMZM2G469277,GRMZM2G063988,GRMZM2G161306,GRMZM2G032878,GRMZM2G051898,GRMZM2G039278,GRMZM2G333069,GRMZM5G862663,GRMZM2G110201,GRMZM2G086845,GRMZM2G096683,GRMZM2G070323,GRMZM2G014526,GRMZM2G…
GO:0044444	cytoplasmic part	1800 of 4587 in the list	7050 of 18055 in the genome	1	GRMZM2G436299,GRMZM2G042253,GRMZM2G102079,GRMZM2G153476,GRMZM2G039982,GRMZM2G151249,GRMZM2G024563,GRMZM2G111998,GRMZM2G063975,GRMZM2G060837,GRMZM2G175867,GRMZM2G008468,GRMZM5G868679,GRMZM2G112792,GRMZM2G048294,GRMZM2G469277,GRMZM2G063988,GRMZM2G161306,GRMZM2G032878,GRMZM2G051898,GRMZM2G039278,GRMZM2G333069,GRMZM5G862663,GRMZM2G110201,GRMZM2G086845,GRMZM2G096683,GRMZM2G070323,GRMZM2G014526,GRMZM2G…
GO:0009523	photosystem II	15 of 4587 in the list	54 of 18055 in the genome	1	GRMZM2G005984,GRMZM2G016677,GRMZM2G402092,GRMZM2G005433,GRMZM2G072048,GRMZM2G113349,GRMZM2G114399,GRMZM2G175562,GRMZM2G126386,GRMZM2G176840,GRMZM2G027219,GRMZM5G804323,GRMZM2G414660,GRMZM2G149428,GRMZM2G047954
GO:0005624	membrane fraction	10 of 4587 in the list	35 of 18055 in the genome	1	GRMZM2G052740,GRMZM2G028986,GRMZM2G367023,GRMZM2G138074,GRMZM2G001895,GRMZM2G067601,GRMZM2G376595,GRMZM2G416667,GRMZM2G049288,GRMZM5G881605
GO:0031224	intrinsic to membrane	436 of 4587 in the list	1697 of 18055 in the genome	1	GRMZM2G416965,GRMZM2G436299,GRMZM2G093643,GRMZM2G132994,GRMZM2G122277,GRMZM2G040441,GRMZM2G046480,GRMZM2G075023,GRMZM2G007481,GRMZM2G062156,GRMZM2G173669,GRMZM2G332505,GRMZM2G062772,GRMZM2G080178,GRMZM2G171279,GRMZM2G146378,GRMZM2G000812,GRMZM2G134020,GRMZM2G082580,GRMZM2G333069,GRMZM2G155242,GRMZM2G096683,GRMZM2G158885,GRMZM2G144083,GRMZM2G322593,GRMZM2G034551,GRMZM2G330698,GRMZM2G404965,GRMZM2G…
GO:0000428	DNA-directed RNA polymerase complex	6 of 4587 in the list	20 of 18055 in the genome	1	GRMZM5G898768,GRMZM2G322661,GRMZM2G153797,GRMZM2G023028,GRMZM2G146331,GRMZM2G040702
GO:0030880	RNA polymerase complex	6 of 4587 in the list	20 of 18055 in the genome	1	GRMZM5G898768,GRMZM2G322661,GRMZM2G153797,GRMZM2G023028,GRMZM2G146331,GRMZM2G040702
GO:0055029	nuclear DNA-directed RNA polymerase complex	6 of 4587 in the list	20 of 18055 in the genome	1	GRMZM5G898768,GRMZM2G322661,GRMZM2G153797,GRMZM2G023028,GRMZM2G146331,GRMZM2G040702
GO:0030054	cell junction	3 of 4587 in the list	9 of 18055 in the genome	1	GRMZM2G073725,GRMZM2G066860,GRMZM2G087326
GO:0030684	preribosome	3 of 4587 in the list	9 of 18055 in the genome	1	GRMZM2G087712,GRMZM2G128092,GRMZM2G121785
GO:0044420	extracellular matrix part	3 of 4587 in the list	9 of 18055 in the genome	1	GRMZM2G137108,GRMZM2G166159,GRMZM5G892338
GO:0012507	ER to Golgi transport vesicle membrane	4 of 4587 in the list	13 of 18055 in the genome	1	GRMZM2G003022,GRMZM2G143725,GRMZM2G081745,GRMZM2G071166
GO:0030134	ER to Golgi transport vesicle	4 of 4587 in the list	13 of 18055 in the genome	1	GRMZM2G003022,GRMZM2G143725,GRMZM2G081745,GRMZM2G071166
GO:0071944	cell periphery	113 of 4587 in the list	437 of 18055 in the genome	1	GRMZM2G003784,GRMZM2G050501,GRMZM2G065073,GRMZM5G857379,GRMZM2G373849,GRMZM2G137985,GRMZM2G060837,GRMZM2G006080,GRMZM2G036921,GRMZM2G163544,GRMZM2G164854,GRMZM2G087326,GRMZM2G448001,GRMZM2G409893,GRMZM5G861077,GRMZM2G703490,GRMZM2G066326,GRMZM2G078210,GRMZM2G136895,GRMZM2G091558,GRMZM2G051367,GRMZM2G142437,GRMZM2G000261,GRMZM2G151738,GRMZM2G166944,GRMZM2G013214,GRMZM2G045808,GRMZM5G856071,GRMZM5G…
GO:0044434	chloroplast part	119 of 4587 in the list	461 of 18055 in the genome	1	GRMZM5G854533,GRMZM2G089974,GRMZM2G315121,GRMZM2G373420,GRMZM5G880102,GRMZM2G472651,GRMZM2G121070,GRMZM2G114399,GRMZM2G373849,GRMZM2G012102,GRMZM2G149428,GRMZM2G377115,GRMZM5G818058,GRMZM2G152925,GRMZM2G063592,GRMZM2G164426,GRMZM2G121747,GRMZM2G161306,GRMZM2G059363,GRMZM2G449496,GRMZM2G087079,GRMZM5G844143,GRMZM5G862663,GRMZM2G143870,AC203535.4_FG004,GRMZM2G312910,GRMZM2G071450,GRMZM2G150363,GRMZ…
GO:0000228	nuclear chromosome	5 of 4587 in the list	17 of 18055 in the genome	1	GRMZM2G410318,GRMZM2G173162,GRMZM2G048335,GRMZM2G361501,GRMZM2G461936
GO:0031988	membrane-bounded vesicle	21 of 4587 in the list	79 of 18055 in the genome	1	AC208346.3_FG004,GRMZM2G010054,GRMZM2G046590,GRMZM2G003022,GRMZM2G081745,GRMZM2G071166,GRMZM2G085295,GRMZM5G879240,GRMZM2G111355,GRMZM2G092588,GRMZM2G003157,GRMZM2G143725,GRMZM2G149406,GRMZM2G163325,AC197246.3_FG001,GRMZM2G000645,GRMZM2G074530,GRMZM2G311328,AC155622.2_FG004,GRMZM2G048377,GRMZM2G085409
GO:0009941	chloroplast envelope	10 of 4587 in the list	37 of 18055 in the genome	1	GRMZM2G159542,GRMZM2G081462,GRMZM2G181607,GRMZM2G104538,GRMZM2G102605,GRMZM2G373849,GRMZM2G009443,GRMZM2G043109,GRMZM2G106531,GRMZM2G074097
GO:0031976	plastid thylakoid	108 of 4587 in the list	422 of 18055 in the genome	1	GRMZM5G854533,GRMZM2G089974,GRMZM2G315121,GRMZM2G373420,GRMZM5G880102,GRMZM2G472651,GRMZM2G121070,GRMZM2G114399,GRMZM2G373849,GRMZM2G012102,GRMZM2G149428,GRMZM5G818058,GRMZM2G152925,GRMZM2G063592,GRMZM2G164426,GRMZM2G121747,GRMZM2G161306,GRMZM2G059363,GRMZM2G087079,GRMZM5G844143,GRMZM5G862663,GRMZM2G143870,AC203535.4_FG004,GRMZM2G312910,GRMZM2G071450,GRMZM2G080355,GRMZM2G032419,GRMZM2G171871,GRMZ…
GO:0031984	organelle subcompartment	108 of 4587 in the list	422 of 18055 in the genome	1	GRMZM5G854533,GRMZM2G089974,GRMZM2G315121,GRMZM2G373420,GRMZM5G880102,GRMZM2G472651,GRMZM2G121070,GRMZM2G114399,GRMZM2G373849,GRMZM2G012102,GRMZM2G149428,GRMZM5G818058,GRMZM2G152925,GRMZM2G063592,GRMZM2G164426,GRMZM2G121747,GRMZM2G161306,GRMZM2G059363,GRMZM2G087079,GRMZM5G844143,GRMZM5G862663,GRMZM2G143870,AC203535.4_FG004,GRMZM2G312910,GRMZM2G071450,GRMZM2G080355,GRMZM2G032419,GRMZM2G171871,GRMZ…
GO:0000315	organellar large ribosomal subunit	4 of 4587 in the list	14 of 18055 in the genome	1	GRMZM2G164965,GRMZM2G427404,GRMZM2G096962,GRMZM5G831780
GO:0005798	Golgi-associated vesicle	4 of 4587 in the list	14 of 18055 in the genome	1	GRMZM2G311328,GRMZM2G048377,GRMZM2G085295,GRMZM2G111355
GO:0008287	protein serine/threonine phosphatase complex	7 of 4587 in the list	26 of 18055 in the genome	1	GRMZM2G382077,GRMZM2G055905,GRMZM2G369912,GRMZM2G108991,GRMZM2G049127,GRMZM2G009661,GRMZM2G106141
GO:0030659	cytoplasmic vesicle membrane	14 of 4587 in the list	54 of 18055 in the genome	1	GRMZM2G010054,GRMZM2G149406,GRMZM2G000645,GRMZM2G003022,GRMZM2G081745,GRMZM2G071166,GRMZM2G085295,GRMZM5G879240,GRMZM2G111355,GRMZM2G092588,GRMZM2G311328,AC155622.2_FG004,GRMZM2G143725,GRMZM2G048377
GO:0044433	cytoplasmic vesicle part	14 of 4587 in the list	54 of 18055 in the genome	1	GRMZM2G010054,GRMZM2G149406,GRMZM2G000645,GRMZM2G003022,GRMZM2G081745,GRMZM2G071166,GRMZM2G085295,GRMZM5G879240,GRMZM2G111355,GRMZM2G092588,GRMZM2G311328,AC155622.2_FG004,GRMZM2G143725,GRMZM2G048377
GO:0005886	plasma membrane	16 of 4587 in the list	62 of 18055 in the genome	1	GRMZM2G166159,GRMZM2G050501,GRMZM2G176209,GRMZM2G071602,GRMZM2G024051,GRMZM2G045287,GRMZM2G105253,GRMZM5G821639,GRMZM2G000261,GRMZM2G096092,GRMZM2G036113,AC209858.4_FG002,GRMZM5G892700,GRMZM2G099238,GRMZM2G078806,GRMZM2G125656
GO:0044459	plasma membrane part	16 of 4587 in the list	62 of 18055 in the genome	1	GRMZM2G166159,GRMZM2G050501,GRMZM2G176209,GRMZM2G071602,GRMZM2G024051,GRMZM2G045287,GRMZM2G105253,GRMZM5G821639,GRMZM2G000261,GRMZM2G096092,GRMZM2G036113,AC209858.4_FG002,GRMZM5G892700,GRMZM2G099238,GRMZM2G078806,GRMZM2G125656
GO:0005773	vacuole	19 of 4587 in the list	74 of 18055 in the genome	1	GRMZM2G030945,GRMZM2G023335,GRMZM2G452896,GRMZM2G103945,GRMZM2G126235,GRMZM2G330698,GRMZM2G094928,GRMZM2G066326,GRMZM2G057616,GRMZM2G070013,GRMZM2G103983,GRMZM2G305446,GRMZM2G171507,GRMZM2G039845,GRMZM2G318860,AC199911.5_FG001,GRMZM2G029810,GRMZM2G434910,AC231747.1_FG001
GO:0030662	coated vesicle membrane	12 of 4587 in the list	47 of 18055 in the genome	1	GRMZM2G010054,GRMZM2G149406,GRMZM2G000645,GRMZM2G003022,GRMZM2G081745,GRMZM2G071166,GRMZM2G085295,GRMZM2G111355,GRMZM2G311328,AC155622.2_FG004,GRMZM2G143725,GRMZM2G048377
GO:0012506	vesicle membrane	14 of 4587 in the list	55 of 18055 in the genome	1	GRMZM2G010054,GRMZM2G149406,GRMZM2G000645,GRMZM2G003022,GRMZM2G081745,GRMZM2G071166,GRMZM2G085295,GRMZM5G879240,GRMZM2G111355,GRMZM2G092588,GRMZM2G311328,AC155622.2_FG004,GRMZM2G143725,GRMZM2G048377
GO:0005576	extracellular region	59 of 4587 in the list	234 of 18055 in the genome	1	GRMZM2G110299,GRMZM2G179768,GRMZM2G018048,GRMZM2G065073,GRMZM2G091189,GRMZM2G151249,GRMZM5G810061,GRMZM2G093622,GRMZM2G060837,GRMZM2G110220,GRMZM2G413006,GRMZM2G426847,GRMZM2G438386,GRMZM2G163544,GRMZM5G870342,GRMZM2G013448,GRMZM2G149714,GRMZM2G095252,GRMZM2G003752,GRMZM2G071390,GRMZM2G123719,GRMZM2G121495,GRMZM2G136895,GRMZM2G043632,GRMZM2G166944,GRMZM2G319798,GRMZM5G842071,GRMZM2G103512,GRMZM2G…
GO:0042575	DNA polymerase complex	2 of 4587 in the list	7 of 18055 in the genome	1	GRMZM2G124876,GRMZM2G302160
GO:0016023	cytoplasmic membrane-bounded vesicle	18 of 4587 in the list	72 of 18055 in the genome	1	GRMZM2G010054,GRMZM2G003022,GRMZM2G081745,GRMZM2G071166,GRMZM2G085295,GRMZM5G879240,GRMZM2G111355,GRMZM2G092588,GRMZM2G003157,GRMZM2G143725,GRMZM2G149406,GRMZM2G163325,AC197246.3_FG001,GRMZM2G000645,GRMZM2G311328,AC155622.2_FG004,GRMZM2G085409,GRMZM2G048377
GO:0030135	coated vesicle	12 of 4587 in the list	48 of 18055 in the genome	1	GRMZM2G010054,GRMZM2G149406,GRMZM2G000645,GRMZM2G003022,GRMZM2G081745,GRMZM2G071166,GRMZM2G085295,GRMZM2G111355,GRMZM2G311328,AC155622.2_FG004,GRMZM2G143725,GRMZM2G048377
GO:0005667	transcription factor complex	8 of 4587 in the list	32 of 18055 in the genome	1	GRMZM2G029038,GRMZM2G102664,GRMZM2G147614,GRMZM2G114584,GRMZM2G126957,GRMZM2G040349,GRMZM2G333623,GRMZM2G000686
GO:0044430	cytoskeletal part	7 of 4587 in the list	28 of 18055 in the genome	1	GRMZM2G008093,GRMZM2G116542,GRMZM2G318956,GRMZM2G052078,GRMZM2G436981,GRMZM2G096092,GRMZM5G836567
GO:0000790	nuclear chromatin	2 of 4587 in the list	8 of 18055 in the genome	1	GRMZM2G048335,GRMZM2G461936
GO:0005758	mitochondrial intermembrane space	2 of 4587 in the list	8 of 18055 in the genome	1	GRMZM2G058432,GRMZM2G121743
GO:0031970	organelle envelope lumen	2 of 4587 in the list	8 of 18055 in the genome	1	GRMZM2G058432,GRMZM2G121743
GO:0044454	nuclear chromosome part	2 of 4587 in the list	8 of 18055 in the genome	1	GRMZM2G048335,GRMZM2G461936
GO:0016021	integral to membrane	12 of 4587 in the list	50 of 18055 in the genome	1	GRMZM2G170927,GRMZM2G148200,GRMZM2G108144,GRMZM2G000261,GRMZM2G164426,GRMZM2G071602,GRMZM2G089291,GRMZM2G146670,GRMZM2G099238,GRMZM2G052344,GRMZM2G137954,GRMZM2G069095
GO:0005635	nuclear envelope	11 of 4587 in the list	46 of 18055 in the genome	1	GRMZM2G162616,GRMZM2G408305,GRMZM2G052148,GRMZM2G322493,GRMZM2G167741,GRMZM2G023438,GRMZM2G088231,GRMZM2G451443,GRMZM2G100242,GRMZM2G107239,GRMZM2G167031
GO:0044421	extracellular region part	5 of 4587 in the list	21 of 18055 in the genome	1	GRMZM2G110220,GRMZM2G179768,GRMZM2G074781,GRMZM2G146644,GRMZM2G317406
GO:0005768	endosome	9 of 4587 in the list	38 of 18055 in the genome	1	GRMZM5G806947,GRMZM2G084521,GRMZM2G367023,GRMZM2G424582,GRMZM2G335287,GRMZM2G001895,GRMZM2G014454,GRMZM2G167318,GRMZM2G049288
GO:0009898	internal side of plasma membrane	6 of 4587 in the list	26 of 18055 in the genome	1	GRMZM5G821639,AC209858.4_FG002,GRMZM2G024051,GRMZM2G050501,GRMZM2G078806,GRMZM2G125656
GO:0019897	extrinsic to plasma membrane	6 of 4587 in the list	26 of 18055 in the genome	1	GRMZM5G821639,AC209858.4_FG002,GRMZM2G024051,GRMZM2G050501,GRMZM2G078806,GRMZM2G125656
GO:0019898	extrinsic to membrane	6 of 4587 in the list	26 of 18055 in the genome	1	GRMZM5G821639,AC209858.4_FG002,GRMZM2G024051,GRMZM2G050501,GRMZM2G078806,GRMZM2G125656
GO:0031234	extrinsic to internal side of plasma membrane	6 of 4587 in the list	26 of 18055 in the genome	1	GRMZM5G821639,AC209858.4_FG002,GRMZM2G024051,GRMZM2G050501,GRMZM2G078806,GRMZM2G125656
GO:0044425	membrane part	529 of 4587 in the list	2124 of 18055 in the genome	1	GRMZM2G436299,GRMZM2G040441,GRMZM2G046480,GRMZM2G075023,GRMZM2G062156,GRMZM2G332505,GRMZM2G080178,GRMZM2G134020,GRMZM2G082580,GRMZM2G333069,GRMZM5G862663,GRMZM2G096683,GRMZM2G144083,GRMZM2G322593,GRMZM2G047368,GRMZM2G058095,GRMZM2G146951,GRMZM2G162426,GRMZM2G030144,GRMZM2G036113,GRMZM2G072569,GRMZM2G162167,GRMZM2G030125,GRMZM2G029810,GRMZM2G337229,GRMZM2G108273,GRMZM2G344163,GRMZM2G118208,GRMZM2G…
GO:0015934	large ribosomal subunit	11 of 4587 in the list	49 of 18055 in the genome	1	GRMZM2G102230,AC206642.4_FG001,GRMZM2G003384,GRMZM2G096962,GRMZM2G150058,GRMZM2G078396,GRMZM5G813584,GRMZM2G164965,GRMZM2G427404,GRMZM2G043279,GRMZM5G831780
GO:0016591	DNA-directed RNA polymerase II, holoenzyme	7 of 4587 in the list	32 of 18055 in the genome	1	GRMZM2G084891,GRMZM5G898768,GRMZM2G044306,GRMZM2G322661,GRMZM2G023028,GRMZM2G113928,GRMZM2G146331
GO:0009570	chloroplast stroma	10 of 4587 in the list	46 of 18055 in the genome	1	GRMZM2G377115,GRMZM2G466780,GRMZM2G017290,GRMZM2G010884,GRMZM2G150363,GRMZM2G154725,GRMZM2G093666,GRMZM2G085646,GRMZM5G862663,GRMZM2G149428
GO:0043227	membrane-bounded organelle	2687 of 4587 in the list	10658 of 18055 in the genome	1	GRMZM2G436299,GRMZM2G170035,GRMZM2G180054,GRMZM2G083935,GRMZM2G024563,GRMZM2G150791,GRMZM2G469277,GRMZM2G063988,GRMZM2G161306,GRMZM5G862663,GRMZM2G084521,GRMZM2G135452,GRMZM2G144083,GRMZM2G004888,GRMZM2G145041,AC197705.4_FG001,GRMZM2G145850,GRMZM2G010545,GRMZM2G081554,GRMZM2G060216,GRMZM2G049288,GRMZM5G886969,GRMZM2G058095,GRMZM2G117633,GRMZM2G156684,GRMZM2G132021,GRMZM2G169481,GRMZM2G087495,GRMZ…
GRMZM2G159777,GRMZM2G031609,GRMZM2G089556,GRMZM2G109271,GRMZM2G032555,GRMZM2G028955,GRMZM2G434910,GRMZM2G032336,AC212565.3_FG001,GRMZM5G839422,GRMZM2G095400,GRMZM2G112799,GRMZM2G143046,GRMZM2G017257,GRMZM2G076064,GRMZM2G079668,GRMZM2G013448,GRMZM2G456452,AC217271.3_FG002,GRMZM2G172032,GRMZM5G806309,AC212227.3_FG006,GRMZM2G450537,GRMZM2G091419,GRMZM2G159353,GRMZM5G868273,GRMZM2G010657,GRMZM2G00954…
GO:0030118	clathrin coat	3 of 4587 in the list	16 of 18055 in the genome	1	GRMZM2G064382,GRMZM2G336789,GRMZM2G074278
GO:0031300	intrinsic to organelle membrane	7 of 4587 in the list	35 of 18055 in the genome	1	GRMZM2G164426,GRMZM2G436299,GRMZM2G162426,GRMZM2G110145,GRMZM2G122277,GRMZM2G052344,GRMZM2G137779
GO:0030119	AP-type membrane coat adaptor complex	5 of 4587 in the list	26 of 18055 in the genome	1	GRMZM2G030144,GRMZM2G017421,GRMZM2G700148,GRMZM2G137236,GRMZM2G074278
GO:0012505	endomembrane system	55 of 4587 in the list	240 of 18055 in the genome	1	AC209768.3_FG016,GRMZM2G436299,GRMZM2G322493,GRMZM2G122277,GRMZM2G003022,GRMZM2G085295,GRMZM5G879240,GRMZM2G111355,GRMZM2G092588,GRMZM2G001033,GRMZM2G137779,GRMZM2G408305,GRMZM2G128771,GRMZM2G000645,GRMZM2G051367,GRMZM2G023438,GRMZM5G885710,GRMZM2G113351,AC155622.2_FG004,GRMZM2G063060,GRMZM2G048377,GRMZM2G006953,GRMZM2G331533,GRMZM2G173654,GRMZM2G010054,GRMZM2G133633,GRMZM2G476810,GRMZM2G113476,G…
GO:0043231	intracellular membrane-bounded organelle	2641 of 4587 in the list	10515 of 18055 in the genome	1	GRMZM2G436299,GRMZM2G170035,GRMZM2G180054,GRMZM2G083935,GRMZM2G024563,GRMZM2G150791,GRMZM2G469277,GRMZM2G063988,GRMZM2G161306,GRMZM5G862663,GRMZM2G084521,GRMZM2G135452,GRMZM2G144083,GRMZM2G004888,GRMZM2G145041,AC197705.4_FG001,GRMZM2G145850,GRMZM2G010545,GRMZM2G081554,GRMZM2G060216,GRMZM2G049288,GRMZM5G886969,GRMZM2G058095,GRMZM2G117633,GRMZM2G156684,GRMZM2G132021,GRMZM2G169481,GRMZM2G087495,GRMZ…
09030,GRMZM2G005293,GRMZM5G831887,GRMZM2G058954,GRMZM2G085573,GRMZM5G890224,GRMZM2G321239,GRMZM2G097137,GRMZM2G088231,GRMZM2G046055,GRMZM2G073700,GRMZM2G117609,GRMZM2G334457,GRMZM2G104918,GRMZM2G139903,GRMZM2G163437,GRMZM2G099765,GRMZM2G146163,GRMZM2G349988,GRMZM2G169270,GRMZM2G145085,GRMZM2G344991,GRMZM2G178102,GRMZM2G010044,GRMZM2G040131,GRMZM2G142437,GRMZM2G044744,GRMZM2G100336,AC233898.1_FG00…
GO:0030117	membrane coat	14 of 4587 in the list	69 of 18055 in the genome	1	GRMZM2G010054,GRMZM2G149406,GRMZM2G030144,GRMZM2G000645,GRMZM2G103490,GRMZM2G336789,GRMZM2G074278,GRMZM2G064382,AC155622.2_FG004,GRMZM2G017421,GRMZM2G700148,GRMZM2G137236,GRMZM2G055450,GRMZM2G084885
GO:0048475	coated membrane	14 of 4587 in the list	69 of 18055 in the genome	1	GRMZM2G010054,GRMZM2G149406,GRMZM2G030144,GRMZM2G000645,GRMZM2G103490,GRMZM2G336789,GRMZM2G074278,GRMZM2G064382,AC155622.2_FG004,GRMZM2G017421,GRMZM2G700148,GRMZM2G137236,GRMZM2G055450,GRMZM2G084885
GO:0042651	thylakoid membrane	2 of 4587 in the list	13 of 18055 in the genome	1	GRMZM2G121747,GRMZM2G149428
GO:0005789	endoplasmic reticulum membrane	9 of 4587 in the list	48 of 18055 in the genome	1	GRMZM2G133633,AC209768.3_FG016,GRMZM2G162167,GRMZM2G162426,GRMZM2G113844,GRMZM2G166753,GRMZM2G051367,GRMZM2G164175,GRMZM2G113351
GO:0042175	nuclear outer membrane-endoplasmic reticulum membrane network	9 of 4587 in the list	48 of 18055 in the genome	1	GRMZM2G133633,AC209768.3_FG016,GRMZM2G162167,GRMZM2G162426,GRMZM2G113844,GRMZM2G166753,GRMZM2G051367,GRMZM2G164175,GRMZM2G113351
GO:0030120	vesicle coat	4 of 4587 in the list	24 of 18055 in the genome	1	GRMZM2G010054,GRMZM2G149406,AC155622.2_FG004,GRMZM2G000645
GO:0043234	protein complex	288 of 4587 in the list	1203 of 18055 in the genome	1	GRMZM2G435993,GRMZM2G037177,GRMZM2G115598,GRMZM2G122228,GRMZM2G499182,GRMZM2G430680,GRMZM2G439201,GRMZM2G114459,GRMZM2G100152,GRMZM2G108147,GRMZM2G103721,AC215309.3_FG004,GRMZM2G090168,GRMZM2G121747,GRMZM2G108712,GRMZM2G071484,GRMZM5G862663,GRMZM2G436981,GRMZM2G153797,GRMZM2G005433,GRMZM2G100873,GRMZM2G177227,GRMZM2G111782,GRMZM2G030144,GRMZM2G155274,GRMZM2G146331,GRMZM2G126386,GRMZM2G102664,GRMZ…
GO:0031225	anchored to membrane	5 of 4587 in the list	29 of 18055 in the genome	1	AC234156.1_FG005,GRMZM2G132994,GRMZM2G438386,AC217887.3_FG004,GRMZM2G003752
GO:0030313	cell envelope	3 of 4587 in the list	20 of 18055 in the genome	1	GRMZM2G129071,GRMZM2G125495,GRMZM2G150337
GO:0031090	organelle membrane	203 of 4587 in the list	866 of 18055 in the genome	1	AC209768.3_FG016,GRMZM2G436299,GRMZM2G305851,GRMZM2G322493,GRMZM2G122277,GRMZM2G037177,GRMZM2G024563,GRMZM2G084195,GRMZM2G091383,GRMZM2G137779,GRMZM2G418160,GRMZM2G146378,GRMZM5G885710,GRMZM2G057000,GRMZM2G164426,GRMZM2G002220,GRMZM2G430600,GRMZM2G382914,GRMZM2G048377,GRMZM2G110201,GRMZM2G068244,GRMZM2G446895,GRMZM5G854345,GRMZM2G081745,GRMZM2G071166,GRMZM2G067707,GRMZM2G330698,GRMZM2G058432,GRMZ…
GO:0043226	organelle	3493 of 4587 in the list	13886 of 18055 in the genome	1	GRMZM2G436299,GRMZM2G170035,GRMZM2G180054,GRMZM2G083935,GRMZM2G151249,GRMZM2G024563,GRMZM2G063975,GRMZM2G008468,GRMZM2G112792,GRMZM2G150791,GRMZM2G048294,GRMZM2G469277,GRMZM2G063988,GRMZM2G161306,GRMZM2G039278,GRMZM5G862663,GRMZM2G086845,GRMZM2G096683,GRMZM2G014526,GRMZM2G084521,GRMZM2G135452,GRMZM2G353726,GRMZM2G144083,GRMZM2G004888,GRMZM2G145041,AC197705.4_FG001,GRMZM2G145850,GRMZM5G859316,GRMZ…
003,GRMZM2G065225,GRMZM2G064903,GRMZM2G448001,GRMZM2G000842,GRMZM2G176430,GRMZM2G032252,GRMZM2G126371,GRMZM2G028928,GRMZM2G310569,GRMZM2G013970,GRMZM2G075988,GRMZM2G059706,GRMZM2G144042,GRMZM2G052389,GRMZM2G000632,GRMZM2G081105,GRMZM2G046458,GRMZM2G140799,GRMZM2G071333,GRMZM2G163572,GRMZM2G145019,GRMZM2G109865,GRMZM2G030713,GRMZM5G874277,GRMZM5G828182,GRMZM2G055567,GRMZM2G115245,GRMZM2G702490,GRM…
GO:0042579	microbody	35 of 4587 in the list	167 of 18055 in the genome	1	GRMZM2G046900,GRMZM2G099666,GRMZM2G077183,GRMZM2G071288,GRMZM2G065073,GRMZM2G017961,GRMZM2G020146,GRMZM2G101457,GRMZM2G035807,GRMZM2G009888,GRMZM2G010351,GRMZM2G004768,GRMZM2G005107,GRMZM2G377780,GRMZM2G451533,GRMZM2G052389,GRMZM2G013214,GRMZM2G110201,GRMZM2G460866,GRMZM2G056369,GRMZM2G179045,GRMZM2G178254,GRMZM2G360339,GRMZM5G861357,GRMZM2G146754,GRMZM5G848768,GRMZM2G058095,GRMZM2G064841,GRMZM2G…
GO:0015629	actin cytoskeleton	10 of 4587 in the list	56 of 18055 in the genome	1	GRMZM2G058155,GRMZM2G139583,GRMZM2G056419,GRMZM2G113319,GRMZM2G332687,GRMZM2G364851,GRMZM2G449909,AC204070.3_FG004,GRMZM2G139712,GRMZM2G034362
GO:0031967	organelle envelope	176 of 4587 in the list	765 of 18055 in the genome	1	GRMZM2G305851,GRMZM2G322493,GRMZM2G093643,GRMZM5G880102,GRMZM2G037177,GRMZM2G024563,GRMZM2G165173,GRMZM2G090718,GRMZM2G408305,GRMZM2G146378,GRMZM2G002220,GRMZM2G059363,GRMZM2G319760,GRMZM5G862663,GRMZM2G412611,GRMZM2G067707,GRMZM2G058432,GRMZM2G085646,GRMZM2G326272,GRMZM2G122481,GRMZM2G162616,AC233887.1_FG006,GRMZM5G861756,GRMZM5G836886,GRMZM2G072861,GRMZM2G389233,GRMZM2G100242,GRMZM2G351125,GRMZ…
GO:0043229	intracellular organelle	3468 of 4587 in the list	13813 of 18055 in the genome	1	GRMZM2G436299,GRMZM2G170035,GRMZM2G180054,GRMZM2G083935,GRMZM2G151249,GRMZM2G024563,GRMZM2G063975,GRMZM2G008468,GRMZM2G112792,GRMZM2G150791,GRMZM2G048294,GRMZM2G469277,GRMZM2G063988,GRMZM2G161306,GRMZM2G039278,GRMZM5G862663,GRMZM2G086845,GRMZM2G096683,GRMZM2G014526,GRMZM2G084521,GRMZM2G135452,GRMZM2G353726,GRMZM2G144083,GRMZM2G004888,GRMZM2G145041,AC197705.4_FG001,GRMZM2G145850,GRMZM5G859316,GRMZ…
105,GRMZM2G046458,GRMZM2G140799,GRMZM2G071333,GRMZM2G163572,GRMZM2G145019,GRMZM2G109865,GRMZM5G874277,GRMZM5G828182,GRMZM2G055567,GRMZM2G115245,GRMZM2G702490,GRMZM2G024150,GRMZM2G103945,GRMZM2G015854,GRMZM2G031981,GRMZM5G814851,GRMZM2G150058,GRMZM2G062552,GRMZM2G381129,GRMZM2G095287,GRMZM2G021621,GRMZM2G032694,GRMZM2G083475,GRMZM5G877454,GRMZM2G015534,GRMZM5G896413,GRMZM2G410191,GRMZM2G111984,GRM…
GO:0000313	organellar ribosome	7 of 4587 in the list	45 of 18055 in the genome	1	GRMZM2G164965,GRMZM2G427404,GRMZM2G096962,GRMZM5G861791,GRMZM5G831780,GRMZM2G137829,GRMZM2G358236
GO:0005783	endoplasmic reticulum	18 of 4587 in the list	98 of 18055 in the genome	1	GRMZM2G133633,AC209768.3_FG016,GRMZM2G099765,GRMZM2G008647,GRMZM2G110574,GRMZM5G831887,GRMZM2G162426,GRMZM2G113844,GRMZM2G559436,GRMZM2G462803,GRMZM2G051367,GRMZM2G063988,GRMZM2G113351,GRMZM2G091481,GRMZM2G162167,GRMZM2G166753,GRMZM2G164175,GRMZM2G010657
GO:0031975	envelope	179 of 4587 in the list	785 of 18055 in the genome	1	GRMZM2G305851,GRMZM2G322493,GRMZM2G093643,GRMZM5G880102,GRMZM2G037177,GRMZM2G024563,GRMZM2G165173,GRMZM2G090718,GRMZM2G408305,GRMZM2G146378,GRMZM2G002220,GRMZM2G059363,GRMZM2G319760,GRMZM5G862663,GRMZM2G412611,GRMZM2G067707,GRMZM2G058432,GRMZM2G085646,GRMZM2G326272,GRMZM2G122481,GRMZM2G162616,AC233887.1_FG006,GRMZM5G861756,GRMZM5G836886,GRMZM2G072861,GRMZM2G389233,GRMZM2G100242,GRMZM2G351125,GRMZ…
GO:0044432	endoplasmic reticulum part	16 of 4587 in the list	92 of 18055 in the genome	1	GRMZM2G133633,AC209768.3_FG016,GRMZM2G162426,GRMZM2G113844,GRMZM2G051367,GRMZM2G462803,GRMZM2G559436,GRMZM2G091481,GRMZM2G113351,GRMZM2G063988,GRMZM2G110574,GRMZM2G162167,GRMZM2G166753,GRMZM2G164175,GRMZM2G010657,GRMZM5G831887
GO:0005777	peroxisome	5 of 4587 in the list	37 of 18055 in the genome	1	GRMZM2G099666,GRMZM2G056369,GRMZM2G071288,GRMZM2G017961,GRMZM2G090568
GO:0044424	intracellular part	3745 of 4587 in the list	14911 of 18055 in the genome	1	GRMZM2G436299,GRMZM2G170035,GRMZM2G180054,GRMZM2G083935,GRMZM2G151249,GRMZM2G024563,GRMZM2G063975,GRMZM2G008468,GRMZM2G044137,GRMZM2G112792,GRMZM2G150791,GRMZM2G149768,GRMZM2G048294,GRMZM2G469277,GRMZM2G063988,GRMZM2G161306,GRMZM2G039278,GRMZM5G862663,GRMZM2G086845,GRMZM2G096683,GRMZM2G070323,GRMZM2G014526,GRMZM2G084521,GRMZM2G135452,GRMZM2G353726,GRMZM2G144083,GRMZM2G084739,GRMZM2G004888,GRMZM2G…
,GRMZM2G077299,GRMZM2G090432,GRMZM2G013002,GRMZM2G302639,GRMZM2G134738,GRMZM2G069325,AC207628.4_FG009,GRMZM2G087787,GRMZM2G008456,GRMZM2G170397,GRMZM2G428242,GRMZM2G303135,GRMZM2G089056,GRMZM2G356204,GRMZM2G132607,GRMZM2G006341,GRMZM2G076985,GRMZM2G003043,GRMZM2G463730,GRMZM2G098290,GRMZM2G026703,GRMZM2G100652,GRMZM2G094792,GRMZM2G138800,GRMZM2G106235,GRMZM2G170307,GRMZM2G017421,GRMZM2G039949,GRM…
GO:0033178	proton-transporting two-sector ATPase complex, catalytic domain	4 of 4587 in the list	32 of 18055 in the genome	1	GRMZM2G131575,GRMZM2G448344,GRMZM2G138220,GRMZM5G862663
GO:0005838	proteasome regulatory particle	2 of 4587 in the list	20 of 18055 in the genome	1	GRMZM2G314233,GRMZM2G156145
GO:0022624	proteasome accessory complex	2 of 4587 in the list	21 of 18055 in the genome	1	GRMZM2G314233,GRMZM2G156145
GO:0005622	intracellular	3751 of 4587 in the list	14949 of 18055 in the genome	1	GRMZM2G436299,GRMZM2G170035,GRMZM2G180054,GRMZM2G083935,GRMZM2G151249,GRMZM2G024563,GRMZM2G063975,GRMZM2G008468,GRMZM2G044137,GRMZM2G112792,GRMZM2G150791,GRMZM2G149768,GRMZM2G048294,GRMZM2G469277,GRMZM2G063988,GRMZM2G161306,GRMZM2G039278,GRMZM5G862663,GRMZM2G086845,GRMZM2G096683,GRMZM2G070323,GRMZM2G014526,GRMZM2G084521,GRMZM2G135452,GRMZM2G353726,GRMZM2G144083,GRMZM2G084739,GRMZM2G004888,GRMZM2G…
,GRMZM2G071491,GRMZM2G170798,GRMZM2G016677,GRMZM2G077299,GRMZM2G090432,GRMZM2G013002,GRMZM2G302639,GRMZM2G134738,GRMZM2G069325,AC207628.4_FG009,GRMZM2G087787,GRMZM2G008456,GRMZM2G170397,GRMZM2G428242,GRMZM2G303135,GRMZM2G089056,GRMZM2G356204,GRMZM2G132607,GRMZM2G006341,GRMZM2G076985,GRMZM2G003043,GRMZM2G463730,GRMZM2G098290,GRMZM2G009214,GRMZM2G026703,GRMZM2G100652,GRMZM2G094792,GRMZM2G138800,GRM…
GO:0005839	proteasome core complex	3 of 4587 in the list	28 of 18055 in the genome	1	GRMZM2G050467,GRMZM2G080549,GRMZM2G056870
GO:0005840	ribosome	33 of 4587 in the list	177 of 18055 in the genome	1	AC234160.1_FG003,GRMZM2G137829,GRMZM2G150058,GRMZM5G813584,GRMZM2G165176,GRMZM2G091383,GRMZM2G427404,GRMZM2G043279,GRMZM2G064640,AC211737.3_FG012,GRMZM2G312438,GRMZM2G095252,GRMZM2G377600,AC206642.4_FG001,GRMZM2G102230,GRMZM2G003384,GRMZM2G378770,GRMZM2G096962,GRMZM5G861791,GRMZM2G056870,GRMZM2G155437,GRMZM2G078396,GRMZM2G084465,GRMZM2G421690,GRMZM2G164965,GRMZM2G080549,GRMZM2G063060,GRMZM2G06302…
GO:0005623	cell	4173 of 4587 in the list	16568 of 18055 in the genome	1	GRMZM2G180054,GRMZM2G083935,GRMZM2G151249,GRMZM2G024563,GRMZM2G166738,GRMZM2G044137,GRMZM2G343139,GRMZM2G149768,GRMZM2G048294,GRMZM2G141081,GRMZM2G469277,GRMZM5G862663,GRMZM2G086845,GRMZM2G096683,GRMZM2G070323,GRMZM2G084521,GRMZM2G353726,GRMZM2G004888,GRMZM5G859316,GRMZM2G399598,GRMZM2G049288,GRMZM2G117633,GRMZM2G132021,GRMZM2G036113,GRMZM2G072569,GRMZM2G154463,GRMZM2G169261,GRMZM2G054023,GRMZM2G…
2G160541,GRMZM2G124540,GRMZM2G098912,GRMZM2G166987,GRMZM2G048672,GRMZM2G090693,GRMZM2G329144,GRMZM2G144180,GRMZM5G864335,GRMZM2G303915,GRMZM2G160370,GRMZM2G158526,GRMZM2G132811,GRMZM2G076950,GRMZM2G442000,GRMZM2G035465,GRMZM2G123966,GRMZM2G080176,GRMZM2G432566,GRMZM2G069024,GRMZM2G149923,GRMZM2G081919,GRMZM2G085153,GRMZM2G121654,GRMZM2G034110,GRMZM5G852886,GRMZM2G046284,GRMZM2G425072,GRMZM2G30511…
GO:0044464	cell part	4173 of 4587 in the list	16568 of 18055 in the genome	1	GRMZM2G180054,GRMZM2G083935,GRMZM2G151249,GRMZM2G024563,GRMZM2G166738,GRMZM2G044137,GRMZM2G343139,GRMZM2G149768,GRMZM2G048294,GRMZM2G141081,GRMZM2G469277,GRMZM5G862663,GRMZM2G086845,GRMZM2G096683,GRMZM2G070323,GRMZM2G084521,GRMZM2G353726,GRMZM2G004888,GRMZM5G859316,GRMZM2G399598,GRMZM2G049288,GRMZM2G117633,GRMZM2G132021,GRMZM2G036113,GRMZM2G072569,GRMZM2G154463,GRMZM2G169261,GRMZM2G054023,GRMZM2G…
2G160541,GRMZM2G124540,GRMZM2G098912,GRMZM2G166987,GRMZM2G048672,GRMZM2G090693,GRMZM2G329144,GRMZM2G144180,GRMZM5G864335,GRMZM2G303915,GRMZM2G160370,GRMZM2G158526,GRMZM2G132811,GRMZM2G076950,GRMZM2G442000,GRMZM2G035465,GRMZM2G123966,GRMZM2G080176,GRMZM2G432566,GRMZM2G069024,GRMZM2G149923,GRMZM2G081919,GRMZM2G085153,GRMZM2G121654,GRMZM2G034110,GRMZM5G852886,GRMZM2G046284,GRMZM2G425072,GRMZM2G30511…
GO:0044438	microbody part	2 of 4587 in the list	23 of 18055 in the genome	1	GRMZM2G071288,GRMZM2G017961
GO:0044439	peroxisomal part	2 of 4587 in the list	23 of 18055 in the genome	1	GRMZM2G071288,GRMZM2G017961
GO:0000314	organellar small ribosomal subunit	3 of 4587 in the list	30 of 18055 in the genome	1	GRMZM5G861791,GRMZM2G137829,GRMZM2G358236
GO:0044391	ribosomal subunit	18 of 4587 in the list	114 of 18055 in the genome	1	GRMZM2G137829,GRMZM2G150058,GRMZM5G813584,GRMZM2G091383,GRMZM2G427404,GRMZM2G043279,GRMZM2G064640,AC206642.4_FG001,GRMZM2G102230,GRMZM2G377600,GRMZM2G003384,GRMZM5G861791,GRMZM2G096962,GRMZM2G078396,GRMZM2G084465,GRMZM2G164965,GRMZM5G831780,GRMZM2G358236
GO:0031982	vesicle	871 of 4587 in the list	3683 of 18055 in the genome	1	GRMZM5G860235,GRMZM2G070109,GRMZM2G102079,GRMZM2G151249,GRMZM2G111998,GRMZM2G063975,GRMZM2G060837,GRMZM2G008468,GRMZM2G436659,GRMZM2G062156,GRMZM2G053111,GRMZM5G868679,GRMZM5G889999,GRMZM2G112792,GRMZM2G172574,GRMZM2G048294,GRMZM2G064750,GRMZM2G063988,GRMZM2G167164,GRMZM2G109429,GRMZM2G158496,GRMZM2G051898,GRMZM2G039278,GRMZM2G086845,GRMZM2G096683,GRMZM2G014526,GRMZM2G114140,GRMZM2G086628,GRMZM2G…
GO:0031410	cytoplasmic vesicle	868 of 4587 in the list	3676 of 18055 in the genome	1	GRMZM5G860235,GRMZM2G070109,GRMZM2G102079,GRMZM2G151249,GRMZM2G111998,GRMZM2G063975,GRMZM2G060837,GRMZM2G008468,GRMZM2G436659,GRMZM2G062156,GRMZM2G053111,GRMZM5G868679,GRMZM5G889999,GRMZM2G112792,GRMZM2G172574,GRMZM2G048294,GRMZM2G064750,GRMZM2G063988,GRMZM2G167164,GRMZM2G109429,GRMZM2G158496,GRMZM2G051898,GRMZM2G039278,GRMZM2G086845,GRMZM2G096683,GRMZM2G014526,GRMZM2G114140,GRMZM2G086628,GRMZM2G…
GO:0030964	NADH dehydrogenase complex	7 of 4587 in the list	62 of 18055 in the genome	1	GRMZM2G004111,GRMZM5G801031,GRMZM5G851708,GRMZM2G037177,GRMZM5G886688,GRMZM2G070716,GRMZM2G123966
GO:0015935	small ribosomal subunit	7 of 4587 in the list	65 of 18055 in the genome	1	GRMZM2G377600,GRMZM2G084465,GRMZM2G091383,GRMZM2G064640,GRMZM5G861791,GRMZM2G137829,GRMZM2G358236
GO:0019866	organelle inner membrane	57 of 4587 in the list	316 of 18055 in the genome	1	GRMZM2G010743,GRMZM2G305851,GRMZM2G077632,GRMZM2G072029,GRMZM2G019553,GRMZM2G032367,GRMZM2G321404,GRMZM2G037177,GRMZM2G123966,GRMZM5G806649,GRMZM2G373849,GRMZM2G061428,GRMZM2G149480,GRMZM2G338696,GRMZM2G118208,GRMZM2G133684,GRMZM2G092286,GRMZM2G094444,GRMZM5G801031,GRMZM2G105571,GRMZM2G152925,GRMZM2G146378,GRMZM2G423137,GRMZM2G106526,GRMZM2G102605,GRMZM2G152827,GRMZM2G004111,GRMZM2G062470,GRMZM5G…
GO:0005746	mitochondrial respiratory chain	15 of 4587 in the list	112 of 18055 in the genome	1	GRMZM2G006704,GRMZM2G032367,GRMZM5G801031,GRMZM2G152925,GRMZM2G037177,GRMZM2G067707,GRMZM2G123966,GRMZM2G134738,GRMZM2G004111,GRMZM2G171476,GRMZM2G070716,GRMZM2G109271,GRMZM2G122481,GRMZM2G338696,GRMZM2G064753
GO:0070469	respiratory chain	15 of 4587 in the list	112 of 18055 in the genome	1	GRMZM2G006704,GRMZM2G032367,GRMZM5G801031,GRMZM2G152925,GRMZM2G037177,GRMZM2G067707,GRMZM2G123966,GRMZM2G134738,GRMZM2G004111,GRMZM2G171476,GRMZM2G070716,GRMZM2G109271,GRMZM2G122481,GRMZM2G338696,GRMZM2G064753
GO:0044429	mitochondrial part	42 of 4587 in the list	249 of 18055 in the genome	1	GRMZM2G387383,GRMZM2G032367,GRMZM2G321404,GRMZM2G108144,GRMZM2G037177,GRMZM2G061830,GRMZM2G123966,GRMZM2G010348,GRMZM2G137985,GRMZM2G381051,GRMZM2G035948,GRMZM2G124281,GRMZM5G825609,GRMZM2G338696,GRMZM2G052630,GRMZM5G801031,GRMZM2G412021,GRMZM2G152925,GRMZM2G018417,GRMZM2G004111,GRMZM2G059991,GRMZM2G064753,GRMZM2G181542,GRMZM2G702490,GRMZM2G121743,GRMZM2G138220,GRMZM2G067707,GRMZM2G058432,GRMZM2G…
GO:0005739	mitochondrion	43 of 4587 in the list	254 of 18055 in the genome	1	GRMZM2G387383,GRMZM2G032367,GRMZM2G321404,GRMZM2G108144,GRMZM2G037177,GRMZM2G061830,GRMZM2G123966,GRMZM2G010348,GRMZM2G137985,GRMZM2G381051,GRMZM2G035948,GRMZM2G124281,GRMZM5G825609,GRMZM2G338696,GRMZM2G052630,GRMZM5G801031,GRMZM2G412021,GRMZM2G152925,GRMZM2G018417,GRMZM2G004111,GRMZM2G059991,GRMZM2G064753,GRMZM2G181542,GRMZM2G702490,GRMZM2G121743,GRMZM2G138220,GRMZM2G067707,GRMZM2G071071,GRMZM2G…
GO:0005753	mitochondrial proton-transporting ATP synthase complex	2 of 4587 in the list	36 of 18055 in the genome	1	GRMZM2G448344,GRMZM2G138220
GO:0045259	proton-transporting ATP synthase complex	2 of 4587 in the list	36 of 18055 in the genome	1	GRMZM2G448344,GRMZM2G138220
GO:0000502	proteasome complex	7 of 4587 in the list	72 of 18055 in the genome	1	GRMZM2G314233,GRMZM2G050467,GRMZM2G156145,GRMZM2G117544,GRMZM2G080549,GRMZM2G056870,GRMZM2G097137
GO:0044455	mitochondrial membrane part	17 of 4587 in the list	148 of 18055 in the genome	1	GRMZM2G032367,GRMZM2G037177,GRMZM2G138220,GRMZM2G067707,GRMZM2G123966,GRMZM2G122481,GRMZM2G338696,GRMZM2G006704,GRMZM5G801031,GRMZM2G152925,GRMZM2G134738,GRMZM2G004111,GRMZM2G448344,GRMZM2G070716,GRMZM2G171476,GRMZM2G109271,GRMZM2G064753
GO:0031966	mitochondrial membrane	24 of 4587 in the list	189 of 18055 in the genome	1	GRMZM2G032367,GRMZM2G321404,GRMZM2G108144,GRMZM2G037177,GRMZM2G138220,GRMZM2G067707,GRMZM2G123966,GRMZM2G137985,GRMZM2G146670,GRMZM2G122481,GRMZM2G338696,GRMZM2G006704,GRMZM5G801031,GRMZM2G152925,GRMZM2G055025,GRMZM2G018417,GRMZM2G134738,GRMZM2G004111,GRMZM2G448344,GRMZM2G412296,GRMZM2G070716,GRMZM2G171476,GRMZM2G109271,GRMZM2G064753
GO:0016469	proton-transporting two-sector ATPase complex	7 of 4587 in the list	90 of 18055 in the genome	1	GRMZM2G131575,GRMZM2G448344,AC199911.5_FG001,GRMZM2G138220,GRMZM5G862663,GRMZM2G028432,GRMZM2G029810
GO:0005740	mitochondrial envelope	27 of 4587 in the list	207 of 18055 in the genome	1	GRMZM2G032367,GRMZM2G121743,GRMZM2G321404,GRMZM2G108144,GRMZM2G037177,GRMZM2G138220,GRMZM2G061830,GRMZM2G067707,GRMZM2G123966,GRMZM2G137985,GRMZM2G058432,GRMZM2G146670,GRMZM2G122481,GRMZM2G338696,GRMZM2G006704,GRMZM5G801031,GRMZM2G152925,GRMZM2G055025,GRMZM2G018417,GRMZM2G134738,GRMZM2G004111,GRMZM2G448344,GRMZM2G412296,GRMZM2G171476,GRMZM2G070716,GRMZM2G109271,GRMZM2G064753
GO:0032991	macromolecular complex	450 of 4587 in the list	2102 of 18055 in the genome	1	GRMZM2G435993,GRMZM2G153476,AC199526.5_FG003,GRMZM2G037177,GRMZM2G115598,GRMZM2G122228,GRMZM2G499182,GRMZM2G091383,GRMZM2G064640,GRMZM2G430680,GRMZM2G439201,GRMZM2G044137,GRMZM2G114459,GRMZM2G100152,GRMZM2G108147,GRMZM2G100336,GRMZM2G103721,GRMZM2G022619,AC215309.3_FG004,GRMZM2G090168,GRMZM2G121747,GRMZM2G108712,GRMZM2G071484,GRMZM5G862663,GRMZM2G436981,GRMZM5G882378,GRMZM2G060373,GRMZM2G084739,A…
GO:0005743	mitochondrial inner membrane	19 of 4587 in the list	166 of 18055 in the genome	1	GRMZM2G032367,GRMZM2G321404,GRMZM2G037177,GRMZM2G138220,GRMZM2G067707,GRMZM2G123966,GRMZM2G122481,GRMZM2G338696,GRMZM2G006704,GRMZM5G801031,GRMZM2G152925,GRMZM2G134738,GRMZM2G004111,GRMZM2G448344,GRMZM2G412296,GRMZM2G070716,GRMZM2G171476,GRMZM2G109271,GRMZM2G064753
GO:0030529	ribonucleoprotein complex	150 of 4587 in the list	833 of 18055 in the genome	1	GRMZM2G016393,GRMZM2G153476,GRMZM5G887054,GRMZM2G079915,GRMZM2G091383,GRMZM2G064640,GRMZM2G165173,GRMZM2G044137,GRMZM2G106558,GRMZM2G469061,GRMZM2G100336,GRMZM2G022619,GRMZM2G135654,GRMZM2G108348,GRMZM2G088880,GRMZM2G034709,GRMZM5G882378,GRMZM2G060373,GRMZM2G084739,GRMZM2G311914,AC234160.1_FG003,GRMZM5G832108,GRMZM2G008647,GRMZM2G153863,GRMZM2G168149,GRMZM2G427404,GRMZM2G043279,GRMZM2G050460,GRMZ…

## Sheet: Control-VS-ABA_F
GO:0016817	hydrolase activity, acting on acid anhydrides	378 of 4786 in the list	1120 of 18213 in the genome	2.92e-06	GRMZM5G820912,GRMZM2G156158,GRMZM2G105570,GRMZM2G700757,GRMZM2G176047,GRMZM2G175867,GRMZM2G035807,GRMZM2G139712,GRMZM2G090718,GRMZM2G052740,GRMZM2G343139,GRMZM2G149768,GRMZM2G087161,GRMZM2G177812,GRMZM2G399212,GRMZM2G315594,AC204070.3_FG004,GRMZM2G137321,GRMZM2G057535,GRMZM2G436981,GRMZM2G175816,GRMZM2G155242,GRMZM2G144083,GRMZM2G177867,GRMZM5G870253,GRMZM2G319138,GRMZM2G162800,GRMZM2G100873,GRMZ…
GO:0016818	hydrolase activity, acting on acid anhydrides, in phosphorus-containing anhydrides	364 of 4786 in the list	1087 of 18213 in the genome	1.49e-05	GRMZM5G820912,GRMZM2G156158,GRMZM2G105570,GRMZM2G700757,GRMZM2G176047,GRMZM2G175867,GRMZM2G035807,GRMZM2G139712,GRMZM2G090718,GRMZM2G052740,GRMZM2G343139,GRMZM2G149768,GRMZM2G177812,GRMZM2G399212,GRMZM2G315594,AC204070.3_FG004,GRMZM2G137321,GRMZM2G057535,GRMZM2G436981,GRMZM2G175816,GRMZM2G155242,GRMZM2G144083,GRMZM2G177867,GRMZM5G870253,GRMZM2G319138,GRMZM2G162800,GRMZM2G100873,GRMZM2G468132,GRMZ…
GO:0016462	pyrophosphatase activity	361 of 4786 in the list	1077 of 18213 in the genome	1.52e-05	GRMZM5G820912,GRMZM2G156158,GRMZM2G105570,GRMZM2G700757,GRMZM2G176047,GRMZM2G175867,GRMZM2G035807,GRMZM2G139712,GRMZM2G090718,GRMZM2G052740,GRMZM2G343139,GRMZM2G149768,GRMZM2G177812,GRMZM2G399212,GRMZM2G315594,AC204070.3_FG004,GRMZM2G137321,GRMZM2G057535,GRMZM2G436981,GRMZM2G175816,GRMZM2G155242,GRMZM2G144083,GRMZM2G177867,GRMZM5G870253,GRMZM2G319138,GRMZM2G162800,GRMZM2G100873,GRMZM2G468132,GRMZ…
GO:0017111	nucleoside-triphosphatase activity	316 of 4786 in the list	944 of 18213 in the genome	0.00013	GRMZM5G820912,GRMZM2G156158,GRMZM2G105570,GRMZM2G700757,GRMZM2G176047,GRMZM2G175867,GRMZM2G035807,GRMZM2G139712,GRMZM2G052740,GRMZM2G343139,GRMZM2G149768,GRMZM2G177812,GRMZM2G399212,GRMZM2G315594,AC204070.3_FG004,GRMZM2G057535,GRMZM2G436981,GRMZM2G155242,GRMZM2G144083,GRMZM2G177867,GRMZM5G870253,GRMZM2G319138,GRMZM2G468132,GRMZM2G139894,GRMZM2G121427,GRMZM2G340139,GRMZM2G158024,GRMZM2G162426,GRMZ…
GO:0003676	nucleic acid binding	855 of 4786 in the list	2865 of 18213 in the genome	0.00076	GRMZM2G124321,GRMZM2G350447,GRMZM2G153476,GRMZM2G700757,GRMZM2G175867,GRMZM2G084195,GRMZM2G054225,GRMZM2G064640,GRMZM2G133952,GRMZM2G093186,GRMZM2G422464,GRMZM2G439201,GRMZM2G037493,GRMZM2G149768,GRMZM2G108147,GRMZM2G033876,GRMZM2G160687,GRMZM2G469277,GRMZM2G325907,GRMZM2G108712,GRMZM2G057535,GRMZM2G059010,GRMZM2G132367,GRMZM2G161506,GRMZM2G084739,GRMZM2G145041,GRMZM2G153797,GRMZM2G070523,GRMZM2G…
GO:0032559	adenyl ribonucleotide binding	852 of 4786 in the list	2879 of 18213 in the genome	0.0033	GRMZM2G170035,GRMZM2G042253,GRMZM2G156158,AC218972.3_FG001,GRMZM2G700757,GRMZM2G034052,GRMZM2G176047,GRMZM2G175867,GRMZM2G055089,GRMZM2G075023,GRMZM2G128938,GRMZM2G133952,GRMZM2G011919,GRMZM2G053111,GRMZM5G889999,GRMZM2G147051,GRMZM2G060872,GRMZM2G049541,GRMZM2G129889,GRMZM2G343139,GRMZM2G411771,GRMZM2G048294,GRMZM2G064750,GRMZM2G399212,GRMZM2G063988,GRMZM2G026189,GRMZM2G103164,GRMZM2G101245,AC20…
GO:0004812	aminoacyl-tRNA ligase activity	38 of 4786 in the list	76 of 18213 in the genome	0.00378	GRMZM2G082271,GRMZM2G177970,GRMZM2G383404,GRMZM2G701193,GRMZM2G117870,GRMZM5G858471,GRMZM2G075023,GRMZM2G046932,GRMZM2G566786,GRMZM2G455085,GRMZM2G438602,GRMZM2G126957,GRMZM2G171688,GRMZM2G106974,GRMZM2G071333,AC203752.5_FG002,GRMZM2G094123,GRMZM2G386714,GRMZM2G118062,GRMZM5G887303,GRMZM2G057491,GRMZM2G013773,GRMZM2G048012,GRMZM2G101463,GRMZM2G032049,GRMZM2G002851,GRMZM2G143450,GRMZM2G156565,GRMZ…
GO:0030554	adenyl nucleotide binding	853 of 4786 in the list	2885 of 18213 in the genome	0.00378	GRMZM2G170035,GRMZM2G042253,GRMZM2G156158,AC218972.3_FG001,GRMZM2G700757,GRMZM2G034052,GRMZM2G176047,GRMZM2G175867,GRMZM2G055089,GRMZM2G075023,GRMZM2G128938,GRMZM2G133952,GRMZM2G011919,GRMZM2G053111,GRMZM5G889999,GRMZM2G147051,GRMZM2G060872,GRMZM2G049541,GRMZM2G129889,GRMZM2G343139,GRMZM2G411771,GRMZM2G048294,GRMZM2G064750,GRMZM2G399212,GRMZM2G063988,GRMZM2G026189,GRMZM2G103164,GRMZM2G101245,AC20…
GO:0032553	ribonucleotide binding	929 of 4786 in the list	3183 of 18213 in the genome	0.01197	GRMZM2G170035,GRMZM2G042253,GRMZM2G156158,AC218972.3_FG001,GRMZM2G700757,GRMZM2G034052,GRMZM2G176047,GRMZM2G175867,GRMZM2G055089,GRMZM2G075023,GRMZM2G128938,GRMZM2G133952,GRMZM2G011919,GRMZM2G053111,GRMZM5G889999,GRMZM2G147051,GRMZM2G093186,GRMZM2G027021,GRMZM2G060872,GRMZM2G049541,GRMZM2G129889,GRMZM2G343139,GRMZM2G411771,GRMZM2G149768,GRMZM2G048294,GRMZM2G064750,GRMZM2G399212,GRMZM2G063988,GRMZ…
GO:0032555	purine ribonucleotide binding	929 of 4786 in the list	3183 of 18213 in the genome	0.01197	GRMZM2G170035,GRMZM2G042253,GRMZM2G156158,AC218972.3_FG001,GRMZM2G700757,GRMZM2G034052,GRMZM2G176047,GRMZM2G175867,GRMZM2G055089,GRMZM2G075023,GRMZM2G128938,GRMZM2G133952,GRMZM2G011919,GRMZM2G053111,GRMZM5G889999,GRMZM2G147051,GRMZM2G093186,GRMZM2G027021,GRMZM2G060872,GRMZM2G049541,GRMZM2G129889,GRMZM2G343139,GRMZM2G411771,GRMZM2G149768,GRMZM2G048294,GRMZM2G064750,GRMZM2G399212,GRMZM2G063988,GRMZ…
GO:0003690	double-stranded DNA binding	18 of 4786 in the list	28 of 18213 in the genome	0.0124	GRMZM2G336909,GRMZM2G173162,GRMZM2G356935,GRMZM2G093623,GRMZM2G410318,GRMZM2G339151,GRMZM2G058441,GRMZM2G133952,GRMZM2G168249,GRMZM2G461447,GRMZM2G121427,AC191534.3_FG003,GRMZM2G360873,GRMZM2G054380,GRMZM2G455243,GRMZM2G421541,GRMZM2G348956,GRMZM2G110212
GO:0043566	structure-specific DNA binding	28 of 4786 in the list	53 of 18213 in the genome	0.01596	GRMZM2G336909,GRMZM2G173162,GRMZM2G356935,GRMZM2G093623,GRMZM2G700757,GRMZM2G388915,GRMZM2G066234,GRMZM2G410318,GRMZM2G339151,GRMZM2G058441,GRMZM2G133952,GRMZM2G168249,GRMZM2G461447,GRMZM2G121427,GRMZM2G058954,GRMZM2G123089,AC191534.3_FG003,GRMZM2G061403,GRMZM2G171912,GRMZM2G016602,GRMZM2G360873,GRMZM2G054380,GRMZM2G455243,GRMZM2G137046,GRMZM2G421541,GRMZM2G348956,GRMZM2G110212,GRMZM2G134694
GO:0017076	purine nucleotide binding	930 of 4786 in the list	3193 of 18213 in the genome	0.0165	GRMZM2G170035,GRMZM2G042253,GRMZM2G156158,AC218972.3_FG001,GRMZM2G700757,GRMZM2G034052,GRMZM2G176047,GRMZM2G175867,GRMZM2G055089,GRMZM2G075023,GRMZM2G128938,GRMZM2G133952,GRMZM2G011919,GRMZM2G053111,GRMZM5G889999,GRMZM2G147051,GRMZM2G093186,GRMZM2G027021,GRMZM2G060872,GRMZM2G049541,GRMZM2G129889,GRMZM2G343139,GRMZM2G411771,GRMZM2G149768,GRMZM2G048294,GRMZM2G064750,GRMZM2G399212,GRMZM2G063988,GRMZ…
GO:0016875	ligase activity, forming carbon-oxygen bonds	40 of 4786 in the list	87 of 18213 in the genome	0.02683	GRMZM2G082271,GRMZM2G177970,GRMZM2G383404,GRMZM2G701193,GRMZM2G117870,GRMZM5G858471,GRMZM2G075023,GRMZM2G046932,GRMZM2G566786,GRMZM2G455085,GRMZM2G160458,GRMZM2G438602,GRMZM2G126957,GRMZM2G171688,GRMZM2G106974,GRMZM2G071333,AC203752.5_FG002,GRMZM2G052142,GRMZM2G094123,GRMZM2G386714,GRMZM2G118062,GRMZM5G887303,GRMZM2G057491,GRMZM2G013773,GRMZM2G048012,GRMZM2G101463,GRMZM2G032049,GRMZM2G002851,GRMZ…
GO:0016876	ligase activity, forming aminoacyl-tRNA and related compounds	40 of 4786 in the list	87 of 18213 in the genome	0.02683	GRMZM2G082271,GRMZM2G177970,GRMZM2G383404,GRMZM2G701193,GRMZM2G117870,GRMZM5G858471,GRMZM2G075023,GRMZM2G046932,GRMZM2G566786,GRMZM2G455085,GRMZM2G160458,GRMZM2G438602,GRMZM2G126957,GRMZM2G171688,GRMZM2G106974,GRMZM2G071333,AC203752.5_FG002,GRMZM2G052142,GRMZM2G094123,GRMZM2G386714,GRMZM2G118062,GRMZM5G887303,GRMZM2G057491,GRMZM2G013773,GRMZM2G048012,GRMZM2G101463,GRMZM2G032049,GRMZM2G002851,GRMZ…
GO:0035251	UDP-glucosyltransferase activity	36 of 4786 in the list	77 of 18213 in the genome	0.04028	GRMZM2G435993,GRMZM2G318780,GRMZM2G326643,GRMZM2G473182,GRMZM2G471083,GRMZM2G430680,GRMZM2G087326,GRMZM2G553532,GRMZM5G875238,GRMZM2G133966,GRMZM2G049076,GRMZM2G073725,GRMZM2G004087,GRMZM2G418654,GRMZM2G084802,GRMZM2G433801,GRMZM2G111529,GRMZM2G099355,GRMZM2G165390,GRMZM2G059212,GRMZM2G341918,GRMZM2G001304,GRMZM2G180951,GRMZM2G088753,GRMZM2G045287,GRMZM2G118462,GRMZM2G068943,GRMZM2G353905,AC19090…
GO:0003916	DNA topoisomerase activity	12 of 4786 in the list	18 of 18213 in the genome	0.17682	GRMZM2G470438,GRMZM2G111014,GRMZM2G443881,GRMZM5G894110,GRMZM2G018074,GRMZM2G121210,GRMZM2G095865,GRMZM2G092451,GRMZM2G021270,GRMZM2G129913,AC203761.3_FG002,GRMZM2G172787
GO:0016874	ligase activity	155 of 4786 in the list	468 of 18213 in the genome	0.23891	GRMZM2G098596,GRMZM5G858471,GRMZM2G092128,GRMZM2G075023,GRMZM2G155123,GRMZM2G438938,GRMZM5G806947,GRMZM2G411771,GRMZM2G142437,GRMZM2G092550,GRMZM2G090172,GRMZM2G162184,GRMZM2G101875,GRMZM2G078360,AC233865.1_FG004,GRMZM2G071484,GRMZM2G024104,GRMZM2G173770,GRMZM2G094123,GRMZM2G157605,GRMZM2G021299,GRMZM2G374574,GRMZM2G013773,GRMZM5G869779,GRMZM2G416426,GRMZM2G461447,GRMZM2G154664,GRMZM2G169481,GRMZ…
GO:0046527	glucosyltransferase activity	52 of 4786 in the list	133 of 18213 in the genome	0.37214	GRMZM2G435993,GRMZM2G436299,GRMZM2G318780,GRMZM2G015886,GRMZM2G122277,GRMZM2G112336,GRMZM2G326643,GRMZM2G473182,GRMZM2G471083,GRMZM2G424832,GRMZM2G430680,GRMZM2G087326,GRMZM2G553532,GRMZM2G111642,GRMZM5G875238,GRMZM2G133966,GRMZM2G049076,GRMZM2G334142,GRMZM2G008263,GRMZM2G044744,GRMZM2G073725,GRMZM2G082580,GRMZM2G004087,GRMZM2G418654,GRMZM5G897776,GRMZM2G404367,GRMZM2G084802,GRMZM2G099355,GRMZM2G…
GO:0016787	hydrolase activity	1005 of 4786 in the list	3559 of 18213 in the genome	0.79655	GRMZM5G820912,GRMZM2G124321,GRMZM5G860235,GRMZM2G156158,GRMZM2G148913,GRMZM2G105570,GRMZM2G361501,GRMZM2G700757,GRMZM2G111998,GRMZM2G060837,GRMZM2G176047,GRMZM2G175867,GRMZM2G501450,GRMZM5G868679,GRMZM2G090718,GRMZM2G422464,GRMZM2G065665,GRMZM2G343139,GRMZM2G343080,GRMZM2G149768,GRMZM2G108147,GRMZM2G027875,GRMZM2G063592,GRMZM2G399212,GRMZM2G315594,GRMZM2G145651,GRMZM2G167164,AC204070.3_FG004,GRMZ…
GO:0016887	ATPase activity	145 of 4786 in the list	450 of 18213 in the genome	1	GRMZM2G047949,GRMZM2G156158,GRMZM2G369216,GRMZM2G017961,GRMZM2G700757,GRMZM2G112074,GRMZM2G146047,GRMZM2G175867,GRMZM2G035807,GRMZM2G010085,GRMZM2G066757,GRMZM2G110408,GRMZM2G703490,GRMZM2G428096,GRMZM5G802858,GRMZM2G415538,GRMZM2G171801,GRMZM2G399212,GRMZM2G144083,GRMZM2G480809,GRMZM2G010152,GRMZM2G468132,GRMZM2G019621,GRMZM2G139894,GRMZM2G340139,GRMZM2G162426,GRMZM2G080512,GRMZM5G836886,GRMZM2G…
GO:0016779	nucleotidyltransferase activity	85 of 4786 in the list	247 of 18213 in the genome	1	GRMZM2G116586,GRMZM2G088348,GRMZM2G163437,GRMZM2G149802,GRMZM2G042443,GRMZM2G144002,GRMZM2G002002,GRMZM2G079658,GRMZM2G054225,GRMZM2G054765,GRMZM2G381395,GRMZM2G007681,GRMZM2G469277,GRMZM2G055567,GRMZM2G059010,GRMZM2G115245,GRMZM2G141814,GRMZM2G011631,GRMZM2G098370,GRMZM2G153797,GRMZM2G178254,GRMZM2G302160,GRMZM2G044317,GRMZM2G154119,GRMZM2G388892,GRMZM5G877454,GRMZM2G079440,GRMZM2G113928,GRMZM2G…
GO:0019899	enzyme binding	29 of 4786 in the list	69 of 18213 in the genome	1	GRMZM2G477694,GRMZM2G012156,AC155496.2_FG009,GRMZM2G152616,GRMZM2G423456,GRMZM2G380177,GRMZM2G166089,GRMZM2G145300,GRMZM5G803949,GRMZM2G032132,GRMZM2G158252,GRMZM2G380184,GRMZM2G416667,GRMZM2G076544,GRMZM2G126253,GRMZM2G462803,GRMZM2G322728,GRMZM2G039094,GRMZM2G465999,GRMZM2G143767,GRMZM2G168886,GRMZM2G074024,GRMZM2G030873,GRMZM2G322723,GRMZM2G006953,GRMZM2G085409,GRMZM2G471529,GRMZM2G173654,GRMZ…
GO:0046906	tetrapyrrole binding	13 of 4786 in the list	24 of 18213 in the genome	1	GRMZM2G092311,GRMZM2G120619,GRMZM2G038519,GRMZM2G117412,GRMZM2G104549,GRMZM2G010884,GRMZM2G080355,GRMZM2G131489,GRMZM2G427557,GRMZM2G429955,GRMZM2G351977,GRMZM2G057281,GRMZM2G149428
GO:0005372	water transmembrane transporter activity	4 of 4786 in the list	4 of 18213 in the genome	1	GRMZM2G176209,GRMZM2G103945,GRMZM2G305446,GRMZM2G103983
GO:0042623	ATPase activity, coupled	139 of 4786 in the list	436 of 18213 in the genome	1	GRMZM2G047949,GRMZM2G156158,GRMZM2G369216,GRMZM2G017961,GRMZM2G700757,GRMZM2G112074,GRMZM2G146047,GRMZM2G175867,GRMZM2G035807,GRMZM2G010085,GRMZM2G066757,GRMZM2G110408,GRMZM2G703490,GRMZM2G428096,GRMZM5G802858,GRMZM2G415538,GRMZM2G171801,GRMZM2G399212,GRMZM2G144083,GRMZM2G480809,GRMZM2G010152,GRMZM2G468132,GRMZM2G019621,GRMZM2G139894,GRMZM2G340139,GRMZM2G162426,GRMZM2G080512,GRMZM5G836886,GRMZM2G…
GO:0005275	amine transmembrane transporter activity	21 of 4786 in the list	48 of 18213 in the genome	1	GRMZM2G083788,GRMZM2G072029,GRMZM2G105192,GRMZM5G854345,GRMZM2G136508,GRMZM2G078024,GRMZM2G127150,GRMZM2G309163,GRMZM2G116554,GRMZM2G082434,AC207755.3_FG005,GRMZM2G476886,GRMZM2G149481,GRMZM2G175321,GRMZM2G146161,GRMZM2G404888,GRMZM2G109865,GRMZM2G125832,GRMZM2G045704,GRMZM2G080843,GRMZM2G434910
GO:0046943	carboxylic acid transmembrane transporter activity	15 of 4786 in the list	31 of 18213 in the genome	1	GRMZM2G383088,GRMZM2G082434,GRMZM2G176430,GRMZM2G053927,GRMZM2G072029,GRMZM2G028521,AC207755.3_FG005,GRMZM2G476886,GRMZM2G175321,GRMZM2G060742,GRMZM2G078024,GRMZM2G146161,GRMZM2G404888,GRMZM2G045704,GRMZM2G434910
GO:0001882	nucleoside binding	8 of 4786 in the list	13 of 18213 in the genome	1	GRMZM2G080176,GRMZM2G084891,GRMZM5G877454,GRMZM2G054225,GRMZM2G113928,GRMZM2G055567,GRMZM5G895064,GRMZM2G133512
GO:0005488	binding	3240 of 4786 in the list	12080 of 18213 in the genome	1	GRMZM2G170035,GRMZM2G180054,GRMZM2G003979,GRMZM2G151249,AC233865.1_FG006,GRMZM2G055089,GRMZM2G054225,GRMZM2G108782,GRMZM2G147051,GRMZM2G422464,GRMZM2G112792,GRMZM2G129889,GRMZM2G332423,GRMZM2G343139,GRMZM2G149768,GRMZM2G027875,GRMZM2G048294,GRMZM2G038487,GRMZM2G469277,GRMZM2G063988,AC205730.3_FG001,GRMZM2G145651,GRMZM2G161306,GRMZM2G039278,GRMZM2G086845,GRMZM2G070323,GRMZM2G353726,GRMZM2G101527,G…
018487,GRMZM2G108716,GRMZM2G346132,GRMZM2G062683,GRMZM2G081924,GRMZM2G070273,GRMZM2G052344,GRMZM2G110212,GRMZM2G469697,AC196090.3_FG006,GRMZM2G107839,GRMZM2G110714,GRMZM2G115280,GRMZM2G092616,GRMZM2G137829,GRMZM2G125243,GRMZM2G335287,GRMZM2G364851,GRMZM2G156737,GRMZM2G058970,AC217264.3_FG005,GRMZM2G174610,GRMZM2G043724,GRMZM5G829894,GRMZM2G079376,GRMZM2G117851,GRMZM2G123719,GRMZM5G889719,GRMZM2G4…
GO:0019901	protein kinase binding	9 of 4786 in the list	16 of 18213 in the genome	1	GRMZM2G076544,GRMZM2G012156,GRMZM2G423456,GRMZM2G145300,GRMZM2G039094,GRMZM2G143767,GRMZM2G158252,GRMZM2G416667,GRMZM2G471529
GO:0005342	organic acid transmembrane transporter activity	18 of 4786 in the list	41 of 18213 in the genome	1	GRMZM2G072029,GRMZM2G078024,GRMZM2G092475,GRMZM2G009223,GRMZM2G082434,GRMZM2G383088,GRMZM2G176430,GRMZM2G053927,GRMZM2G028521,AC207755.3_FG005,GRMZM2G476886,GRMZM2G175321,GRMZM2G060742,GRMZM2G125850,GRMZM2G146161,GRMZM2G404888,GRMZM2G045704,GRMZM2G434910
GO:0036094	small molecule binding	1048 of 4786 in the list	3782 of 18213 in the genome	1	GRMZM2G170035,GRMZM2G042253,GRMZM2G156158,GRMZM2G700757,GRMZM2G034052,GRMZM2G176047,GRMZM2G175867,GRMZM2G055089,GRMZM2G054225,GRMZM2G108782,GRMZM2G147051,GRMZM2G060872,GRMZM2G129889,GRMZM2G332423,GRMZM2G343139,GRMZM2G149768,GRMZM2G048294,GRMZM2G063988,GRMZM2G315594,GRMZM2G103164,GRMZM2G032878,GRMZM2G086845,GRMZM2G353726,GRMZM2G101527,GRMZM2G144083,GRMZM2G094123,AC197705.4_FG001,GRMZM2G004207,GRMZ…
GO:0034061	DNA polymerase activity	23 of 4786 in the list	57 of 18213 in the genome	1	GRMZM2G115245,GRMZM2G011631,GRMZM2G149802,AC196278.2_FG003,AC196278.2_FG004,GRMZM2G302160,GRMZM2G356204,GRMZM2G041493,GRMZM2G154119,GRMZM2G124876,GRMZM2G454594,GRMZM2G480171,GRMZM2G426847,GRMZM2G154267,GRMZM2G067735,AC235534.1_FG001,GRMZM2G023422,GRMZM2G077922,GRMZM2G126292,GRMZM5G833563,GRMZM2G151944,GRMZM2G358236,GRMZM2G059010
GO:0016798	hydrolase activity, acting on glycosyl bonds	155 of 4786 in the list	506 of 18213 in the genome	1	GRMZM5G860235,GRMZM2G130686,GRMZM2G111998,GRMZM2G047384,GRMZM2G060837,GRMZM2G501450,GRMZM2G136895,GRMZM2G180889,GRMZM2G171111,GRMZM2G123107,GRMZM2G450125,GRMZM2G145651,GRMZM2G447795,GRMZM2G175269,GRMZM2G035749,AC210013.4_FG017,GRMZM2G114140,GRMZM2G148400,GRMZM2G328171,GRMZM2G003794,AC234160.1_FG003,GRMZM2G111324,GRMZM2G046101,GRMZM2G133781,GRMZM2G029243,GRMZM2G079263,GRMZM2G074781,GRMZM2G103055,G…
GO:0016211	ammonia ligase activity	5 of 4786 in the list	7 of 18213 in the genome	1	GRMZM2G098290,GRMZM2G024104,GRMZM2G050514,GRMZM2G115646,GRMZM2G046601
GO:0003899	DNA-directed RNA polymerase activity	3 of 4786 in the list	3 of 18213 in the genome	1	GRMZM2G141814,GRMZM2G130351,GRMZM2G044317
GO:0015562	efflux transmembrane transporter activity	3 of 4786 in the list	3 of 18213 in the genome	1	GRMZM2G166159,GRMZM2G315375,GRMZM2G125424
GO:0015171	amino acid transmembrane transporter activity	10 of 4786 in the list	20 of 18213 in the genome	1	GRMZM2G082434,GRMZM2G072029,AC207755.3_FG005,GRMZM2G476886,GRMZM2G175321,GRMZM2G078024,GRMZM2G146161,GRMZM2G404888,GRMZM2G045704,GRMZM2G434910
GO:0016307	phosphatidylinositol phosphate kinase activity	10 of 4786 in the list	20 of 18213 in the genome	1	GRMZM2G062045,GRMZM2G132373,GRMZM2G153722,GRMZM2G092595,GRMZM2G036113,GRMZM2G157147,GRMZM2G374973,GRMZM2G002499,GRMZM2G111208,GRMZM2G066876
GO:0034062	RNA polymerase activity	38 of 4786 in the list	107 of 18213 in the genome	1	GRMZM2G327247,GRMZM2G042443,GRMZM2G080176,GRMZM2G115564,GRMZM2G054225,GRMZM2G381395,GRMZM2G007681,GRMZM2G077436,GRMZM2G154169,GRMZM2G469277,GRMZM2G039949,GRMZM5G879235,GRMZM2G055567,GRMZM2G481730,GRMZM2G141814,GRMZM2G153797,GRMZM2G130351,GRMZM2G040702,GRMZM2G427564,GRMZM2G044317,GRMZM2G109787,GRMZM2G044306,GRMZM5G898768,GRMZM5G877454,GRMZM2G388892,GRMZM2G113928,GRMZM2G079440,GRMZM2G322661,GRMZM2G…
GO:0016758	transferase activity, transferring hexosyl groups	99 of 4786 in the list	315 of 18213 in the genome	1	GRMZM2G435993,GRMZM2G436299,GRMZM2G318780,GRMZM2G015886,GRMZM2G122277,GRMZM2G092588,GRMZM2G424832,GRMZM2G060837,GRMZM2G066362,GRMZM2G107754,GRMZM2G430680,GRMZM2G087326,GRMZM2G553532,GRMZM2G111642,GRMZM5G875238,GRMZM5G847530,GRMZM2G049076,GRMZM2G334142,GRMZM2G051367,GRMZM5G885710,GRMZM2G044744,GRMZM2G169628,GRMZM2G166944,GRMZM5G809361,GRMZM2G082580,GRMZM2G034206,GRMZM2G418654,GRMZM2G133633,GRMZM2G…
GO:0016879	ligase activity, forming carbon-nitrogen bonds	99 of 4786 in the list	315 of 18213 in the genome	1	GRMZM2G038492,GRMZM2G092128,GRMZM2G063394,GRMZM2G155123,GRMZM2G438938,GRMZM5G806947,GRMZM2G410567,GRMZM2G411771,GRMZM2G142437,GRMZM2G092550,GRMZM5G864001,GRMZM2G090172,GRMZM2G155974,GRMZM2G162184,GRMZM2G078360,GRMZM5G807835,AC233865.1_FG004,GRMZM2G071484,GRMZM5G874277,GRMZM2G104920,GRMZM2G024104,GRMZM2G173770,GRMZM2G157605,GRMZM2G021299,GRMZM2G328988,GRMZM2G374574,GRMZM2G117614,GRMZM2G055052,GRMZ…
GO:0003774	motor activity	33 of 4786 in the list	91 of 18213 in the genome	1	GRMZM5G820912,GRMZM2G054418,GRMZM2G173700,GRMZM2G400223,GRMZM2G137348,GRMZM2G062034,GRMZM2G006341,GRMZM2G176047,GRMZM2G017257,GRMZM2G089351,GRMZM2G026560,GRMZM2G062084,GRMZM2G150984,GRMZM2G105770,GRMZM2G396922,GRMZM2G334142,GRMZM2G315594,GRMZM2G346133,GRMZM2G039855,GRMZM2G471186,GRMZM2G320689,GRMZM2G436981,GRMZM2G447455,GRMZM5G867831,GRMZM2G177867,GRMZM2G471904,GRMZM2G083475,GRMZM2G132371,GRMZM5G…
GO:0004312	fatty acid synthase activity	12 of 4786 in the list	26 of 18213 in the genome	1	GRMZM2G097469,GRMZM2G124335,GRMZM2G022563,GRMZM2G135498,GRMZM2G012863,GRMZM2G029543,GRMZM2G063024,GRMZM2G099696,GRMZM2G143955,GRMZM2G003190,GRMZM2G351023,GRMZM2G102878
GO:0003824	catalytic activity	3022 of 4786 in the list	11280 of 18213 in the genome	1	GRMZM2G436299,GRMZM2G170035,GRMZM2G148913,GRMZM2G180054,GRMZM2G083935,GRMZM2G055089,GRMZM2G162527,GRMZM2G054225,GRMZM2G108782,GRMZM2G147051,GRMZM2G422464,GRMZM2G112792,GRMZM2G129889,GRMZM2G332423,GRMZM2G343139,GRMZM2G343080,GRMZM2G149768,GRMZM2G027875,GRMZM2G048294,GRMZM2G038487,GRMZM2G469277,GRMZM2G171400,GRMZM2G145651,GRMZM2G039278,GRMZM2G086845,GRMZM2G070323,GRMZM2G014526,GRMZM2G084521,GRMZM2G…
GRMZM2G089506,GRMZM2G179045,GRMZM5G870253,GRMZM2G153797,GRMZM2G025832,GRMZM2G353147,GRMZM2G313162,GRMZM5G803610,GRMZM2G151041,GRMZM2G320099,GRMZM2G060464,GRMZM5G869971,GRMZM2G112352,AC209819.3_FG012,EF517601.1_FG014,GRMZM5G845021,GRMZM2G043154,GRMZM2G154664,GRMZM2G097641,GRMZM2G121404,GRMZM2G090124,GRMZM2G039009,AC209626.2_FG013,GRMZM2G471733,GRMZM5G858249,AC190740.2_FG004,GRMZM5G895064,GRMZM2G12…
GO:0016832	aldehyde-lyase activity	10 of 4786 in the list	21 of 18213 in the genome	1	GRMZM2G046163,GRMZM2G147268,GRMZM2G057823,GRMZM2G015892,GRMZM2G046284,GRMZM2G431708,GRMZM2G043887,GRMZM2G066024,GRMZM2G089365,GRMZM2G069195
GO:0000166	nucleotide binding	1017 of 4786 in the list	3700 of 18213 in the genome	1	GRMZM2G170035,GRMZM2G042253,GRMZM2G156158,GRMZM2G105570,AC218972.3_FG001,GRMZM2G144407,GRMZM2G700757,GRMZM2G034052,GRMZM2G176047,GRMZM2G175867,GRMZM2G055089,GRMZM2G075023,GRMZM2G128938,GRMZM2G133952,GRMZM2G011919,GRMZM2G108782,GRMZM2G053111,GRMZM5G889999,GRMZM2G147051,GRMZM2G093186,GRMZM2G027021,GRMZM2G060872,GRMZM2G049541,GRMZM2G129889,GRMZM2G343139,GRMZM2G411771,GRMZM2G149768,GRMZM2G048294,GRMZ…
GO:0001727	lipid kinase activity	5 of 4786 in the list	8 of 18213 in the genome	1	GRMZM2G114162,GRMZM2G343218,GRMZM2G059179,GRMZM2G073591,GRMZM2G056079
GO:0016725	oxidoreductase activity, acting on CH or CH2 groups	5 of 4786 in the list	8 of 18213 in the genome	1	GRMZM2G304362,GRMZM2G050984,GRMZM2G060163,GRMZM2G137409,GRMZM2G323679
GO:0016880	acid-ammonia (or amide) ligase activity	5 of 4786 in the list	8 of 18213 in the genome	1	GRMZM2G098290,GRMZM2G024104,GRMZM2G050514,GRMZM2G115646,GRMZM2G046601
GO:0008194	UDP-glycosyltransferase activity	70 of 4786 in the list	219 of 18213 in the genome	1	GRMZM2G435993,GRMZM5G860235,GRMZM2G000587,GRMZM2G318780,GRMZM2G092588,GRMZM2G430680,GRMZM2G099255,GRMZM2G087326,GRMZM2G051474,GRMZM2G553532,GRMZM5G875238,GRMZM2G049076,GRMZM5G809361,GRMZM2G300692,GRMZM2G418654,GRMZM2G084802,GRMZM2G111529,GRMZM2G001304,GRMZM2G088753,GRMZM2G353905,AC190909.3_FG004,GRMZM2G370162,GRMZM2G110511,GRMZM2G168474,GRMZM2G090124,GRMZM2G080231,GRMZM2G178892,GRMZM2G089713,GRMZ…
GO:0019900	kinase binding	10 of 4786 in the list	22 of 18213 in the genome	1	GRMZM2G076544,GRMZM2G012156,GRMZM2G423456,GRMZM5G803949,GRMZM2G145300,GRMZM2G039094,GRMZM2G143767,GRMZM2G158252,GRMZM2G416667,GRMZM2G471529
GO:0016160	amylase activity	12 of 4786 in the list	28 of 18213 in the genome	1	GRMZM2G103055,GRMZM2G025833,GRMZM2G391269,GRMZM2G077202,GRMZM2G072569,GRMZM2G450125,GRMZM2G043584,GRMZM2G069486,GRMZM2G175218,GRMZM2G082034,GRMZM2G035749,GRMZM2G074781
GO:0008422	beta-glucosidase activity	6 of 4786 in the list	11 of 18213 in the genome	1	GRMZM5G824920,GRMZM2G125032,AC234160.1_FG003,GRMZM2G111324,GRMZM2G078566,GRMZM2G111143
GO:0003677	DNA binding	180 of 4786 in the list	613 of 18213 in the genome	1	GRMZM2G470438,GRMZM2G700757,GRMZM2G388915,GRMZM2G126808,GRMZM2G133952,GRMZM2G344991,GRMZM2G178102,GRMZM2G003489,GRMZM2G154641,GRMZM2G384528,GRMZM2G160687,GRMZM2G042250,GRMZM2G060918,GRMZM5G804893,GRMZM2G532534,GRMZM2G062244,AC205562.3_FG002,GRMZM2G041127,GRMZM2G172787,GRMZM2G097059,GRMZM2G336909,GRMZM2G132367,GRMZM2G110582,GRMZM2G125969,GRMZM2G079727,GRMZM2G129913,GRMZM2G060290,GRMZM2G060216,GRMZ…
GO:0018024	histone-lysine N-methyltransferase activity	4 of 4786 in the list	6 of 18213 in the genome	1	GRMZM2G336909,GRMZM2G352431,GRMZM2G013794,GRMZM2G054380
GO:0042054	histone methyltransferase activity	4 of 4786 in the list	6 of 18213 in the genome	1	GRMZM2G336909,GRMZM2G352431,GRMZM2G013794,GRMZM2G054380
GO:0004872	receptor activity	17 of 4786 in the list	44 of 18213 in the genome	1	GRMZM2G423456,GRMZM2G157727,GRMZM2G158252,GRMZM2G428554,GRMZM2G080537,GRMZM2G394261,GRMZM2G129889,GRMZM2G125495,GRMZM2G373341,GRMZM5G861756,GRMZM2G032351,GRMZM2G048294,GRMZM2G092174,AC193324.3_FG002,GRMZM2G120574,GRMZM2G150337,GRMZM2G471529
GO:0003682	chromatin binding	3 of 4786 in the list	4 of 18213 in the genome	1	AC235535.1_FG001,GRMZM2G015277,GRMZM2G010085
GO:0008409	5'-3' exonuclease activity	3 of 4786 in the list	4 of 18213 in the genome	1	GRMZM2G064868,GRMZM2G121404,GRMZM2G099630
GO:0043168	anion binding	3 of 4786 in the list	4 of 18213 in the genome	1	GRMZM2G137352,GRMZM2G116538,GRMZM2G122937
GO:0019842	vitamin binding	22 of 4786 in the list	61 of 18213 in the genome	1	GRMZM5G843555,GRMZM2G072529,GRMZM2G181542,GRMZM2G110369,GRMZM2G393146,GRMZM2G091715,AC197705.4_FG001,GRMZM2G136262,GRMZM2G168506,GRMZM2G434792,GRMZM2G151041,GRMZM2G165844,GRMZM2G019866,GRMZM2G348578,GRMZM5G825609,GRMZM5G856076,GRMZM2G062396,GRMZM2G332423,GRMZM2G703586,GRMZM2G032878,GRMZM2G175818,GRMZM2G143008
GO:0019187	beta-1,4-mannosyltransferase activity	5 of 4786 in the list	9 of 18213 in the genome	1	GRMZM2G105631,GRMZM2G405567,GRMZM2G107754,GRMZM2G334142,GRMZM2G108600
GO:0016811	hydrolase activity, acting on carbon-nitrogen (but not peptide) bonds, in linear amides	16 of 4786 in the list	42 of 18213 in the genome	1	GRMZM2G081474,GRMZM2G129540,GRMZM2G077673,GRMZM2G173416,GRMZM2G476538,GRMZM2G362413,GRMZM2G039463,GRMZM5G831795,GRMZM2G531230,GRMZM2G424857,GRMZM2G140991,GRMZM2G135970,GRMZM2G082032,GRMZM2G163572,GRMZM2G088627,GRMZM2G019437
GO:0004558	alpha-glucosidase activity	6 of 4786 in the list	12 of 18213 in the genome	1	GRMZM2G089836,GRMZM2G139300,GRMZM2G311969,GRMZM2G119941,GRMZM2G119689,GRMZM2G394450
GO:0004738	pyruvate dehydrogenase activity	6 of 4786 in the list	12 of 18213 in the genome	1	GRMZM2G127546,GRMZM2G033894,GRMZM2G027627,GRMZM2G088565,GRMZM2G087552,GRMZM2G037614
GO:0003777	microtubule motor activity	2 of 4786 in the list	2 of 18213 in the genome	1	GRMZM2G471186,GRMZM2G436981
GO:0003995	acyl-CoA dehydrogenase activity	2 of 4786 in the list	2 of 18213 in the genome	1	GRMZM2G381051,GRMZM2G052630
GO:0004337	geranyltranstransferase activity	2 of 4786 in the list	2 of 18213 in the genome	1	GRMZM2G149317,GRMZM2G300348
GO:0004842	ubiquitin-protein ligase activity	2 of 4786 in the list	2 of 18213 in the genome	1	GRMZM2G075104,GRMZM2G030805
GO:0015119	hexose phosphate transmembrane transporter activity	2 of 4786 in the list	2 of 18213 in the genome	1	GRMZM2G125850,GRMZM2G009223
GO:0016695	oxidoreductase activity, acting on hydrogen as donor	2 of 4786 in the list	2 of 18213 in the genome	1	GRMZM2G056686,GRMZM2G171998
GO:0016781	phosphotransferase activity, paired acceptors	2 of 4786 in the list	2 of 18213 in the genome	1	GRMZM2G097457,GRMZM2G306345
GO:0035004	phosphatidylinositol 3-kinase activity	2 of 4786 in the list	2 of 18213 in the genome	1	GRMZM2G349554,GRMZM2G103721
GO:0045182	translation regulator activity	2 of 4786 in the list	2 of 18213 in the genome	1	GRMZM2G013114,GRMZM2G040145
GO:0016872	intramolecular lyase activity	8 of 4786 in the list	18 of 18213 in the genome	1	GRMZM2G175076,GRMZM2G044481,GRMZM2G060011,GRMZM2G177461,GRMZM2G119186,GRMZM2G081554,GRMZM2G155242,GRMZM2G155329
GO:0004527	exonuclease activity	26 of 4786 in the list	76 of 18213 in the genome	1	GRMZM2G345039,GRMZM2G111436,GRMZM2G082260,GRMZM2G081519,GRMZM5G826801,GRMZM2G082097,GRMZM2G171170,GRMZM2G585025,GRMZM2G099630,GRMZM2G000749,GRMZM2G118917,GRMZM2G398668,GRMZM2G480171,GRMZM2G064868,GRMZM2G023422,GRMZM2G322661,GRMZM2G130634,GRMZM2G121404,GRMZM2G085427,GRMZM2G081924,GRMZM2G143165,GRMZM2G377761,GRMZM2G158789,GRMZM2G392798,GRMZM2G152774,GRMZM2G358236
GO:0019843	rRNA binding	4 of 4786 in the list	7 of 18213 in the genome	1	GRMZM5G815894,GRMZM2G158024,GRMZM2G175867,GRMZM2G090738
GO:0046915	transition metal ion transmembrane transporter activity	12 of 4786 in the list	31 of 18213 in the genome	1	GRMZM2G144083,GRMZM2G143512,GRMZM2G115190,GRMZM2G111300,GRMZM2G010152,GRMZM2G001551,GRMZM2G074278,GRMZM2G014454,GRMZM2G034551,GRMZM2G064382,GRMZM2G067853,GRMZM2G118821
GO:0043167	ion binding	1066 of 4786 in the list	3931 of 18213 in the genome	1	GRMZM2G180054,GRMZM2G306357,GRMZM2G102079,GRMZM2G003979,GRMZM2G039982,GRMZM2G045398,GRMZM2G151249,GRMZM5G868679,GRMZM2G332423,GRMZM2G108147,GRMZM2G027875,GRMZM2G038487,GRMZM2G145651,GRMZM2G161306,GRMZM2G039278,GRMZM2G098346,GRMZM2G070323,GRMZM2G144083,AC197705.4_FG001,GRMZM2G132690,GRMZM2G402309,GRMZM2G081554,GRMZM2G090068,GRMZM2G319130,GRMZM2G008123,GRMZM2G311233,GRMZM2G082302,GRMZM2G420789,GRMZ…
GO:0016881	acid-amino acid ligase activity	61 of 4786 in the list	199 of 18213 in the genome	1	GRMZM2G038492,GRMZM2G080314,GRMZM2G541193,GRMZM2G373329,GRMZM2G030805,GRMZM2G315431,GRMZM2G169690,GRMZM2G172523,GRMZM2G092128,GRMZM2G063394,GRMZM2G155123,GRMZM2G438938,GRMZM2G018059,GRMZM5G806947,GRMZM2G410567,GRMZM2G002830,AC191534.3_FG003,GRMZM2G162356,GRMZM2G142437,GRMZM2G092550,GRMZM5G864001,GRMZM2G455664,GRMZM2G155974,GRMZM2G162184,GRMZM2G045039,AC233865.1_FG004,GRMZM2G071484,GRMZM5G874277,G…
GO:0005402	cation:sugar symporter activity	10 of 4786 in the list	25 of 18213 in the genome	1	GRMZM2G075229,GRMZM2G159187,GRMZM2G381453,GRMZM2G001033,GRMZM2G135739,GRMZM2G404965,GRMZM2G172647,GRMZM2G022440,GRMZM2G081774,GRMZM2G303312
GO:0016744	transferase activity, transferring aldehyde or ketonic groups	6 of 4786 in the list	13 of 18213 in the genome	1	GRMZM2G010494,GRMZM2G007647,GRMZM2G493395,GRMZM2G033208,GRMZM2G143008,GRMZM2G137151
GO:0016884	carbon-nitrogen ligase activity, with glutamine as amido-N-donor	6 of 4786 in the list	13 of 18213 in the genome	1	GRMZM2G093175,GRMZM2G074589,GRMZM2G045049,GRMZM2G119248,GRMZM2G078472,GRMZM2G000622
GO:0000030	mannosyltransferase activity	7 of 4786 in the list	16 of 18213 in the genome	1	GRMZM2G105631,GRMZM2G405567,GRMZM2G066362,GRMZM2G048762,GRMZM2G107754,GRMZM2G334142,GRMZM2G108600
GO:0046914	transition metal ion binding	674 of 4786 in the list	2465 of 18213 in the genome	1	GRMZM2G330024,GRMZM2G070109,GRMZM2G350447,GRMZM2G102079,GRMZM2G003979,GRMZM2G151249,GRMZM2G440259,GRMZM2G144407,GRMZM2G065893,GRMZM2G000836,GRMZM2G050077,GRMZM2G027875,GRMZM2G038487,GRMZM2G003796,GRMZM5G891783,GRMZM2G039278,GRMZM2G082580,GRMZM2G168920,GRMZM2G098346,GRMZM2G070323,GRMZM2G086628,GRMZM2G144083,GRMZM2G179045,GRMZM2G025832,GRMZM2G313162,GRMZM2G151041,GRMZM2G320099,GRMZM2G402309,GRMZM2G…
GO:0015926	glucosidase activity	16 of 4786 in the list	45 of 18213 in the genome	1	GRMZM5G824920,GRMZM2G089836,GRMZM2G125032,GRMZM2G136895,AC234160.1_FG003,GRMZM2G111324,GRMZM2G139300,GRMZM2G078566,GRMZM2G119941,GRMZM2G394450,GRMZM2G426467,GRMZM2G163544,GRMZM2G311969,GRMZM2G119689,GRMZM2G016890,GRMZM2G111143
GO:0008235	metalloexopeptidase activity	3 of 4786 in the list	5 of 18213 in the genome	1	GRMZM2G049902,GRMZM2G401561,GRMZM2G010353
GO:0016728	oxidoreductase activity, acting on CH or CH2 groups, disulfide as acceptor	3 of 4786 in the list	5 of 18213 in the genome	1	GRMZM2G304362,GRMZM2G060163,GRMZM2G323679
GO:0050664	oxidoreductase activity, acting on NADH or NADPH, oxygen as acceptor	3 of 4786 in the list	5 of 18213 in the genome	1	GRMZM2G089291,GRMZM2G022547,GRMZM2G448185
GO:0016810	hydrolase activity, acting on carbon-nitrogen (but not peptide) bonds	29 of 4786 in the list	90 of 18213 in the genome	1	GRMZM2G064159,GRMZM2G081474,GRMZM2G129540,GRMZM2G077673,GRMZM2G173416,GRMZM2G320099,GRMZM2G476538,GRMZM2G368861,GRMZM2G416667,GRMZM2G362413,GRMZM2G039463,GRMZM2G090068,GRMZM2G045090,GRMZM5G831795,GRMZM2G368902,GRMZM2G424857,GRMZM2G531230,GRMZM2G174671,GRMZM2G023769,GRMZM2G090411,GRMZM2G173413,GRMZM2G135970,GRMZM2G140991,GRMZM2G380088,GRMZM2G082032,GRMZM2G163572,GRMZM2G156803,GRMZM2G088627,GRMZM2G…
GO:0004386	helicase activity	21 of 4786 in the list	63 of 18213 in the genome	1	GRMZM2G047949,GRMZM2G062638,GRMZM2G480809,GRMZM2G023636,GRMZM2G107987,GRMZM2G029258,GRMZM2G468132,GRMZM5G874082,GRMZM2G100732,GRMZM2G121427,GRMZM2G012453,GRMZM2G164835,GRMZM5G812860,GRMZM2G346278,GRMZM2G090963,GRMZM2G076730,GRMZM2G138230,AC194970.5_FG009,GRMZM2G106732,GRMZM2G154839,GRMZM2G058087
GO:0015604	organic phosphonate transmembrane transporter activity	6 of 4786 in the list	14 of 18213 in the genome	1	GRMZM2G018074,GRMZM2G119345,GRMZM2G013890,GRMZM2G157564,GRMZM2G177812,GRMZM2G118243
GO:0016783	sulfurtransferase activity	6 of 4786 in the list	14 of 18213 in the genome	1	GRMZM2G168888,GRMZM2G157458,GRMZM2G139803,GRMZM2G095400,GRMZM2G039982,GRMZM2G452523
GO:0016778	diphosphotransferase activity	5 of 4786 in the list	11 of 18213 in the genome	1	GRMZM2G180930,GRMZM5G864815,GRMZM2G417072,GRMZM2G152040,GRMZM2G353147
GO:0004553	hydrolase activity, hydrolyzing O-glycosyl compounds	89 of 4786 in the list	306 of 18213 in the genome	1	GRMZM5G860235,GRMZM2G125032,GRMZM2G026804,GRMZM2G130686,GRMZM2G057093,GRMZM2G501450,GRMZM2G163544,GRMZM2G089836,AC199765.4_FG008,GRMZM2G136895,GRMZM2G180889,GRMZM2G077202,GRMZM2G019783,GRMZM2G450125,GRMZM2G137535,GRMZM2G082034,GRMZM2G035749,GRMZM2G111143,AC210013.4_FG017,GRMZM2G148400,GRMZM2G025833,AC234160.1_FG003,GRMZM2G386824,GRMZM2G111324,GRMZM2G029243,GRMZM2G079263,GRMZM2G074781,GRMZM5G83782…
GO:0016740	transferase activity	1149 of 4786 in the list	4270 of 18213 in the genome	1	GRMZM2G436299,GRMZM2G170035,GRMZM2G039982,GRMZM2G083935,GRMZM2G034052,GRMZM2G060837,GRMZM2G055089,GRMZM2G054225,GRMZM2G108782,GRMZM2G147051,GRMZM2G060872,GRMZM2G129889,AC199541.4_FG007,GRMZM2G048294,GRMZM2G469277,GRMZM2G171400,GRMZM2G103164,GRMZM2G110201,GRMZM2G086845,GRMZM2G353726,GRMZM2G004207,GRMZM2G385182,GRMZM2G064613,GRMZM2G300238,GRMZM2G301355,GRMZM2G146331,GRMZM2G036113,GRMZM2G072569,GRMZ…
GO:0016772	transferase activity, transferring phosphorus-containing groups	638 of 4786 in the list	2349 of 18213 in the genome	1	GRMZM2G170035,GRMZM2G105570,AC218972.3_FG001,GRMZM2G034052,GRMZM2G002002,GRMZM2G055089,GRMZM2G049109,GRMZM2G054225,GRMZM2G128938,GRMZM2G011919,GRMZM2G108782,GRMZM2G053111,GRMZM5G889999,GRMZM2G147051,GRMZM2G060872,GRMZM2G049541,GRMZM2G129889,GRMZM2G048294,GRMZM2G064750,GRMZM2G088549,GRMZM2G469277,GRMZM2G171400,GRMZM2G103164,GRMZM2G101245,GRMZM2G057535,GRMZM2G086845,GRMZM2G059010,GRMZM2G353726,GRMZ…
GO:0001871	pattern binding	8 of 4786 in the list	21 of 18213 in the genome	1	GRMZM2G145461,GRMZM2G454556,GRMZM2G129189,GRMZM2G051943,GRMZM2G051921,GRMZM2G042245,GRMZM2G005633,GRMZM2G062974
GO:0003678	DNA helicase activity	8 of 4786 in the list	21 of 18213 in the genome	1	GRMZM2G121427,GRMZM5G812860,GRMZM2G090963,GRMZM2G106732,GRMZM5G874082,GRMZM2G154839,GRMZM2G100732,GRMZM2G107987
GO:0016746	transferase activity, transferring acyl groups	102 of 4786 in the list	356 of 18213 in the genome	1	GRMZM2G346095,GRMZM2G156620,GRMZM2G107211,GRMZM2G129266,GRMZM2G065073,GRMZM2G137961,GRMZM2G138572,GRMZM2G169548,GRMZM2G376595,GRMZM2G003190,GRMZM2G171440,GRMZM2G102878,GRMZM2G055507,GRMZM2G114184,GRMZM5G882427,GRMZM5G894016,GRMZM2G457889,GRMZM2G022563,GRMZM2G029543,GRMZM5G818977,GRMZM2G143955,GRMZM2G110201,GRMZM2G173852,GRMZM2G058702,GRMZM2G409724,GRMZM5G803610,GRMZM2G166176,GRMZM2G106263,GRMZM2G…
GO:0033764	steroid dehydrogenase activity, acting on the CH-OH group of donors, NAD or NADP as acceptor	7 of 4786 in the list	18 of 18213 in the genome	1	GRMZM2G068244,GRMZM2G007252,GRMZM2G108338,GRMZM2G006119,GRMZM2G001991,GRMZM2G022130,GRMZM2G170812
GO:0003845	11-beta-hydroxysteroid dehydrogenase [NAD(P)] activity	2 of 4786 in the list	3 of 18213 in the genome	1	GRMZM2G108338,GRMZM2G006119
GO:0005100	Rho GTPase activator activity	2 of 4786 in the list	3 of 18213 in the genome	1	GRMZM2G136069,GRMZM2G138587
GO:0015198	oligopeptide transporter activity	2 of 4786 in the list	3 of 18213 in the genome	1	GRMZM5G865298,GRMZM2G020484
GO:0016794	diphosphoric monoester hydrolase activity	2 of 4786 in the list	3 of 18213 in the genome	1	GRMZM2G152040,GRMZM2G021074
GO:0046920	3)-fucosyltransferase activity	2 of 4786 in the list	3 of 18213 in the genome	1	GRMZM2G386463,GRMZM5G885710
GO:0004888	transmembrane signaling receptor activity	10 of 4786 in the list	28 of 18213 in the genome	1	GRMZM2G129889,GRMZM2G125495,GRMZM2G423456,GRMZM2G092174,GRMZM2G048294,AC193324.3_FG002,GRMZM2G157727,GRMZM2G158252,GRMZM2G150337,GRMZM2G471529
GO:0004518	nuclease activity	60 of 4786 in the list	205 of 18213 in the genome	1	GRMZM2G111436,GRMZM2G081519,GRMZM5G826801,AC196278.2_FG004,GRMZM2G361501,GRMZM2G099630,GRMZM2G000749,GRMZM2G112968,GRMZM2G134903,GRMZM2G388915,GRMZM2G398668,GRMZM2G313553,GRMZM2G480171,GRMZM2G036991,GRMZM2G032977,GRMZM2G422464,GRMZM2G041930,GRMZM2G023422,GRMZM2G064914,GRMZM2G114131,GRMZM2G056870,GRMZM2G130634,GRMZM2G090887,GRMZM2G143165,GRMZM2G379286,GRMZM2G461936,GRMZM5G828460,GRMZM2G158789,GRMZ…
GO:0031420	alkali metal ion binding	5 of 4786 in the list	12 of 18213 in the genome	1	GRMZM2G144730,GRMZM2G152686,GRMZM2G004534,GRMZM2G066290,GRMZM2G033526
GO:0005102	receptor binding	9 of 4786 in the list	25 of 18213 in the genome	1	GRMZM5G891990,GRMZM2G391269,GRMZM2G072569,GRMZM2G450125,GRMZM2G043584,GRMZM2G032132,GRMZM2G063394,AC233865.1_FG004,GRMZM2G031317
GO:0019787	small conjugating protein ligase activity	51 of 4786 in the list	173 of 18213 in the genome	1	GRMZM2G080314,GRMZM2G541193,GRMZM2G373329,GRMZM2G030805,GRMZM2G315431,GRMZM2G169690,GRMZM2G092128,GRMZM2G063394,GRMZM2G155123,GRMZM2G438938,GRMZM2G018059,GRMZM5G806947,GRMZM2G002830,AC191534.3_FG003,GRMZM2G162356,GRMZM2G092550,GRMZM5G864001,GRMZM2G455664,GRMZM2G162184,GRMZM2G045039,AC233865.1_FG004,GRMZM2G071484,GRMZM2G104920,GRMZM2G075104,GRMZM2G057436,GRMZM2G012052,GRMZM2G173770,GRMZM2G384706,G…
GO:0015142	tricarboxylic acid transmembrane transporter activity	3 of 4786 in the list	6 of 18213 in the genome	1	GRMZM2G053927,GRMZM2G028521,GRMZM2G060742
GO:0004133	glycogen debranching enzyme activity	4 of 4786 in the list	9 of 18213 in the genome	1	GRMZM2G152631,EF517601.1_FG014,GRMZM2G138060,GRMZM2G013811
GO:0004673	protein histidine kinase activity	11 of 4786 in the list	32 of 18213 in the genome	1	GRMZM2G400806,GRMZM2G129889,GRMZM5G833140,GRMZM2G423456,AC217975.3_FG001,GRMZM2G032351,GRMZM2G092174,GRMZM2G157727,GRMZM2G158252,GRMZM2G025579,GRMZM2G471529
GO:0015293	symporter activity	11 of 4786 in the list	32 of 18213 in the genome	1	GRMZM2G075229,GRMZM2G159187,GRMZM2G381453,GRMZM2G001033,GRMZM2G135739,GRMZM2G404965,GRMZM2G172647,GRMZM2G092475,GRMZM2G022440,GRMZM2G081774,GRMZM2G303312
GO:0015294	solute:cation symporter activity	11 of 4786 in the list	32 of 18213 in the genome	1	GRMZM2G075229,GRMZM2G159187,GRMZM2G381453,GRMZM2G001033,GRMZM2G135739,GRMZM2G404965,GRMZM2G172647,GRMZM2G092475,GRMZM2G022440,GRMZM2G081774,GRMZM2G303312
GO:0016775	phosphotransferase activity, nitrogenous group as acceptor	11 of 4786 in the list	32 of 18213 in the genome	1	GRMZM2G400806,GRMZM2G129889,GRMZM5G833140,GRMZM2G423456,AC217975.3_FG001,GRMZM2G032351,GRMZM2G092174,GRMZM2G157727,GRMZM2G158252,GRMZM2G025579,GRMZM2G471529
GO:0038023	signaling receptor activity	11 of 4786 in the list	32 of 18213 in the genome	1	GRMZM2G129889,GRMZM2G125495,GRMZM2G423456,GRMZM2G032351,GRMZM2G092174,GRMZM2G048294,AC193324.3_FG002,GRMZM2G157727,GRMZM2G158252,GRMZM2G150337,GRMZM2G471529
GO:0005261	cation channel activity	13 of 4786 in the list	39 of 18213 in the genome	1	GRMZM2G083677,GRMZM5G836886,GRMZM2G022915,GRMZM2G000261,GRMZM2G171279,GRMZM2G156255,GRMZM2G074317,GRMZM2G126235,GRMZM2G351347,GRMZM2G310569,GRMZM2G362470,GRMZM2G169788,AC233882.1_FG005
GO:0019203	carbohydrate phosphatase activity	9 of 4786 in the list	26 of 18213 in the genome	1	GRMZM2G133966,GRMZM2G322953,GRMZM2G001304,GRMZM2G095287,GRMZM2G080354,GRMZM5G836250,GRMZM2G034417,GRMZM2G118462,GRMZM2G068943
GO:0000989	transcription factor binding transcription factor activity	6 of 4786 in the list	16 of 18213 in the genome	1	GRMZM2G470556,GRMZM2G090213,GRMZM2G020920,GRMZM2G139977,GRMZM2G069886,GRMZM5G852533
GO:0008417	fucosyltransferase activity	6 of 4786 in the list	16 of 18213 in the genome	1	GRMZM2G404762,GRMZM2G386463,GRMZM2G015983,GRMZM5G870571,GRMZM5G885710,GRMZM2G470010
GO:0008514	organic anion transmembrane transporter activity	6 of 4786 in the list	16 of 18213 in the genome	1	GRMZM2G018074,GRMZM2G119345,GRMZM2G013890,GRMZM2G157564,GRMZM2G177812,GRMZM2G118243
GO:0016841	ammonia-lyase activity	6 of 4786 in the list	16 of 18213 in the genome	1	GRMZM2G063917,GRMZM2G155323,GRMZM2G334660,GRMZM2G160541,GRMZM2G109561,GRMZM2G118345
GO:0016757	transferase activity, transferring glycosyl groups	187 of 4786 in the list	680 of 18213 in the genome	1	GRMZM2G435993,GRMZM2G123355,GRMZM2G098890,GRMZM2G436299,GRMZM5G860235,GRMZM2G000587,GRMZM2G318780,GRMZM2G063042,GRMZM2G122277,GRMZM2G083935,GRMZM2G023884,GRMZM2G122431,GRMZM2G060837,GRMZM2G107754,GRMZM2G430680,GRMZM2G099255,GRMZM2G111642,GRMZM5G875238,GRMZM5G847530,GRMZM2G031138,GRMZM2G334142,GRMZM2G115156,GRMZM5G885710,GRMZM2G044744,AC199541.4_FG007,GRMZM2G008539,GRMZM2G082580,GRMZM2G300692,AC23…
GO:0005319	lipid transporter activity	10 of 4786 in the list	30 of 18213 in the genome	1	GRMZM2G323844,GRMZM2G100650,GRMZM2G011098,GRMZM2G135236,GRMZM2G411916,GRMZM2G171354,GRMZM2G411940,GRMZM5G865576,GRMZM2G171349,GRMZM2G326677
GO:0015631	tubulin binding	10 of 4786 in the list	30 of 18213 in the genome	1	GRMZM2G412021,GRMZM2G419694,GRMZM2G121649,GRMZM2G334857,GRMZM2G017257,GRMZM2G045808,GRMZM2G068755,GRMZM2G014975,GRMZM2G070126,GRMZM2G325783
GO:0015291	secondary active transmembrane transporter activity	43 of 4786 in the list	148 of 18213 in the genome	1	GRMZM2G166159,GRMZM2G031938,GRMZM2G093643,GRMZM2G001033,AC233945.1_FG003,GRMZM2G166459,GRMZM2G112377,GRMZM2G022440,GRMZM2G009223,GRMZM2G027851,GRMZM2G080178,GRMZM2G009715,GRMZM2G075229,GRMZM2G045473,GRMZM2G133006,GRMZM2G027016,GRMZM2G381453,GRMZM2G006212,GRMZM2G075828,GRMZM2G138423,GRMZM2G154845,GRMZM2G444801,GRMZM5G805874,GRMZM2G135739,GRMZM2G404965,GRMZM2G092475,GRMZM5G870170,GRMZM2G048363,GRMZ…
GO:0016903	oxidoreductase activity, acting on the aldehyde or oxo group of donors	25 of 4786 in the list	83 of 18213 in the genome	1	GRMZM2G108076,GRMZM2G097706,GRMZM2G061777,GRMZM2G493395,GRMZM2G001898,GRMZM2G029547,GRMZM5G899851,GRMZM2G137151,GRMZM2G151041,GRMZM2G127546,GRMZM2G118800,GRMZM2G146754,GRMZM2G027627,GRMZM2G375504,GRMZM5G856076,GRMZM2G019799,GRMZM2G124175,GRMZM2G128114,GRMZM2G033894,GRMZM2G071021,GRMZM2G037614,GRMZM2G013214,GRMZM2G141473,GRMZM2G088565,GRMZM2G087552
GO:0019887	protein kinase regulator activity	4 of 4786 in the list	10 of 18213 in the genome	1	GRMZM2G116885,GRMZM2G408768,GRMZM2G158736,GRMZM2G038485
GO:0015923	mannosidase activity	7 of 4786 in the list	20 of 18213 in the genome	1	GRMZM2G128914,GRMZM2G337242,AC234160.1_FG003,GRMZM2G015143,GRMZM2G501450,GRMZM2G172369,GRMZM2G038973
GO:0016229	steroid dehydrogenase activity	7 of 4786 in the list	20 of 18213 in the genome	1	GRMZM2G068244,GRMZM2G007252,GRMZM2G108338,GRMZM2G006119,GRMZM2G001991,GRMZM2G022130,GRMZM2G170812
GO:0030247	polysaccharide binding	7 of 4786 in the list	20 of 18213 in the genome	1	GRMZM2G145461,GRMZM2G454556,GRMZM2G129189,GRMZM2G051943,GRMZM2G051921,GRMZM2G005633,GRMZM2G062974
GO:0030246	carbohydrate binding	37 of 4786 in the list	127 of 18213 in the genome	1	GRMZM2G454556,AC195785.3_FG004,GRMZM2G127650,GRMZM2G115705,GRMZM2G038669,GRMZM5G889999,GRMZM2G145461,GRMZM2G129189,GRMZM2G059299,GRMZM2G038281,GRMZM2G017164,GRMZM2G123410,GRMZM2G180155,GRMZM2G353726,GRMZM2G051943,GRMZM2G386824,AC203019.3_FG001,GRMZM2G117989,GRMZM2G465987,GRMZM2G011888,GRMZM2G152793,GRMZM2G364375,GRMZM2G142207,GRMZM2G151122,GRMZM2G160958,GRMZM2G051921,GRMZM2G075247,GRMZM2G176774,G…
GO:0016759	cellulose synthase activity	13 of 4786 in the list	41 of 18213 in the genome	1	GRMZM2G105631,GRMZM2G103972,GRMZM2G404367,GRMZM2G436299,GRMZM2G015886,GRMZM2G334142,GRMZM2G122277,GRMZM2G112336,GRMZM2G424832,GRMZM2G014558,GRMZM2G082580,GRMZM2G110145,GRMZM2G111642
GO:0016407	acetyltransferase activity	27 of 4786 in the list	91 of 18213 in the genome	1	GRMZM2G359735,GRMZM2G173852,GRMZM5G813007,GRMZM2G069886,GRMZM2G176723,GRMZM2G310155,GRMZM2G137961,GRMZM2G343917,GRMZM2G044126,GRMZM2G376595,GRMZM2G149708,GRMZM2G038050,GRMZM2G333775,GRMZM2G135849,GRMZM2G100872,GRMZM2G470556,GRMZM2G342856,GRMZM2G062657,GRMZM2G114184,GRMZM2G085474,GRMZM2G087482,AC209858.4_FG004,GRMZM2G106245,GRMZM2G131618,GRMZM2G457889,GRMZM5G818977,GRMZM2G139977
GO:0004551	nucleotide diphosphatase activity	3 of 4786 in the list	7 of 18213 in the genome	1	GRMZM5G819999,GRMZM2G175816,GRMZM2G033634
GO:0008477	purine nucleosidase activity	3 of 4786 in the list	7 of 18213 in the genome	1	GRMZM2G171111,GRMZM2G134149,GRMZM5G896883
GO:0016421	CoA carboxylase activity	3 of 4786 in the list	7 of 18213 in the genome	1	GRMZM2G702490,GRMZM2G377341,GRMZM5G858094
GO:0016597	amino acid binding	3 of 4786 in the list	7 of 18213 in the genome	1	GRMZM2G014672,GRMZM2G128617,GRMZM2G083711
GO:0016624	oxidoreductase activity, acting on the aldehyde or oxo group of donors, disulfide as acceptor	3 of 4786 in the list	7 of 18213 in the genome	1	GRMZM5G856076,GRMZM2G151041,GRMZM2G037614
GO:0016885	ligase activity, forming carbon-carbon bonds	3 of 4786 in the list	7 of 18213 in the genome	1	GRMZM2G702490,GRMZM2G377341,GRMZM5G858094
GO:0019798	procollagen-proline dioxygenase activity	3 of 4786 in the list	7 of 18213 in the genome	1	GRMZM5G843555,GRMZM2G348578,GRMZM2G168506
GO:0031543	peptidyl-proline dioxygenase activity	3 of 4786 in the list	7 of 18213 in the genome	1	GRMZM5G843555,GRMZM2G348578,GRMZM2G168506
GO:0043176	amine binding	3 of 4786 in the list	7 of 18213 in the genome	1	GRMZM2G014672,GRMZM2G128617,GRMZM2G083711
GO:0070568	guanylyltransferase activity	3 of 4786 in the list	7 of 18213 in the genome	1	GRMZM2G030463,GRMZM2G064841,GRMZM2G178254
GO:0016747	transferase activity, transferring acyl groups other than amino-acyl groups	76 of 4786 in the list	271 of 18213 in the genome	1	GRMZM2G346095,GRMZM2G156620,GRMZM2G137961,GRMZM2G169548,GRMZM2G376595,GRMZM2G003190,GRMZM2G171440,GRMZM2G102878,GRMZM2G114184,GRMZM5G894016,GRMZM2G457889,GRMZM2G022563,GRMZM2G029543,GRMZM5G818977,GRMZM2G143955,GRMZM2G110201,GRMZM2G173852,GRMZM2G058702,GRMZM5G803610,GRMZM2G166176,GRMZM2G106263,GRMZM2G343917,GRMZM2G075140,GRMZM2G044126,AC155610.2_FG007,GRMZM2G100872,GRMZM2G096010,GRMZM2G481755,GRMZ…
GO:0016836	hydro-lyase activity	31 of 4786 in the list	106 of 18213 in the genome	1	GRMZM2G094165,GRMZM2G063949,GRMZM2G046163,GRMZM2G145101,GRMZM5G807267,GRMZM2G181227,GRMZM2G037177,GRMZM2G123966,GRMZM2G121546,GRMZM2G010823,GRMZM2G342895,GRMZM2G013448,GRMZM2G024482,GRMZM2G009030,GRMZM2G014069,GRMZM2G007195,GRMZM2G010044,GRMZM2G054465,GRMZM2G113191,GRMZM2G048371,GRMZM2G113165,GRMZM2G466543,GRMZM2G171707,GRMZM5G836886,GRMZM2G317270,GRMZM2G015892,GRMZM2G139123,AC234528.1_FG005,GRMZ…
GO:0016682	oxidoreductase activity, acting on diphenols and related substances as donors, oxygen as acceptor	12 of 4786 in the list	38 of 18213 in the genome	1	AC209206.3_FG014,GRMZM2G094375,GRMZM2G125669,GRMZM2G043632,GRMZM2G076225,GRMZM2G402584,GRMZM5G842071,GRMZM2G076985,GRMZM2G163535,GRMZM2G108103,GRMZM2G438386,GRMZM2G064106
GO:0000295	adenine nucleotide transmembrane transporter activity	2 of 4786 in the list	4 of 18213 in the genome	1	GRMZM2G178460,GRMZM2G080110
GO:0004457	lactate dehydrogenase activity	2 of 4786 in the list	4 of 18213 in the genome	1	GRMZM2G117369,GRMZM2G173192
GO:0005310	dicarboxylic acid transmembrane transporter activity	2 of 4786 in the list	4 of 18213 in the genome	1	GRMZM2G383088,GRMZM2G176430
GO:0010333	terpene synthase activity	2 of 4786 in the list	4 of 18213 in the genome	1	GRMZM2G093603,AC214360.3_FG001
GO:0015215	nucleotide transmembrane transporter activity	2 of 4786 in the list	4 of 18213 in the genome	1	GRMZM2G178460,GRMZM2G080110
GO:0015216	purine nucleotide transmembrane transporter activity	2 of 4786 in the list	4 of 18213 in the genome	1	GRMZM2G178460,GRMZM2G080110
GO:0016813	hydrolase activity, acting on carbon-nitrogen (but not peptide) bonds, in linear amidines	2 of 4786 in the list	4 of 18213 in the genome	1	GRMZM2G064159,GRMZM2G174671
GO:0016882	cyclo-ligase activity	2 of 4786 in the list	4 of 18213 in the genome	1	GRMZM2G079477,GRMZM5G807835
GO:0072509	divalent inorganic cation transmembrane transporter activity	2 of 4786 in the list	4 of 18213 in the genome	1	GRMZM2G067853,GRMZM2G126235
GO:0004620	phospholipase activity	15 of 4786 in the list	49 of 18213 in the genome	1	GRMZM2G401664,GRMZM2G137435,GRMZM2G132994,GRMZM2G066485,GRMZM2G176217,GRMZM2G145944,GRMZM2G433847,GRMZM5G803949,GRMZM2G078650,GRMZM2G061969,GRMZM2G114778,GRMZM2G312438,AC209819.3_FG012,GRMZM2G133943,GRMZM5G865943
GO:0016742	hydroxymethyl-, formyl- and related transferase activity	5 of 4786 in the list	14 of 18213 in the genome	1	GRMZM2G368902,GRMZM2G368861,GRMZM2G010596,GRMZM2G155626,GRMZM2G019437
GO:0017016	Ras GTPase binding	5 of 4786 in the list	14 of 18213 in the genome	1	GRMZM2G074024,GRMZM2G152616,GRMZM2G006953,GRMZM2G085409,GRMZM2G173654
GO:0031267	small GTPase binding	5 of 4786 in the list	14 of 18213 in the genome	1	GRMZM2G074024,GRMZM2G152616,GRMZM2G006953,GRMZM2G085409,GRMZM2G173654
GO:0051020	GTPase binding	5 of 4786 in the list	14 of 18213 in the genome	1	GRMZM2G074024,GRMZM2G152616,GRMZM2G006953,GRMZM2G085409,GRMZM2G173654
GO:0005548	phospholipid transporter activity	7 of 4786 in the list	21 of 18213 in the genome	1	GRMZM2G411940,GRMZM2G171354,GRMZM5G865576,GRMZM2G326677,GRMZM2G171349,GRMZM2G135236,GRMZM2G411916
GO:0043169	cation binding	986 of 4786 in the list	3708 of 18213 in the genome	1	GRMZM2G330024,GRMZM2G070109,GRMZM2G180054,GRMZM2G350447,GRMZM2G306357,GRMZM2G102079,GRMZM2G349655,GRMZM2G003979,GRMZM2G039982,GRMZM2G045398,GRMZM2G151249,GRMZM2G440259,GRMZM2G144407,GRMZM2G058032,GRMZM2G501450,GRMZM2G065893,GRMZM2G000836,GRMZM5G868679,GRMZM2G090718,GRMZM2G332423,GRMZM2G050077,GRMZM2G108147,GRMZM2G027875,GRMZM2G038487,GRMZM2G003796,GRMZM2G161306,GRMZM2G430600,GRMZM5G891783,GRMZM2G…
GO:0004468	lysine N-acetyltransferase activity	10 of 4786 in the list	32 of 18213 in the genome	1	GRMZM2G470556,GRMZM2G359735,GRMZM2G069886,GRMZM2G310155,GRMZM2G457889,GRMZM2G343917,GRMZM2G044126,GRMZM2G139977,GRMZM2G149708,GRMZM2G100872
GO:0004601	peroxidase activity	8 of 4786 in the list	25 of 18213 in the genome	1	GRMZM2G165844,GRMZM2G329144,GRMZM2G013299,GRMZM2G006791,GRMZM2G120517,GRMZM2G124365,GRMZM2G434910,GRMZM2G090568
GO:0016684	oxidoreductase activity, acting on peroxide as acceptor	8 of 4786 in the list	25 of 18213 in the genome	1	GRMZM2G165844,GRMZM2G329144,GRMZM2G013299,GRMZM2G006791,GRMZM2G120517,GRMZM2G124365,GRMZM2G434910,GRMZM2G090568
GO:0008171	O-methyltransferase activity	6 of 4786 in the list	18 of 18213 in the genome	1	GRMZM2G127948,GRMZM2G099363,GRMZM2G077486,GRMZM2G158091,GRMZM2G332522,GRMZM2G052418
GO:0016774	phosphotransferase activity, carboxyl group as acceptor	6 of 4786 in the list	18 of 18213 in the genome	1	GRMZM2G061777,GRMZM2G375504,GRMZM2G365423,GRMZM2G300862,GRMZM2G104546,GRMZM2G136712
GO:0016278	lysine N-methyltransferase activity	13 of 4786 in the list	43 of 18213 in the genome	1	GRMZM2G336909,GRMZM2G352431,AC233961.1_FG001,GRMZM2G357972,GRMZM2G140577,GRMZM2G074094,GRMZM2G117458,GRMZM2G054380,GRMZM2G157820,GRMZM2G172427,GRMZM2G013794,GRMZM5G812144,GRMZM2G021044
GO:0016279	protein-lysine N-methyltransferase activity	13 of 4786 in the list	43 of 18213 in the genome	1	GRMZM2G336909,GRMZM2G352431,AC233961.1_FG001,GRMZM2G357972,GRMZM2G140577,GRMZM2G074094,GRMZM2G117458,GRMZM2G054380,GRMZM2G157820,GRMZM2G172427,GRMZM2G013794,GRMZM5G812144,GRMZM2G021044
GO:0051119	sugar transmembrane transporter activity	13 of 4786 in the list	43 of 18213 in the genome	1	GRMZM2G075229,GRMZM2G159187,GRMZM2G381453,GRMZM2G001033,GRMZM2G135739,GRMZM2G404965,GRMZM2G172647,GRMZM2G125850,GRMZM2G022440,GRMZM2G156356,GRMZM2G009223,GRMZM2G081774,GRMZM2G303312
GO:0030414	peptidase inhibitor activity	16 of 4786 in the list	54 of 18213 in the genome	1	GRMZM2G075315,GRMZM2G474575,GRMZM2G012806,GRMZM2G055802,GRMZM2G447785,GRMZM2G024827,AC212728.3_FG001,GRMZM2G440968,GRMZM2G030717,GRMZM2G304548,GRMZM2G156632,GRMZM2G012928,GRMZM2G007928,GRMZM2G114552,GRMZM2G011523,GRMZM2G116520
GO:0061134	peptidase regulator activity	16 of 4786 in the list	54 of 18213 in the genome	1	GRMZM2G075315,GRMZM2G474575,GRMZM2G012806,GRMZM2G055802,GRMZM2G447785,GRMZM2G024827,AC212728.3_FG001,GRMZM2G440968,GRMZM2G030717,GRMZM2G304548,GRMZM2G156632,GRMZM2G012928,GRMZM2G007928,GRMZM2G114552,GRMZM2G011523,GRMZM2G116520
GO:0015144	carbohydrate transmembrane transporter activity	17 of 4786 in the list	58 of 18213 in the genome	1	GRMZM2G001033,GRMZM2G135739,GRMZM2G404965,GRMZM2G040033,GRMZM2G137954,GRMZM2G022440,GRMZM2G156356,GRMZM2G303312,GRMZM2G009223,GRMZM2G081774,GRMZM2G075229,GRMZM2G159187,GRMZM2G381453,GRMZM2G081105,GRMZM2G125850,GRMZM2G172647,GRMZM2G032555
GO:0046872	metal ion binding	867 of 4786 in the list	3265 of 18213 in the genome	1	GRMZM2G330024,GRMZM2G070109,GRMZM2G180054,GRMZM2G350447,GRMZM2G306357,GRMZM2G102079,GRMZM2G349655,GRMZM2G003979,GRMZM2G045398,GRMZM2G151249,GRMZM2G440259,GRMZM2G144407,GRMZM2G501450,GRMZM2G065893,GRMZM2G000836,GRMZM2G090718,GRMZM2G050077,GRMZM2G027875,GRMZM2G038487,GRMZM2G003796,GRMZM2G430600,GRMZM5G891783,GRMZM2G039278,GRMZM2G082580,GRMZM2G168920,GRMZM2G098346,GRMZM2G070323,GRMZM2G086628,GRMZM2G…
GO:0004930	G-protein coupled receptor activity	3 of 4786 in the list	8 of 18213 in the genome	1	GRMZM2G129889,GRMZM2G092174,GRMZM2G157727
GO:0008940	nitrate reductase activity	3 of 4786 in the list	8 of 18213 in the genome	1	GRMZM2G568636,GRMZM2G067601,GRMZM2G028986
GO:0016703	oxidoreductase activity, acting on single donors with incorporation of molecular oxygen, incorporation of one atom of oxygen (internal monooxygenases or internal mixed function oxidases)	3 of 4786 in the list	8 of 18213 in the genome	1	GRMZM2G048616,GRMZM2G349062,GRMZM2G038487
GO:0008509	anion transmembrane transporter activity	21 of 4786 in the list	73 of 18213 in the genome	1	GRMZM2G166159,GRMZM2G150468,GRMZM2G157564,GRMZM2G067587,AC210023.3_FG015,GRMZM2G176209,GRMZM2G018074,GRMZM2G013890,GRMZM2G344163,GRMZM2G048363,GRMZM2G080178,GRMZM2G170577,GRMZM5G892338,GRMZM2G177812,GRMZM2G057616,GRMZM2G434533,GRMZM2G093422,GRMZM2G137108,GRMZM2G119345,GRMZM2G118243,AC210023.3_FG014
GO:0019207	kinase regulator activity	5 of 4786 in the list	15 of 18213 in the genome	1	GRMZM2G116885,GRMZM2G408768,GRMZM2G158736,GRMZM2G038485,GRMZM2G148216
GO:0008170	N-methyltransferase activity	19 of 4786 in the list	66 of 18213 in the genome	1	GRMZM2G336909,GRMZM2G352431,GRMZM2G077079,GRMZM2G169927,GRMZM2G172427,GRMZM2G157820,GRMZM2G008287,GRMZM5G812144,AC233961.1_FG001,GRMZM2G357972,GRMZM2G140577,GRMZM2G074094,GRMZM2G117458,GRMZM2G109885,GRMZM2G054380,GRMZM2G170400,GRMZM5G855860,GRMZM2G013794,GRMZM2G021044
GO:0008757	S-adenosylmethionine-dependent methyltransferase activity	26 of 4786 in the list	92 of 18213 in the genome	1	GRMZM2G336909,GRMZM2G075701,GRMZM2G352431,GRMZM2G334041,GRMZM2G169927,GRMZM2G077258,GRMZM2G172427,GRMZM2G157820,GRMZM2G005310,GRMZM2G025592,GRMZM2G008287,GRMZM5G812144,AC233961.1_FG001,GRMZM2G357972,GRMZM2G178917,GRMZM2G140577,GRMZM2G074094,GRMZM2G333916,GRMZM2G077404,GRMZM2G003724,GRMZM2G117458,GRMZM2G054380,GRMZM2G120578,GRMZM2G052418,GRMZM2G013794,GRMZM2G021044
GO:0031406	carboxylic acid binding	23 of 4786 in the list	81 of 18213 in the genome	1	GRMZM2G114672,GRMZM2G344634,GRMZM5G839349,GRMZM2G092432,GRMZM5G814851,GRMZM2G073814,GRMZM2G007647,GRMZM2G079908,GRMZM2G109821,GRMZM2G157210,GRMZM2G128617,GRMZM2G108138,GRMZM2G300862,GRMZM2G342895,GRMZM2G136712,GRMZM2G014672,GRMZM2G365423,GRMZM2G002531,GRMZM2G089102,GRMZM2G703231,GRMZM2G104658,GRMZM2G083711,GRMZM2G104546
GO:0016835	carbon-oxygen lyase activity	41 of 4786 in the list	148 of 18213 in the genome	1	GRMZM2G094165,GRMZM2G046163,GRMZM5G807267,GRMZM2G037177,GRMZM2G123966,GRMZM2G133359,GRMZM2G121546,AC234575.1_FG003,GRMZM2G010823,GRMZM2G342895,GRMZM2G013448,GRMZM2G036708,GRMZM2G010044,GRMZM2G113191,GRMZM2G048371,GRMZM2G171707,AC214360.3_FG001,GRMZM2G139123,GRMZM2G134747,GRMZM2G093197,GRMZM2G063949,GRMZM2G145101,GRMZM2G181227,GRMZM2G131912,GRMZM2G104269,GRMZM2G009030,GRMZM2G024482,GRMZM2G014069,G…
GO:0005253	anion channel activity	6 of 4786 in the list	19 of 18213 in the genome	1	GRMZM2G170577,GRMZM2G344163,GRMZM2G057616,GRMZM2G067587,AC210023.3_FG015,AC210023.3_FG014
GO:0005254	chloride channel activity	6 of 4786 in the list	19 of 18213 in the genome	1	GRMZM2G170577,GRMZM2G344163,GRMZM2G057616,GRMZM2G067587,AC210023.3_FG015,AC210023.3_FG014
GO:0035091	phosphatidylinositol binding	6 of 4786 in the list	19 of 18213 in the genome	1	GRMZM2G007151,GRMZM2G103490,GRMZM2G013794,GRMZM2G055450,GRMZM2G084885,GRMZM2G133943
GO:0008092	cytoskeletal protein binding	39 of 4786 in the list	141 of 18213 in the genome	1	GRMZM2G058155,AC204539.4_FG003,GRMZM2G010937,GRMZM2G123029,GRMZM2G364851,GRMZM2G048475,GRMZM2G017257,GRMZM2G318956,GRMZM2G139712,GRMZM2G070126,GRMZM2G325783,GRMZM2G056419,GRMZM2G412021,GRMZM2G419694,GRMZM2G113319,GRMZM2G022820,GRMZM2G332687,GRMZM2G117603,GRMZM2G045808,AC204070.3_FG004,GRMZM2G365250,GRMZM2G014975,GRMZM2G062045,AC155434.2_FG003,AC192367.2_FG002,GRMZM2G414002,GRMZM2G463471,GRMZM2G07…
GO:0016679	oxidoreductase activity, acting on diphenols and related substances as donors	12 of 4786 in the list	41 of 18213 in the genome	1	AC209206.3_FG014,GRMZM2G094375,GRMZM2G125669,GRMZM2G043632,GRMZM2G076225,GRMZM2G402584,GRMZM5G842071,GRMZM2G076985,GRMZM2G163535,GRMZM2G108103,GRMZM2G438386,GRMZM2G064106
GO:0005504	fatty acid binding	4 of 4786 in the list	12 of 18213 in the genome	1	GRMZM2G079908,GRMZM2G114672,GRMZM2G344634,GRMZM2G108138
GO:0016623	oxidoreductase activity, acting on the aldehyde or oxo group of donors, oxygen as acceptor	4 of 4786 in the list	12 of 18213 in the genome	1	GRMZM2G124175,GRMZM2G141473,GRMZM5G899851,GRMZM2G019799
GO:0016755	transferase activity, transferring amino-acyl groups	4 of 4786 in the list	12 of 18213 in the genome	1	GRMZM2G138572,GRMZM2G065073,GRMZM2G011893,GRMZM2G045005
GO:0033293	monocarboxylic acid binding	4 of 4786 in the list	12 of 18213 in the genome	1	GRMZM2G079908,GRMZM2G114672,GRMZM2G344634,GRMZM2G108138
GO:0008135	translation factor activity, nucleic acid binding	56 of 4786 in the list	205 of 18213 in the genome	1	GRMZM2G095851,GRMZM2G422651,GRMZM2G082974,GRMZM2G070487,GRMZM2G122871,GRMZM2G318635,GRMZM2G116034,GRMZM2G115598,GRMZM2G441583,GRMZM2G165917,GRMZM5G810061,GRMZM2G147614,GRMZM2G090274,GRMZM2G093050,GRMZM2G007038,GRMZM5G835323,GRMZM2G439201,GRMZM2G123719,GRMZM2G149768,GRMZM2G093422,GRMZM2G134982,GRMZM2G098721,GRMZM2G029038,AC209206.3_FG011,GRMZM2G469673,GRMZM2G162931,GRMZM2G379758,GRMZM2G057535,GRMZ…
GO:0004396	hexokinase activity	2 of 4786 in the list	5 of 18213 in the genome	1	GRMZM2G051677,GRMZM2G086845
GO:0008905	mannose-phosphate guanylyltransferase activity	2 of 4786 in the list	5 of 18213 in the genome	1	GRMZM2G064841,GRMZM2G178254
GO:0016639	oxidoreductase activity, acting on the CH-NH2 group of donors, NAD or NADP as acceptor	2 of 4786 in the list	5 of 18213 in the genome	1	GRMZM2G178415,GRMZM2G077054
GO:0016812	hydrolase activity, acting on carbon-nitrogen (but not peptide) bonds, in cyclic amides	2 of 4786 in the list	5 of 18213 in the genome	1	GRMZM2G173413,GRMZM2G045090
GO:0030597	RNA glycosylase activity	2 of 4786 in the list	5 of 18213 in the genome	1	GRMZM2G063536,GRMZM2G119705
GO:0015299	solute:hydrogen antiporter activity	7 of 4786 in the list	23 of 18213 in the genome	1	GRMZM2G027851,GRMZM2G009715,GRMZM2G053927,GRMZM2G093643,GRMZM2G047875,GRMZM2G037343,GRMZM2G039797
GO:0005216	ion channel activity	27 of 4786 in the list	97 of 18213 in the genome	1	GRMZM2G083677,GRMZM2G022915,GRMZM2G108144,GRMZM2G067587,GRMZM2G126235,AC210023.3_FG015,GRMZM2G351347,GRMZM2G137985,GRMZM2G362470,AC233882.1_FG005,GRMZM2G146670,GRMZM2G344163,GRMZM2G170577,GRMZM2G125495,GRMZM5G836886,GRMZM2G000261,GRMZM2G057616,GRMZM2G171279,GRMZM2G156255,GRMZM2G074317,GRMZM2G055025,GRMZM2G310569,GRMZM2G018417,GRMZM2G169788,GRMZM2G150337,AC210023.3_FG014,GRMZM2G038730
GO:0022838	substrate-specific channel activity	27 of 4786 in the list	97 of 18213 in the genome	1	GRMZM2G083677,GRMZM2G022915,GRMZM2G108144,GRMZM2G067587,GRMZM2G126235,AC210023.3_FG015,GRMZM2G351347,GRMZM2G137985,GRMZM2G362470,AC233882.1_FG005,GRMZM2G146670,GRMZM2G344163,GRMZM2G170577,GRMZM2G125495,GRMZM5G836886,GRMZM2G000261,GRMZM2G057616,GRMZM2G171279,GRMZM2G156255,GRMZM2G074317,GRMZM2G055025,GRMZM2G310569,GRMZM2G018417,GRMZM2G169788,GRMZM2G150337,AC210023.3_FG014,GRMZM2G038730
GO:0051540	metal cluster binding	43 of 4786 in the list	157 of 18213 in the genome	1	GRMZM2G470653,GRMZM2G359735,GRMZM2G406830,GRMZM2G063729,GRMZM2G095400,GRMZM2G039982,GRMZM2G335564,GRMZM5G872934,GRMZM2G100976,GRMZM2G349062,GRMZM2G142836,GRMZM2G046186,GRMZM2G135816,GRMZM2G077054,GRMZM2G010044,AC217977.3_FG003,GRMZM2G422464,GRMZM2G124175,GRMZM2G171707,GRMZM2G038487,GRMZM5G828460,GRMZM2G154499,GRMZM5G864166,GRMZM2G106190,GRMZM5G868273,GRMZM2G050984,AC203535.4_FG004,GRMZM2G051577,G…
GO:0005244	voltage-gated ion channel activity	8 of 4786 in the list	27 of 18213 in the genome	1	GRMZM2G108144,GRMZM2G156255,GRMZM2G074317,GRMZM2G055025,GRMZM2G310569,GRMZM2G018417,GRMZM2G137985,GRMZM2G146670
GO:0022832	voltage-gated channel activity	8 of 4786 in the list	27 of 18213 in the genome	1	GRMZM2G108144,GRMZM2G156255,GRMZM2G074317,GRMZM2G055025,GRMZM2G310569,GRMZM2G018417,GRMZM2G137985,GRMZM2G146670
GO:0016298	lipase activity	15 of 4786 in the list	53 of 18213 in the genome	1	GRMZM2G401664,GRMZM2G137435,GRMZM2G132994,GRMZM2G066485,GRMZM2G176217,GRMZM2G145944,GRMZM2G433847,GRMZM5G803949,GRMZM2G078650,GRMZM2G061969,GRMZM2G114778,GRMZM2G312438,AC209819.3_FG012,GRMZM2G133943,GRMZM5G865943
GO:0016209	antioxidant activity	59 of 4786 in the list	218 of 18213 in the genome	1	GRMZM5G891739,GRMZM2G144648,GRMZM2G019965,GRMZM2G044049,AC211164.5_FG004,GRMZM2G165844,GRMZM2G150356,GRMZM2G036921,GRMZM2G127945,GRMZM2G394500,GRMZM2G129761,GRMZM2G023840,GRMZM2G117706,GRMZM2G005526,GRMZM2G426953,GRMZM2G081585,AC197758.3_FG004,GRMZM2G116846,GRMZM2G323182,GRMZM2G104109,GRMZM2G176085,AC210003.2_FG004,GRMZM2G103512,GRMZM2G059991,GRMZM2G404676,GRMZM2G136158,GRMZM2G120517,GRMZM2G10692…
GO:0005375	copper ion transmembrane transporter activity	3 of 4786 in the list	9 of 18213 in the genome	1	GRMZM2G144083,GRMZM2G143512,GRMZM2G010152
GO:0015197	peptide transporter activity	3 of 4786 in the list	9 of 18213 in the genome	1	GRMZM5G865298,GRMZM2G020484,AC206700.3_FG003
GO:0043682	copper-transporting ATPase activity	3 of 4786 in the list	9 of 18213 in the genome	1	GRMZM2G144083,GRMZM2G143512,GRMZM2G010152
GO:0022804	active transmembrane transporter activity	120 of 4786 in the list	450 of 18213 in the genome	1	GRMZM2G115280,GRMZM2G072029,GRMZM2G031938,GRMZM2G093643,GRMZM2G369216,GRMZM5G808836,AC233945.1_FG003,GRMZM2G166459,GRMZM2G112377,GRMZM2G105539,GRMZM2G022440,GRMZM2G080178,GRMZM2G082434,GRMZM2G428096,GRMZM2G045473,GRMZM2G133006,GRMZM2G027016,GRMZM2G119345,GRMZM2G032218,GRMZM2G109865,GRMZM2G404888,GRMZM2G104730,GRMZM2G125832,GRMZM2G155242,GRMZM2G144083,GRMZM2G105192,GRMZM2G148200,GRMZM5G854345,GRMZ…
GO:0015267	channel activity	27 of 4786 in the list	99 of 18213 in the genome	1	GRMZM2G083677,GRMZM2G022915,GRMZM2G108144,GRMZM2G067587,GRMZM2G126235,AC210023.3_FG015,GRMZM2G351347,GRMZM2G137985,GRMZM2G362470,AC233882.1_FG005,GRMZM2G146670,GRMZM2G344163,GRMZM2G170577,GRMZM2G125495,GRMZM5G836886,GRMZM2G000261,GRMZM2G057616,GRMZM2G171279,GRMZM2G156255,GRMZM2G074317,GRMZM2G055025,GRMZM2G310569,GRMZM2G018417,GRMZM2G169788,GRMZM2G150337,AC210023.3_FG014,GRMZM2G038730
GO:0022803	passive transmembrane transporter activity	27 of 4786 in the list	99 of 18213 in the genome	1	GRMZM2G083677,GRMZM2G022915,GRMZM2G108144,GRMZM2G067587,GRMZM2G126235,AC210023.3_FG015,GRMZM2G351347,GRMZM2G137985,GRMZM2G362470,AC233882.1_FG005,GRMZM2G146670,GRMZM2G344163,GRMZM2G170577,GRMZM2G125495,GRMZM5G836886,GRMZM2G000261,GRMZM2G057616,GRMZM2G171279,GRMZM2G156255,GRMZM2G074317,GRMZM2G055025,GRMZM2G310569,GRMZM2G018417,GRMZM2G169788,GRMZM2G150337,AC210023.3_FG014,GRMZM2G038730
GO:0016830	carbon-carbon lyase activity	49 of 4786 in the list	182 of 18213 in the genome	1	GRMZM2G046163,GRMZM2G060369,GRMZM2G110714,GRMZM2G017110,GRMZM2G057823,GRMZM2G369216,GRMZM2G070351,GRMZM2G049549,GRMZM2G056469,GRMZM2G021388,GRMZM2G021277,GRMZM2G169516,GRMZM2G138382,GRMZM2G043887,GRMZM2G112176,GRMZM2G165357,GRMZM2G147268,GRMZM2G703586,GRMZM2G347717,GRMZM2G044027,GRMZM2G366392,GRMZM2G451314,GRMZM2G103897,GRMZM2G063949,GRMZM2G396553,GRMZM2G024739,GRMZM2G056369,GRMZM2G046284,AC19770…
GO:0015645	fatty acid ligase activity	4 of 4786 in the list	13 of 18213 in the genome	1	GRMZM2G101875,GRMZM2G117064,GRMZM2G059381,GRMZM2G012233
GO:0031127	alpha-(1,2)-fucosyltransferase activity	4 of 4786 in the list	13 of 18213 in the genome	1	GRMZM2G404762,GRMZM2G015983,GRMZM5G870571,GRMZM2G470010
GO:0016814	hydrolase activity, acting on carbon-nitrogen (but not peptide) bonds, in cyclic amidines	8 of 4786 in the list	28 of 18213 in the genome	1	GRMZM2G368902,GRMZM2G090411,GRMZM2G320099,GRMZM2G380088,GRMZM2G368861,GRMZM2G156803,GRMZM2G416667,GRMZM2G090068
GO:0008168	methyltransferase activity	58 of 4786 in the list	217 of 18213 in the genome	1	GRMZM2G107665,GRMZM2G063729,GRMZM2G334041,GRMZM2G082296,GRMZM2G300955,GRMZM2G169927,GRMZM2G005256,GRMZM2G157820,GRMZM2G082007,GRMZM2G008287,GRMZM2G119933,GRMZM5G812144,GRMZM2G357972,GRMZM2G140577,GRMZM2G178917,GRMZM2G333916,GRMZM2G023325,GRMZM2G017557,GRMZM2G170400,GRMZM2G115198,GRMZM2G077486,GRMZM2G332522,AC233893.1_FG001,GRMZM2G120578,GRMZM2G052418,GRMZM2G009563,GRMZM2G105604,GRMZM2G013794,GRMZ…
GO:0016709	oxidoreductase activity, acting on paired donors, with incorporation or reduction of molecular oxygen, NADH or NADPH as one donor, and incorporation of one atom of oxygen	17 of 4786 in the list	62 of 18213 in the genome	1	GRMZM2G028677,AC209768.3_FG016,GRMZM2G425719,GRMZM2G081462,GRMZM2G349709,GRMZM2G126505,GRMZM2G138074,GRMZM2G179147,GRMZM2G161540,GRMZM2G043109,GRMZM2G127067,GRMZM2G113844,GRMZM5G848550,GRMZM2G179490,GRMZM2G384293,GRMZM2G068465,GRMZM2G181456
GO:0008080	N-acetyltransferase activity	14 of 4786 in the list	51 of 18213 in the genome	1	GRMZM2G470556,GRMZM2G359735,GRMZM5G813007,GRMZM2G069886,GRMZM2G310155,GRMZM2G106245,GRMZM2G457889,GRMZM2G343917,GRMZM2G044126,GRMZM5G818977,GRMZM2G376595,GRMZM2G149708,GRMZM2G139977,GRMZM2G100872
GO:0008276	protein methyltransferase activity	15 of 4786 in the list	55 of 18213 in the genome	1	GRMZM2G336909,GRMZM2G352431,AC233961.1_FG001,GRMZM2G357972,GRMZM2G140577,GRMZM2G074094,GRMZM2G117458,GRMZM2G169927,GRMZM2G054380,GRMZM2G157820,GRMZM2G172427,GRMZM2G008287,GRMZM2G013794,GRMZM5G812144,GRMZM2G021044
GO:0008237	metallopeptidase activity	6 of 4786 in the list	21 of 18213 in the genome	1	GRMZM2G049902,GRMZM2G090010,GRMZM2G401561,GRMZM2G010353,AC233895.1_FG001,GRMZM2G043893
GO:0046873	metal ion transmembrane transporter activity	40 of 4786 in the list	150 of 18213 in the genome	1	GRMZM2G115280,GRMZM2G097505,GRMZM2G022915,GRMZM2G093643,GRMZM2G143512,GRMZM2G115190,GRMZM5G878058,GRMZM2G111300,GRMZM2G425999,GRMZM2G067853,GRMZM2G166738,GRMZM2G009715,GRMZM2G146760,GRMZM2G000261,GRMZM2G171279,GRMZM2G156255,GRMZM2G310569,GRMZM2G001551,GRMZM2G074278,GRMZM2G064382,GRMZM5G892495,GRMZM2G064467,GRMZM2G104730,GRMZM2G438960,GRMZM2G144083,GRMZM2G093826,GRMZM2G126235,GRMZM2G010152,GRMZM2G…
GO:0051536	iron-sulfur cluster binding	26 of 4786 in the list	97 of 18213 in the genome	1	GRMZM2G406830,AC203535.4_FG004,GRMZM2G050984,GRMZM5G899851,GRMZM2G039982,GRMZM2G335564,GRMZM5G872934,GRMZM2G349062,GRMZM2G142836,GRMZM2G046186,GRMZM2G019799,GRMZM2G359127,GRMZM2G135816,GRMZM2G157458,GRMZM2G422464,GRMZM2G010044,GRMZM2G124175,GRMZM2G171707,GRMZM2G111603,GRMZM2G137409,GRMZM2G038487,GRMZM5G828460,GRMZM2G139803,GRMZM2G141473,GRMZM2G106190,GRMZM5G856338
GO:0050662	coenzyme binding	52 of 4786 in the list	196 of 18213 in the genome	1	GRMZM2G099666,AC209768.3_FG016,GRMZM2G425719,GRMZM2G406830,GRMZM2G019965,GRMZM2G322328,GRMZM2G381051,GRMZM2G114234,GRMZM2G161540,GRMZM2G066618,GRMZM2G077054,GRMZM2G052630,GRMZM2G434500,GRMZM2G426953,GRMZM2G112792,GRMZM2G124175,GRMZM5G881568,GRMZM2G057000,GRMZM2G052389,GRMZM2G568636,GRMZM2G105644,GRMZM2G151993,GRMZM5G891783,GRMZM2G403076,GRMZM2G050984,GRMZM2G024476,GRMZM5G899851,GRMZM2G143883,GRMZ…
GO:0015165	pyrimidine nucleotide sugar transmembrane transporter activity	2 of 4786 in the list	6 of 18213 in the genome	1	GRMZM2G040033,GRMZM2G032555
GO:0015172	acidic amino acid transmembrane transporter activity	2 of 4786 in the list	6 of 18213 in the genome	1	GRMZM2G146161,GRMZM2G404888
GO:0016819	hydrolase activity, acting on acid anhydrides, in sulfonyl-containing anhydrides	2 of 4786 in the list	6 of 18213 in the genome	1	GRMZM2G460866,GRMZM2G087161
GO:0016892	endoribonuclease activity, producing 3'-phosphomonoesters	2 of 4786 in the list	6 of 18213 in the genome	1	GRMZM2G041930,GRMZM2G064914
GO:0016894	endonuclease activity, active with either ribo- or deoxyribonucleic acids and producing 3'-phosphomonoesters	2 of 4786 in the list	6 of 18213 in the genome	1	GRMZM2G041930,GRMZM2G064914
GO:0022829	wide pore channel activity	2 of 4786 in the list	6 of 18213 in the genome	1	GRMZM2G146670,GRMZM2G108144
GO:0034212	peptide N-acetyltransferase activity	2 of 4786 in the list	6 of 18213 in the genome	1	GRMZM2G106245,GRMZM5G818977
GO:0034593	phosphatidylinositol bisphosphate phosphatase activity	2 of 4786 in the list	6 of 18213 in the genome	1	GRMZM5G871143,GRMZM2G043191
GO:0004857	enzyme inhibitor activity	17 of 4786 in the list	63 of 18213 in the genome	1	GRMZM2G075315,GRMZM2G474575,GRMZM2G012806,GRMZM2G055802,GRMZM2G408768,GRMZM2G447785,GRMZM2G024827,AC212728.3_FG001,GRMZM2G440968,GRMZM2G030717,GRMZM2G304548,GRMZM2G156632,GRMZM2G012928,GRMZM2G007928,GRMZM2G114552,GRMZM2G011523,GRMZM2G116520
GO:0015103	inorganic anion transmembrane transporter activity	14 of 4786 in the list	52 of 18213 in the genome	1	GRMZM2G170577,GRMZM2G080178,GRMZM2G166159,GRMZM5G892338,GRMZM2G150468,GRMZM2G057616,GRMZM2G067587,GRMZM2G434533,AC210023.3_FG015,GRMZM2G093422,GRMZM2G137108,GRMZM2G176209,GRMZM2G344163,AC210023.3_FG014
GO:0005338	nucleotide-sugar transmembrane transporter activity	3 of 4786 in the list	10 of 18213 in the genome	1	GRMZM2G081105,GRMZM2G040033,GRMZM2G032555
GO:0016671	oxidoreductase activity, acting on a sulfur group of donors, disulfide as acceptor	3 of 4786 in the list	10 of 18213 in the genome	1	GRMZM2G052666,GRMZM2G022413,GRMZM2G064679
GO:0004180	carboxypeptidase activity	15 of 4786 in the list	56 of 18213 in the genome	1	AC216264.3_FG001,GRMZM2G118241,GRMZM2G052507,GRMZM2G073908,GRMZM2G072488,GRMZM2G433767,GRMZM2G159016,GRMZM2G106165,GRMZM2G020146,GRMZM2G327595,GRMZM2G179528,GRMZM2G347743,GRMZM2G029641,GRMZM2G025154,GRMZM2G128056
GO:0004497	monooxygenase activity	27 of 4786 in the list	102 of 18213 in the genome	1	GRMZM2G028677,AC209768.3_FG016,GRMZM2G425719,GRMZM2G081462,GRMZM2G349709,GRMZM2G126505,GRMZM2G138074,GRMZM2G179147,GRMZM2G171139,GRMZM2G143202,GRMZM2G048616,GRMZM2G161540,GRMZM2G043109,GRMZM2G349062,GRMZM2G127067,GRMZM2G091456,GRMZM2G113844,GRMZM5G848550,GRMZM5G837869,GRMZM2G038487,GRMZM2G179490,GRMZM2G026532,GRMZM2G384293,GRMZM2G159353,GRMZM2G089528,GRMZM2G068465,GRMZM2G181456
GO:0005451	monovalent cation:hydrogen antiporter activity	4 of 4786 in the list	14 of 18213 in the genome	1	GRMZM2G027851,GRMZM2G009715,GRMZM2G053927,GRMZM2G039797
GO:0016408	C-acyltransferase activity	5 of 4786 in the list	18 of 18213 in the genome	1	GRMZM2G165613,GRMZM2G010202,GRMZM2G085474,GRMZM2G110201,GRMZM5G848768
GO:0004519	endonuclease activity	13 of 4786 in the list	49 of 18213 in the genome	1	GRMZM2G124301,GRMZM2G050882,GRMZM2G041930,GRMZM2G064914,GRMZM2G114131,GRMZM2G112968,GRMZM2G379286,GRMZM2G461936,GRMZM2G162167,GRMZM2G124509,GRMZM2G328309,GRMZM2G040762,GRMZM5G802566
GO:0000988	protein binding transcription factor activity	7 of 4786 in the list	26 of 18213 in the genome	1	GRMZM2G470556,GRMZM2G090213,GRMZM2G020920,GRMZM2G139977,GRMZM2G069886,GRMZM2G077436,GRMZM5G852533
GO:0016799	hydrolase activity, hydrolyzing N-glycosyl compounds	7 of 4786 in the list	26 of 18213 in the genome	1	GRMZM2G047384,GRMZM2G063536,GRMZM2G175269,GRMZM2G119705,GRMZM2G171111,GRMZM2G134149,GRMZM5G896883
GO:0008081	phosphoric diester hydrolase activity	8 of 4786 in the list	30 of 18213 in the genome	1	GRMZM2G064962,GRMZM2G058227,GRMZM2G017550,GRMZM5G829946,GRMZM2G060194,GRMZM2G137435,GRMZM2G018820,GRMZM2G021896
GO:0019001	guanyl nucleotide binding	83 of 4786 in the list	318 of 18213 in the genome	1	GRMZM2G083243,GRMZM2G023418,GRMZM2G082180,GRMZM2G124805,GRMZM2G063737,GRMZM2G092674,GRMZM2G035042,GRMZM2G007038,GRMZM2G156986,GRMZM2G093186,GRMZM2G027021,GRMZM5G838579,GRMZM2G020661,GRMZM2G052740,GRMZM2G123719,GRMZM2G418160,GRMZM2G149768,GRMZM2G462803,GRMZM2G028928,GRMZM5G816432,GRMZM2G060324,GRMZM2G120816,GRMZM2G057535,GRMZM2G001327,GRMZM2G061876,GRMZM5G870253,AC203173.3_FG004,GRMZM2G316232,GRMZ…
GO:0032561	guanyl ribonucleotide binding	83 of 4786 in the list	318 of 18213 in the genome	1	GRMZM2G083243,GRMZM2G023418,GRMZM2G082180,GRMZM2G124805,GRMZM2G063737,GRMZM2G092674,GRMZM2G035042,GRMZM2G007038,GRMZM2G156986,GRMZM2G093186,GRMZM2G027021,GRMZM5G838579,GRMZM2G020661,GRMZM2G052740,GRMZM2G123719,GRMZM2G418160,GRMZM2G149768,GRMZM2G462803,GRMZM2G028928,GRMZM5G816432,GRMZM2G060324,GRMZM2G120816,GRMZM2G057535,GRMZM2G001327,GRMZM2G061876,GRMZM5G870253,AC203173.3_FG004,GRMZM2G316232,GRMZ…
GO:0016627	oxidoreductase activity, acting on the CH-CH group of donors	54 of 4786 in the list	207 of 18213 in the genome	1	GRMZM2G099666,GRMZM2G094879,GRMZM2G110714,GRMZM2G109914,GRMZM2G322953,GRMZM2G381051,GRMZM2G444621,GRMZM2G079668,GRMZM5G870342,GRMZM2G121820,GRMZM2G052630,GRMZM2G066326,GRMZM2G005107,GRMZM2G419111,GRMZM2G326116,GRMZM2G063592,GRMZM5G815009,GRMZM5G805493,GRMZM2G052389,GRMZM2G064382,GRMZM2G105644,GRMZM2G073351,GRMZM2G104920,GRMZM2G391364,GRMZM2G126496,GRMZM2G308441,GRMZM2G013657,GRMZM2G084181,GRMZM5G…
GO:0004521	endoribonuclease activity	9 of 4786 in the list	34 of 18213 in the genome	1	GRMZM2G124301,GRMZM2G050882,GRMZM2G041930,GRMZM2G064914,GRMZM2G379286,GRMZM2G162167,GRMZM2G124509,GRMZM2G040762,GRMZM5G802566
GO:0022836	gated channel activity	10 of 4786 in the list	38 of 18213 in the genome	1	GRMZM2G125495,GRMZM2G108144,GRMZM2G156255,GRMZM2G074317,GRMZM2G055025,GRMZM2G310569,GRMZM2G018417,GRMZM2G137985,GRMZM2G146670,GRMZM2G150337
GO:0022892	substrate-specific transporter activity	225 of 4786 in the list	863 of 18213 in the genome	1	GRMZM2G131575,GRMZM2G093643,GRMZM2G369216,GRMZM5G880102,GRMZM2G111300,GRMZM2G046480,GRMZM2G040033,GRMZM2G166738,GRMZM2G022440,GRMZM2G408305,GRMZM2G080178,GRMZM2G082434,GRMZM2G428096,GRMZM2G177812,GRMZM2G000261,GRMZM2G171279,GRMZM2G027875,GRMZM2G060742,GRMZM2G119345,GRMZM2G032293,GRMZM2G032878,GRMZM2G175818,GRMZM2G064467,GRMZM5G862663,GRMZM2G125832,GRMZM2G006953,GRMZM2G038730,GRMZM5G865298,GRMZM2G…
GO:0016741	transferase activity, transferring one-carbon groups	104 of 4786 in the list	400 of 18213 in the genome	1	AC198353.5_FG004,GRMZM2G063729,GRMZM2G334041,GRMZM2G300955,GRMZM2G433767,GRMZM2G082007,GRMZM2G010596,GRMZM2G342895,GRMZM2G008287,GRMZM5G812144,GRMZM2G357972,GRMZM2G140577,GRMZM2G096815,GRMZM2G178917,GRMZM2G170400,GRMZM2G115198,GRMZM2G332522,AC233893.1_FG001,GRMZM2G009563,GRMZM2G181456,GRMZM2G105604,GRMZM2G021044,GRMZM2G336909,GRMZM2G075701,GRMZM2G077036,GRMZM2G405503,GRMZM2G155626,GRMZM2G077258,G…
GO:0004866	endopeptidase inhibitor activity	13 of 4786 in the list	50 of 18213 in the genome	1	GRMZM2G075315,GRMZM2G474575,GRMZM2G304548,GRMZM2G156632,GRMZM2G012928,GRMZM2G114552,GRMZM2G012806,GRMZM2G055802,GRMZM2G011523,GRMZM2G116520,GRMZM2G024827,AC212728.3_FG001,GRMZM2G440968
GO:0061135	endopeptidase regulator activity	13 of 4786 in the list	50 of 18213 in the genome	1	GRMZM2G075315,GRMZM2G474575,GRMZM2G304548,GRMZM2G156632,GRMZM2G012928,GRMZM2G114552,GRMZM2G012806,GRMZM2G055802,GRMZM2G011523,GRMZM2G116520,GRMZM2G024827,AC212728.3_FG001,GRMZM2G440968
GO:0003779	actin binding	3 of 4786 in the list	11 of 18213 in the genome	1	GRMZM2G062045,GRMZM2G157147,GRMZM2G022820
GO:0005092	GDP-dissociation inhibitor activity	3 of 4786 in the list	11 of 18213 in the genome	1	GRMZM2G072089,GRMZM2G085049,GRMZM2G375085
GO:0005249	voltage-gated potassium channel activity	3 of 4786 in the list	11 of 18213 in the genome	1	GRMZM2G156255,GRMZM2G074317,GRMZM2G310569
GO:0008172	S-methyltransferase activity	3 of 4786 in the list	11 of 18213 in the genome	1	GRMZM2G405178,AC233893.1_FG001,GRMZM2G039166
GO:0022843	voltage-gated cation channel activity	3 of 4786 in the list	11 of 18213 in the genome	1	GRMZM2G156255,GRMZM2G074317,GRMZM2G310569
GO:0016628	oxidoreductase activity, acting on the CH-CH group of donors, NAD or NADP as acceptor	40 of 4786 in the list	155 of 18213 in the genome	1	GRMZM2G094879,GRMZM2G110714,GRMZM2G109914,GRMZM2G322953,GRMZM2G444621,GRMZM2G079668,GRMZM2G121820,GRMZM2G066326,GRMZM2G005107,GRMZM2G326116,GRMZM2G063592,GRMZM5G815009,GRMZM5G805493,GRMZM2G064382,GRMZM2G073351,GRMZM2G104920,GRMZM2G391364,GRMZM2G126496,GRMZM2G013657,GRMZM2G308441,GRMZM2G084181,GRMZM2G160460,AC212112.4_FG002,GRMZM5G809695,GRMZM2G158093,GRMZM2G348873,GRMZM2G157156,GRMZM2G365961,GRMZ…
GO:0015491	cation:cation antiporter activity	4 of 4786 in the list	15 of 18213 in the genome	1	GRMZM2G027851,GRMZM2G009715,GRMZM2G053927,GRMZM2G039797
GO:0016730	oxidoreductase activity, acting on iron-sulfur proteins as donors	4 of 4786 in the list	15 of 18213 in the genome	1	GRMZM2G157458,GRMZM2G139803,GRMZM2G011858,GRMZM2G171998
GO:0005527	macrolide binding	5 of 4786 in the list	19 of 18213 in the genome	1	GRMZM2G115757,GRMZM2G041060,GRMZM2G035708,GRMZM2G030494,GRMZM2G153991
GO:0046912	transferase activity, transferring acyl groups, acyl groups converted into alkyl on transfer	5 of 4786 in the list	19 of 18213 in the genome	1	GRMZM2G087207,GRMZM2G130062,GRMZM2G045534,GRMZM2G055507,GRMZM2G106263
GO:0003905	alkylbase DNA N-glycosylase activity	2 of 4786 in the list	7 of 18213 in the genome	1	GRMZM2G047384,GRMZM2G175269
GO:0004407	histone deacetylase activity	2 of 4786 in the list	7 of 18213 in the genome	1	GRMZM2G163572,GRMZM2G081474
GO:0015174	basic amino acid transmembrane transporter activity	2 of 4786 in the list	7 of 18213 in the genome	1	GRMZM2G146161,GRMZM2G404888
GO:0015929	hexosaminidase activity	2 of 4786 in the list	7 of 18213 in the genome	1	GRMZM2G034598,GRMZM5G860235
GO:0017136	NAD-dependent histone deacetylase activity	2 of 4786 in the list	7 of 18213 in the genome	1	GRMZM2G163572,GRMZM2G081474
GO:0019213	deacetylase activity	2 of 4786 in the list	7 of 18213 in the genome	1	GRMZM2G163572,GRMZM2G081474
GO:0032182	small conjugating protein binding	2 of 4786 in the list	7 of 18213 in the genome	1	GRMZM2G314233,GRMZM2G035417
GO:0033558	protein deacetylase activity	2 of 4786 in the list	7 of 18213 in the genome	1	GRMZM2G163572,GRMZM2G081474
GO:0034979	NAD-dependent protein deacetylase activity	2 of 4786 in the list	7 of 18213 in the genome	1	GRMZM2G163572,GRMZM2G081474
GO:0047635	alanine-oxo-acid transaminase activity	2 of 4786 in the list	7 of 18213 in the genome	1	GRMZM2G088064,GRMZM2G065073
GO:0051765	inositol tetrakisphosphate kinase activity	2 of 4786 in the list	7 of 18213 in the genome	1	GRMZM2G149903,GRMZM2G056829
GO:0052866	phosphatidylinositol phosphate phosphatase activity	2 of 4786 in the list	7 of 18213 in the genome	1	GRMZM5G871143,GRMZM2G043191
GO:0008144	drug binding	6 of 4786 in the list	23 of 18213 in the genome	1	GRMZM2G115757,GRMZM2G041060,GRMZM2G170397,GRMZM2G035708,GRMZM2G030494,GRMZM2G153991
GO:0015108	chloride transmembrane transporter activity	7 of 4786 in the list	27 of 18213 in the genome	1	GRMZM2G170577,GRMZM2G344163,GRMZM2G057616,GRMZM2G067587,AC210023.3_FG015,GRMZM2G093422,AC210023.3_FG014
GO:0005096	GTPase activator activity	8 of 4786 in the list	31 of 18213 in the genome	1	GRMZM2G095868,GRMZM2G096470,GRMZM2G136069,GRMZM2G087144,GRMZM2G085409,GRMZM2G138587,GRMZM2G094951,GRMZM2G031043
GO:0005099	Ras GTPase activator activity	8 of 4786 in the list	31 of 18213 in the genome	1	GRMZM2G095868,GRMZM2G096470,GRMZM2G136069,GRMZM2G087144,GRMZM2G085409,GRMZM2G138587,GRMZM2G094951,GRMZM2G031043
GO:0015925	galactosidase activity	8 of 4786 in the list	31 of 18213 in the genome	1	GRMZM2G465617,GRMZM2G372502,GRMZM2G121495,GRMZM2G386824,GRMZM2G151122,GRMZM2G127123,GRMZM2G038281,GRMZM2G162238
GO:0016788	hydrolase activity, acting on ester bonds	248 of 4786 in the list	954 of 18213 in the genome	1	GRMZM2G124321,GRMZM2G148913,GRMZM2G014805,GRMZM2G132994,GRMZM2G423456,GRMZM2G361501,GRMZM2G388915,GRMZM2G124179,GRMZM2G313553,GRMZM2G122228,GRMZM2G439908,GRMZM2G006416,GRMZM2G100103,GRMZM2G096920,GRMZM5G868679,GRMZM2G032977,GRMZM2G303655,GRMZM2G058227,GRMZM2G422464,GRMZM2G134628,GRMZM2G343080,GRMZM2G326270,GRMZM2G108147,GRMZM2G031094,GRMZM2G145944,GRMZM2G096897,GRMZM2G016323,GRMZM2G030128,GRMZM2G…
GO:0008374	O-acyltransferase activity	9 of 4786 in the list	35 of 18213 in the genome	1	AC234154.1_FG008,GRMZM2G041369,GRMZM5G816110,GRMZM2G083195,GRMZM5G803610,GRMZM2G166176,GRMZM2G007157,GRMZM2G169548,GRMZM2G376595
GO:0016840	carbon-nitrogen lyase activity	13 of 4786 in the list	51 of 18213 in the genome	1	GRMZM2G155323,GRMZM2G441347,GRMZM2G074604,GRMZM2G063917,GRMZM2G134747,GRMZM2G338431,GRMZM2G334660,GRMZM2G177928,GRMZM2G160541,GRMZM2G359070,GRMZM5G808847,GRMZM2G109561,GRMZM2G118345
GO:0016790	thiolester hydrolase activity	18 of 4786 in the list	71 of 18213 in the genome	1	GRMZM2G014805,GRMZM2G426486,GRMZM2G551402,GRMZM5G861357,GRMZM2G018508,GRMZM2G164418,GRMZM2G042818,GRMZM2G303655,GRMZM2G017789,GRMZM2G374779,GRMZM2G016323,AC202707.3_FG002,GRMZM2G447056,GRMZM2G154621,GRMZM2G106222,GRMZM2G014917,GRMZM2G143955,GRMZM2G362778
GO:0060089	molecular transducer activity	117 of 4786 in the list	454 of 18213 in the genome	1	GRMZM2G170035,GRMZM2G323504,GRMZM2G470499,GRMZM2G480698,GRMZM2G423456,GRMZM2G165231,GRMZM2G034052,GRMZM2G461278,GRMZM2G488465,GRMZM2G317938,GRMZM2G089783,GRMZM2G436703,GRMZM2G121820,GRMZM2G147051,GRMZM2G431524,GRMZM2G129889,GRMZM2G135073,GRMZM2G032351,GRMZM2G151738,GRMZM2G173630,GRMZM2G048294,AC193324.3_FG002,GRMZM2G064750,GRMZM5G815009,GRMZM2G091632,GRMZM2G034779,GRMZM2G475948,GRMZM2G172506,GRMZ…
GO:0016765	transferase activity, transferring alkyl or aryl (other than methyl) groups	41 of 4786 in the list	161 of 18213 in the genome	1	GRMZM2G149317,GRMZM2G127789,GRMZM2G363540,GRMZM2G300348,GRMZM2G056388,GRMZM2G100858,GRMZM2G097989,GRMZM2G109812,GRMZM2G112728,GRMZM2G434541,GRMZM2G428168,GRMZM2G132093,GRMZM2G447632,GRMZM2G335618,GRMZM2G000737,GRMZM2G120578,GRMZM5G828182,GRMZM2G097283,GRMZM2G113476,GRMZM2G168681,GRMZM2G033219,GRMZM2G032856,GRMZM2G146246,GRMZM2G146913,GRMZM5G877500,GRMZM2G097258,GRMZM2G016241,GRMZM2G150474,GRMZM2G…
GO:0016829	lyase activity	116 of 4786 in the list	451 of 18213 in the genome	1	GRMZM2G046163,GRMZM2G155323,GRMZM2G060369,GRMZM2G110714,GRMZM2G369216,GRMZM2G037177,GRMZM2G049549,GRMZM2G300990,GRMZM2G056469,GRMZM2G021388,GRMZM2G169516,GRMZM2G138382,AC234575.1_FG003,GRMZM2G043887,GRMZM2G002652,GRMZM5G808847,GRMZM2G359070,GRMZM2G109561,GRMZM2G165357,GRMZM2G342895,GRMZM2G010044,GRMZM2G147268,GRMZM2G044027,GRMZM2G139123,GRMZM2G134747,GRMZM2G093197,GRMZM2G177928,GRMZM2G334660,GRMZ…
GO:0005267	potassium channel activity	8 of 4786 in the list	32 of 18213 in the genome	1	GRMZM2G022915,GRMZM2G000261,GRMZM2G171279,GRMZM2G156255,GRMZM2G074317,GRMZM2G310569,GRMZM2G362470,GRMZM2G169788
GO:0015079	potassium ion transmembrane transporter activity	8 of 4786 in the list	32 of 18213 in the genome	1	GRMZM2G022915,GRMZM2G000261,GRMZM2G171279,GRMZM2G156255,GRMZM2G074317,GRMZM2G310569,GRMZM2G362470,GRMZM2G169788
GO:0015298	solute:cation antiporter activity	7 of 4786 in the list	28 of 18213 in the genome	1	GRMZM2G027851,GRMZM2G009715,GRMZM2G053927,GRMZM2G093643,GRMZM2G047875,GRMZM2G037343,GRMZM2G039797
GO:0004683	calmodulin-dependent protein kinase activity	5 of 4786 in the list	20 of 18213 in the genome	1	GRMZM2G010054,GRMZM2G149406,GRMZM2G000645,GRMZM2G157034,GRMZM2G040477
GO:0016410	N-acyltransferase activity	14 of 4786 in the list	56 of 18213 in the genome	1	GRMZM2G470556,GRMZM2G359735,GRMZM5G813007,GRMZM2G069886,GRMZM2G310155,GRMZM2G106245,GRMZM2G457889,GRMZM2G343917,GRMZM2G044126,GRMZM5G818977,GRMZM2G376595,GRMZM2G149708,GRMZM2G139977,GRMZM2G100872
GO:0003747	translation release factor activity	4 of 4786 in the list	16 of 18213 in the genome	1	GRMZM2G090274,GRMZM2G452026,GRMZM2G070723,GRMZM2G045720
GO:0008252	nucleotidase activity	4 of 4786 in the list	16 of 18213 in the genome	1	GRMZM2G036007,GRMZM2G122139,GRMZM2G034417,GRMZM2G088974
GO:0015020	glucuronosyltransferase activity	4 of 4786 in the list	16 of 18213 in the genome	1	GRMZM2G001079,GRMZM2G160585,GRMZM2G179504,GRMZM5G869532
GO:0004871	signal transducer activity	102 of 4786 in the list	399 of 18213 in the genome	1	GRMZM2G170035,GRMZM2G323504,GRMZM2G470499,GRMZM2G480698,GRMZM2G423456,GRMZM2G165231,GRMZM2G034052,GRMZM2G461278,GRMZM2G488465,GRMZM2G317938,GRMZM2G089783,GRMZM2G436703,GRMZM2G121820,GRMZM2G147051,GRMZM2G431524,GRMZM2G129889,GRMZM2G135073,GRMZM2G032351,GRMZM2G151738,GRMZM2G173630,GRMZM2G048294,AC193324.3_FG002,GRMZM2G064750,GRMZM5G815009,GRMZM2G091632,GRMZM2G034779,GRMZM2G475948,GRMZM2G001977,GRMZ…
GO:0033612	receptor serine/threonine kinase binding	3 of 4786 in the list	12 of 18213 in the genome	1	GRMZM5G891990,GRMZM2G063394,AC233865.1_FG004
GO:0043021	ribonucleoprotein complex binding	3 of 4786 in the list	12 of 18213 in the genome	1	GRMZM2G082974,GRMZM2G165694,GRMZM2G003157
GO:0051748	UTP-monosaccharide-1-phosphate uridylyltransferase activity	3 of 4786 in the list	12 of 18213 in the genome	1	GRMZM2G116586,GRMZM2G098370,GRMZM2G161493
GO:0051766	inositol trisphosphate kinase activity	3 of 4786 in the list	12 of 18213 in the genome	1	GRMZM2G149903,GRMZM2G110622,GRMZM2G056829
GO:0070569	uridylyltransferase activity	3 of 4786 in the list	12 of 18213 in the genome	1	GRMZM2G116586,GRMZM2G098370,GRMZM2G161493
GO:0016301	kinase activity	481 of 4786 in the list	1855 of 18213 in the genome	1	GRMZM2G170035,GRMZM2G146866,GRMZM2G105570,AC218972.3_FG001,AC211327.4_FG005,GRMZM2G034052,GRMZM2G072107,GRMZM2G055089,GRMZM2G317938,GRMZM2G049109,GRMZM2G006080,GRMZM2G115705,GRMZM2G012685,GRMZM2G128938,GRMZM2G011919,GRMZM2G108782,GRMZM2G343218,GRMZM2G374973,GRMZM2G053111,GRMZM2G428554,GRMZM5G889999,GRMZM2G431524,GRMZM2G147051,GRMZM2G010488,GRMZM5G806947,GRMZM2G060872,GRMZM2G049541,GRMZM2G062772,G…
GO:0008169	C-methyltransferase activity	2 of 4786 in the list	8 of 18213 in the genome	1	GRMZM2G052418,GRMZM2G105604
GO:0015301	anion:anion antiporter activity	2 of 4786 in the list	8 of 18213 in the genome	1	GRMZM2G166159,GRMZM2G434533
GO:0016712	oxidoreductase activity, acting on paired donors, with incorporation or reduction of molecular oxygen, reduced flavin or flavoprotein as one donor, and incorporation of one atom of oxygen	2 of 4786 in the list	8 of 18213 in the genome	1	GRMZM2G143202,GRMZM5G837869
GO:0031072	heat shock protein binding	2 of 4786 in the list	8 of 18213 in the genome	1	GRMZM2G156105,GRMZM5G868908
GO:0035173	histone kinase activity	2 of 4786 in the list	8 of 18213 in the genome	1	GRMZM2G080588,GRMZM2G110584
GO:0035174	histone serine kinase activity	2 of 4786 in the list	8 of 18213 in the genome	1	GRMZM2G080588,GRMZM2G110584
GO:0016645	oxidoreductase activity, acting on the CH-NH group of donors	10 of 4786 in the list	41 of 18213 in the genome	1	GRMZM2G348452,GRMZM2G024476,GRMZM2G167220,GRMZM2G179045,GRMZM2G181362,GRMZM2G032222,GRMZM2G008792,GRMZM2G325612,GRMZM2G146644,GRMZM2G404443
GO:0004659	prenyltransferase activity	9 of 4786 in the list	37 of 18213 in the genome	1	GRMZM2G149317,GRMZM2G113476,GRMZM2G168681,GRMZM2G300348,GRMZM2G100858,GRMZM2G147721,GRMZM2G093146,GRMZM2G098569,GRMZM2G097283
GO:0008320	protein transmembrane transporter activity	9 of 4786 in the list	37 of 18213 in the genome	1	GRMZM5G839422,GRMZM5G880102,GRMZM2G110063,GRMZM5G895400,AC208023.3_FG001,GRMZM2G058432,GRMZM2G159777,GRMZM2G130987,GRMZM2G307252
GO:0019205	nucleobase-containing compound kinase activity	9 of 4786 in the list	37 of 18213 in the genome	1	GRMZM2G169462,GRMZM2G086882,GRMZM2G079944,GRMZM2G135132,GRMZM2G139462,GRMZM2G034143,GRMZM2G089767,GRMZM2G125193,GRMZM2G173209
GO:0022884	macromolecule transmembrane transporter activity	9 of 4786 in the list	37 of 18213 in the genome	1	GRMZM5G839422,GRMZM5G880102,GRMZM2G110063,GRMZM5G895400,AC208023.3_FG001,GRMZM2G058432,GRMZM2G159777,GRMZM2G130987,GRMZM2G307252
GO:0070566	adenylyltransferase activity	9 of 4786 in the list	37 of 18213 in the genome	1	GRMZM2G049329,GRMZM2G088348,GRMZM2G163437,GRMZM2G106213,GRMZM2G144002,GRMZM2G002002,AC192244.3_FG007,GRMZM2G158147,GRMZM2G135586
GO:0016782	transferase activity, transferring sulfur-containing groups	6 of 4786 in the list	25 of 18213 in the genome	1	GRMZM2G168888,GRMZM2G157458,GRMZM2G139803,GRMZM2G095400,GRMZM2G039982,GRMZM2G452523
GO:0016891	endoribonuclease activity, producing 5'-phosphomonoesters	6 of 4786 in the list	25 of 18213 in the genome	1	GRMZM2G124301,GRMZM2G050882,GRMZM2G124509,GRMZM2G040762,GRMZM2G379286,GRMZM5G802566
GO:0016899	oxidoreductase activity, acting on the CH-OH group of donors, oxygen as acceptor	5 of 4786 in the list	21 of 18213 in the genome	1	GRMZM2G112792,GRMZM2G143883,GRMZM2G066618,GRMZM2G076239,GRMZM2G132090
GO:0030695	GTPase regulator activity	27 of 4786 in the list	110 of 18213 in the genome	1	GRMZM2G072089,GRMZM2G080507,GRMZM2G096470,GRMZM2G176735,GRMZM2G085049,GRMZM2G136069,GRMZM2G071582,GRMZM2G058870,GRMZM2G138349,GRMZM2G071157,GRMZM2G335287,GRMZM2G359664,GRMZM2G473182,GRMZM2G375085,GRMZM2G167318,GRMZM2G094390,GRMZM2G138587,GRMZM2G031043,GRMZM2G094951,GRMZM2G095868,GRMZM2G105253,GRMZM2G462803,GRMZM2G054821,GRMZM5G872204,GRMZM2G092586,GRMZM2G087144,GRMZM2G085409
GO:0060589	nucleoside-triphosphatase regulator activity	27 of 4786 in the list	110 of 18213 in the genome	1	GRMZM2G072089,GRMZM2G080507,GRMZM2G096470,GRMZM2G176735,GRMZM2G085049,GRMZM2G136069,GRMZM2G071582,GRMZM2G058870,GRMZM2G138349,GRMZM2G071157,GRMZM2G335287,GRMZM2G359664,GRMZM2G473182,GRMZM2G375085,GRMZM2G167318,GRMZM2G094390,GRMZM2G138587,GRMZM2G031043,GRMZM2G094951,GRMZM2G095868,GRMZM2G105253,GRMZM2G462803,GRMZM2G054821,GRMZM5G872204,GRMZM2G092586,GRMZM2G087144,GRMZM2G085409
GO:0008047	enzyme activator activity	11 of 4786 in the list	46 of 18213 in the genome	1	GRMZM2G095868,GRMZM2G096470,GRMZM2G136069,GRMZM2G087144,GRMZM2G340359,GRMZM2G010944,GRMZM2G138587,GRMZM2G085409,GRMZM2G038108,GRMZM2G094951,GRMZM2G031043
GO:0015297	antiporter activity	10 of 4786 in the list	42 of 18213 in the genome	1	GRMZM2G027851,GRMZM2G009715,GRMZM2G166159,GRMZM2G053927,GRMZM2G093643,GRMZM2G138423,GRMZM2G037343,GRMZM2G434533,GRMZM2G047875,GRMZM2G039797
GO:0015300	solute:solute antiporter activity	10 of 4786 in the list	42 of 18213 in the genome	1	GRMZM2G027851,GRMZM2G009715,GRMZM2G166159,GRMZM2G053927,GRMZM2G093643,GRMZM2G138423,GRMZM2G037343,GRMZM2G434533,GRMZM2G047875,GRMZM2G039797
GO:0005506	iron ion binding	134 of 4786 in the list	528 of 18213 in the genome	1	GRMZM2G028677,GRMZM2G070109,GRMZM2G321033,GRMZM2G102079,GRMZM2G432167,GRMZM2G139467,GRMZM2G150356,GRMZM2G394500,GRMZM2G117706,GRMZM2G093195,GRMZM2G020761,GRMZM2G105954,GRMZM2G003796,GRMZM2G323182,GRMZM5G891783,GRMZM2G039278,GRMZM2G313750,GRMZM2G025832,GRMZM2G172826,GRMZM2G080183,GRMZM2G085812,GRMZM2G320269,GRMZM2G150893,GRMZM2G168898,GRMZM2G020523,GRMZM2G048775,GRMZM5G851862,GRMZM2G431288,GRMZM2G…
GO:0005215	transporter activity	288 of 4786 in the list	1123 of 18213 in the genome	1	GRMZM2G093643,GRMZM2G111300,GRMZM2G046480,GRMZM2G166738,GRMZM2G062156,GRMZM2G080178,GRMZM2G177812,GRMZM2G171279,GRMZM2G027875,GRMZM2G032878,GRMZM2G064467,GRMZM5G862663,GRMZM2G155242,GRMZM2G038730,GRMZM2G096683,GRMZM5G865298,GRMZM2G144083,GRMZM2G457415,GRMZM2G034551,GRMZM2G058432,GRMZM2G404965,GRMZM5G870170,GRMZM2G048363,GRMZM2G340139,GRMZM2G030578,GRMZM2G162426,GRMZM2G030144,GRMZM5G836886,GRMZM2G…
GO:0016776	phosphotransferase activity, phosphate group as acceptor	8 of 4786 in the list	34 of 18213 in the genome	1	GRMZM2G125893,GRMZM2G086882,GRMZM2G079944,GRMZM2G139462,GRMZM2G060464,GRMZM2G178576,GRMZM2G125193,GRMZM2G173209
GO:0016661	oxidoreductase activity, acting on other nitrogenous compounds as donors	3 of 4786 in the list	13 of 18213 in the genome	1	GRMZM2G568636,GRMZM2G067601,GRMZM2G028986
GO:0016838	carbon-oxygen lyase activity, acting on phosphates	3 of 4786 in the list	13 of 18213 in the genome	1	AC234575.1_FG003,GRMZM2G093603,AC214360.3_FG001
GO:0019238	cyclohydrolase activity	3 of 4786 in the list	13 of 18213 in the genome	1	GRMZM2G368902,GRMZM2G368861,GRMZM2G156803
GO:0070567	cytidylyltransferase activity	3 of 4786 in the list	13 of 18213 in the genome	1	GRMZM2G172032,GRMZM2G053711,GRMZM2G062416
GO:0016893	endonuclease activity, active with either ribo- or deoxyribonucleic acids and producing 5'-phosphomonoesters	6 of 4786 in the list	26 of 18213 in the genome	1	GRMZM2G124301,GRMZM2G050882,GRMZM2G124509,GRMZM2G040762,GRMZM2G379286,GRMZM5G802566
GO:0035250	UDP-galactosyltransferase activity	6 of 4786 in the list	26 of 18213 in the genome	1	GRMZM2G070708,GRMZM2G080231,GRMZM2G176774,GRMZM2G178892,GRMZM5G838414,GRMZM2G092588
GO:0016616	oxidoreductase activity, acting on the CH-OH group of donors, NAD or NADP as acceptor	36 of 4786 in the list	147 of 18213 in the genome	1	GRMZM2G029547,GRMZM2G169943,GRMZM2G070279,GRMZM2G328500,GRMZM2G013726,GRMZM2G136712,GRMZM2G074454,GRMZM2G001991,GRMZM2G365423,GRMZM2G022130,GRMZM5G893782,GRMZM2G177077,GRMZM2G174481,GRMZM2G014813,GRMZM2G063258,GRMZM2G098346,GRMZM2G004382,GRMZM2G068244,GRMZM2G056975,GRMZM2G431708,GRMZM2G073814,GRMZM2G320099,GRMZM2G152175,GRMZM2G052586,GRMZM2G033515,GRMZM2G006119,GRMZM2G135526,GRMZM2G090068,GRMZM2G…
GO:0042578	phosphoric ester hydrolase activity	101 of 4786 in the list	402 of 18213 in the genome	1	GRMZM2G366383,GRMZM2G132994,GRMZM2G423456,GRMZM2G322953,GRMZM2G124179,GRMZM5G871143,GRMZM2G122228,GRMZM2G006416,GRMZM2G311187,GRMZM2G100103,GRMZM5G829894,GRMZM2G065225,GRMZM5G868679,GRMZM2G058227,GRMZM2G134628,GRMZM2G343080,GRMZM2G326270,GRMZM2G084086,GRMZM2G108147,GRMZM2G031094,GRMZM2G112793,AC196779.3_FG003,GRMZM2G017550,GRMZM5G836250,GRMZM2G086418,GRMZM2G070323,GRMZM2G417843,GRMZM5G829946,GRMZ…
GO:0042802	identical protein binding	12 of 4786 in the list	51 of 18213 in the genome	1	GRMZM2G129889,GRMZM2G307400,GRMZM2G120652,GRMZM2G037286,GRMZM2G092174,GRMZM2G162184,GRMZM2G157727,GRMZM2G341271,GRMZM2G035948,GRMZM2G075124,GRMZM2G142836,GRMZM5G870342
GO:0008079	translation termination factor activity	5 of 4786 in the list	22 of 18213 in the genome	1	GRMZM2G304638,GRMZM2G090274,GRMZM2G452026,GRMZM2G070723,GRMZM2G045720
GO:0016706	oxidoreductase activity, acting on paired donors, with incorporation or reduction of molecular oxygen, 2-oxoglutarate as one donor, and incorporation of one atom each of oxygen into both donors	5 of 4786 in the list	22 of 18213 in the genome	1	GRMZM5G843555,GRMZM2G348578,GRMZM2G110369,GRMZM2G168506,GRMZM2G062396
GO:0004540	ribonuclease activity	10 of 4786 in the list	43 of 18213 in the genome	1	GRMZM2G124301,GRMZM2G050882,GRMZM2G041930,GRMZM2G064914,GRMZM2G379286,GRMZM2G162167,GRMZM2G124509,GRMZM2G036991,GRMZM2G040762,GRMZM5G802566
GO:0001071	nucleic acid binding transcription factor activity	179 of 4786 in the list	706 of 18213 in the genome	1	GRMZM2G129243,GRMZM2G351330,GRMZM2G126808,GRMZM2G425249,GRMZM2G344991,GRMZM2G178102,GRMZM2G106558,GRMZM2G154641,GRMZM2G160687,GRMZM2G042250,GRMZM2G060918,GRMZM2G325907,GRMZM2G104516,GRMZM2G532534,GRMZM2G139160,AC205562.3_FG002,GRMZM2G041127,GRMZM2G097059,GRMZM2G139369,GRMZM2G132367,GRMZM2G110582,GRMZM2G125969,GRMZM2G481163,GRMZM2G079727,GRMZM2G035701,GRMZM2G060216,GRMZM2G159397,GRMZM5G851485,GRMZ…
GO:0004470	malic enzyme activity	2 of 4786 in the list	9 of 18213 in the genome	1	GRMZM2G085019,GRMZM2G404237
[truncated: 120 more rows]

## Sheet: Control-VS-ABA_P
GO:0034728	nucleosome organization	62 of 4057 in the list	105 of 15344 in the genome	1.82e-09	AC212565.3_FG001,GRMZM2G158526,GRMZM2G041381,GRMZM2G008456,GRMZM2G149178,GRMZM2G376957,GRMZM2G084195,GRMZM2G448458,AC196961.2_FG003,GRMZM5G873455,GRMZM2G080274,GRMZM2G451254,GRMZM2G149923,GRMZM2G332838,GRMZM2G442555,GRMZM2G121186,GRMZM2G121221,GRMZM2G130079,GRMZM2G078314,GRMZM2G003306,GRMZM2G304575,GRMZM2G401147,GRMZM2G072855,GRMZM2G046841,GRMZM2G009544,GRMZM2G047813,GRMZM2G109448,GRMZM2G071959,G…
[truncated: 1,060 more rows]

[truncated: 3 more sheets: Control-VS-SucABA_C, Control-VS-SucABA_F, Control-VS-SucABA_P]
