# Supplementary material for: Sucrose and ABA regulate starch biosynthesis in maize through a novel transcription factor, ZmEREB156
Source: Sci Rep. 2016 Jun 10;6:27590. doi: 10.1038/srep27590 (PMC4901336; doi:10.1038/srep27590)
Supplement: Supplementary Table S3 [file srep27590-s4.xls]

## Sheet: Control-VS-Suc-path
#Pathway	DEGs with pathway annotation (1389)	All genes with pathway annotation(19742)	Pvalue	Qvalue	Pathway ID	Genes	KOs
Photosynthesis - antenna proteins	11	30	3.15e-06	0.000381049	ko00196	GRMZM2G039996;GRMZM2G429955;GRMZM2G104549;GRMZM2G160268;AC207722.2_FG009;GRMZM2G120619;GRMZM2G153184;GRMZM2G351977;GRMZM2G057281;GRMZM2G149428;GRMZM2G038519	K08917+K08912+K08910+K08914+K08916+K08908
Galactose metabolism	23	145	0.000198691	0.00942459	ko00052	GRMZM2G175779;GRMZM2G121495;GRMZM2G349407;GRMZM2G004932;GRMZM2G028307;GRMZM2G401970;GRMZM2G023289;GRMZM2G119689;GRMZM2G037615;GRMZM2G050273;GRMZM2G050177;GRMZM2G038281;GRMZM2G127123;GRMZM2G037265;GRMZM2G127147;GRMZM2G469523;GRMZM2G136439;GRMZM2G162238;GRMZM2G051806;GRMZM2G394450;GRMZM2G104081;GRMZM2G047292;GRMZM2G077181	K12309+K01190+K00850+K07407+K01835+K01193+K06617+K01784+K00844
Metabolic pathways	366	4437	0.000233668	0.00942459	ko01100	GRMZM2G044947;GRMZM2G170351;GRMZM2G180947;GRMZM2G151227;GRMZM2G014844;GRMZM2G381782;GRMZM2G111191;GRMZM2G053711;GRMZM2G136347;GRMZM2G099420;GRMZM2G400390;GRMZM2G176270;AC203408.4_FG003;GRMZM2G324111;GRMZM2G161233;GRMZM2G098346;GRMZM2G020523;GRMZM5G836683;GRMZM2G170734;GRMZM2G038170;GRMZM2G138750;GRMZM2G165354;AC209987.4_FG002;GRMZM2G175779;GRMZM2G098875;GRMZM2G088028;GRMZM2G058310;GRMZM2G112617;G…	K00514+K02370+K02326+K00660+K01188+K01057+K14423+K00981+K10712+K09753+K00423+K01179+K05283+K08679+K00001+K00430+K00559+K08099+K01568+K10717+K01920+K00517+K12309+K01190+K01580+K00814+K01177+K01099+K06126+K09589+K12638+K15227+K13034+K00889+K01184+K01640+K05282+K02109+K00228+K00850+K00422+K01493+K01834+K00234+K02685+K01091+K01955+K14677+K03006+K00940+K00591+K05933+K01853+K01623+K05280+K00472+K00939+…
Biosynthesis of secondary metabolites	212	2425	0.000368931	0.0111602	ko01110	GRMZM2G066142;GRMZM2G445602;GRMZM2G044947;GRMZM2G064193;GRMZM2G167438;GRMZM2G099097;GRMZM2G151227;GRMZM2G014844;GRMZM2G381782;GRMZM2G099420;GRMZM2G054509;GRMZM2G003138;GRMZM2G098346;GRMZM2G020523;GRMZM5G836683;GRMZM2G170734;GRMZM2G038170;GRMZM2G138750;GRMZM2G035202;AC209987.4_FG002;GRMZM2G098875;GRMZM2G067691;GRMZM2G032896;GRMZM2G143669;GRMZM2G022934;GRMZM2G171139;GRMZM2G070468;GRMZM5G895799;GRMZ…	K13065+K15397+K00514+K13258+K15404+K00660+K01188+K01057+K09753+K11821+K00001+K00430+K00559+K08099+K01568+K10717+K10703+K00517+K01580+K06126+K09589+K12638+K15095+K08233+K01640+K05282+K00228+K00850+K00422+K01834+K00234+K01091+K14677+K00940+K00591+K12742+K15744+K05933+K01853+K01623+K05280+K00939+K13648+K00873+K01183+K04040+K13267+K04120+K00927+K01757+K00134+K13427+K01803+K01710+K12449+K10046+K01696+…
Starch and sucrose metabolism	50	445	0.000706228	0.0170907	ko00500	GRMZM2G014844;AC203408.4_FG003;GRMZM2G161233;GRMZM2G058310;GRMZM5G831200;GRMZM2G179696;GRMZM2G016890;GRMZM2G003379;AC209664.3_FG002;GRMZM2G152908;GRMZM2G005103;GRMZM2G079928;GRMZM2G092746;GRMZM2G074158;GRMZM2G162690;GRMZM2G060659;GRMZM2G110735;GRMZM2G065083;GRMZM2G106213;GRMZM2G023289;GRMZM2G113815;GRMZM2G318292;AC210013.4_FG017;GRMZM2G119689;GRMZM2G008507;GRMZM2G146523;GRMZM2G070172;GRMZM2G13846…	K01188+K01179+K08679+K01177+K01184+K13648+K00695+K16055+K00688+K01194+K01810+K00975+K01835+K01051+K01193+K00696+K15920+K05349+K01176+K01087+K00705+K00844
Regulation of autophagy	19	126	0.00128552	0.0259247	ko04140	GRMZM2G112954;AC183315.4_FG006;GRMZM2G090493;GRMZM2G356128;GRMZM2G170552;GRMZM2G390896;GRMZM2G371276;GRMZM2G176519;GRMZM2G308752;GRMZM2G096115;GRMZM2G125001;GRMZM2G159752;GRMZM2G107867;GRMZM2G429940;GRMZM2G166658;GRMZM2G472643;GRMZM2G156150;GRMZM2G014975;GRMZM2G041463	K08332+K07198+K08341
Alanine, aspartate and glutamate metabolism	16	109	0.003937	0.0680538	ko00250	GRMZM2G098875;GRMZM2G088028;GRMZM2G177110;GRMZM5G828630;GRMZM2G088064;GRMZM2G050514;GRMZM2G024104;GRMZM2G121487;GRMZM2G478798;GRMZM2G178415;GRMZM2G137868;GRMZM2G017110;GRMZM2G427097;GRMZM2G080380;GRMZM2G124353;GRMZM2G025989	K01580+K00814+K01955+K01915+K00261+K00830+K00609+K00827
Ubiquinone and other terpenoid-quinone biosynthesis	13	86	0.00692127	0.104684	ko00130	GRMZM2G067691;GRMZM2G076169;GRMZM2G075417;GRMZM2G002652;GRMZM2G114578;GRMZM2G006480;GRMZM2G173358;GRMZM2G001097;GRMZM2G120539;GRMZM2G094273;GRMZM2G048522;GRMZM2G314707;GRMZM2G097283	K06126+K00591+K01904+K00815+K09833+K12501+K14759+K02548
Glycosphingolipid biosynthesis - ganglio series	6	26	0.00814583	0.109516	ko00604	GRMZM2G175779;GRMZM2G121495;GRMZM2G038281;GRMZM5G860235;GRMZM2G127123;GRMZM2G162238	K12309+K12373
Glycosaminoglycan degradation	8	44	0.0107395	0.118691	ko00531	GRMZM2G175779;GRMZM2G121495;GRMZM2G103847;GRMZM2G038281;GRMZM5G860235;GRMZM2G127123;GRMZM2G083812;GRMZM2G162238	K12309+K10532+K12373+K07964
ABC transporters	26	229	0.0107901	0.118691	ko02010	GRMZM2G079376;GRMZM2G054332;GRMZM2G334162;GRMZM2G070961;GRMZM2G125424;GRMZM2G135013;GRMZM2G085236;GRMZM2G007283;GRMZM2G032218;GRMZM2G177812;GRMZM5G832772;GRMZM2G157564;GRMZM2G093210;GRMZM2G086730;GRMZM2G046024;GRMZM2G143139;GRMZM2G004748;GRMZM2G060271;GRMZM2G003411;GRMZM2G477872;GRMZM2G091478;GRMZM2G310144;GRMZM2G111462;GRMZM2G301738;GRMZM2G099619;GRMZM2G333183	K05658+K05681+K05643+K05666+K05663+K05641
Taurine and hypotaurine metabolism	5	21	0.0134812	0.131431	ko00430	GRMZM2G136347;GRMZM2G098875;GRMZM2G038677;GRMZM2G139600;GRMZM2G017110	K10712+K01580+K00681
Phenylpropanoid biosynthesis	43	433	0.0141207	0.131431	ko00940	GRMZM2G066142;GRMZM2G014844;GRMZM2G099420;GRMZM2G020523;GRMZM2G070468;GRMZM2G165192;GRMZM2G166833;GRMZM2G115422;GRMZM2G016890;GRMZM2G104394;GRMZM2G380438;GRMZM2G108153;GRMZM2G136158;GRMZM2G408963;GRMZM2G362298;GRMZM2G108219;GRMZM5G843748;GRMZM2G118610;GRMZM2G107211;GRMZM2G048474;GRMZM2G048775;GRMZM2G013530;GRMZM2G101221;GRMZM2G075417;GRMZM2G081928;GRMZM2G146523;GRMZM2G023840;GRMZM2G050076;GRMZM2G…	K13065+K01188+K09753+K00430+K12355+K00083+K01904+K05349+K09755+K13068+K13067+K00588
Stilbenoid, diarylheptanoid and gingerol biosynthesis	26	242	0.0206495	0.174675	ko00945	GRMZM2G066142;GRMZM2G124799;GRMZM2G567452;AC209987.4_FG002;GRMZM2G171139;GRMZM2G070468;GRMZM2G165192;GRMZM2G115422;GRMZM2G015542;GRMZM2G362298;GRMZM2G090432;GRMZM2G147491;GRMZM2G107211;GRMZM2G009232;GRMZM2G013530;GRMZM2G016264;GRMZM2G079298;GRMZM2G091774;GRMZM2G384884;GRMZM2G154752;GRMZM2G125448;GRMZM2G170047;GRMZM2G005522;GRMZM2G159179;GRMZM2G077486;GRMZM2G004161	K13065+K16040+K00517+K00588
Cutin, suberine and wax biosynthesis	14	110	0.0221439	0.174675	ko00073	GRMZM2G066142;GRMZM2G057514;GRMZM2G099097;GRMZM2G036217;GRMZM2G171139;GRMZM2G135834;GRMZM2G362298;GRMZM2G016264;GRMZM2G075255;GRMZM2G043154;GRMZM2G005522;GRMZM2G159641;GRMZM2G159179;GRMZM2G060210	K15400+K15402+K15404+K13356+K13407
Arginine and proline metabolism	16	132	0.0230975	0.174675	ko00330	GRMZM2G321053;GRMZM2G145061;GRMZM2G025867;GRMZM2G384293;GRMZM5G843555;GRMZM2G050514;GRMZM2G024104;GRMZM2G140824;GRMZM2G389416;GRMZM2G478798;GRMZM2G178415;GRMZM2G060896;GRMZM2G427097;GRMZM2G053720;AC203754.4_FG008;GRMZM2G125635	K14677+K00472+K13427+K01915+K01581+K12657+K00261+K00797+K00318+K01611
Linoleic acid metabolism	6	34	0.0295104	0.210045	ko00591	GRMZM2G400352;GRMZM2G035421;GRMZM2G106748;GRMZM2G070092;GRMZM2G109056;GRMZM2G087612	K14674+K00454+K15718
Anthocyanin biosynthesis	3	12	0.0473481	0.293793	ko00942	GRMZM2G106443;GRMZM2G363554;GRMZM2G457929	K12338
Arachidonic acid metabolism	5	29	0.049525	0.293793	ko00590	GRMZM2G400352;GRMZM2G012479;GRMZM2G035421;GRMZM2G139600;GRMZM2G087612	K14674+K00432+K00681
Plant hormone signal transduction	108	1315	0.0495707	0.293793	ko04075	GRMZM2G064193;GRMZM2G062019;GRMZM2G057959;GRMZM2G341304;GRMZM2G132794;GRMZM2G313078;GRMZM2G042920;GRMZM2G079376;GRMZM2G045243;GRMZM2G172657;GRMZM2G016480;GRMZM2G145651;GRMZM2G102514;GRMZM2G076345;GRMZM2G127853;GRMZM2G102862;GRMZM2G019777;GRMZM2G155767;GRMZM2G082362;GRMZM2G141382;GRMZM2G082855;GRMZM2G019819;GRMZM2G159285;GRMZM2G342509;GRMZM2G019907;GRMZM2G044322;GRMZM2G017349;GRMZM2G432642;GRMZM2G…	K14493+K14496+K13416+K14494+K13422+K14488+K13415+K14489+K14503+K14431+K14497+K14484+K14514+K14510+K14486+K14505+K13464+K14498+K14432+K14491+K14509+K14506+K14487+K14504+K14500+K13449+K14513+K14515
alpha-Linolenic acid metabolism	13	112	0.0509889	0.293793	ko00592	GRMZM2G400352;GRMZM2G063438;GRMZM2G035421;GRMZM2G106748;GRMZM2G019746;GRMZM2G070092;GRMZM2G099666;GRMZM2G087612;GRMZM2G120539;GRMZM2G110201;GRMZM2G132903;GRMZM2G156712;GRMZM2G174860	K14674+K08241+K00454+K10526+K00232+K07513+K10527+K05894+K01058
Tyrosine metabolism	10	80	0.0535209	0.294365	ko00350	GRMZM2G098346;GRMZM5G851266;GRMZM2G152981;GRMZM2G077404;AC209206.3_FG014;GRMZM2G002652;GRMZM2G021277;GRMZM2G006480;GRMZM2G021388;GRMZM2G154093	K00001+K00422+K00599+K00815+K01592+K00451
Isoquinoline alkaloid biosynthesis	6	42	0.0719041	0.36868	ko00950	GRMZM5G851266;AC209206.3_FG014;GRMZM2G002652;GRMZM2G021277;GRMZM2G006480;GRMZM2G021388	K00422+K00815+K01592
Amino sugar and nucleotide sugar metabolism	27	286	0.0731266	0.36868	ko00520	GRMZM2G161233;AC209664.3_FG002;GRMZM2G328171;GRMZM2G005103;GRMZM2G370048;GRMZM2G065083;GRMZM2G106213;GRMZM2G023289;GRMZM2G005633;GRMZM2G146523;GRMZM2G111998;GRMZM2G469828;AC197705.4_FG011;GRMZM2G064841;GRMZM5G860235;GRMZM2G149024;GRMZM2G469523;GRMZM2G136439;GRMZM2G165535;GRMZM2G166597;GRMZM2G161493;GRMZM2G456471;GRMZM2G006130;GRMZM2G379577;GRMZM2G051806;GRMZM2G165931;GRMZM2G104081	K08679+K13648+K01183+K12449+K10046+K01810+K00975+K01835+K15920+K12447+K00966+K12373+K01784+K01840+K01836+K01809+K01209+K00844+K12446
Ascorbate and aldarate metabolism	12	108	0.0770089	0.372723	ko00053	GRMZM2G400390;GRMZM2G447271;GRMZM2G336337;GRMZM2G370048;GRMZM2G129064;GRMZM2G076985;GRMZM2G438386;GRMZM2G043301;GRMZM2G126900;GRMZM2G057186;GRMZM2G077214;GRMZM2G076225	K00423+K10046+K00469+K14190+K00064
Inositol phosphate metabolism	15	144	0.0820097	0.378119	ko00562	GRMZM2G178279;GRMZM2G176486;GRMZM2G148180;GRMZM2G030784;GRMZM2G043191;GRMZM5G829304;GRMZM2G174739;GRMZM2G084609;GRMZM2G163826;GRMZM2G126900;GRMZM2G422670;GRMZM2G001898;GRMZM2G108076;GRMZM2G137435;GRMZM2G132373	K01099+K00889+K01803+K00913+K00469+K01114+K00140+K05857+K00921
Valine, leucine and isoleucine degradation	10	87	0.0843736	0.378119	ko00280	GRMZM5G895799;GRMZM2G069596;GRMZM5G860137;GRMZM2G001898;GRMZM2G108076;GRMZM2G381051;GRMZM2G153536;GRMZM2G110201;GRMZM2G033644;GRMZM2G087207	K01640+K00826+K00626+K00140+K00253+K07513+K09699+K01641
Phenylalanine metabolism	23	243	0.0902603	0.390053	ko00360	GRMZM2G020523;GRMZM2G104394;GRMZM2G108153;GRMZM2G136158;GRMZM2G408963;GRMZM2G108219;GRMZM5G843748;GRMZM2G048474;GRMZM2G048775;GRMZM2G101221;GRMZM2G075417;GRMZM2G081928;GRMZM2G023840;GRMZM2G117706;GRMZM2G002652;GRMZM2G114578;GRMZM2G380247;GRMZM2G006480;GRMZM2G471357;GRMZM2G120539;GRMZM2G048522;GRMZM2G077486;GRMZM2G062390	K00430+K01904+K00815+K00588
Sphingolipid metabolism	10	90	0.100341	0.407495	ko00600	GRMZM2G175779;GRMZM2G121495;GRMZM2G028307;GRMZM2G038281;GRMZM2G127123;GRMZM2G016551;GRMZM2G163426;GRMZM2G151521;GRMZM2G162238;GRMZM2G165613	K12309+K01190+K07407+K04710+K00654
Glycolysis / Gluconeogenesis	22	234	0.101032	0.407495	ko00010	GRMZM2G098346;GRMZM2G038170;GRMZM2G349407;GRMZM2G317406;GRMZM2G057823;GRMZM2G004534;GRMZM2G119175;GRMZM2G008714;GRMZM2G382914;AC197705.4_FG001;GRMZM2G152981;GRMZM2G004932;GRMZM2G071630;GRMZM2G030784;GRMZM2G176307;GRMZM2G065083;GRMZM2G401970;GRMZM2G023289;GRMZM2G322953;GRMZM2G100452;GRMZM2G051806;GRMZM2G104081	K00001+K01568+K00850+K01834+K01623+K00873+K00927+K00134+K01803+K01810+K01835+K03841+K01785+K00844
Indole alkaloid biosynthesis	5	37	0.115473	0.449664	ko00901	GRMZM2G022934;GRMZM2G055467;GRMZM2G047613;GRMZM2G338431;GRMZM5G858593	K08233+K01757
Steroid biosynthesis	12	117	0.120745	0.449664	ko00100	GRMZM2G111191;GRMZM2G176270;GRMZM5G836683;GRMZM2G081151;GRMZM2G026649;GRMZM2G400352;GRMZM2G007252;GRMZM2G035421;GRMZM2G179490;GRMZM2G005834;GRMZM2G087612;GRMZM2G106655	K14423+K00559+K01853+K07748+K14674+K05917
Flavonoid biosynthesis	22	240	0.122636	0.449664	ko00941	GRMZM2G066142;GRMZM2G151227;GRMZM2G070468;GRMZM2G165192;GRMZM2G115422;GRMZM5G830329;GRMZM2G362298;GRMZM2G062396;GRMZM2G107211;GRMZM2G009232;GRMZM2G013530;GRMZM2G346095;GRMZM5G822100;GRMZM2G085845;GRMZM2G079298;GRMZM2G154752;GRMZM2G097854;GRMZM2G125448;GRMZM2G148052;GRMZM2G420407;GRMZM2G005522;GRMZM2G077486	K13065+K00660+K05280+K00475+K08695+K00588
Synthesis and degradation of ketone bodies	3	18	0.128854	0.45857	ko00072	GRMZM5G895799;GRMZM5G860137;GRMZM2G087207	K01640+K00626+K01641
Caffeine metabolism	1	2	0.135768	0.46937	ko00232	GRMZM2G050984	K00106
Diterpenoid biosynthesis	10	99	0.157905	0.530736	ko00904	AC203966.5_FG005;GRMZM2G015542;GRMZM2G081554;GRMZM2G051619;AC215639.3_FG002;GRMZM2G153359;GRMZM2G093603;GRMZM2G154752;GRMZM2G148052;GRMZM2G076981	K05282+K16085+K16083+K04120+K04125+K04124+K04121+K14036+K14046+K16084+K13070
Pentose phosphate pathway	8	77	0.172947	0.552236	ko00030	GRMZM2G381782;GRMZM2G349407;GRMZM2G057823;GRMZM2G004932;GRMZM2G065083;GRMZM2G401970;GRMZM2G023289;GRMZM2G322953	K01057+K00850+K01623+K01810+K01835+K03841
Carbon fixation in photosynthetic organisms	13	138	0.173429	0.552236	ko00710	GRMZM2G088028;GRMZM2G057823;GRMZM5G828630;GRMZM2G004534;GRMZM2G119175;GRMZM2G008714;GRMZM2G382914;GRMZM2G030784;GRMZM2G088064;GRMZM2G068455;GRMZM2G322953;GRMZM2G118770;GRMZM2G406672	K00814+K01623+K00873+K00927+K01803+K00026+K03841+K00029+K00028
Cysteine and methionine metabolism	13	141	0.193029	0.591848	ko00270	GRMZM2G036708;GRMZM2G013448;GRMZM2G384298;GRMZM2G437977;GRMZM2G069203;GRMZM2G332423;GRMZM2G002652;GRMZM2G052422;GRMZM2G060896;GRMZM2G006480;GRMZM2G450498;GRMZM2G125635;GRMZM2G072529	K13034+K05933+K01738+K12524+K00640+K00815+K00797+K01761+K01611
Isoflavonoid biosynthesis	10	104	0.195652	0.591848	ko00943	GRMZM2G064193;GRMZM2G058314;GRMZM2G036409;GRMZM2G015542;GRMZM2G001977;GRMZM2G384884;GRMZM2G095261;GRMZM2G000489;GRMZM2G148052;GRMZM2G323504	K13258+K13263+K13267
Fructose and mannose metabolism	13	143	0.206641	0.609843	ko00051	GRMZM2G349407;GRMZM2G450163;GRMZM2G057823;GRMZM2G155274;GRMZM2G004932;GRMZM2G030784;GRMZM2G401970;GRMZM2G322953;GRMZM2G064841;GRMZM2G165535;GRMZM2G456471;GRMZM2G051806;GRMZM2G104081	K00850+K00895+K01623+K01803+K03841+K00966+K01840+K01809+K00844
Photosynthesis	14	159	0.229093	0.634878	ko00195	GRMZM5G825759;GRMZM2G359127;GRMZM2G080107;GRMZM2G016677;GRMZM2G047954;GRMZM2G013342;GRMZM2G012397;GRMZM2G451224;GRMZM2G071450;GRMZM2G056424;GRMZM2G017290;GRMZM2G005984;GRMZM2G329047;GRMZM5G862663	K02109+K02639+K02701+K02717+K02692+K02698+K02695+K02638+K08902+K02694+K08905+K02113
Brassinosteroid biosynthesis	6	59	0.233503	0.634878	ko00905	GRMZM2G138750;GRMZM2G032896;GRMZM2G075244;GRMZM2G370745;GRMZM2G175250;GRMZM2G100412	K15639+K09589+K12638+K09587+K09588
Sulfur metabolism	5	47	0.233689	0.634878	ko00920	GRMZM2G076723;GRMZM2G036708;GRMZM5G845021;GRMZM2G384298;GRMZM2G069203	K00387+K13034+K00860+K01738+K00640
Glycerophospholipid metabolism	19	225	0.236112	0.634878	ko00564	GRMZM2G122296;GRMZM2G053711;GRMZM2G044472;GRMZM2G400352;GRMZM2G035256;GRMZM2G035421;GRMZM2G422670;GRMZM2G082633;GRMZM2G154366;GRMZM2G060194;GRMZM2G007157;GRMZM2G087612;GRMZM2G152895;GRMZM2G153274;GRMZM2G014303;GRMZM2G058227;GRMZM2G080521;GRMZM2G425249;GRMZM2G174860	K05929+K00981+K06129+K14674+K01114+K15728+K01126+K14156+K06130+K01058
Sesquiterpenoid and triterpenoid biosynthesis	4	36	0.24552	0.635626	ko00909	GRMZM2G011151;AC205502.4_FG004;GRMZM2G105787;GRMZM2G091456	K14181+K14174+K15797+K00511
Glucosinolate biosynthesis	3	25	0.255835	0.635626	ko00966	GRMZM2G054509;GRMZM2G069596;GRMZM2G153536	K11821+K00826
Phosphatidylinositol signaling system	14	163	0.257408	0.635626	ko04070	GRMZM2G053711;GRMZM2G178279;GRMZM2G176486;GRMZM2G148180;GRMZM2G043191;GRMZM5G829304;GRMZM2G174739;GRMZM2G381071;GRMZM2G084609;GRMZM2G163826;GRMZM2G126749;GRMZM2G062283;GRMZM2G137435;GRMZM2G132373	K00981+K01099+K00889+K02183+K00913+K05857+K00921
Limonene and pinene degradation	12	138	0.264839	0.635626	ko00903	AC209987.4_FG002;GRMZM2G171139;GRMZM2G015542;GRMZM2G090432;GRMZM2G009232;GRMZM2G016264;GRMZM2G079298;GRMZM2G384884;GRMZM2G154752;GRMZM2G170047;GRMZM2G159179;GRMZM2G004161	K00517
Circadian rhythm - plant	19	230	0.26623	0.635626	ko04712	AC199820.4_FG006;GRMZM2G042920;GRMZM2G151227;GRMZM2G176486;GRMZM2G029850;GRMZM2G030403;GRMZM2G179024;GRMZM2G017349;GRMZM2G148180;GRMZM2G421256;GRMZM5G829304;GRMZM2G107945;GRMZM2G346095;GRMZM2G157727;GRMZM2G101350;GRMZM2G049549;GRMZM2G148772;GRMZM2G075562;GRMZM5G828396	K12134+K12133+K12126+K00660+K03115+K12130+K12116+K12120+K12118+K12135+K12127+K12129
Benzoxazinoid biosynthesis	8	87	0.267908	0.635626	ko00402	GRMZM2G124799;GRMZM2G567452;GRMZM2G147491;GRMZM2G091774;GRMZM2G098892;GRMZM2G384884;GRMZM2G420407;GRMZM2G169628	K13230+K13228+K13225+K13223+K13229
Vitamin B6 metabolism	3	26	0.275358	0.640737	ko00750	GRMZM2G015908;GRMZM5G836174;GRMZM2G035134	K13248
Fatty acid elongation	5	54	0.330408	0.754241	ko00062	GRMZM2G445602;GRMZM2G167438;GRMZM2G003138;GRMZM2G035202;GRMZM2G063024	K15397+K10703
Glycerolipid metabolism	10	120	0.33663	0.754241	ko00561	GRMZM2G028307;GRMZM2G400352;GRMZM2G142873;GRMZM2G035421;GRMZM2G141320;GRMZM2G154366;GRMZM2G477503;GRMZM2G087612;GRMZM2G178892;GRMZM2G018786	K07407+K14674+K03715+K15728+K06119+K15918
Flavone and flavonol biosynthesis	11	134	0.342837	0.754241	ko00944	GRMZM2G124799;GRMZM5G830329;GRMZM2G147491;GRMZM2G009232;GRMZM5G822100;GRMZM2G085845;GRMZM2G079298;GRMZM2G091774;GRMZM2G154752;GRMZM2G148052;GRMZM2G061321	K05279+K05280+K13496
Porphyrin and chlorophyll metabolism	8	95	0.352363	0.761356	ko00860	GRMZM2G170734;GRMZM5G870342;GRMZM2G162672;GRMZM2G073351;GRMZM2G323024;GRMZM2G038487;AC209626.2_FG013;GRMZM2G018484	K08099+K00228+K04040+K00218+K03403+K13600+K01719+K13071
Cyanoamino acid metabolism	11	136	0.360896	0.766113	ko00460	GRMZM2G014844;GRMZM2G036708;GRMZM2G016890;GRMZM2G146523;GRMZM2G111998;GRMZM2G139600;GRMZM2G098892;GRMZM2G384884;GRMZM2G426467;GRMZM2G169628;GRMZM2G033630	K01188+K13034+K05349+K00681+K13030+K13029+K08249
Glycosphingolipid biosynthesis - globo series	2	20	0.415779	0.823593	ko00603	GRMZM2G028307;GRMZM5G860235	K07407+K12373
Butanoate metabolism	5	60	0.415904	0.823593	ko00650	GRMZM2G098875;GRMZM5G895799;GRMZM2G017110;GRMZM5G860137;GRMZM2G087207	K01580+K01640+K00626+K01641
Other glycan degradation	12	156	0.417635	0.823593	ko00511	GRMZM2G044947;GRMZM2G175779;GRMZM2G121495;GRMZM2G166234;GRMZM2G074517;GRMZM5G873767;GRMZM2G048073;GRMZM2G038281;GRMZM5G860235;GRMZM2G172369;GRMZM2G127123;GRMZM2G162238	K01206+K12309+K01190+K12373+K12311+K01191
Natural killer cell mediated cytotoxicity	6	74	0.421528	0.823593	ko04650	GRMZM2G444748;GRMZM2G146948;GRMZM2G093020;GRMZM2G017792;GRMZM2G030305;GRMZM2G135904	K04371+K06268
Plant-pathogen interaction	98	1362	0.422006	0.823593	ko04626	GRMZM2G341304;GRMZM2G444748;GRMZM2G042920;GRMZM2G012685;GRMZM2G079376;GRMZM2G091919;GRMZM2G136513;GRMZM2G126858;GRMZM2G059562;GRMZM2G045981;GRMZM2G098747;GRMZM2G102862;GRMZM2G025105;GRMZM2G004617;GRMZM2G125653;GRMZM2G125081;GRMZM2G418289;GRMZM5G826666;GRMZM2G017349;GRMZM2G432642;GRMZM2G452954;GRMZM2G300965;GRMZM2G178074;GRMZM2G024680;GRMZM2G384293;GRMZM2G147845;GRMZM2G130374;GRMZM2G017022;GRMZM2G…	K13417+K13416+K04371+K13422+K13428+K13420+K13430+K13459+K13425+K13426+K13473+K13424+K13412+K13457+K13447+K13464+K13427+K02183+K13429+K13448+K05391+K13414+K13449
Carotenoid biosynthesis	15	200	0.437378	0.840044	ko00906	GRMZM2G044947;GRMZM2G011746;GRMZM2G166234;GRMZM2G074517;GRMZM2G417954;GRMZM5G873767;GRMZM2G002142;GRMZM2G090051;GRMZM2G130528;GRMZM2G455809;GRMZM2G164318;GRMZM2G027219;GRMZM2G014392;GRMZM2G076981;GRMZM2G144273	K00514+K15744+K09840+K09843+K15746+K09841+K09839+K09835
Fatty acid metabolism	6	76	0.446982	0.845075	ko00071	GRMZM2G098346;GRMZM2G152981;GRMZM5G860137;GRMZM2G099666;GRMZM2G110201;GRMZM2G132903	K00001+K00626+K00232+K07513+K10527
Monoterpenoid biosynthesis	2	23	0.488275	0.907468	ko00902	GRMZM2G143669;GRMZM2G458659	K15095
Nitrogen metabolism	7	94	0.494983	0.907468	ko00910	GRMZM2G076723;GRMZM5G807267;GRMZM2G050514;GRMZM2G024104;GRMZM2G478798;GRMZM2G178415;GRMZM2G427097	K00360+K01674+K01915+K00261
Glutathione metabolism	11	157	0.55065	0.994457	ko00480	GRMZM2G165354;GRMZM2G302373;GRMZM2G012479;GRMZM2G140824;GRMZM2G097989;GRMZM2G139600;GRMZM2G363540;GRMZM2G060896;GRMZM2G447632;GRMZM2G379252;GRMZM2G304362	K01920+K00799+K00432+K01581+K00681+K00797+K10807
Glycine, serine and threonine metabolism	10	144	0.564029	0.999876	ko00260	GRMZM2G317406;GRMZM2G081886;GRMZM2G005024;GRMZM2G437977;GRMZM2G137868;GRMZM2G073814;GRMZM2G147268;GRMZM2G124353;GRMZM2G171556;GRMZM2G018786	K01834+K00058+K01696+K12524+K00830+K01620+K00827+K12235+K15918
beta-Alanine metabolism	5	72	0.57805	0.999876	ko00410	GRMZM2G098875;GRMZM2G017110;GRMZM2G060896;GRMZM2G001898;GRMZM2G108076	K01580+K00797+K00140
Peroxisome	11	164	0.609687	0.999876	ko04146	GRMZM2G036217;GRMZM5G895799;GRMZM5G864424;GRMZM2G081585;GRMZM5G891739;GRMZM2G042080;GRMZM2G059991;GRMZM2G137868;GRMZM2G050984;GRMZM2G099666;GRMZM2G110201	K13356+K01640+K04564+K04565+K00830+K00106+K00232+K07513
Folate biosynthesis	2	29	0.615069	0.999876	ko00790	GRMZM2G169481;GRMZM2G135816	K01930+K03639
Pantothenate and CoA biosynthesis	3	46	0.637236	0.999876	ko00770	GRMZM2G069596;GRMZM5G808624;GRMZM2G153536	K00826+K09680
Ether lipid metabolism	4	65	0.679786	0.999876	ko00565	GRMZM2G400352;GRMZM2G035421;GRMZM2G422670;GRMZM2G087612	K14674+K01114
Lysine biosynthesis	2	35	0.716332	0.999876	ko00300	GRMZM2G437977;GRMZM2G044247	K12524+K00215
Ribosome biogenesis in eukaryotes	16	256	0.724451	0.999876	ko03008	GRMZM2G000288;GRMZM2G176486;GRMZM2G033388;GRMZM2G038991;GRMZM5G873015;GRMZM2G148180;GRMZM2G105302;GRMZM5G829304;GRMZM2G005308;GRMZM2G092001;GRMZM2G171328;GRMZM2G405052;GRMZM2G077214;GRMZM2G148772;GRMZM2G017229;GRMZM2G167886	K03538+K03115+K12845+K14548+K14557+K14559+K14572+K12619+K14521+K03539+K14549
Glycosylphosphatidylinositol(GPI)-anchor biosynthesis	12	196	0.732077	0.999876	ko00563	GRMZM2G324111;GRMZM2G112617;GRMZM2G340444;GRMZM2G460958;GRMZM2G055973;GRMZM2G428179;GRMZM2G364127;GRMZM2G142743;GRMZM2G469371;GRMZM2G321041;GRMZM2G056786;GRMZM2G084938	K05283+K03434
Tropane, piperidine and pyridine alkaloid biosynthesis	2	37	0.744718	0.999876	ko00960	GRMZM2G002652;GRMZM2G006480	K00815
Non-homologous end-joining	1	19	0.750128	0.999876	ko03450	GRMZM5G833563	K03512
Homologous recombination	11	184	0.754183	0.999876	ko03440	GRMZM2G153336;GRMZM5G857087;GRMZM2G122656;GRMZM2G180516;GRMZM2G123089;GRMZM2G157817;GRMZM2G163436;GRMZM2G423575;GRMZM2G111147;GRMZM2G460396;GRMZM2G083138	K07466+K08775+K10740+K10870+K10880+K10875+K03165
Glyoxylate and dicarboxylate metabolism	7	121	0.755773	0.999876	ko00630	GRMZM2G018441;GRMZM2G050514;GRMZM2G068455;GRMZM2G024104;GRMZM2G137868;GRMZM5G860137;GRMZM2G018786	K01091+K01915+K00026+K00830+K00626+K15918
Phenylalanine, tyrosine and tryptophan biosynthesis	5	90	0.767681	0.999876	ko00400	GRMZM2G365961;GRMZM2G005024;GRMZM2G002652;GRMZM5G828182;GRMZM2G006480	K15227+K01696+K00815+K01626
Other types of O-glycan biosynthesis	1	20	0.767725	0.999876	ko00514	GRMZM2G307495	K13667
Sulfur relay system	1	20	0.767725	0.999876	ko04122	GRMZM2G135816	K03639
Base excision repair	6	109	0.787293	0.999876	ko03410	GRMZM2G180947;GRMZM2G097573;GRMZM2G038536;GRMZM2G047384;GRMZM5G833563;GRMZM2G030523	K02326+K01246+K10798+K03512+K04802
Propanoate metabolism	3	59	0.794198	0.999876	ko00640	GRMZM5G860137;GRMZM2G001898;GRMZM2G108076	K00626+K00140
Oxidative phosphorylation	23	378	0.794822	0.999876	ko00190	GRMZM5G825759;GRMZM2G160685;GRMZM2G000264;GRMZM5G801091;GRMZM2G080423;GRMZM2G109271;GRMZM2G069427;GRMZM2G080044;GRMZM2G450825;GRMZM5G804358;GRMZM2G026470;GRMZM5G877423;GRMZM2G322328;GRMZM2G136262;GRMZM2G156536;GRMZM2G567739;GRMZM2G329636;GRMZM5G839924;GRMZM2G176216;GRMZM5G862663;GRMZM2G304947;GRMZM2G356639;GRMZM2G137930	K02109+K00234+K01535+K00235+K02135+K03883+K03885+K02256+K03881+K01507+K03955+K02262+K03879+K02126+K03936+K05577+K02113+K05582
Tryptophan metabolism	5	96	0.814142	0.999876	ko00380	GRMZM2G054509;GRMZM2G107761;GRMZM2G044469;GRMZM2G113844;GRMZM5G860137	K11821+K11816+K11817+K00626
Biosynthesis of unsaturated fatty acids	4	79	0.815576	0.999876	ko01040	GRMZM2G035202;GRMZM2G099666;GRMZM2G110201;GRMZM2G445384	K10703+K00232+K07513+K00059
Zeatin biosynthesis	8	147	0.819873	0.999876	ko00908	GRMZM2G138750;GRMZM2G075244;GRMZM2G325612;GRMZM2G175250;GRMZM2G415751;GRMZM2G086925;GRMZM2G024331;GRMZM2G061321	K10717+K00279+K10760+K13495+K13496
Lysine degradation	3	62	0.821094	0.999876	ko00310	GRMZM5G860137;GRMZM2G181362;GRMZM2G054380	K00626+K14157+K11420
Valine, leucine and isoleucine biosynthesis	2	45	0.835037	0.999876	ko00290	GRMZM2G069596;GRMZM2G153536	K00826
Riboflavin metabolism	2	46	0.844028	0.999876	ko00740	GRMZM2G135586;GRMZM2G040300	K00861
Purine metabolism	26	441	0.851826	0.999876	ko00230	GRMZM2G180947;GRMZM2G107106;GRMZM2G321053;GRMZM5G833747;GRMZM5G854604;GRMZM2G170101;GRMZM2G004534;AC199068.2_FG017;GRMZM2G119175;GRMZM2G008714;GRMZM5G845021;GRMZM2G013152;GRMZM2G023289;GRMZM2G081458;GRMZM2G020016;GRMZM2G021194;GRMZM2G416667;GRMZM2G302279;GRMZM2G045027;GRMZM2G141814;GRMZM2G050984;GRMZM2G003625;GRMZM2G079440;GRMZM2G044317;GRMZM5G825192;GRMZM2G304362	K02326+K02685+K03006+K00940+K00939+K00759+K00873+K03013+K00860+K01835+K03021+K01490+K00106+K03046+K10807
Pyrimidine metabolism	24	410	0.852465	0.999876	ko00240	GRMZM2G180947;GRMZM2G124091;GRMZM2G107106;GRMZM2G177110;GRMZM2G321053;GRMZM5G833747;AC199068.2_FG017;GRMZM2G121487;GRMZM2G081458;GRMZM2G020016;GRMZM2G021194;GRMZM2G330302;GRMZM2G302279;GRMZM2G045027;GRMZM2G141814;GRMZM2G003625;GRMZM2G169462;GRMZM2G080380;GRMZM2G132547;GRMZM2G025989;GRMZM2G079440;GRMZM2G044317;GRMZM5G825192;GRMZM2G304362	K02326+K01493+K02685+K01955+K03006+K00940+K03013+K03021+K01937+K00876+K00609+K03046+K10807
Terpenoid backbone biosynthesis	5	102	0.852852	0.999876	ko00900	GRMZM2G011151;GRMZM2G123503;GRMZM2G446213;GRMZM5G860137;GRMZM2G087207	K12742+K08658+K05906+K00626+K01641
Histidine metabolism	1	29	0.879639	0.999876	ko00340	GRMZM2G077404	K00599
Pyruvate metabolism	7	147	0.899391	0.999876	ko00620	GRMZM2G004534;GRMZM2G119175;GRMZM2G008714;GRMZM2G068455;GRMZM5G860137;GRMZM2G118770;GRMZM2G406672	K00873+K00026+K00626+K00029+K00028
N-Glycan biosynthesis	3	74	0.900613	0.999876	ko00510	GRMZM2G334409;GRMZM2G173654;GRMZM2G022470	K01231+K12669+K07432
Pentose and glucuronate interconversions	9	184	0.907031	0.999876	ko00040	GRMZM5G831200;GRMZM2G179696;GRMZM2G092746;GRMZM2G113815;GRMZM2G318292;AC210013.4_FG017;GRMZM2G043943;GRMZM2G046618;GRMZM2G025182	K01184+K01051
Citrate cycle (TCA cycle)	5	114	0.910301	0.999876	ko00020	GRMZM2G160685;GRMZM5G801091;GRMZM2G068455;GRMZM2G109271;GRMZM2G100412	K00234+K00235+K00026+K00030
Selenocompound metabolism	1	35	0.922364	0.999876	ko00450	GRMZM2G450498	K01761
Protein export	4	99	0.924396	0.999876	ko03060	GRMZM2G029141;GRMZM2G113093;GRMZM2G042164;GRMZM2G344256	K09648+K03106+K09490
DNA replication	9	191	0.927063	0.999876	ko03030	GRMZM2G153336;GRMZM2G180947;GRMZM2G122656;GRMZM2G180516;GRMZM2G107106;GRMZM2G111147;GRMZM2G141814;GRMZM2G044317;GRMZM2G030523	K07466+K02326+K10740+K02685+K04802
Protein processing in endoplasmic reticulum	31	560	0.936247	0.999876	ko04141	GRMZM2G152857;GRMZM2G126972;GRMZM2G079668;GRMZM2G091481;GRMZM2G033829;GRMZM2G173654;GRMZM2G305096;GRMZM2G006424;GRMZM2G103186;GRMZM5G899188;GRMZM2G034797;GRMZM2G056988;GRMZM2G344256;GRMZM2G055052;GRMZM2G098128;GRMZM2G071484;GRMZM2G404249;GRMZM2G346839;GRMZM2G333635;GRMZM2G327459;GRMZM2G399136;GRMZM2G422240;GRMZM2G312091;GRMZM2G046382;GRMZM2G481605;GRMZM2G145104;GRMZM2G072506;GRMZM2G078526;GRMZM2G…	K09561+K13993+K03283+K09580+K12669+K09584+K03094+K13525+K10601+K09503+K09490+K10597+K14011+K14003+K10661+K06689+K10666
RNA polymerase	10	215	0.9418	0.999876	ko03020	GRMZM2G321053;AC199068.2_FG017;GRMZM2G081458;GRMZM2G020016;GRMZM2G021194;GRMZM2G302279;GRMZM2G045027;GRMZM2G003625;GRMZM2G079440;GRMZM5G825192	K03006+K03013+K03021+K03046
Ubiquitin mediated proteolysis	19	372	0.947396	0.999876	ko04120	GRMZM2G016480;GRMZM2G152857;GRMZM2G380177;GRMZM2G465771;GRMZM2G134480;GRMZM2G138176;GRMZM2G024073;GRMZM2G006424;GRMZM2G170289;GRMZM2G034797;GRMZM2G411771;GRMZM2G055052;GRMZM2G098128;GRMZM2G381709;GRMZM2G071484;GRMZM2G152616;GRMZM2G339540;GRMZM2G012861;GRMZM2G072506	K10576+K09561+K03869+K03178+K03875+K10610+K03094+K10615+K10601+K10579+K10597+K10581+K06689
Fatty acid biosynthesis	2	65	0.948643	0.999876	ko00061	GRMZM2G003190;GRMZM2G445384	K00648+K00059
Mismatch repair	6	150	0.957273	0.999876	ko03430	GRMZM2G153336;GRMZM2G122656;GRMZM2G180516;GRMZM2G058441;GRMZM2G111147;GRMZM2G030523	K07466+K10740+K10858+K04802
RNA degradation	12	272	0.97266	0.999876	ko03018	AC215201.3_FG005;GRMZM5G886044;GRMZM2G123305;AC194172.3_FG008;GRMZM5G805008;AC209768.3_FG005;GRMZM2G312922;GRMZM2G346639;GRMZM5G802854;GRMZM2G171328;GRMZM2G412075;GRMZM2G009413	K04077+K12586+K12581+K12621+K03514+K03681+K12619+K13126+K03679
Aminoacyl-tRNA biosynthesis	3	102	0.977824	0.999876	ko00970	GRMZM2G063478;GRMZM2G340955;GRMZM5G821551	K01870+K01880
Circadian rhythm - mammal	1	53	0.979182	0.999876	ko04710	GRMZM2G006424	K03094
Endocytosis	10	263	0.990752	0.999876	ko04144	GRMZM2G145599;GRMZM2G176486;GRMZM2G069827;GRMZM2G079668;GRMZM2G148180;GRMZM5G829304;GRMZM2G163826;GRMZM2G020544;GRMZM2G053934;GRMZM2G080507	K12196+K00889+K12198+K03283+K07904+K12489
Basal transcription factors	2	101	0.994626	0.999876	ko03022	GRMZM2G029038;GRMZM2G147614	K03132
Nucleotide excision repair	7	228	0.99707	0.999876	ko03420	GRMZM2G153336;GRMZM2G180947;GRMZM2G122656;GRMZM2G180516;GRMZM2G024073;GRMZM2G111147;GRMZM2G030523	K07466+K02326+K10740+K10610+K04802
mRNA surveillance pathway	12	333	0.997477	0.999876	ko03015	GRMZM2G019266;GRMZM2G108991;GRMZM2G450273;GRMZM2G474575;GRMZM2G167932;GRMZM2G011129;GRMZM2G080262;GRMZM2G145562;GRMZM2G169617;GRMZM2G171328;GRMZM2G412075;GRMZM2G080083	K14411+K11584+K14416+K00565+K14396+K13171+K14327+K13126+K11583
Spliceosome	19	472	0.997983	0.999876	ko03040	GRMZM2G054332;GRMZM2G334162;GRMZM2G105256;GRMZM2G033388;GRMZM2G158462;GRMZM2G079668;GRMZM5G893649;GRMZM2G123459;GRMZM2G177812;GRMZM5G805008;GRMZM2G157564;GRMZM2G034709;GRMZM2G046024;GRMZM2G143139;GRMZM2G034651;GRMZM2G003411;GRMZM2G106752;GRMZM2G477872;GRMZM2G099619	K12843+K12818+K12845+K12831+K03283+K12840+K12858+K12621+K12817
SNARE interactions in vesicular transport	1	88	0.998395	0.999876	ko04130	GRMZM2G011915	K08515
Proteasome	2	132	0.999297	0.999876	ko03050	GRMZM2G317406;GRMZM2G373527	K03036+K03033
Ribosome	29	686	0.999326	0.999876	ko03010	GRMZM2G159554;GRMZM2G406643;GRMZM2G047732;AC210013.4_FG019;GRMZM2G135654;AC190609.3_FG003;GRMZM2G084739;GRMZM2G384871;GRMZM2G113720;GRMZM2G100403;GRMZM2G099657;GRMZM2G179976;GRMZM2G159237;GRMZM2G047971;GRMZM2G104025;GRMZM2G311914;GRMZM2G092663;GRMZM2G024838;GRMZM2G010257;AC206642.4_FG001;GRMZM2G402714;GRMZM5G881135;AC196420.4_FG002;GRMZM2G054149;GRMZM2G469061;GRMZM2G005461;GRMZM2G100349;GRMZM2G05…	K02904+K02927+K02977+K02981+K02936+K02937+K02940+K02987+K02882+K02930+K02998+K02941+K02912+K02883+K02935+K02864+K02943+K02918+K02950+K02896+K02888+K02886
Phagosome	7	266	0.999573	0.999876	ko04145	GRMZM2G066326;GRMZM2G334899;GRMZM2G098102;GRMZM2G456217;GRMZM2G082484;GRMZM2G030169;GRMZM2G132373	K01365+K07375+K05692+K00921
RNA transport	18	523	0.999876	0.999876	ko03013	GRMZM2G165354;GRMZM2G000288;GRMZM2G359589;GRMZM2G145655;GRMZM2G118344;GRMZM2G151887;GRMZM2G055973;GRMZM2G080262;GRMZM2G349996;GRMZM2G096106;GRMZM2G469371;GRMZM2G138997;GRMZM2G171328;GRMZM2G148772;GRMZM2G412075;GRMZM2G124701;GRMZM2G045070;GRMZM2G115578	K03246+K03538+K14306+K03239+K14297+K14292+K13171+K03236+K14288+K14321+K14327+K03539+K13126+K03260+K09291

## Sheet: Control-VS-Suc-KOs
GRMZM2G321747
GRMZM2G096525
GRMZM2G000326
GRMZM2G018193
GRMZM2G066142	K15400|1|4e-14|78.2|vvi:100245819|omega-hydroxypalmitate O-feruloyl transferase [EC:2.3.1.188]!K13065|5|5e-13|74.3|vvi:100265530|shikimate O-hydroxycinnamoyltransferase [EC:2.3.1.133]
EF517601.1_FG016
GRMZM2G097229
GRMZM2G314667
GRMZM2G124799	K16040|1|5e-82|303|vvi:100233030|trans-resveratrol di-O-methyltransferase [EC:2.1.1.240]!K13230|2|1e-64|245|zma:100147731|2,4,7-trihydroxy-1,4-benzoxazin-3-one-glucoside 7-O-methyltransferase [EC:2.1.1.241]!K05279|3|3e-36|151|pop:POPTR_834247|flavonol 3-O-methyltransferase [EC:2.1.1.76]
GRMZM2G162109
GRMZM2G445602	K15397|1|0.0|953|sbi:SORBI_01g045150|3-ketoacyl-CoA synthase [EC:2.3.1.-]
GRMZM2G411293
GRMZM2G116704
GRMZM2G034963
GRMZM2G428438	K15692|1|3e-09|58.9|cre:CHLREDRAFT_177524|E3 ubiquitin-protein ligase RNF13 [EC:6.3.2.19]!K11982|3|2e-07|53.1|zma:100383341|E3 ubiquitin-protein ligase RNF115/126 [EC:6.3.2.19]
GRMZM2G376674
GRMZM2G024472
GRMZM2G340177
GRMZM2G092483	K13944|1|2e-34|144|vvi:100261792|LOB domain-containing protein 16!K13945|4|9e-33|139|aly:ARALYDRAFT_486271|LOB domain-containing protein 29
GRMZM2G141219	K09285|1|3e-86|317|zma:100279914|AP2-like factor, ANT lineage
GRMZM2G102218
GRMZM2G157202
GRMZM2G044947	K00514|1|8e-39|160|rcu:RCOM_1428040|zeta-carotene desaturase [EC:1.3.5.6]!K01206|2|5e-27|120|aly:ARALYDRAFT_475890|alpha-L-fucosidase [EC:3.2.1.51]
GRMZM2G435001
GRMZM2G170351	K02370|1|8e-30|129|ppp:PHYPADRAFT_146391|alpha-1,4-N-acetylglucosaminyltransferase EXTL3 [EC:2.4.1.223 2.4.1.224]
GRMZM2G094353
GRMZM2G590448
GRMZM2G161746
GRMZM2G153336	K07466|1|5e-09|59.7|pop:POPTR_783062|replication factor A1
GRMZM2G055999	K07213|1|2e-07|56.2|sbi:SORBI_08g022260|copper chaperone
GRMZM2G087608
GRMZM2G064193	K13258|1|2e-69|261|gmx:547489|2-hydroxyisoflavanone dehydratase [EC:4.2.1.105]!K14493|2|1e-29|129|ppp:PHYPADRAFT_118478|gibberellin receptor GID1 [EC:3.-.-.-]
GRMZM2G043157
GRMZM2G098643	K13947|1|0.0|1048|sbi:SORBI_10g008290|auxin efflux carrier family
GRMZM2G109120
GRMZM2G062527
GRMZM2G057514	K15402|1|1e-106|385|osa:4348947|cytochrome P450, family 86, subfamily B, polypeptide 1 (fatty acid omega-hydroxylase) [EC:1.14.-.-]
GRMZM2G114675
GRMZM2G001247
GRMZM2G085411	K14638|1|2e-110|398|smo:SELMODRAFT_135522|solute carrier family 15 (peptide/histidine transporter), member 3/4
GRMZM2G074543
GRMZM2G172506
GRMZM2G167438	K15397|1|4e-26|117|aly:ARALYDRAFT_887345|3-ketoacyl-CoA synthase [EC:2.3.1.-]
GRMZM5G897738
GRMZM2G370915
GRMZM2G046092
GRMZM2G104618
GRMZM2G473111
GRMZM2G062019	K14493|1|9e-64|242|ppp:PHYPADRAFT_118478|gibberellin receptor GID1 [EC:3.-.-.-]
GRMZM5G802365
GRMZM2G343236
GRMZM2G057959	K14496|1|1e-82|305|zma:100281868|abscisic acid receptor PYR/PYL family
GRMZM2G128131	K09553|1|8e-75|280|gmx:100816776|stress-induced-phosphoprotein 1
GRMZM2G175860	K09510|1|1e-35|149|smo:SELMODRAFT_227606|DnaJ homolog subfamily B member 4
GRMZM2G445684
GRMZM2G341304	K13417|1|2e-60|232|ath:AT2G13790|somatic embryogenesis receptor kinase 4 [EC:2.7.10.1 2.7.11.1]!K13416|3|3e-57|221|ath:AT4G33430|brassinosteroid insensitive 1-associated receptor kinase 1 [EC:2.7.10.1 2.7.11.1]
GRMZM2G044550
GRMZM5G814596
GRMZM2G444748	K04371|1|1e-19|96.3|vvi:100254083|extracellular signal-regulated kinase 1/2 [EC:2.7.11.24]!K09060|2|6e-07|53.9|pop:POPTR_826637|plant G-box-binding factor
GRMZM2G146688	K09285|1|3e-163|345|sbi:SORBI_02g002080|AP2-like factor, ANT lineage
GRMZM2G132794	K14494|1|5e-28|124|ath:AT3G03450|DELLA protein
GRMZM2G313078	K14494|1|1e-33|143|aly:ARALYDRAFT_477591|DELLA protein
GRMZM2G061287	K05868|1|6e-63|238|zma:100284236|cyclin B
GRMZM2G173105
GRMZM2G472945
GRMZM2G027333
GRMZM2G438260	K09338|1|6e-84|310|ath:AT3G61150|homeobox-leucine zipper protein
GRMZM2G380286
GRMZM2G125853
GRMZM2G040689
AC199820.4_FG006	K12134|1|9e-07|50.8|aly:ARALYDRAFT_904154|circadian clock associated 1!K12133|3|2e-06|49.7|ath:AT1G01060|LATE ELONGATED HYPOCOTYL
GRMZM2G366803
GRMZM2G126397
GRMZM2G015805
GRMZM5G837981
GRMZM2G042920	K12126|1|2e-21|101|aly:ARALYDRAFT_471048|phytochrome-interacting factor 3!K13422|3|4e-07|54.3|mtr:MTR_5g030430|transcription factor MYC2
GRMZM2G109959
GRMZM2G172204
GRMZM2G180947	K08065|1|1e-50|199|gmx:100813169|nuclear transcription Y subunit beta!K02326|4|5e-08|57.4|smo:SELMODRAFT_115079|DNA polymerase epsilon subunit 3 [EC:2.7.7.7]
GRMZM2G359892
GRMZM2G016564	K06889|1|1e-22|104|vvi:100245712|
GRMZM2G380518
GRMZM2G004699	K08235|1|1e-78|171|zma:100282604|xyloglucan:xyloglucosyl transferase [EC:2.4.1.207]
GRMZM2G099097	K15404|1|6e-165|448|ath:AT1G02205|aldehyde decarbonylase [EC:4.1.99.5]
GRMZM2G122296	K05929|1|0.0|967|zma:542178|phosphoethanolamine N-methyltransferase [EC:2.1.1.103]
GRMZM2G301614
GRMZM2G012685	K13428|1|2e-110|399|aly:ARALYDRAFT_488953|LRR receptor-like serine/threonine-protein kinase EFR [EC:2.7.11.1]!K13420|3|2e-98|358|osa:4337016|LRR receptor-like serine/threonine-protein kinase FLS2 [EC:2.7.11.1]
GRMZM2G101117
GRMZM2G024527	K08770|1|1e-49|194|ppp:PHYPADRAFT_222215|ubiquitin C
GRMZM2G151227	K00660|1|0.0|763|zma:100282642|chalcone synthase [EC:2.3.1.74]
GRMZM2G126827
GRMZM2G079376	K04733|1|1e-56|219|smo:SELMODRAFT_230241|interleukin-1 receptor-associated kinase 4 [EC:2.7.11.1]!K05658|3|5e-54|211|vvi:100262734|ATP-binding cassette, subfamily B (MDR/TAP), member 1!K13416|5|3e-53|208|ath:AT4G33430|brassinosteroid insensitive 1-associated receptor kinase 1 [EC:2.7.10.1 2.7.11.1]
GRMZM2G045243	K14488|1|9e-07|52.8|ppp:PHYPADRAFT_26859|SAUR family protein
GRMZM2G014844	K01188|1|5e-135|479|sbi:SORBI_06g019840|beta-glucosidase [EC:3.2.1.21]
GRMZM2G122276
GRMZM5G824062
GRMZM2G180435
GRMZM2G379575
GRMZM2G567452	K13230|1|3e-69|185|zma:100147731|2,4,7-trihydroxy-1,4-benzoxazin-3-one-glucoside 7-O-methyltransferase [EC:2.1.1.241]!K16040|3|2e-07|53.5|vvi:100233030|trans-resveratrol di-O-methyltransferase [EC:2.1.1.240]
GRMZM2G106443	K13692|1|2e-58|225|ath:AT1G05560|UDP-glucose:(indol-3-yl)acetate beta-D-glucosyltransferase [EC:2.4.1.121]!K12338|2|1e-57|223|aly:ARALYDRAFT_915488|anthocyanin 5-O-glucosyltransferase [EC:2.4.1.-]
GRMZM2G166481
GRMZM2G073114
GRMZM2G325139
GRMZM2G054332	K12843|1|0.0|840|vvi:100248403|U4/U6 small nuclear ribonucleoprotein PRP3!K05681|2|1e-58|227|cme:CMS467C|ATP-binding cassette, subfamily G (WHITE), member 2!K05643|4|1e-10|67.8|olu:OSTLU_42103|ATP-binding cassette, subfamily A (ABC1), member 3!K05658|5|2e-10|67.0|vvi:100854950|ATP-binding cassette, subfamily B (MDR/TAP), member 1
GRMZM2G172657	K14494|1|3e-31|135|aly:ARALYDRAFT_475738|DELLA protein
GRMZM2G347605	K15078|1|7e-127|453|vvi:100250139|structure-specific endonuclease subunit SLX1 [EC:3.6.1.-]!K15271|4|8e-88|323|rcu:RCOM_1095670|ATP-dependent DNA helicase HFM1/MER3 [EC:3.6.4.12]
GRMZM2G412630
GRMZM2G381782	K01057|1|8e-14|77.8|gmx:100804571|6-phosphogluconolactonase [EC:3.1.1.31]
GRMZM2G158636
GRMZM2G128215
GRMZM2G096234
GRMZM2G334162	K05681|1|1e-46|186|cme:CMS467C|ATP-binding cassette, subfamily G (WHITE), member 2!K12843|2|7e-45|180|vvi:100248403|U4/U6 small nuclear ribonucleoprotein PRP3!K05643|4|8e-12|70.9|olu:OSTLU_42103|ATP-binding cassette, subfamily A (ABC1), member 3
GRMZM2G311390
GRMZM2G314934
GRMZM2G036217	K13356|1|0.0|788|sbi:SORBI_07g024240|fatty acyl-CoA reductase [EC:1.2.1.-]
GRMZM2G015037
GRMZM2G114650
GRMZM2G158544
GRMZM2G147867
GRMZM2G174673	K07213|1|2e-10|66.6|mtr:MTR_1g092670|copper chaperone
AC234152.1_FG002	K06694|1|2e-14|79.7|mtr:MTR_5g043640|26S proteasome non-ATPase regulatory subunit 10
GRMZM2G109159
GRMZM2G003103
GRMZM2G026558
GRMZM2G411041	K15191|1|4e-109|393|osa:4333271|La-related protein 7
GRMZM2G323943
GRMZM2G127329
GRMZM5G806833
GRMZM2G050615
GRMZM2G070523	K09422|1|8e-146|515|zma:100274206|myb proto-oncogene protein, plant
GRMZM2G059700
GRMZM2G154523
GRMZM2G111191	K14423|1|2e-06|52.8|aly:ARALYDRAFT_329352|4,4-dimethyl-9beta,19-cyclopropylsterol-4alpha-methyl oxidase [EC:1.14.13.72]!K06674|2|7e-06|51.2|vcn:VOLCADRAFT_106052|structural maintenance of chromosome 2
GRMZM2G088309
AC212323.4_FG007
GRMZM2G016576
GRMZM2G091919	K13430|1|2e-69|261|zma:100283091|serine/threonine-protein kinase PBS1 [EC:2.7.11.1]!K04733|3|2e-68|258|smo:SELMODRAFT_159261|interleukin-1 receptor-associated kinase 4 [EC:2.7.11.1]
GRMZM2G136513	K13459|1|7e-93|340|vvi:100254298|disease resistance protein RPS2
AC217264.3_FG005	K09422|1|2e-111|401|sbi:SORBI_01g015920|myb proto-oncogene protein, plant
GRMZM2G070961	K04733|1|2e-48|192|aly:ARALYDRAFT_916421|interleukin-1 receptor-associated kinase 4 [EC:2.7.11.1]!K00924|3|1e-42|173|aly:ARALYDRAFT_494273|[EC:2.7.1.-]!K05658|5|2e-42|172|vvi:100262734|ATP-binding cassette, subfamily B (MDR/TAP), member 1
GRMZM5G832491
GRMZM2G061303	K14638|1|4e-122|437|smo:SELMODRAFT_97812|solute carrier family 15 (peptide/histidine transporter), member 3/4
GRMZM2G022318	K07213|1|6e-11|68.2|mtr:MTR_1g092670|copper chaperone
GRMZM2G327907
GRMZM2G053711	K00981|1|1e-88|325|smo:SELMODRAFT_270747|phosphatidate cytidylyltransferase [EC:2.7.7.41]
GRMZM2G066044
GRMZM2G136347	K10712|1|8e-113|404|zma:100280802|cysteamine dioxygenase [EC:1.13.11.19]
GRMZM2G373420
GRMZM2G474211
GRMZM2G100597	K13680|1|0.0|608|zma:100501463|beta-mannan synthase [EC:2.4.1.32]
GRMZM2G099420	K09753|1|4e-96|350|rcu:RCOM_0470860|cinnamoyl-CoA reductase [EC:1.2.1.44]
GRMZM5G828887
GRMZM2G400390	K00423|1|7e-59|226|rcu:RCOM_0657480|L-ascorbate oxidase [EC:1.10.3.3]
GRMZM2G129261
GRMZM2G098279
AC214451.3_FG005
GRMZM2G126858	K04733|1|4e-66|251|smo:SELMODRAFT_230241|interleukin-1 receptor-associated kinase 4 [EC:2.7.11.1]!K13430|4|1e-59|230|zma:100283091|serine/threonine-protein kinase PBS1 [EC:2.7.11.1]
GRMZM2G169690
GRMZM2G038931
GRMZM2G105256	K12818|1|1e-47|190|sbi:SORBI_01g044300|ATP-dependent RNA helicase DHX8/PRP22 [EC:3.6.4.13]
GRMZM2G097967
AC203966.5_FG003
GRMZM2G066602
GRMZM2G357834
GRMZM2G015534
GRMZM2G123973	K03327|1|5e-125|446|bdi:100846516|multidrug resistance protein, MATE family
GRMZM2G011373
GRMZM2G056093
GRMZM2G372440
GRMZM2G054509	K11821|1|6e-58|223|ath:AT1G74100|desulfoglucosinolate sulfotransferase A/B/C [EC:2.8.2.-]
GRMZM5G887750
GRMZM2G025240
GRMZM2G176270	K14423|1|3e-07|55.1|aly:ARALYDRAFT_329352|4,4-dimethyl-9beta,19-cyclopropylsterol-4alpha-methyl oxidase [EC:1.14.13.72]
GRMZM2G335685
GRMZM2G072814
GRMZM2G020285
GRMZM2G003138	K15397|1|4e-91|334|vvi:100247295|3-ketoacyl-CoA synthase [EC:2.3.1.-]
GRMZM2G033228
GRMZM2G154872
AC203408.4_FG003	K01179|1|5e-82|303|osa:4335944|endoglucanase [EC:3.2.1.4]
GRMZM2G318882
GRMZM2G054267
GRMZM2G133146
GRMZM2G001169
AC183968.2_FG001
GRMZM2G479318
GRMZM2G122577	K03919|1|7e-06|49.7|osa:4334565|alkylated DNA repair protein [EC:1.14.11.-]
GRMZM2G159554	K02904|1|1e-61|234|sbi:SORBI_04g027550|large subunit ribosomal protein L29
GRMZM2G324111	K11982|1|2e-10|64.3|bdi:100838213|E3 ubiquitin-protein ligase RNF115/126 [EC:6.3.2.19]!K05283|2|2e-10|64.3|aly:ARALYDRAFT_354960|phosphatidylinositol glycan, class W [EC:2.3.-.-]
GRMZM5G889520
GRMZM2G093753	K03255|1|2e-06|52.0|sbi:SORBI_04g029850|protein TIF31
GRMZM2G110894
GRMZM2G161233	K08679|1|0.0|654|zma:100280936|UDP-glucuronate 4-epimerase [EC:5.1.3.6]
GRMZM2G147399
GRMZM2G098346	K00001|1|0.0|751|zma:542364|alcohol dehydrogenase [EC:1.1.1.1]
GRMZM2G086614
GRMZM2G154211
GRMZM2G016480	K10576|1|4e-79|294|vvi:100250088|ubiquitin-conjugating enzyme E2 H [EC:6.3.2.19]!K13415|2|7e-68|257|aly:ARALYDRAFT_912402|protein brassinosteroid insensitive 1 [EC:2.7.10.1 2.7.11.1]
GRMZM2G404941
GRMZM2G020523	K00430|1|4e-93|308|gmx:100790279|peroxidase [EC:1.11.1.7]
GRMZM2G302664
GRMZM2G702036
GRMZM2G350919
GRMZM2G176595
GRMZM2G110195
GRMZM2G059562	K13425|1|4e-09|60.5|rcu:RCOM_1616660|WRKY transcription factor 22!K13426|2|8e-09|59.7|pop:POPTR_646672|WRKY transcription factor 29
GRMZM2G145651	K14489|1|3e-15|82.0|vvi:100263145|arabidopsis histidine kinase 2/3/4 (cytokinin receptor) [EC:2.7.13.3]
GRMZM2G399112
GRMZM2G351318
GRMZM2G123122
GRMZM2G101745
GRMZM2G045981	K13420|1|2e-44|179|pop:POPTR_1075175|LRR receptor-like serine/threonine-protein kinase FLS2 [EC:2.7.11.1]
GRMZM2G013002
GRMZM2G168651
GRMZM2G068789
GRMZM2G056407	K09422|1|1e-82|305|zma:100281063|myb proto-oncogene protein, plant
GRMZM5G836683	K00559|1|5e-135|479|zma:100282501|sterol 24-C-methyltransferase [EC:2.1.1.41]
GRMZM2G170734	K08099|1|6e-138|488|sbi:SORBI_02g012300|chlorophyllase [EC:3.1.1.14]
GRMZM2G472167	K14638|1|4e-95|347|smo:SELMODRAFT_97812|solute carrier family 15 (peptide/histidine transporter), member 3/4
GRMZM2G079436
GRMZM2G076723	K00360|1|0.0|913|ppp:PHYPADRAFT_184973|nitrate reductase (NADH) [EC:1.7.1.1]!K00387|5|4e-102|371|olu:OSTLU_3554|sulfite oxidase [EC:1.8.3.1]
GRMZM2G031200
GRMZM2G038170	K05941|1|6e-44|177|zma:100382428|glutathione gamma-glutamylcysteinyltransferase [EC:2.3.2.15]!K01568|4|1e-29|130|zma:541919|pyruvate decarboxylase [EC:4.1.1.1]
GRMZM2G497630
GRMZM2G082434	K15015|1|2e-07|55.5|sbi:SORBI_03g026920|solute carrier family 32 (vesicular inhibitory amino acid transporter)!K14209|2|1e-06|52.8|bdi:100831435|solute carrier family 36 (proton-coupled amino acid transporter)
GRMZM2G033862
GRMZM2G336766
GRMZM2G138750	K15639|1|5e-158|556|ath:AT2G26710|cytochrome P450, family 734, subfamily A, polypeptide 1 (PHYB activation tagged suppressor 1) [EC:1.14.-.-]!K10717|3|7e-82|303|gmx:100812567|cytokinin trans-hydroxylase
GRMZM5G822947
GRMZM2G312419	K09422|1|1e-70|265|sbi:SORBI_03g010960|myb proto-oncogene protein, plant
GRMZM2G107761	K11816|1|2e-96|350|ath:AT5G43890|YUCCA family monooxygenase [EC:1.14.13.-]
GRMZM5G807424
GRMZM2G039864
GRMZM2G035202	K10703|1|5e-57|140|sbi:SORBI_09g022630|3-hydroxy acyl-CoA dehydratase [EC:4.2.1.-]
GRMZM2G701811
GRMZM2G102514	K14503|1|2e-103|374|zma:100284828|brassinosteroid resistant 1/2
GRMZM2G083176	K14638|1|6e-122|437|smo:SELMODRAFT_448814|solute carrier family 15 (peptide/histidine transporter), member 3/4
GRMZM2G322917
GRMZM2G145989	K14209|1|9e-09|60.5|rcu:RCOM_0423020|solute carrier family 36 (proton-coupled amino acid transporter)
GRMZM2G105297
GRMZM2G391696
GRMZM2G337621
GRMZM2G455124	K02575|1|0.0|635|gmx:100787888|MFS transporter, NNP family, nitrate/nitrite transporter
GRMZM2G035944
GRMZM2G165354	K01920|1|1e-17|89.0|zma:100273590|glutathione synthase [EC:6.3.2.3]!K03246|4|1e-07|56.2|zma:100281110|translation initiation factor 3 subunit I
AC215201.3_FG005	K04077|1|4e-128|456|cme:CMB021C|chaperonin GroEL
GRMZM2G051009
GRMZM5G807267	K01674|1|0.0|644|zma:100274185|carbonic anhydrase [EC:4.2.1.1]
GRMZM2G331250
GRMZM2G347994	K13120|1|1e-31|134|zma:100277996|protein FAM32A
GRMZM2G085260
GRMZM2G089618
GRMZM2G050384
GRMZM2G121621
GRMZM2G109175
AC209987.4_FG002	K00517|1|0.0|912|zma:100273592|[EC:1.14.-.-]
GRMZM2G000288	K03538|1|1e-09|61.2|zma:100274475|ribonuclease P protein subunit POP4 [EC:3.1.26.5]
GRMZM5G849149
GRMZM2G025062	K09286|1|7e-18|89.7|ath:AT3G16770|EREBP-like factor
GRMZM2G098747	K13430|1|4e-83|308|rcu:RCOM_1078760|serine/threonine-protein kinase PBS1 [EC:2.7.11.1]!K04733|5|8e-80|296|smo:SELMODRAFT_33807|interleukin-1 receptor-associated kinase 4 [EC:2.7.11.1]
GRMZM2G471089	K09264|1|1e-68|258|sbi:SORBI_03g002525|MADS-box transcription factor, plant
GRMZM5G877547
GRMZM2G003917
GRMZM2G082544
GRMZM2G063498	K14798|1|0.0|660|zma:100283285|protein LTV1
GRMZM2G334419
GRMZM2G175779	K12309|1|1e-157|555|aly:ARALYDRAFT_485655|beta-galactosidase [EC:3.2.1.23]!K01190|3|2e-65|249|cme:CMP078C|beta-galactosidase [EC:3.2.1.23]
GRMZM2G014914	K09872|1|4e-101|367|zma:541888|aquaporin PIP
GRMZM2G117057
AC217415.3_FG004
GRMZM2G038152	K15450|1|2e-28|126|smo:SELMODRAFT_418563|tRNA wybutosine-synthesizing protein 3 [EC:2.1.1.-]
GRMZM2G174621	K03809|1|1e-93|341|sbi:SORBI_02g000630|Trp repressor binding protein
GRMZM2G114322
GRMZM2G145599	K12196|1|3e-06|52.4|cre:CHLREDRAFT_181992|vacuolar protein-sorting-associated protein 4
GRMZM2G311665
GRMZM2G098875	K01580|1|0.0|949|zma:100381655|glutamate decarboxylase [EC:4.1.1.15]
GRMZM2G473925
GRMZM2G020471
GRMZM2G125455
GRMZM2G088028	K00814|1|5e-155|545|zma:100216685|alanine transaminase [EC:2.6.1.2]
GRMZM2G009080
GRMZM2G076345	K14488|1|2e-08|57.8|smo:SELMODRAFT_18097|SAUR family protein
AC205122.4_FG006
GRMZM2G063975
GRMZM2G051689
GRMZM2G127853	K14489|1|2e-15|82.0|vvi:100263145|arabidopsis histidine kinase 2/3/4 (cytokinin receptor) [EC:2.7.13.3]
GRMZM2G163141
GRMZM2G010868
GRMZM2G019266	K14411|1|1e-15|82.8|bdi:100836006|RNA-binding protein Musashi
GRMZM5G857087	K08775|1|1e-85|313|bdi:100832537|breast cancer 2 susceptibility protein
GRMZM2G145962
GRMZM2G002023	K00750|1|0.0|838|rcu:RCOM_0138290|glycogenin glucosyltransferase [EC:2.4.1.186]
GRMZM2G102862	K13416|1|7e-15|80.9|ath:AT4G33430|brassinosteroid insensitive 1-associated receptor kinase 1 [EC:2.7.10.1 2.7.11.1]!K04733|2|1e-14|80.1|smo:SELMODRAFT_159261|interleukin-1 receptor-associated kinase 4 [EC:2.7.11.1]!K13417|4|2e-14|79.7|ath:AT2G13790|somatic embryogenesis receptor kinase 4 [EC:2.7.10.1 2.7.11.1]
GRMZM2G058310	K01177|1|4e-47|169|ppp:PHYPADRAFT_107034|beta-amylase [EC:3.2.1.2]
GRMZM2G016583
AC233899.1_FG002
GRMZM2G152857	K09561|1|2e-06|53.5|vcn:VOLCADRAFT_67840|STIP1 homology and U-box containing protein 1 [EC:6.3.2.19]
GRMZM2G112617	K05283|1|1e-09|62.8|aly:ARALYDRAFT_354960|phosphatidylinositol glycan, class W [EC:2.3.-.-]!K11982|2|3e-09|61.2|sbi:SORBI_03g011120|E3 ubiquitin-protein ligase RNF115/126 [EC:6.3.2.19]
GRMZM2G169726
GRMZM2G099483
GRMZM2G074914
GRMZM2G447271	K00423|1|2e-61|236|ppp:PHYPADRAFT_163787|L-ascorbate oxidase [EC:1.10.3.3]
GRMZM2G108991	K11584|1|2e-10|63.9|zma:100282594|protein phosphatase 2 (formerly 2A), regulatory subunit B'
GRMZM2G380656
GRMZM2G033612
GRMZM2G180262
GRMZM2G131888
GRMZM2G128928
GRMZM2G080079
GRMZM2G121495	K12309|1|0.0|959|aly:ARALYDRAFT_485655|beta-galactosidase [EC:3.2.1.23]!K01190|3|6e-62|238|cme:CMP078C|beta-galactosidase [EC:3.2.1.23]
GRMZM2G089361
GRMZM5G802679
GRMZM2G087753
GRMZM2G178279	K01099|1|2e-44|178|ota:Ot04g02290|phosphatidylinositol-bisphosphatase [EC:3.1.3.36]
GRMZM2G439908
GRMZM2G170522
GRMZM2G175008	K15559|1|4e-72|270|sbi:SORBI_08g001630|regulator of Ty1 transposition protein 103
GRMZM2G081105	K15356|1|0.0|709|zma:100279720|GDP-mannose transporter
GRMZM2G124509
GRMZM2G354338
GRMZM5G871592
GRMZM2G067691	K06126|1|9e-16|83.2|sbi:SORBI_01g001905|ubiquinone biosynthesis monooxygenase Coq6 [EC:1.14.13.-]
GRMZM2G115707
GRMZM2G119623	K04345|1|2e-31|135|aly:ARALYDRAFT_480465|protein kinase A [EC:2.7.11.11]
GRMZM2G105429
GRMZM2G051466
GRMZM2G073324
GRMZM2G148773
GRMZM2G018992
GRMZM5G814465
GRMZM5G881730
GRMZM2G115499
GRMZM2G101741
GRMZM2G142266
GRMZM2G122656	K10740|1|1e-48|191|zma:100283481|replication factor A3
GRMZM2G488692
GRMZM2G032896	K09589|1|0.0|634|sbi:SORBI_03g002870|cytochrome P450, family 90, subfamily D, polypeptide 2 (steroid 3-oxidase) [EC:1.14.-.-]!K12638|4|6e-145|513|aly:ARALYDRAFT_686531|cytochrome P450, family 90, subfamily D, polypeptide 1 (3-epi-6-deoxocathasterone 23-monooxygenase) [EC:1.14.13.112]
GRMZM2G079962
GRMZM2G166141
GRMZM5G822098
GRMZM2G365961	K15227|1|5e-161|566|zma:100281038|arogenate dehydrogenase (NADP+), plant [EC:1.3.1.78]
GRMZM2G160444
GRMZM2G036708	K13034|1|1e-166|408|sbi:SORBI_06g001610|L-3-cyanoalanine synthase/ cysteine synthase [EC:2.5.1.47 4.4.1.9]
GRMZM2G149073
GRMZM2G143669	K15095|1|1e-22|104|sbi:SORBI_02g043370|(+)-neomenthol dehydrogenase [EC:1.1.1.208]
GRMZM2G127040
GRMZM2G063478	K01870|1|9e-09|60.5|mtr:MTR_4g076850|isoleucyl-tRNA synthetase [EC:6.1.1.5]!K04728|2|9e-06|50.4|mtr:MTR_3g077860|ataxia telangiectasia mutated family protein [EC:2.7.11.1]
GRMZM2G105253
GRMZM5G854533
GRMZM2G336337	K00423|1|2e-60|232|smo:SELMODRAFT_104957|L-ascorbate oxidase [EC:1.10.3.3]
GRMZM2G363554	K13692|1|2e-69|261|ath:AT1G05560|UDP-glucose:(indol-3-yl)acetate beta-D-glucosyltransferase [EC:2.4.1.121]!K12338|4|4e-63|241|aly:ARALYDRAFT_915488|anthocyanin 5-O-glucosyltransferase [EC:2.4.1.-]
GRMZM2G061734
GRMZM2G059565
GRMZM2G447406	K15559|1|6e-26|117|vvi:100250806|regulator of Ty1 transposition protein 103
GRMZM2G520811
GRMZM2G022934	K08233|1|2e-34|145|ath:AT2G23600|polyneuridine-aldehyde esterase [EC:3.1.1.78]
GRMZM2G028813
GRMZM2G143182
GRMZM2G046438	K09422|1|2e-06|52.4|zma:542683|myb proto-oncogene protein, plant
GRMZM2G176486	K03115|1|4e-76|284|vvi:100262569|casein kinase II subunit beta!K00889|2|2e-26|119|gmx:100808235|1-phosphatidylinositol-4-phosphate 5-kinase [EC:2.7.1.68]
GRMZM2G180516	K07466|1|4e-08|57.8|smo:SELMODRAFT_114787|replication factor A1
GRMZM2G113554
AC194425.3_FG005
GRMZM2G043075	K03327|1|0.0|632|zma:100281472|multidrug resistance protein, MATE family
GRMZM2G025105	K13420|1|5e-30|130|sbi:SORBI_06g028760|LRR receptor-like serine/threonine-protein kinase FLS2 [EC:2.7.11.1]
GRMZM2G406643	K02927|1|3e-63|239|sbi:SORBI_02g033890|large subunit ribosomal protein L40e
GRMZM5G831200	K01184|1|2e-82|305|ath:AT3G57510|polygalacturonase [EC:3.2.1.15]
GRMZM2G029141	K09648|1|6e-28|123|sbi:SORBI_06g001580|mitochondrial inner membrane protease subunit 2 [EC:3.4.21.-]
GRMZM2G112954	K08332|1|4e-19|94.0|vcn:VOLCADRAFT_41528|vacuolar protein 8
GRMZM2G181219
AC209080.3_FG004
GRMZM2G125037
GRMZM2G119322
GRMZM2G171139	K13407|1|5e-99|360|vvi:100259592|cytochrome P450, family 94, subfamily A, polypeptide 1 (fatty acid omega-hydroxylase) [EC:1.14.-.-]!K00517|4|5e-93|340|ath:AT3G56630|[EC:1.14.-.-]
GRMZM2G143400	K03327|1|4e-124|443|bdi:100846516|multidrug resistance protein, MATE family
GRMZM2G035848
GRMZM2G067989	K03686|1|1e-84|312|sbi:SORBI_07g000660|molecular chaperone DnaJ
GRMZM2G148057
GRMZM2G004617	K13473|1|2e-11|67.8|sbi:SORBI_09g001743|chitin elicitor-binding protein
GRMZM2G169669	K00924|1|6e-14|78.2|ath:AT1G28440|[EC:2.7.1.-]
GRMZM2G312146
GRMZM2G070468	K13065|1|1e-17|89.7|osa:4329959|shikimate O-hydroxycinnamoyltransferase [EC:2.3.1.133]
GRMZM2G497131
GRMZM2G033388	K12845|1|1e-24|111|zma:100303837|U4/U6 small nuclear ribonucleoprotein SNU13
GRMZM2G340955	K01880|1|2e-13|75.5|zma:100383520|glycyl-tRNA synthetase [EC:6.1.1.14]
GRMZM2G063244	K03768|1|6e-120|429|zma:100284126|peptidyl-prolyl cis-trans isomerase B (cyclophilin B) [EC:5.2.1.8]
GRMZM5G895799	K01640|1|5e-31|114|zma:100193689|hydroxymethylglutaryl-CoA lyase [EC:4.1.3.4]
GRMZM2G165192	K13065|1|8e-24|110|aly:ARALYDRAFT_892660|shikimate O-hydroxycinnamoyltransferase [EC:2.3.1.133]
GRMZM2G138252
GRMZM2G324669	K15376|1|4e-42|170|sbi:SORBI_06g031680|gephyrin [EC:2.10.1.1 2.7.7.75]
GRMZM2G029850	K12133|1|5e-28|124|ath:AT1G01060|LATE ELONGATED HYPOCOTYL!K12134|3|5e-25|114|aly:ARALYDRAFT_904154|circadian clock associated 1
GRMZM2G703309
GRMZM2G312910
GRMZM2G390432
GRMZM2G133053
AC203966.5_FG005	K05282|1|0.0|717|zma:100856970|gibberellin 20-oxidase [EC:1.14.11.12]
GRMZM2G123089	K10870|1|1e-29|127|zma:100284087|RAD51-like protein 2
GRMZM2G129450
GRMZM5G825759	K02109|1|9e-65|245|zma:100282566|F-type H+-transporting ATPase subunit b [EC:3.6.3.14]
GRMZM2G312078
GRMZM2G434669
GRMZM2G012636
GRMZM2G129777	K09286|1|1e-08|60.1|aly:ARALYDRAFT_897690|EREBP-like factor
GRMZM2G044469	K11817|1|5e-75|280|sbi:SORBI_01g005650|indole-3-acetaldehyde oxidase [EC:1.2.3.7]
GRMZM2G066326	K15272|1|3e-135|480|vvi:100248746|solute carrier family 35 (UDP-sugar transporter), member A1/2/3!K01376|2|3e-129|460|ath:AT4G35350|[EC:3.4.22.-]!K01365|3|1e-126|451|mtr:MTR_3g116080|cathepsin L [EC:3.4.22.15]
GRMZM2G158462	K11294|1|2e-35|148|smo:SELMODRAFT_15428|nucleolin!K12831|2|2e-23|108|gmx:100791039|splicing factor 3B subunit 4
GRMZM2G179696	K01184|1|3e-127|454|rcu:RCOM_1063390|polygalacturonase [EC:3.2.1.15]
GRMZM5G870342	K00228|1|1e-55|213|zma:100500945|coproporphyrinogen III oxidase [EC:1.3.3.3]
GRMZM5G859099	K13947|1|0.0|712|zma:100191787|auxin efflux carrier family
GRMZM2G031613
GRMZM5G839530
GRMZM2G349407	K00850|1|4e-58|202|zma:100191982|6-phosphofructokinase [EC:2.7.1.11]
GRMZM5G888934
GRMZM2G056826	K11267|1|3e-26|119|zma:100284656|sister chromatid cohesion protein PDS5
GRMZM2G081445
GRMZM2G078178
GRMZM5G851266	K00422|1|3e-71|268|vvi:100256583|polyphenol oxidase [EC:1.10.3.1]
GRMZM2G166833	K09753|1|6e-39|159|pop:POPTR_813757|cinnamoyl-CoA reductase [EC:1.2.1.44]
GRMZM2G385818
GRMZM2G126972	K13993|1|2e-07|55.5|ath:AT5G20970|HSP20 family protein
GRMZM2G124863
GRMZM2G083022	K15271|1|3e-45|181|rcu:RCOM_1095670|ATP-dependent DNA helicase HFM1/MER3 [EC:3.6.4.12]!K15078|4|9e-37|153|vvi:100250139|structure-specific endonuclease subunit SLX1 [EC:3.6.1.-]
GRMZM2G115422	K13065|1|2e-23|108|sbi:SORBI_06g021640|shikimate O-hydroxycinnamoyltransferase [EC:2.3.1.133]
GRMZM2G124091	K01493|1|5e-35|145|zma:100285892|dCMP deaminase [EC:3.5.4.12]
AC197146.3_FG002	K09422|1|6e-110|395|sbi:SORBI_08g001800|myb proto-oncogene protein, plant
GRMZM2G317406	K01834|1|8e-36|149|vvi:100245371|2,3-bisphosphoglycerate-dependent phosphoglycerate mutase [EC:5.4.2.1]!K03036|2|3e-25|114|aly:ARALYDRAFT_336019|26S proteasome regulatory subunit N6
GRMZM2G016890	K01188|1|2e-102|240|ath:AT5G44640|beta-glucosidase [EC:3.2.1.21]
GRMZM5G894200
GRMZM2G019777	K14431|1|2e-10|66.6|aly:ARALYDRAFT_311885|transcription factor TGA
GRMZM2G067734	K08286|1|2e-53|208|aly:ARALYDRAFT_494187|protein-serine/threonine kinase [EC:2.7.11.-]!K08282|5|4e-26|117|ath:AT3G45780|non-specific serine/threonine protein kinase [EC:2.7.11.1]
GRMZM2G065612
GRMZM2G160685	K10406|1|2e-70|265|zma:100285120|kinesin family member C2/C3!K00234|2|8e-43|173|zma:100279930|succinate dehydrogenase (ubiquinone) flavoprotein subunit [EC:1.3.5.1]
GRMZM2G128012
GRMZM2G138689
GRMZM2G092533	K01530|1|1e-51|203|osa:4350436|phospholipid-translocating ATPase [EC:3.6.3.1]
GRMZM2G137779
GRMZM2G019744	K08597|1|5e-36|150|rcu:RCOM_0624670|sentrin-specific protease 8 [EC:3.4.22.-]
GRMZM5G890224
GRMZM2G003379	K01179|1|0.0|879|zma:100285405|endoglucanase [EC:3.2.1.4]
GRMZM5G800014
GRMZM2G096395
GRMZM2G359589	K14306|1|7e-07|55.1|gmx:100781711|nuclear pore complex protein Nup62
GRMZM2G362312
GRMZM2G000818	K09422|1|5e-64|191|sbi:SORBI_02g031190|myb proto-oncogene protein, plant
GRMZM2G104394	K00430|1|2e-61|234|smo:SELMODRAFT_24753|peroxidase [EC:1.11.1.7]
GRMZM2G038677	K10712|1|9e-127|452|zma:100193573|cysteamine dioxygenase [EC:1.13.11.19]
GRMZM2G172320
GRMZM2G060842
GRMZM2G153899
GRMZM2G030350
GRMZM2G123986
GRMZM2G433557
GRMZM2G107106	K02685|1|2e-54|211|aly:ARALYDRAFT_315746|DNA primase large subunit [EC:2.7.7.-]
GRMZM2G167422	K15336|1|1e-32|139|vvi:100259391|tRNA (cytosine38-C5)-methyltransferase [EC:2.1.1.204]
GRMZM5G830269
GRMZM2G410916
GRMZM2G129298
GRMZM2G049915
GRMZM2G317262
GRMZM2G012119
GRMZM2G081892	K09286|1|2e-08|59.7|aly:ARALYDRAFT_897690|EREBP-like factor
GRMZM5G884319
GRMZM2G018441	K01091|1|4e-138|169|zma:100285995|phosphoglycolate phosphatase [EC:3.1.3.18]
AC186145.3_FG002
GRMZM2G431030
GRMZM2G134454
GRMZM2G036752
GRMZM2G110851	K15336|1|5e-47|187|vvi:100259391|tRNA (cytosine38-C5)-methyltransferase [EC:2.1.1.204]
GRMZM2G146948	K06268|1|2e-72|270|zma:100193443|protein phosphatase 3, regulatory subunit
GRMZM2G125424	K05658|1|0.0|2141|zma:100383541|ATP-binding cassette, subfamily B (MDR/TAP), member 1
GRMZM2G177110	K01955|1|3e-07|54.3|vvi:100262205|carbamoyl-phosphate synthase large subunit [EC:6.3.5.5]
GRMZM5G879278
GRMZM2G131152
GRMZM2G078210
GRMZM2G130605	K01409|1|1e-94|343|zma:100193421|O-sialoglycoprotein endopeptidase [EC:3.4.24.57]
GRMZM5G886044	K12586|1|6e-155|383|zma:100193137|exosome complex component RRP43
GRMZM2G012933
GRMZM2G132077
AC194405.3_FG021
GRMZM5G883855
GRMZM2G125653	K13424|1|9e-18|90.1|rcu:RCOM_0664190|WRKY transcription factor 33
GRMZM2G135013	K04733|1|7e-57|219|smo:SELMODRAFT_159261|interleukin-1 receptor-associated kinase 4 [EC:2.7.11.1]!K05658|4|3e-52|204|vvi:100262734|ATP-binding cassette, subfamily B (MDR/TAP), member 1
GRMZM2G101874	K09313|1|4e-06|52.0|bdi:100843418|homeobox protein cut-like
GRMZM2G006631
AC225346.3_FG001
GRMZM2G148060	K14685|1|0.0|919|zma:100502428|solute carrier family 40 (iron-regulated transporter), member 1
AC183888.4_FG006	K03671|1|1e-13|74.7|zma:541940|thioredoxin 1
GRMZM2G321053	K14677|1|7e-62|236|aly:ARALYDRAFT_327784|aminoacylase [EC:3.5.1.14]!K03006|2|8e-08|57.0|smo:SELMODRAFT_128226|DNA-directed RNA polymerase II subunit RPB1 [EC:2.7.7.6]
GRMZM5G800586
GRMZM2G164950	K10406|1|3e-51|201|cme:CMT097C|kinesin family member C2/C3
GRMZM2G312933
GRMZM2G143258
GRMZM2G472903	K06889|1|3e-37|112|sbi:SORBI_02g038970|
GRMZM2G001541
GRMZM2G167520
GRMZM2G063733
GRMZM2G476230
GRMZM2G051882
GRMZM2G006732
GRMZM2G380438	K12355|1|1e-69|259|zma:541914|coniferyl-aldehyde dehydrogenase [EC:1.2.1.68]
GRMZM5G833747	K00940|1|2e-122|437|zma:100283855|nucleoside-diphosphate kinase [EC:2.7.4.6]
GRMZM2G066225
GRMZM2G067171
GRMZM2G353268
GRMZM2G155767	K14489|1|0.0|1835|zma:732762|arabidopsis histidine kinase 2/3/4 (cytokinin receptor) [EC:2.7.13.3]
GRMZM5G864424	K04564|1|4e-48|190|pop:POPTR_253123|superoxide dismutase, Fe-Mn family [EC:1.15.1.1]
GRMZM2G450163	K00895|1|7e-19|92.0|zma:100191851|pyrophosphate--fructose-6-phosphate 1-phosphotransferase [EC:2.7.1.90]
GRMZM2G416105
GRMZM5G820423
GRMZM2G060544
GRMZM2G427054
GRMZM2G339379	K11446|1|2e-42|172|ota:Ot08g01100|histone demethylase JARID1 [EC:1.14.11.-]
GRMZM2G096610
GRMZM2G076169	K00591|1|3e-53|206|zma:100272292|hexaprenyldihydroxybenzoate methyltransferase [EC:2.1.1.114]
GRMZM2G011151	K14181|1|1e-30|132|vvi:100256880|valencene synthase [EC:4.2.3.73]!K14174|3|1e-29|129|zma:732751|beta-farnesene synthase [EC:4.2.3.47]!K12742|5|3e-25|114|pop:POPTR_1111628|isoprene synthase [EC:4.2.3.27]
GRMZM2G154223
GRMZM2G069176
GRMZM2G134020
GRMZM2G011746	K15744|1|0.0|662|zma:100194203|zeta-carotene isomerase [EC:5.2.1.12]
GRMZM2G097573	K01246|1|0.0|637|sbi:SORBI_06g021680|DNA-3-methyladenine glycosylase I [EC:3.2.2.20]
GRMZM2G171096
GRMZM2G090563
GRMZM2G082362	K13415|1|2e-47|189|rcu:RCOM_0478150|protein brassinosteroid insensitive 1 [EC:2.7.10.1 2.7.11.1]
GRMZM2G150915
GRMZM2G145655	K03239|1|3e-12|70.9|ath:AT1G53880|translation initiation factor eIF-2B subunit alpha
GRMZM2G013448	K05933|1|0.0|647|zma:100283053|aminocyclopropanecarboxylate oxidase [EC:1.14.17.4]
GRMZM5G818655
GRMZM2G030403	K12133|1|8e-06|49.7|aly:ARALYDRAFT_470177|LATE ELONGATED HYPOCOTYL
GRMZM2G081151	K01853|1|3e-56|216|vvi:100243389|cycloartenol synthase [EC:5.4.99.8]
AC219156.3_FG002
GRMZM2G141382	K14496|1|2e-94|343|zma:100383409|abscisic acid receptor PYR/PYL family
GRMZM2G082855	K13415|1|1e-95|349|ath:AT4G39400|protein brassinosteroid insensitive 1 [EC:2.7.10.1 2.7.11.1]
GRMZM2G057823	K01623|1|0.0|708|zma:542261|fructose-bisphosphate aldolase, class I [EC:4.1.2.13]
GRMZM2G104246
GRMZM2G701553
GRMZM2G401436	K15692|1|4e-06|51.2|gmx:100793048|E3 ubiquitin-protein ligase RNF13 [EC:6.3.2.19]
GRMZM2G440259
GRMZM2G026956
GRMZM2G162535
GRMZM5G852704	K09286|1|2e-57|221|zma:100502435|EREBP-like factor
GRMZM2G424205
GRMZM2G371176
GRMZM2G130868
GRMZM5G830329	K05280|1|4e-102|370|vvi:100232999|flavonoid 3'-monooxygenase [EC:1.14.13.21]
GRMZM2G351747
GRMZM2G083156
GRMZM2G118344	K14297|1|1e-27|124|mtr:MTR_1g066430|nuclear pore complex protein Nup98-Nup96!K11982|2|2e-10|67.0|vvi:100262515|E3 ubiquitin-protein ligase RNF115/126 [EC:6.3.2.19]
GRMZM2G043119	K15414|1|2e-11|68.2|ppp:PHYPADRAFT_110085|complement component 1 Q subcomponent-binding protein, mitochondrial
GRMZM2G419239	K09422|1|1e-110|398|zma:100101513|myb proto-oncogene protein, plant
GRMZM2G125081	K13420|1|5e-29|126|sbi:SORBI_06g028760|LRR receptor-like serine/threonine-protein kinase FLS2 [EC:2.7.11.1]
GRMZM2G168669
GRMZM2G027107	K06995|1|3e-29|126|sbi:SORBI_04g026280|
GRMZM2G394876
GRMZM5G873359
GRMZM2G047732	K02977|1|2e-70|263|sbi:SORBI_03g013260|small subunit ribosomal protein S27Ae
GRMZM2G158162	K09287|1|6e-12|72.0|aly:ARALYDRAFT_476011|RAV-like factor
GRMZM2G138676	K00924|1|0.0|789|osa:4334738|[EC:2.7.1.-]!K03083|2|0.0|785|bdi:100825794|glycogen synthase kinase 3 beta [EC:2.7.11.26]
GRMZM2G450273	K14416|1|4e-12|69.7|aly:ARALYDRAFT_325603|elongation factor 1 alpha-like protein
AC219190.3_FG002
GRMZM2G019819	K14497|1|1e-34|145|zma:100279578|protein phosphatase 2C [EC:3.1.3.16]
GRMZM2G066029
GRMZM2G089949
GRMZM2G093404	K15172|1|5e-12|70.9|vcn:VOLCADRAFT_106802|transcription elongation factor SPT5
AC194980.3_FG002
GRMZM2G346113
AC233898.1_FG003
GRMZM2G021470
GRMZM2G159285	K14484|1|8e-41|165|ath:AT3G23050|auxin-responsive protein IAA
GRMZM5G842214
GRMZM2G070475	K09506|1|1e-12|72.4|cre:CHLREDRAFT_17550|DnaJ homolog subfamily A member 5!K09510|2|5e-12|70.5|vvi:100246709|DnaJ homolog subfamily B member 4!K09529|3|2e-11|68.6|mtr:MTR_7g092380|DnaJ homolog subfamily C member 9!K03686|4|2e-11|68.6|mtr:MTR_3g087030|molecular chaperone DnaJ
GRMZM2G003033	K15111|1|5e-29|128|cme:CMR073C|solute carrier family 25 (mitochondrial S-adenosylmethionine transporter), member 26
GRMZM2G179024	K12130|1|0.0|1000|zma:100285170|pseudo-response regulator 5
GRMZM5G881902
GRMZM2G159636	K13217|1|7e-08|45.4|sbi:SORBI_01g043300|pre-mRNA-processing factor 39
GRMZM2G172327	K09422|1|4e-169|592|sbi:SORBI_02g033830|myb proto-oncogene protein, plant
GRMZM2G342509	K13415|1|2e-24|112|osa:4324691|protein brassinosteroid insensitive 1 [EC:2.7.10.1 2.7.11.1]
GRMZM2G014441
GRMZM2G350265
GRMZM2G044822
GRMZM2G342685
GRMZM2G368398
GRMZM2G135834	K15400|1|9e-07|53.5|vvi:100245819|omega-hydroxypalmitate O-feruloyl transferase [EC:2.3.1.188]
GRMZM2G169321	K07297|1|3e-98|358|sbi:SORBI_10g025230|adiponectin receptor
GRMZM2G325650
GRMZM2G145061	K00472|1|2e-151|534|zma:100303994|prolyl 4-hydroxylase [EC:1.14.11.2]
GRMZM2G323470
GRMZM2G356714
GRMZM2G019907	K14431|1|1e-142|491|zma:542756|transcription factor TGA
GRMZM2G048140
GRMZM2G144081	K14684|1|3e-41|168|zma:100284813|solute carrier family 25 (mitochondrial phosphate transporter), member 23/24/25/41
GRMZM5G828630	K00814|1|8e-31|129|osa:4348524|alanine transaminase [EC:2.6.1.2]
GRMZM2G061932
GRMZM2G166234	K00514|1|1e-28|125|rcu:RCOM_1428040|zeta-carotene desaturase [EC:1.3.5.6]!K01206|2|2e-27|122|ath:AT1G67830|alpha-L-fucosidase [EC:3.2.1.51]
GRMZM5G854604	K00939|1|1e-07|54.7|zma:100382527|adenylate kinase [EC:2.7.4.3]
GRMZM2G170101	K00759|1|5e-103|372|zma:542148|adenine phosphoribosyltransferase [EC:2.4.2.7]
GRMZM2G307495	K13667|1|1e-41|125|gmx:100797600|protein glucosyltransferase [EC:2.4.1.-]
GRMZM2G069827	K12198|1|5e-113|299|sbi:SORBI_03g009000|charged multivesicular body protein 5
GRMZM2G005859
GRMZM2G139952
GRMZM5G842877
GRMZM2G095020
GRMZM2G033267	K15078|1|1e-33|144|vvi:100250139|structure-specific endonuclease subunit SLX1 [EC:3.6.1.-]
GRMZM2G305362
GRMZM2G150691
GRMZM2G008341
GRMZM2G380177	K03869|1|0.0|889|sbi:SORBI_04g027970|cullin 3
GRMZM2G110057
GRMZM2G476914
GRMZM2G060429
GRMZM2G158679
GRMZM2G047042
GRMZM2G019328
GRMZM2G148751
GRMZM2G418289	K04733|1|2e-66|251|smo:SELMODRAFT_159261|interleukin-1 receptor-associated kinase 4 [EC:2.7.11.1]!K13430|4|6e-57|220|sbi:SORBI_04g020990|serine/threonine-protein kinase PBS1 [EC:2.7.11.1]
GRMZM2G085236	K05658|1|0.0|1292|sbi:SORBI_06g030350|ATP-binding cassette, subfamily B (MDR/TAP), member 1
GRMZM2G040349	K08064|1|2e-39|162|sbi:SORBI_01g045500|nuclear transcription factor Y, alpha
GRMZM2G146760	K03549|1|0.0|1071|bdi:100838097|KUP system potassium uptake protein
GRMZM2G081886	K00058|1|0.0|746|sbi:SORBI_06g030920|D-3-phosphoglycerate dehydrogenase [EC:1.1.1.95]
GRMZM2G158647
GRMZM2G044322	K14514|1|1e-70|265|vvi:100250496|ethylene-insensitive protein 3
GRMZM2G049373	K09510|1|4e-29|126|ppp:PHYPADRAFT_185346|DnaJ homolog subfamily B member 4
GRMZM5G826666	K13412|1|4e-30|131|bdi:100826115|calcium-dependent protein kinase [EC:2.7.11.1]
GRMZM2G000264	K01535|1|0.0|791|sbi:SORBI_02g005440|H+-transporting ATPase [EC:3.6.3.6]
GRMZM2G167758
AC209664.3_FG002	K13648|1|2e-113|407|vvi:100253237|alpha-1,4-galacturonosyltransferase [EC:2.4.1.43]
GRMZM2G012756
GRMZM2G123790
GRMZM2G020943
GRMZM2G365677
GRMZM2G004534	K00873|1|0.0|1024|zma:100282820|pyruvate kinase [EC:2.7.1.40]
GRMZM2G163813
GRMZM2G328171	K01183|1|7e-37|152|osa:4325067|chitinase [EC:3.2.1.14]
GRMZM2G139834
GRMZM2G108149
GRMZM5G862799
GRMZM2G108153	K00430|1|2e-64|245|sbi:SORBI_03g046810|peroxidase [EC:1.11.1.7]
GRMZM2G098179	K09422|1|7e-142|502|zma:100282932|myb proto-oncogene protein, plant
GRMZM2G162672	K04040|1|0.0|644|zma:100274372|chlorophyll synthase [EC:2.5.1.62]
GRMZM2G474575	K00565|1|7e-17|86.7|zma:100193629|mRNA (guanine-N7-)-methyltransferase [EC:2.1.1.56]
GRMZM2G177845	K15336|1|8e-21|100|vvi:100259391|tRNA (cytosine38-C5)-methyltransferase [EC:2.1.1.204]
GRMZM2G115255
GRMZM2G081585	K04564|1|2e-15|82.0|pop:POPTR_253123|superoxide dismutase, Fe-Mn family [EC:1.15.1.1]
GRMZM2G040991
GRMZM2G022611
GRMZM2G438400
GRMZM2G017349	K12126|1|4e-22|104|ath:AT1G09530|phytochrome-interacting factor 3!K13422|3|3e-07|55.1|mtr:MTR_8g067280|transcription factor MYC2
GRMZM2G444075
GRMZM2G000686	K08064|1|2e-93|341|sbi:SORBI_01g045500|nuclear transcription factor Y, alpha
GRMZM2G472346
GRMZM5G856929
AC210013.4_FG019	K02981|1|4e-124|442|zma:100383062|small subunit ribosomal protein S2e
GRMZM2G060720
GRMZM2G176274
GRMZM2G105387	K09264|1|3e-29|127|zma:542041|MADS-box transcription factor, plant
GRMZM2G104639
GRMZM2G122767	K09496|1|0.0|931|zma:100191456|T-complex protein 1 subunit delta
GRMZM2G058314	K13263|1|3e-73|274|gmx:100101902|isoflavone 7-O-glucosyltransferase [EC:2.4.1.170]!K08237|2|4e-69|260|aly:ARALYDRAFT_490463|hydroquinone glucosyltransferase [EC:2.4.1.218]
GRMZM2G089222
GRMZM2G055420
AC199068.2_FG017	K03013|1|6e-06|50.8|vvi:100258335|DNA-directed RNA polymerases I, II, and III subunit RPABC1
GRMZM2G076896	K09286|1|1e-13|75.9|ath:AT1G43160|EREBP-like factor
GRMZM2G103276
GRMZM2G074040
GRMZM5G861997
GRMZM2G026649	K07748|1|1e-10|65.5|ppp:PHYPADRAFT_145942|sterol-4alpha-carboxylate 3-dehydrogenase (decarboxylating) [EC:1.1.1.170]
GRMZM2G368388	K00924|1|2e-32|138|osa:4333525|[EC:2.7.1.-]!K04733|4|5e-26|117|smo:SELMODRAFT_159261|interleukin-1 receptor-associated kinase 4 [EC:2.7.11.1]
GRMZM2G457624
GRMZM2G038991	K14548|1|1e-17|89.0|aly:ARALYDRAFT_313471|U3 small nucleolar RNA-associated protein 4
GRMZM2G432642	K13416|1|1e-10|64.7|rcu:RCOM_1534760|brassinosteroid insensitive 1-associated receptor kinase 1 [EC:2.7.10.1 2.7.11.1]!K13418|3|1e-09|61.6|pop:POPTR_913861|somatic embryogenesis receptor kinase 1 [EC:2.7.10.1 2.7.11.1]
GRMZM2G049057
GRMZM5G873015	K14557|1|3e-84|310|sbi:SORBI_02g000660|U3 small nucleolar RNA-associated protein 6
GRMZM2G334409	K01231|1|0.0|2125|sbi:SORBI_10g008770|alpha-mannosidase II [EC:3.2.1.114]
GRMZM2G058358
GRMZM2G041636
GRMZM2G441489
GRMZM2G340444	K11982|1|2e-10|64.3|bdi:100833984|E3 ubiquitin-protein ligase RNF115/126 [EC:6.3.2.19]!K05283|2|3e-10|63.5|aly:ARALYDRAFT_354960|phosphatidylinositol glycan, class W [EC:2.3.-.-]
GRMZM2G033649
GRMZM2G387341
GRMZM2G011915	K08511|1|2e-13|69.7|osa:4342638|vesicle-associated membrane protein 72!K08515|3|2e-12|66.6|osa:4334472|vesicle-associated membrane protein 7
GRMZM2G108480	K07735|1|5e-138|488|zma:100273474|putative transcriptional regulator
GRMZM2G070849	K09422|1|8e-140|495|zma:100274036|myb proto-oncogene protein, plant
GRMZM2G113093	K03106|1|0.0|605|zma:100274153|signal recognition particle subunit SRP54
GRMZM2G702923
GRMZM5G861269	K10418|1|7e-16|83.2|cme:CMT356C|dynein light chain LC8-type
GRMZM2G054155
GRMZM2G131421
GRMZM2G430411
GRMZM2G136158	K00430|1|5e-06|50.4|vvi:100261461|peroxidase [EC:1.11.1.7]
GRMZM2G461278	K13418|1|5e-61|234|vvi:100247683|somatic embryogenesis receptor kinase 1 [EC:2.7.10.1 2.7.11.1]
GRMZM2G152908	K00695|1|0.0|1126|zma:542247|sucrose synthase [EC:2.4.1.13]
AC155376.2_FG004
GRMZM2G334722
GRMZM2G137421
GRMZM2G148937	K03327|1|0.0|682|zma:100279305|multidrug resistance protein, MATE family
GRMZM2G320298	K14493|1|9e-40|162|ppp:PHYPADRAFT_118478|gibberellin receptor GID1 [EC:3.-.-.-]
GRMZM2G316345
GRMZM2G056889
GRMZM2G013987
GRMZM2G582044
GRMZM2G408963	K00430|1|1e-81|302|vvi:100267361|peroxidase [EC:1.11.1.7]
GRMZM2G434514
GRMZM2G452954	K13457|1|7e-42|170|osa:4342596|disease resistance protein RPM1
AC216870.3_FG005
GRMZM2G461936	K11596|1|0.0|866|osa:4333733|argonaute
GRMZM2G365188	K14488|1|7e-42|170|zma:100285284|SAUR family protein
GRMZM2G079668	K03283|1|0.0|1045|ath:AT4G24280|heat shock 70kDa protein 1/8
GRMZM5G841893
GRMZM2G107142
GRMZM2G005103	K13648|1|6e-150|529|sbi:SORBI_02g043170|alpha-1,4-galacturonosyltransferase [EC:2.4.1.43]
GRMZM2G114394
GRMZM2G030148	K15078|1|6e-72|270|vvi:100250139|structure-specific endonuclease subunit SLX1 [EC:3.6.1.-]!K15271|3|4e-70|263|rcu:RCOM_1095670|ATP-dependent DNA helicase HFM1/MER3 [EC:3.6.4.12]
GRMZM2G176576
GRMZM2G448213	K14510|1|2e-89|328|ppp:PHYPADRAFT_30352|serine/threonine-protein kinase CTR1 [EC:2.7.11.1]!K04424|2|3e-87|322|aly:ARALYDRAFT_909157|sterile alpha motif and leucine zipper containing kinase AZK [EC:2.7.11.25]
GRMZM2G457929	K13692|1|2e-73|275|ath:AT1G05560|UDP-glucose:(indol-3-yl)acetate beta-D-glucosyltransferase [EC:2.4.1.121]!K12338|4|2e-66|251|aly:ARALYDRAFT_915488|anthocyanin 5-O-glucosyltransferase [EC:2.4.1.-]
GRMZM2G300965	K13447|1|0.0|1063|sbi:SORBI_03g014430|respiratory burst oxidase [EC:1.6.3.- 1.11.1.-]
GRMZM2G001200
GRMZM5G849099	K09422|1|1e-21|102|sbi:SORBI_03g031430|myb proto-oncogene protein, plant
AC226368.2_FG006	K15336|1|9e-34|143|vvi:100259391|tRNA (cytosine38-C5)-methyltransferase [EC:2.1.1.204]
GRMZM2G063216
GRMZM2G022266	K08237|1|9e-29|126|vvi:100246482|hydroquinone glucosyltransferase [EC:2.4.1.218]
GRMZM5G893649	K12840|1|6e-139|492|zma:100282621|splicing factor 45
GRMZM5G871093
GRMZM5G819035
GRMZM2G467370
GRMZM2G072117
GRMZM2G104299
GRMZM2G079281
GRMZM2G119175	K00873|1|0.0|1030|zma:100191614|pyruvate kinase [EC:2.7.1.40]
GRMZM2G126572
GRMZM2G135654	K02936|1|1e-31|135|zma:100191190|large subunit ribosomal protein L7Ae
GRMZM2G169481	K01930|1|0.0|550|zma:100285263|folylpolyglutamate synthase [EC:6.3.2.17]
GRMZM2G036409	K13263|1|6e-71|266|gmx:100101902|isoflavone 7-O-glucosyltransferase [EC:2.4.1.170]!K08237|2|9e-67|253|aly:ARALYDRAFT_490463|hydroquinone glucosyltransferase [EC:2.4.1.218]
GRMZM5G848542	K08286|1|8e-09|45.8|aly:ARALYDRAFT_491919|protein-serine/threonine kinase [EC:2.7.11.-]!K00924|5|9e-08|53.1|aly:ARALYDRAFT_489442|[EC:2.7.1.-]
GRMZM2G087482	K11643|1|8e-06|52.4|ppp:PHYPADRAFT_120666|chromodomain-helicase-DNA-binding protein 4 [EC:3.6.4.12]
GRMZM2G055435
GRMZM2G047362
AC205703.4_FG005
GRMZM2G176748
GRMZM2G403003
AC233979.1_FG007
GRMZM2G102845	K14486|1|7e-175|613|pop:POPTR_589324|auxin response factor
GRMZM5G851929	K15078|1|4e-111|400|vvi:100250139|structure-specific endonuclease subunit SLX1 [EC:3.6.1.-]!K15271|2|1e-66|253|rcu:RCOM_1095670|ATP-dependent DNA helicase HFM1/MER3 [EC:3.6.4.12]!K03798|5|3e-52|204|rcu:RCOM_0340700|cell division protease FtsH [EC:3.4.24.-]
GRMZM2G475956
GRMZM5G878823	K10394|1|2e-48|192|cre:CHLREDRAFT_150766|kinesin family member 3/17!K10400|4|2e-47|189|ath:AT3G19050|kinesin family member 15
GRMZM2G051512
GRMZM2G477879	K03235|1|5e-15|80.1|olu:OSTLU_36160|elongation factor 3
GRMZM2G007339
GRMZM2G114192
GRMZM2G145720	K13418|1|2e-132|471|rcu:RCOM_0186340|somatic embryogenesis receptor kinase 1 [EC:2.7.10.1 2.7.11.1]
GRMZM2G172936	K09286|1|4e-28|123|pop:POPTR_778889|EREBP-like factor
GRMZM2G107377	K14505|1|1e-18|93.6|vvi:100264093|cyclin D3, plant
GRMZM2G130348
GRMZM2G137715
GRMZM2G051932
GRMZM2G077769
GRMZM2G348846
GRMZM2G007283	K00924|1|6e-16|83.6|osa:4337593|[EC:2.7.1.-]!K05658|2|4e-14|77.4|vvi:100262734|ATP-binding cassette, subfamily B (MDR/TAP), member 1
GRMZM2G320723	K13728|1|1e-108|392|zma:100275453|mitotic spindle assembly checkpoint protein MAD2B
GRMZM2G158024	K03595|1|0.0|656|sbi:SORBI_09g028770|GTP-binding protein Era
GRMZM2G302373	K00799|1|1e-74|278|sbi:SORBI_01g030970|glutathione S-transferase [EC:2.5.1.18]
GRMZM2G036407
GRMZM2G418206
GRMZM2G031317
GRMZM2G460958	K05283|1|1e-11|69.3|aly:ARALYDRAFT_354960|phosphatidylinositol glycan, class W [EC:2.3.-.-]!K15692|2|1e-08|59.3|smo:SELMODRAFT_66937|E3 ubiquitin-protein ligase RNF13 [EC:6.3.2.19]!K13148|4|4e-08|57.4|vvi:100261060|integrator complex subunit 11 [EC:3.1.27.-]
AC190609.3_FG003	K02937|1|3e-128|455|zma:100285130|large subunit ribosomal protein L7e
GRMZM2G091481	K09580|1|0.0|664|zma:606409|protein disulfide-isomerase A1 [EC:5.3.4.1]
GRMZM2G094955	K15382|1|6e-155|545|zma:100194326|solute carrier family 50 (sugar transporter)
GRMZM2G369130
GRMZM2G076279
GRMZM2G098859
GRMZM2G131389
GRMZM2G079928	K16055|1|0.0|1325|sbi:SORBI_07g021920|trehalose 6-phosphate synthase/phosphatase [EC:2.4.1.15 3.1.3.12]
GRMZM2G008913
GRMZM2G303149	K03686|1|4e-10|63.5|smo:SELMODRAFT_167519|molecular chaperone DnaJ
GRMZM2G151887	K14292|1|4e-71|266|vvi:100262065|trimethylguanosine synthase [EC:2.1.1.-]
GRMZM2G118366
GRMZM2G033829	K09580|1|0.0|787|zma:606412|protein disulfide-isomerase A1 [EC:5.3.4.1]
GRMZM5G893055
GRMZM2G018030
GRMZM2G148180	K03115|1|1e-120|432|vvi:100262569|casein kinase II subunit beta!K00889|2|1e-35|149|gmx:100790049|1-phosphatidylinositol-4-phosphate 5-kinase [EC:2.7.1.68]
GRMZM2G307992	K08059|1|1e-82|304|osa:4332535|interferon, gamma-inducible protein 30
GRMZM2G020929
GRMZM2G023392	K15455|1|1e-47|188|aly:ARALYDRAFT_319534|diphthamide biosynthesis protein 3
GRMZM2G044472	K06129|1|3e-35|147|zma:100280003|lysophospholipase III [EC:3.1.1.5]
GRMZM2G178074	K13412|1|5e-44|177|smo:SELMODRAFT_450108|calcium-dependent protein kinase [EC:2.7.11.1]
GRMZM2G067581
GRMZM2G010673
GRMZM2G040905
GRMZM2G053779
GRMZM2G700665	K09284|1|9e-99|359|bdi:100828894|AP2-like factor, euAP2 lineage
GRMZM2G123459	K12858|1|0.0|1135|zma:100281521|ATP-dependent RNA helicase DDX23/PRP28 [EC:3.6.4.13]
GRMZM2G015542	K16085|1|1e-102|372|osa:4335091|cytochrome P450, family 99, subfamily A, polypeptide 3 (9beta-pimara-7,15-diene oxidase) [EC:1.14.13.144]!K13267|2|3e-101|368|gmx:100814284|cytochrome P450, family 71, subfamily D, polypeptide 9 (flavonoid 6-hydroxylase) [EC:1.14.13.-]!K16083|3|4e-97|354|osa:4329725|cytochrome P450, family 71, subfamily Z, polypeptide 6 (ent-isokaurene C2-hydroxylase) [EC:1.14.13.1…
GRMZM2G081554	K04120|1|0.0|1251|zma:542253|ent-copalyl diphosphate synthase [EC:5.5.1.13]
GRMZM2G148485
GRMZM2G090480	K15135|1|2e-111|286|zma:100217154|mediator of RNA polymerase II transcription subunit 18
GRMZM2G008714	K00873|1|0.0|993|sbi:SORBI_06g032940|pyruvate kinase [EC:2.7.1.40]
GRMZM5G859220	K07204|1|6e-11|66.2|sbi:SORBI_08g000910|regulatory associated protein of mTOR
GRMZM5G891739	K04565|1|3e-74|276|zma:100282741|Cu/Zn superoxide dismutase [EC:1.15.1.1]
GRMZM2G032218	K05666|1|0.0|659|olu:OSTLU_35503|ATP-binding cassette, subfamily C (CFTR/MRP), member 2!K05658|2|6e-62|238|bdi:100833702|ATP-binding cassette, subfamily B (MDR/TAP), member 1
GRMZM2G121208
GRMZM2G382914	K00927|1|4e-94|343|zma:100274579|phosphoglycerate kinase [EC:2.7.2.3]
GRMZM2G063899
GRMZM2G048791
GRMZM2G458164	K14489|1|6e-14|77.8|vvi:100263145|arabidopsis histidine kinase 2/3/4 (cytokinin receptor) [EC:2.7.13.3]
GRMZM2G132593
GRMZM5G845021	K00860|1|4e-63|240|zma:100193315|adenylylsulfate kinase [EC:2.7.1.25]
GRMZM2G048131	K14484|1|2e-25|114|pop:POPTR_829522|auxin-responsive protein IAA
GRMZM5G881064
GRMZM2G304010
GRMZM2G000976
GRMZM2G159854
GRMZM2G079915
GRMZM2G362298	K15400|1|4e-14|78.2|ppp:PHYPADRAFT_138784|omega-hydroxypalmitate O-feruloyl transferase [EC:2.3.1.188]!K13065|2|1e-10|66.6|aly:ARALYDRAFT_892660|shikimate O-hydroxycinnamoyltransferase [EC:2.3.1.133]
GRMZM2G090432	K00517|1|0.0|657|osa:4334183|[EC:1.14.-.-]
GRMZM2G340933
GRMZM2G029323	K09286|1|2e-109|395|zma:100502435|EREBP-like factor
GRMZM2G110027
GRMZM2G079638
GRMZM2G175856	K09286|1|5e-13|72.8|ath:AT4G25480|EREBP-like factor
GRMZM2G161666	K09264|1|3e-23|107|ppp:PHYPADRAFT_235327|MADS-box transcription factor, plant
GRMZM2G122935
GRMZM2G059620
GRMZM2G075459
GRMZM2G167497
GRMZM2G174883
GRMZM2G369799	K09422|1|4e-40|164|sbi:SORBI_02g013010|myb proto-oncogene protein, plant
GRMZM2G039212
GRMZM2G084739	K02940|1|2e-74|276|zma:100280993|large subunit ribosomal protein L9e
GRMZM2G007324
GRMZM2G151955	K13418|1|2e-142|505|ath:AT1G71830|somatic embryogenesis receptor kinase 1 [EC:2.7.10.1 2.7.11.1]
GRMZM2G143460	K07297|1|5e-107|386|zma:100191343|adiponectin receptor
GRMZM2G450659	K01410|1|0.0|819|sbi:SORBI_10g027820|mitochondrial intermediate peptidase [EC:3.4.24.59]
GRMZM2G094892
AC197705.4_FG001	K01568|1|0.0|1154|zma:542376|pyruvate decarboxylase [EC:4.1.1.1]
GRMZM2G079832
GRMZM2G323838	K14843|1|0.0|594|zma:100280505|pescadillo
GRMZM2G126302
GRMZM2G096831
GRMZM2G377165
GRMZM2G019901	K15336|1|6e-13|74.7|vvi:100259391|tRNA (cytosine38-C5)-methyltransferase [EC:2.1.1.204]
GRMZM2G101409
GRMZM2G092746	K01184|1|3e-111|400|aly:ARALYDRAFT_486197|polygalacturonase [EC:3.2.1.15]
GRMZM2G099491	K00924|1|8e-29|126|ath:AT1G28440|[EC:2.7.1.-]
GRMZM2G417089	K15601|1|0.0|671|sbi:SORBI_01g015210|lysine-specific demethylase 3 [EC:1.14.11.-]!K11449|5|2e-95|348|vvi:100244450|jumonji domain-containing protein 1C [EC:1.14.11.-]
GRMZM2G306024
GRMZM2G091226
GRMZM2G033724
GRMZM2G169363	K15121|1|8e-74|276|smo:SELMODRAFT_413389|solute carrier family 25, member 44
GRMZM2G025867	K00472|1|2e-91|334|zma:100284871|prolyl 4-hydroxylase [EC:1.14.11.2]
GRMZM2G463415
GRMZM2G155274	K00895|1|2e-09|52.0|sbi:SORBI_04g030000|pyrophosphate--fructose-6-phosphate 1-phosphotransferase [EC:2.7.1.90]
GRMZM2G381267
GRMZM2G028252
GRMZM2G177812	K05681|1|3e-52|205|cme:CMS467C|ATP-binding cassette, subfamily G (WHITE), member 2!K12843|2|2e-51|202|vvi:100248403|U4/U6 small nuclear ribonucleoprotein PRP3!K05663|4|2e-08|59.3|sbi:SORBI_01g036355|mitochondrial ABC transporter ATM
GRMZM2G465771	K10576|1|8e-52|203|vvi:100250088|ubiquitin-conjugating enzyme E2 H [EC:6.3.2.19]!K13415|2|1e-46|186|aly:ARALYDRAFT_912402|protein brassinosteroid insensitive 1 [EC:2.7.10.1 2.7.11.1]
GRMZM2G074158	K00688|1|0.0|1552|bdi:100828538|starch phosphorylase [EC:2.4.1.1]
GRMZM2G078274	K14486|1|1e-149|529|pop:POPTR_589324|auxin response factor
GRMZM2G134502
GRMZM2G479967
GRMZM2G003190	K00648|1|0.0|478|zma:100280787|3-oxoacyl-[acyl-carrier-protein] synthase III [EC:2.3.1.180]
GRMZM2G316007
GRMZM2G077227
GRMZM5G800211
GRMZM2G172365	K03439|1|2e-46|185|zma:100273937|tRNA (guanine-N7-)-methyltransferase [EC:2.1.1.33]
GRMZM2G384871	K02987|1|1e-06|52.8|bdi:100846406|small subunit ribosomal protein S4e
GRMZM2G167932	K14396|1|8e-07|53.9|olu:OSTLU_7571|polyadenylate-binding protein 2!K14411|2|1e-06|53.5|gmx:100816822|RNA-binding protein Musashi!K11294|3|4e-06|51.6|smo:SELMODRAFT_234317|nucleolin
GRMZM2G421256	K12133|1|4e-19|69.7|ath:AT1G01060|LATE ELONGATED HYPOCOTYL!K12134|5|7e-17|63.2|aly:ARALYDRAFT_904154|circadian clock associated 1
GRMZM2G082076
AC199541.4_FG001	K13691|1|5e-126|449|sbi:SORBI_02g030020|pathogen-inducible salicylic acid glucosyltransferase [EC:2.4.1.-]
GRMZM2G111906	K11111|1|4e-47|186|osa:4340310|telomeric repeat-binding factor 2
AC191534.3_FG003	K10638|1|0.0|658|sbi:SORBI_09g000320|E3 ubiquitin-protein ligase UHRF1 [EC:6.3.2.19]
GRMZM2G070515
GRMZM5G890815
GRMZM2G134480	K03178|1|0.0|2017|sbi:SORBI_02g043880|ubiquitin-activating enzyme E1 [EC:6.3.2.19]
GRMZM2G055973	K14297|1|3e-11|68.6|mtr:MTR_1g066430|nuclear pore complex protein Nup98-Nup96!K05283|2|2e-09|62.0|aly:ARALYDRAFT_354960|phosphatidylinositol glycan, class W [EC:2.3.-.-]!K15692|3|3e-09|61.6|bdi:100845565|E3 ubiquitin-protein ligase RNF13 [EC:6.3.2.19]!K13148|4|2e-08|58.9|vvi:100261060|integrator complex subunit 11 [EC:3.1.27.-]
GRMZM2G152981	K00001|1|2e-83|306|zma:100272357|alcohol dehydrogenase [EC:1.1.1.1]
GRMZM2G138176	K03875|1|3e-48|190|vvi:100255759|F-box and leucine-rich repeat protein 1 (S-phase kinase-associated protein 2)
GRMZM2G028921	K14948|1|8e-30|129|pop:POPTR_714769|olypyrimidine tract-binding protein 2
GRMZM5G868679
GRMZM2G125004
GRMZM2G173654	K12669|1|2e-34|143|aly:ARALYDRAFT_334448|oligosaccharyltransferase complex subunit gamma
GRMZM2G024680	K13464|1|3e-14|77.8|sbi:SORBI_01g045180|jasmonate ZIM domain-containing protein
GRMZM2G152041
GRMZM2G316148
GRMZM2G141922	K06694|1|9e-13|74.3|gmx:100499930|26S proteasome non-ATPase regulatory subunit 10!K13118|2|2e-12|73.6|cre:CHLREDRAFT_17930|protein DGCR14
GRMZM2G442000	K14488|1|3e-54|211|sbi:SORBI_06g031730|SAUR family protein
AC213463.3_FG009
GRMZM2G052619
GRMZM2G055467	K01757|1|1e-39|162|aly:ARALYDRAFT_476541|strictosidine synthase [EC:4.3.3.2]
GRMZM2G004932	K00850|1|0.0|1040|sbi:SORBI_09g026150|6-phosphofructokinase [EC:2.7.1.11]
GRMZM2G174347	K09286|1|2e-13|75.5|aly:ARALYDRAFT_494572|EREBP-like factor
GRMZM2G013152	K00939|1|3e-63|240|vvi:100259523|adenylate kinase [EC:2.7.4.3]
GRMZM2G097116
GRMZM2G071630	K00134|1|0.0|637|zma:542333|glyceraldehyde 3-phosphate dehydrogenase [EC:1.2.1.12]
GRMZM2G161750
GRMZM2G113245
GRMZM2G384293	K13427|1|2e-152|537|zma:100381773|nitric-oxide synthase, plant [EC:1.14.13.39]
GRMZM2G051619	K04125|1|2e-80|298|pop:POPTR_550316|gibberellin 2-oxidase [EC:1.14.11.13]
GRMZM2G154460
GRMZM2G103013
GRMZM2G127431
GRMZM2G028733	K11843|1|0.0|808|sbi:SORBI_03g025180|ubiquitin carboxyl-terminal hydrolase 14 [EC:3.1.2.15]
GRMZM2G030784	K01803|1|1e-131|467|zma:100272481|triosephosphate isomerase (TIM) [EC:5.3.1.1]
GRMZM2G059037	K06670|1|3e-19|95.9|mtr:MTR_7g080580|cohesin complex subunit SCC1
AC196059.3_FG003	K02221|1|4e-65|245|sbi:SORBI_01g045330|YggT family protein
GRMZM2G170397	K03767|1|6e-80|295|osa:4347920|peptidyl-prolyl cis-trans isomerase A (cyclophilin A) [EC:5.2.1.8]!K01802|2|3e-74|276|rcu:RCOM_0608620|peptidylprolyl isomerase [EC:5.2.1.8]
GRMZM2G027462
GRMZM2G407287	K14832|1|0.0|966|sbi:SORBI_01g042620|ribosome biogenesis protein MAK21
GRMZM2G043921
GRMZM2G037343
GRMZM2G038032	K14753|1|0.0|662|zma:100280585|guanine nucleotide-binding protein subunit beta-2-like 1 protein
GRMZM2G035821
GRMZM2G102059	K09287|1|2e-40|166|vvi:100251473|RAV-like factor
GRMZM2G370048	K01710|1|1e-109|396|cme:CME136C|dTDP-glucose 4,6-dehydratase [EC:4.2.1.46]!K12449|2|3e-20|99.0|ath:AT2G27860|UDP-apiose/xylose synthase!K10046|4|1e-19|97.1|ppp:PHYPADRAFT_170239|GDP-D-mannose 3', 5'-epimerase [EC:5.1.3.18 5.1.3.-]
GRMZM5G868917
GRMZM2G045977
GRMZM2G074517	K01206|1|2e-66|251|aly:ARALYDRAFT_475890|alpha-L-fucosidase [EC:3.2.1.51]!K00514|3|8e-22|103|rcu:RCOM_1428040|zeta-carotene desaturase [EC:1.3.5.6]
GRMZM2G005199
GRMZM2G454018
GRMZM2G177169	K15336|1|5e-58|224|vvi:100259391|tRNA (cytosine38-C5)-methyltransferase [EC:2.1.1.204]
GRMZM2G049609
GRMZM2G144610
GRMZM2G043191	K01099|1|3e-14|78.6|ota:Ot04g02290|phosphatidylinositol-bisphosphatase [EC:3.1.3.36]
GRMZM2G078412
GRMZM2G041462	K09338|1|5e-32|137|ath:AT3G61890|homeobox-leucine zipper protein
AC183315.4_FG006	K08332|1|5e-06|50.1|vcn:VOLCADRAFT_41528|vacuolar protein 8
GRMZM2G092165	K15025|1|2e-45|124|zma:100282726|probable RNA-binding protein EIF1AD
GRMZM2G509876	K03919|1|1e-10|65.5|osa:4334565|alkylated DNA repair protein [EC:1.14.11.-]
GRMZM2G412441
GRMZM2G155593	K14498|1|7e-50|194|zma:100282729|serine/threonine-protein kinase SRK2 [EC:2.7.11.1]
GRMZM2G162992	K13210|1|3e-115|413|zma:100279814|far upstream element-binding protein
GRMZM2G127690
GRMZM2G059363
GRMZM2G124026
GRMZM2G158281
GRMZM2G404688
GRMZM2G177915
GRMZM2G005024	K01696|1|4e-22|103|sbi:SORBI_07g002770|tryptophan synthase beta chain [EC:4.2.1.20]
GRMZM2G079754
GRMZM2G090493	K08332|1|1e-17|90.1|vcn:VOLCADRAFT_41528|vacuolar protein 8
GRMZM2G304657
GRMZM2G448458	K11251|1|8e-39|159|osa:4337607|histone H2A
GRMZM2G057768	K01090|1|6e-95|346|osa:4341433|protein phosphatase [EC:3.1.3.16]
GRMZM2G164440
GRMZM2G096876
GRMZM2G114775
GRMZM5G890976
GRMZM5G870253
GRMZM2G110579	K14494|1|6e-16|84.7|aly:ARALYDRAFT_477591|DELLA protein
GRMZM2G106511
AC205057.3_FG002
GRMZM2G384298	K01738|1|2e-10|46.6|bdi:100846131|cysteine synthase A [EC:2.5.1.47]
GRMZM5G899476
AC233883.1_FG006
GRMZM2G471517
GRMZM2G095898	K06890|1|1e-83|308|sbi:SORBI_05g022690|
GRMZM2G392863
GRMZM5G807019
AC207260.3_FG003
GRMZM2G042712	K14488|1|4e-08|58.2|vvi:100242084|SAUR family protein
GRMZM2G090928
GRMZM2G168898
GRMZM2G421946
GRMZM2G004182
GRMZM2G138455
GRMZM2G408379	K15078|1|2e-116|419|vvi:100250139|structure-specific endonuclease subunit SLX1 [EC:3.6.1.-]!K15271|3|2e-69|262|rcu:RCOM_1095670|ATP-dependent DNA helicase HFM1/MER3 [EC:3.6.4.12]
GRMZM2G397687
GRMZM2G125669	K00540|1|1e-150|531|osa:4336874|[EC:1.-.-.-]
GRMZM2G458659	K15095|1|8e-39|94.7|vvi:100248214|(+)-neomenthol dehydrogenase [EC:1.1.1.208]
GRMZM2G103475	K15271|1|3e-65|226|rcu:RCOM_1095670|ATP-dependent DNA helicase HFM1/MER3 [EC:3.6.4.12]!K15078|5|1e-47|189|vvi:100250139|structure-specific endonuclease subunit SLX1 [EC:3.6.1.-]
GRMZM2G058120	K15356|1|1e-112|405|ppp:PHYPADRAFT_208148|GDP-mannose transporter!K15281|4|3e-19|95.5|ppp:PHYPADRAFT_16485|solute carrier family 35
GRMZM2G167686
GRMZM2G028307	K07407|1|8e-21|100|gmx:100804260|alpha-galactosidase [EC:3.2.1.22]
GRMZM2G176307	K00134|1|0.0|639|zma:100037774|glyceraldehyde 3-phosphate dehydrogenase [EC:1.2.1.12]
GRMZM2G400352	K14674|1|1e-132|473|sbi:SORBI_03g035280|TAG lipase / steryl ester hydrolase / phospholipase A2 / LPA acyltransferase [EC:3.1.1.3 3.1.1.13 3.1.1.4 2.3.1.51]
GRMZM2G437977	K12524|1|0.0|669|zma:542249|bifunctional aspartokinase / homoserine dehydrogenase 1 [EC:2.7.2.4 1.1.1.3]
GRMZM2G105302	K14548|1|2e-30|132|aly:ARALYDRAFT_313471|U3 small nucleolar RNA-associated protein 4
GRMZM2G032132	K13415|1|2e-34|146|sbi:SORBI_03g032990|protein brassinosteroid insensitive 1 [EC:2.7.10.1 2.7.11.1]
GRMZM2G012071
GRMZM2G147845	K13457|1|1e-19|95.9|vvi:100252764|disease resistance protein RPM1
GRMZM2G157817	K10880|1|1e-102|371|sbi:SORBI_04g023090|DNA-repair protein XRCC3
GRMZM2G159996
GRMZM2G072493
GRMZM2G067313	K07195|1|0.0|736|zma:100304423|exocyst complex component 7
GRMZM2G113720	K02882|1|5e-95|276|zma:100283101|large subunit ribosomal protein L18Ae
GRMZM2G305096	K09584|1|2e-09|62.8|sbi:SORBI_09g004370|protein disulfide-isomerase A6 [EC:5.3.4.1]!K01829|5|1e-06|53.9|zma:606413|protein disulfide-isomerase [EC:5.3.4.1]
GRMZM2G126664	K15078|1|2e-85|315|vvi:100250139|structure-specific endonuclease subunit SLX1 [EC:3.6.1.-]!K15271|3|6e-73|273|rcu:RCOM_1095670|ATP-dependent DNA helicase HFM1/MER3 [EC:3.6.4.12]!K03798|5|4e-52|204|rcu:RCOM_0340700|cell division protease FtsH [EC:3.4.24.-]
GRMZM2G088064	K00814|1|0.0|832|osa:4348524|alanine transaminase [EC:2.6.1.2]
GRMZM2G023068
GRMZM2G162690	K01194|1|0.0|654|sbi:SORBI_01g031280|alpha,alpha-trehalase [EC:3.2.1.28]
GRMZM2G353091	K11498|1|6e-07|55.1|smo:SELMODRAFT_97410|centromeric protein E
GRMZM2G047365
GRMZM2G055037
GRMZM2G342539
GRMZM2G113844	K11816|1|5e-16|84.7|pop:POPTR_565856|YUCCA family monooxygenase [EC:1.14.13.-]!K00485|2|2e-15|82.8|ath:AT1G12200|dimethylaniline monooxygenase (N-oxide forming) [EC:1.14.13.8]
GRMZM2G042080	K04564|1|2e-12|70.5|sbi:SORBI_10g001280|superoxide dismutase, Fe-Mn family [EC:1.15.1.1]
GRMZM2G148908	K10638|1|3e-06|51.2|gmx:100786796|E3 ubiquitin-protein ligase UHRF1 [EC:6.3.2.19]!K15687|2|7e-06|50.1|cre:CHLREDRAFT_105687|E3 ubiquitin-protein ligase makorin [EC:6.3.2.19]
GRMZM2G158103
GRMZM5G824534
GRMZM2G060659	K00695|1|0.0|1568|bdi:100836007|sucrose synthase [EC:2.4.1.13]
GRMZM2G058441	K10858|1|2e-101|367|bdi:100824722|DNA mismatch repair protein PMS2
GRMZM2G086887	K13207|1|9e-06|50.8|vcn:VOLCADRAFT_72841|CUG-BP- and ETR3-like factor
GRMZM2G110735	K01179|1|0.0|1166|sbi:SORBI_01g008860|endoglucanase [EC:3.2.1.4]
GRMZM2G047065
GRMZM2G157683
GRMZM2G065083	K01810|1|2e-87|320|zma:542313|glucose-6-phosphate isomerase [EC:5.3.1.9]
GRMZM2G130374	K13425|1|3e-19|95.5|rcu:RCOM_1616660|WRKY transcription factor 22!K13426|5|3e-18|92.0|pop:POPTR_646672|WRKY transcription factor 29
GRMZM5G843555	K00472|1|2e-61|212|zma:100857080|prolyl 4-hydroxylase [EC:1.14.11.2]
GRMZM5G860632
GRMZM2G146283
GRMZM2G106213	K00975|1|0.0|948|zma:542072|glucose-1-phosphate adenylyltransferase [EC:2.7.7.27]
GRMZM2G177198
GRMZM2G100403	K02930|1|0.0|701|zma:100382075|large subunit ribosomal protein L4e
GRMZM2G114055
GRMZM2G010065
GRMZM5G830365
GRMZM2G047613	K08233|1|1e-54|212|ath:AT2G23610|polyneuridine-aldehyde esterase [EC:3.1.1.78]
GRMZM2G401970	K00850|1|0.0|912|sbi:SORBI_09g006030|6-phosphofructokinase [EC:2.7.1.11]
GRMZM2G023289	K01835|1|0.0|1122|sbi:SORBI_01g010280|phosphoglucomutase [EC:5.4.2.2]
GRMZM2G458494
GRMZM2G396835
AC177838.2_FG015
GRMZM2G044677
GRMZM2G410710
GRMZM2G017022	K13415|1|1e-28|126|vvi:100252647|protein brassinosteroid insensitive 1 [EC:2.7.10.1 2.7.11.1]!K13416|5|3e-28|125|rcu:RCOM_1534760|brassinosteroid insensitive 1-associated receptor kinase 1 [EC:2.7.10.1 2.7.11.1]
GRMZM2G001426	K14494|1|1e-109|395|rcu:RCOM_0826140|DELLA protein
GRMZM2G018070	K15692|1|1e-07|55.8|smo:SELMODRAFT_67002|E3 ubiquitin-protein ligase RNF13 [EC:6.3.2.19]!K11982|3|1e-07|55.8|vvi:100262515|E3 ubiquitin-protein ligase RNF115/126 [EC:6.3.2.19]!K13148|5|4e-06|50.8|vvi:100261060|integrator complex subunit 11 [EC:3.1.27.-]
GRMZM2G034623
GRMZM2G020986	K13430|1|1e-17|90.1|rcu:RCOM_1078760|serine/threonine-protein kinase PBS1 [EC:2.7.11.1]!K13415|5|6e-15|81.3|pop:POPTR_650846|protein brassinosteroid insensitive 1 [EC:2.7.10.1 2.7.11.1]
GRMZM2G162250
GRMZM2G099657	K02998|1|1e-126|452|zma:100282918|small subunit ribosomal protein SAe
GRMZM2G322723	K04733|1|1e-37|155|smo:SELMODRAFT_33807|interleukin-1 receptor-associated kinase 4 [EC:2.7.11.1]!K13416|2|1e-34|145|ath:AT4G33430|brassinosteroid insensitive 1-associated receptor kinase 1 [EC:2.7.10.1 2.7.11.1]!K13430|4|3e-34|144|aly:ARALYDRAFT_909268|serine/threonine-protein kinase PBS1 [EC:2.7.11.1]
GRMZM2G041050
GRMZM2G122228	K14497|1|1e-64|244|sbi:SORBI_03g029890|protein phosphatase 2C [EC:3.1.3.16]
GRMZM2G030768	K15505|1|0.0|1887|sbi:SORBI_06g003030|DNA repair protein RAD5 [EC:3.6.4.-]
GRMZM2G071034	K13210|1|6e-06|50.4|ppp:PHYPADRAFT_80579|far upstream element-binding protein
GRMZM2G022547	K13447|1|0.0|1631|sbi:SORBI_03g014430|respiratory burst oxidase [EC:1.6.3.- 1.11.1.-]
GRMZM2G024073	K10610|1|5e-30|130|ota:Ot10g03450|DNA damage-binding protein 1!K03671|2|9e-11|66.6|mtr:MTR_1g023140|thioredoxin 1
GRMZM2G111713
GRMZM2G168829	K08770|1|5e-49|192|bdi:100831055|ubiquitin C
GRMZM2G044591
GRMZM2G176437	K14861|1|3e-26|118|gmx:100777901|nucleolar pre-ribosomal-associated protein 1
GRMZM2G135039
GRMZM2G055282	K15336|1|1e-67|256|vvi:100259391|tRNA (cytosine38-C5)-methyltransferase [EC:2.1.1.204]
GRMZM2G177781	K13210|1|6e-86|316|zma:100191655|far upstream element-binding protein
GRMZM5G821551	K01880|1|0.0|1258|zma:100383520|glycyl-tRNA synthetase [EC:6.1.1.14]
GRMZM5G869635	K10293|1|8e-08|56.2|zma:100501928|F-box protein 7
GRMZM5G878347	K11649|1|4e-32|134|sbi:SORBI_01g009800|SWI/SNF related-matrix-associated actin-dependent regulator of chromatin subfamily C
GRMZM2G083580	K14779|1|0.0|823|sbi:SORBI_02g041390|ATP-dependent RNA helicase DDX52/ROK1 [EC:3.6.4.13]
GRMZM2G133428
GRMZM2G108219	K00430|1|8e-87|319|pop:POPTR_714789|peroxidase [EC:1.11.1.7]
GRMZM2G148333	K09286|1|3e-49|140|bdi:100825554|EREBP-like factor
GRMZM2G164502
GRMZM2G169227
GRMZM2G340935
GRMZM2G069106	K02350|1|3e-33|142|rcu:RCOM_1431670|DNA polymerase zeta subunit [EC:2.7.7.7]
GRMZM2G134559	K10770|1|3e-09|61.2|mtr:MTR_5g026030|alkylated DNA repair protein alkB homolog 8 [EC:1.14.11.- 2.1.1.229]
GRMZM2G039996	K08917|1|1e-07|53.1|zma:100282021|light-harvesting complex II chlorophyll a/b binding protein 6
GRMZM2G071977
GRMZM2G108861
GRMZM5G804064	K13181|1|0.0|1168|zma:100281183|ATP-dependent RNA helicase DDX27 [EC:3.6.4.13]
GRMZM2G137176
GRMZM5G832772	K05666|1|4e-170|597|olu:OSTLU_35503|ATP-binding cassette, subfamily C (CFTR/MRP), member 2!K05658|2|3e-65|249|bdi:100833400|ATP-binding cassette, subfamily B (MDR/TAP), member 1
GRMZM2G073044
GRMZM2G179976	K02941|1|3e-141|500|zma:542454|large subunit ribosomal protein LP0
GRMZM2G100321	K15563|1|1e-22|105|vvi:100249379|protein BUR2!K15188|3|3e-18|90.1|vvi:100265067|cyclin T
GRMZM2G051050
GRMZM2G042164	K09648|1|6e-73|273|sbi:SORBI_06g001580|mitochondrial inner membrane protease subunit 2 [EC:3.4.21.-]
GRMZM2G050514	K01915|1|0.0|706|zma:542520|glutamine synthetase [EC:6.3.1.2]
AC150739.3_FG001
GRMZM2G080034
GRMZM5G819204
GRMZM2G113473
GRMZM2G123305	K12586|1|9e-143|504|sbi:SORBI_07g026060|exosome complex component RRP43
GRMZM2G065012
GRMZM2G165231	K14510|1|5e-34|144|ppp:PHYPADRAFT_30352|serine/threonine-protein kinase CTR1 [EC:2.7.11.1]!K04424|2|3e-31|135|ath:AT5G11850|sterile alpha motif and leucine zipper containing kinase AZK [EC:2.7.11.25]
GRMZM2G054050
AC205250.3_FG004
GRMZM2G136369	K11657|1|2e-37|155|zma:542440|remodeling and spacing factor 1
GRMZM2G159237	K02998|1|1e-99|362|sbi:SORBI_02g039270|small subunit ribosomal protein SAe
GRMZM2G124797
GRMZM2G123503	K08658|1|1e-66|251|zma:100192945|prenyl protein peptidase [EC:3.4.22.-]
GRMZM2G087955	K09422|1|1e-100|365|zma:100502222|myb proto-oncogene protein, plant
GRMZM2G047971	K02912|1|1e-72|272|zma:100193699|large subunit ribosomal protein L32e
GRMZM2G104025	K02883|1|2e-24|110|zma:100194344|large subunit ribosomal protein L18e
GRMZM2G077404	K00599|1|5e-72|270|olu:OSTLU_86989|[EC:2.1.1.-]
GRMZM5G829304	K03115|1|4e-52|203|vvi:100262569|casein kinase II subunit beta!K00889|4|1e-20|99.0|vvi:100250604|1-phosphatidylinositol-4-phosphate 5-kinase [EC:2.7.1.68]
GRMZM2G062396	K00475|1|0.0|707|zma:100191369|naringenin 3-dioxygenase [EC:1.14.11.9]
GRMZM2G005633	K01183|1|2e-120|431|sbi:SORBI_06g021220|chitinase [EC:3.2.1.14]
GRMZM2G171912	K14432|1|9e-07|51.6|zma:100284582|ABA responsive element binding factor
GRMZM2G026490
GRMZM2G125768	K15377|1|0.0|1155|bdi:100828458|solute carrier family 44 (choline transporter-like protein), member 2/4/5
GRMZM2G330945
GRMZM2G417439
AC218093.3_FG005
GRMZM2G101383	K07583|1|0.0|813|sbi:SORBI_06g025270|tRNA pseudouridine synthase 10 [EC:5.4.99.-]
GRMZM2G073150
GRMZM2G369931	K15336|1|8e-08|57.8|vvi:100259391|tRNA (cytosine38-C5)-methyltransferase [EC:2.1.1.204]
AC195608.3_FG005
GRMZM2G095595
GRMZM2G062121
GRMZM2G152419
GRMZM2G019291
GRMZM5G896260	K13692|1|4e-45|180|ath:AT1G05560|UDP-glucose:(indol-3-yl)acetate beta-D-glucosyltransferase [EC:2.4.1.121]
GRMZM5G884137
GRMZM2G086258	K03319|1|0.0|820|bdi:100845105|divalent anion:Na+ symporter, DASS family
GRMZM2G145482
GRMZM2G031479
GRMZM2G011129	K11294|1|9e-38|156|smo:SELMODRAFT_15428|nucleolin!K14411|4|1e-22|106|vcn:VOLCADRAFT_107445|RNA-binding protein Musashi
GRMZM2G001088	K14765|1|2e-142|504|zma:100276800|U3 small nucleolar ribonucleoprotein protein LCP5
GRMZM2G078116
GRMZM2G111152	K08286|1|6e-55|213|aly:ARALYDRAFT_494187|protein-serine/threonine kinase [EC:2.7.11.-]!K08282|3|9e-51|199|ota:Ot16g02900|non-specific serine/threonine protein kinase [EC:2.7.11.1]
GRMZM2G141978
GRMZM2G128663	K11666|1|1e-48|192|osa:4352518|INO80 complex subunit B
GRMZM2G150791
GRMZM2G145458	K13464|1|2e-52|203|zma:100284979|jasmonate ZIM domain-containing protein
GRMZM2G069203	K00640|1|4e-129|459|zma:541958|serine O-acetyltransferase [EC:2.3.1.30]
GRMZM2G062576	K13420|1|1e-67|257|ath:AT5G46330|LRR receptor-like serine/threonine-protein kinase FLS2 [EC:2.7.11.1]
GRMZM2G168079	K14432|1|3e-136|483|zma:100285149|ABA responsive element binding factor
GRMZM2G055116
GRMZM2G043117
AC214648.3_FG003
GRMZM2G311914	K02935|1|6e-06|50.4|bdi:100846704|large subunit ribosomal protein L7/L12
AC194970.5_FG002	K14503|1|8e-37|140|osa:4343719|brassinosteroid resistant 1/2
GRMZM2G160211
GRMZM2G092663	K02981|1|2e-135|480|zma:100383062|small subunit ribosomal protein S2e
GRMZM2G147724
GRMZM2G383088	K03319|1|5e-113|407|bdi:100845105|divalent anion:Na+ symporter, DASS family
GRMZM2G359127	K02639|1|1e-71|267|zma:100284745|ferredoxin
GRMZM2G054252
GRMZM2G024838	K02864|1|2e-45|181|rcu:RCOM_0811410|large subunit ribosomal protein L10
GRMZM2G095323
GRMZM2G358768
GRMZM2G142207	K04733|1|1e-49|196|smo:SELMODRAFT_159261|interleukin-1 receptor-associated kinase 4 [EC:2.7.11.1]!K13415|2|5e-47|188|vvi:100252647|protein brassinosteroid insensitive 1 [EC:2.7.10.1 2.7.11.1]
GRMZM2G005308	K14559|1|2e-167|588|sbi:SORBI_02g031250|U3 small nucleolar RNA-associated protein MPP10
GRMZM5G832994
GRMZM2G147942
GRMZM2G085582	K13095|1|5e-108|389|osa:4334557|splicing factor 1!K14945|4|6e-105|379|sbi:SORBI_02g006770|protein quaking
GRMZM2G075244	K15639|1|1e-19|95.9|aly:ARALYDRAFT_901457|cytochrome P450, family 734, subfamily A, polypeptide 1 (PHYB activation tagged suppressor 1) [EC:1.14.-.-]!K10717|3|3e-16|84.3|sbi:SORBI_07g020940|cytokinin trans-hydroxylase
GRMZM5G853245	K15172|1|3e-27|121|vcn:VOLCADRAFT_106802|transcription elongation factor SPT5
GRMZM2G010257	K02943|1|3e-31|133|sbi:SORBI_09g029390|large subunit ribosomal protein LP2
GRMZM2G014419
GRMZM2G160902
GRMZM2G060011
GRMZM2G455749
GRMZM2G180916	K14498|1|2e-135|435|zma:100216611|serine/threonine-protein kinase SRK2 [EC:2.7.11.1]
GRMZM2G006942
GRMZM2G444138
GRMZM2G101515
GRMZM2G424112
GRMZM2G143791
GRMZM5G801091	K00235|1|7e-18|89.0|zma:100502233|succinate dehydrogenase (ubiquinone) iron-sulfur subunit [EC:1.3.5.1]
GRMZM2G163436	K10779|1|2e-76|282|bdi:100835235|transcriptional regulator ATRX [EC:3.6.4.12]!K10875|5|1e-13|74.7|ppp:PHYPADRAFT_228729|DNA repair and recombination protein RAD54 and RAD54-like protein [EC:3.6.4.-]
GRMZM2G116885
GRMZM2G174739	K01099|1|5e-45|180|ota:Ot04g02290|phosphatidylinositol-bisphosphatase [EC:3.1.3.36]
GRMZM2G050730
GRMZM2G142873	K03715|1|0.0|739|zma:100274282|1,2-diacylglycerol 3-beta-galactosyltransferase [EC:2.4.1.46]
GRMZM2G161175	K15336|1|2e-26|119|vvi:100259391|tRNA (cytosine38-C5)-methyltransferase [EC:2.1.1.204]!K03457|5|2e-08|59.3|ath:AT5G03560|nucleobase:cation symporter-1, NCS1 family
GRMZM2G171822	K08286|1|6e-73|273|aly:ARALYDRAFT_494187|protein-serine/threonine kinase [EC:2.7.11.-]!K08282|5|9e-53|206|ath:AT3G45780|non-specific serine/threonine protein kinase [EC:2.7.11.1]
GRMZM2G105770	K11498|1|0.0|1079|aly:ARALYDRAFT_481003|centromeric protein E
GRMZM5G843748	K00430|1|0.0|647|zma:100282411|peroxidase [EC:1.11.1.7]
GRMZM2G129135
GRMZM2G108737
GRMZM2G151295
GRMZM2G030097
GRMZM2G150286
GRMZM2G068455	K00026|1|0.0|704|zma:100193663|malate dehydrogenase [EC:1.1.1.37]
GRMZM2G449489
GRMZM2G113815	K01184|1|4e-19|95.1|ath:AT3G15720|polygalacturonase [EC:3.2.1.15]
GRMZM5G883601	K14948|1|3e-36|151|pop:POPTR_714769|olypyrimidine tract-binding protein 2
GRMZM2G174906
GRMZM2G144158
GRMZM2G129783	K15078|1|3e-116|418|vvi:100250139|structure-specific endonuclease subunit SLX1 [EC:3.6.1.-]!K15271|5|1e-94|346|rcu:RCOM_1095670|ATP-dependent DNA helicase HFM1/MER3 [EC:3.6.4.12]
GRMZM2G125020
GRMZM2G161521
GRMZM2G006144
GRMZM2G085670	K12180|1|3e-19|94.0|zma:100284717|COP9 signalosome complex subunit 7
GRMZM2G059991	K04564|1|7e-123|438|zma:542764|superoxide dismutase, Fe-Mn family [EC:1.15.1.1]
GRMZM2G169382	K09286|1|4e-14|77.4|zma:100284306|EREBP-like factor
GRMZM2G012479	K00432|1|7e-55|213|sbi:SORBI_10g005820|glutathione peroxidase [EC:1.11.1.9]
GRMZM2G404380
GRMZM2G024104	K01915|1|5e-62|236|zma:542400|glutamine synthetase [EC:6.3.1.2]
GRMZM5G806649
GRMZM2G428179	K05283|1|3e-11|67.8|aly:ARALYDRAFT_354960|phosphatidylinositol glycan, class W [EC:2.3.-.-]!K15692|2|3e-10|64.7|smo:SELMODRAFT_66937|E3 ubiquitin-protein ligase RNF13 [EC:6.3.2.19]!K11982|3|1e-08|59.3|bdi:100833984|E3 ubiquitin-protein ligase RNF115/126 [EC:6.3.2.19]
GRMZM2G420055	K01409|1|2e-142|319|sbi:SORBI_03g012030|O-sialoglycoprotein endopeptidase [EC:3.4.24.57]
GRMZM2G107945	K12116|1|0.0|1099|zma:100279726|flavin-binding kelch repeat F-box protein 1
AC210976.4_FG008	K11000|1|7e-120|318|bdi:100827979|callose synthase [EC:2.4.1.-]
GRMZM2G012566
GRMZM2G370745	K15638|1|2e-46|184|aly:ARALYDRAFT_494050|cytochrome P450, family 72, subfamily C, polypeptide 1!K15639|5|5e-40|163|aly:ARALYDRAFT_901457|cytochrome P450, family 734, subfamily A, polypeptide 1 (PHYB activation tagged suppressor 1) [EC:1.14.-.-]
AC206642.4_FG001	K02918|1|1e-51|201|zma:100282013|large subunit ribosomal protein L35e
GRMZM2G031837
GRMZM2G161009	K14432|1|2e-08|57.8|zma:100283911|ABA responsive element binding factor
GRMZM2G156606
GRMZM2G045699
GRMZM2G392477	K08286|1|2e-53|208|aly:ARALYDRAFT_494187|protein-serine/threonine kinase [EC:2.7.11.-]!K08282|5|3e-25|115|ath:AT3G45780|non-specific serine/threonine protein kinase [EC:2.7.11.1]
GRMZM2G022398
GRMZM2G176834
GRMZM2G114707	K07447|1|1e-97|354|zma:100283107|putative holliday junction resolvase [EC:3.1.-.-]
GRMZM2G001530	K09522|1|3e-16|84.7|smo:SELMODRAFT_74197|DnaJ homolog subfamily C member 2
GRMZM2G065276	K13207|1|8e-41|167|smo:SELMODRAFT_442777|CUG-BP- and ETR3-like factor
GRMZM2G352132
AC197699.3_FG010
GRMZM2G102888
GRMZM2G147491	K16040|1|2e-51|201|vvi:100233030|trans-resveratrol di-O-methyltransferase [EC:2.1.1.240]!K13230|2|8e-43|173|zma:100147731|2,4,7-trihydroxy-1,4-benzoxazin-3-one-glucoside 7-O-methyltransferase [EC:2.1.1.241]!K05279|3|9e-23|106|aly:ARALYDRAFT_495497|flavonol 3-O-methyltransferase [EC:2.1.1.76]
GRMZM2G112792
GRMZM2G455440
GRMZM2G381071	K02183|1|1e-06|52.4|cme:CMK219C|calmodulin
GRMZM5G818664
GRMZM2G402714	K02927|1|2e-11|68.6|zma:100284418|large subunit ribosomal protein L40e!K08770|4|1e-08|59.3|vvi:100259635|ubiquitin C
GRMZM2G336859
GRMZM2G066546
GRMZM2G075456
GRMZM2G107302
GRMZM2G462719
GRMZM2G459614
GRMZM2G093554
GRMZM2G302927
GRMZM2G500073
GRMZM2G175425
GRMZM2G008783	K01802|1|8e-25|112|osa:4329388|peptidylprolyl isomerase [EC:5.2.1.8]
GRMZM2G150450	K07213|1|2e-10|65.1|mtr:MTR_7g013660|copper chaperone
GRMZM2G325612	K00279|1|0.0|843|zma:100526749|cytokinin dehydrogenase [EC:1.5.99.12]
GRMZM2G173669	K15382|1|7e-159|558|zma:100282708|solute carrier family 50 (sugar transporter)
GRMZM2G468747
GRMZM5G842556
GRMZM2G337785
GRMZM2G335709	K00924|1|3e-32|127|osa:4333525|[EC:2.7.1.-]
GRMZM2G175250	K15639|1|4e-105|380|aly:ARALYDRAFT_901457|cytochrome P450, family 734, subfamily A, polypeptide 1 (PHYB activation tagged suppressor 1) [EC:1.14.-.-]!K10717|3|4e-91|333|gmx:100812567|cytokinin trans-hydroxylase
GRMZM2G105219
GRMZM2G700200
GRMZM2G411691
GRMZM5G858653
GRMZM5G834260
GRMZM2G155106
GRMZM2G118610	K00083|1|2e-134|477|osa:4348690|cinnamyl-alcohol dehydrogenase [EC:1.1.1.195]
GRMZM2G322844	K03322|1|9e-104|375|mtr:MTR_3g088460|manganese transport protein
GRMZM2G415751	K10760|1|2e-131|467|sbi:SORBI_03g031570|adenylate isopentenyltransferase (cytokinin synthase)
GRMZM2G002915	K09338|1|2e-23|108|aly:ARALYDRAFT_477377|homeobox-leucine zipper protein
GRMZM2G429000
GRMZM2G377502	K08150|1|3e-07|54.3|mtr:MTR_2g049020|MFS transporter, SP family, solute carrier family 2 (myo-inositol transporter), member 13
GRMZM2G473274
GRMZM2G134545
GRMZM2G107211	K13065|1|5e-16|82.4|osa:4336306|shikimate O-hydroxycinnamoyltransferase [EC:2.3.1.133]
GRMZM2G319786	K09286|1|3e-33|112|zma:100272603|EREBP-like factor
GRMZM2G064437	K08150|1|2e-62|238|vvi:100268023|MFS transporter, SP family, solute carrier family 2 (myo-inositol transporter), member 13!K08145|5|6e-57|220|smo:SELMODRAFT_437958|MFS transporter, SP family, solute carrier family 2 (facilitated glucose transporter), member 8
AC194172.3_FG008	K12581|1|7e-25|113|ppp:PHYPADRAFT_203892|CCR4-NOT transcription complex subunit 7/8
GRMZM2G048474	K00430|1|6e-47|187|aly:ARALYDRAFT_913079|peroxidase [EC:1.11.1.7]
GRMZM2G009232	K00517|1|7e-30|129|osa:4334183|[EC:1.14.-.-]!K05280|4|2e-15|81.6|pop:POPTR_823742|flavonoid 3'-monooxygenase [EC:1.14.13.21]
GRMZM2G062123
GRMZM2G035370	K14491|1|9e-11|66.6|pop:POPTR_1081075|two-component response regulator ARR-B family
GRMZM2G001661
GRMZM2G084947
GRMZM2G089776
GRMZM2G168588	K13473|1|2e-55|215|osa:4331523|chitin elicitor-binding protein!K13429|3|9e-07|53.5|ppp:PHYPADRAFT_1279|chitin elicitor receptor kinase 1
EF517601.1_FG023	K06874|1|6e-35|147|zma:100273287|zinc finger protein
GRMZM2G080262	K11294|1|4e-09|62.4|bdi:100838448|nucleolin!K14306|3|6e-09|61.6|sbi:SORBI_03g040330|nuclear pore complex protein Nup62!K13171|4|4e-07|55.8|vvi:100262120|serine/arginine repetitive matrix protein 1!K01214|5|4e-06|52.4|cme:CMI294C|isoamylase [EC:3.2.1.68]
GRMZM2G110107
GRMZM2G003869	K15336|1|2e-44|179|vvi:100259391|tRNA (cytosine38-C5)-methyltransferase [EC:2.1.1.204]
GRMZM2G159899
GRMZM2G048775	K00430|1|5e-149|526|sbi:SORBI_02g001140|peroxidase [EC:1.11.1.7]
GRMZM2G029314
GRMZM2G013530	K13065|1|1e-43|176|aly:ARALYDRAFT_892660|shikimate O-hydroxycinnamoyltransferase [EC:2.3.1.133]
GRMZM2G346095	K00660|1|8e-102|369|vvi:100263443|chalcone synthase [EC:2.3.1.74]
GRMZM2G101221	K00430|1|3e-40|118|bdi:100830627|peroxidase [EC:1.11.1.7]
GRMZM2G086925	K13495|1|2e-146|517|osa:4336681|cis-zeatin O-glucosyltransferase [EC:2.4.1.215]
GRMZM2G166445
GRMZM2G140824	K01581|1|0.0|749|zma:100274319|ornithine decarboxylase [EC:4.1.1.17]
GRMZM2G010488
GRMZM2G318292	K01051|1|1e-71|216|rcu:RCOM_1049330|pectinesterase [EC:3.1.1.11]
AC210013.4_FG017	K01184|1|4e-95|347|ath:AT3G57510|polygalacturonase [EC:3.2.1.15]
GRMZM2G147772
GRMZM2G043854
GRMZM2G318689	K14509|1|0.0|1149|sbi:SORBI_04g007500|ethylene receptor [EC:2.7.13.-]
GRMZM2G574534
GRMZM2G015080	K14494|1|1e-28|126|rcu:RCOM_0307540|DELLA protein
GRMZM2G142898	K10999|1|0.0|2084|zma:542514|cellulose synthase A [EC:2.4.1.12]
EF517601.1_FG009
GRMZM2G160687	K09264|1|1e-34|145|bdi:100841720|MADS-box transcription factor, plant
GRMZM2G009854
AC165171.2_FG002	K13424|1|1e-17|89.0|vvi:100243352|WRKY transcription factor 33
AC234165.1_FG002
GRMZM2G443439
GRMZM2G001875	K09422|1|1e-81|301|sbi:SORBI_03g003120|myb proto-oncogene protein, plant
AC200112.4_FG007	K11982|1|7e-08|55.5|sbi:SORBI_03g011120|E3 ubiquitin-protein ligase RNF115/126 [EC:6.3.2.19]
GRMZM2G090328
GRMZM2G429955	K08912|1|6e-143|329|zma:100282054|light-harvesting complex II chlorophyll a/b binding protein 1
GRMZM2G359929
GRMZM2G338431	K01757|1|1e-44|179|aly:ARALYDRAFT_476541|strictosidine synthase [EC:4.3.3.2]
GRMZM2G060311
AC197699.3_FG005
GRMZM2G356128	K00924|1|2e-119|427|osa:4342410|[EC:2.7.1.-]!K07198|3|9e-60|229|bdi:100836644|5'-AMP-activated protein kinase, catalytic alpha subunit [EC:2.7.11.11]
GRMZM2G007252	K07748|1|0.0|724|zma:100383338|sterol-4alpha-carboxylate 3-dehydrogenase (decarboxylating) [EC:1.1.1.170]
GRMZM2G466769
GRMZM2G475536
GRMZM2G162972
GRMZM2G381283
GRMZM2G137535
GRMZM2G104549	K08912|1|7e-149|525|zma:100282054|light-harvesting complex II chlorophyll a/b binding protein 1
GRMZM2G476886	K15015|1|3e-13|75.1|pop:POPTR_720699|solute carrier family 32 (vesicular inhibitory amino acid transporter)!K14209|2|7e-13|73.9|sbi:SORBI_04g032170|solute carrier family 36 (proton-coupled amino acid transporter)
GRMZM2G003711
GRMZM2G382747
GRMZM2G423575	K03165|1|3e-41|164|sbi:SORBI_02g029000|DNA topoisomerase III [EC:5.99.1.2]
GRMZM2G104260	K09286|1|3e-08|56.6|aly:ARALYDRAFT_489689|EREBP-like factor
GRMZM2G703423
GRMZM2G075417	K00666|1|2e-126|451|sbi:SORBI_10g012080|fatty-acyl-CoA synthase [EC:6.2.1.-]!K01904|2|1e-36|152|ppp:PHYPADRAFT_209184|4-coumarate--CoA ligase [EC:6.2.1.12]
GRMZM2G468615
GRMZM2G144034
GRMZM2G068707
GRMZM2G093020	K04371|1|5e-07|54.3|vvi:100254083|extracellular signal-regulated kinase 1/2 [EC:2.7.11.24]
GRMZM2G150091	K03671|1|1e-32|138|sbi:SORBI_02g004850|thioredoxin 1
GRMZM2G063522
GRMZM2G353024
GRMZM5G829728
GRMZM2G014558	K10999|1|1e-113|409|vvi:100248512|cellulose synthase A [EC:2.4.1.12]
GRMZM2G164967	K11159|1|2e-59|229|pop:POPTR_706412|carotenoid cleavage dioxygenase
GRMZM2G535623
GRMZM2G046111
GRMZM2G170552	K00924|1|1e-114|412|osa:4342410|[EC:2.7.1.-]!K07198|3|5e-51|201|bdi:100836644|5'-AMP-activated protein kinase, catalytic alpha subunit [EC:2.7.11.11]
GRMZM5G832229
GRMZM2G119689	K01193|1|0.0|1048|zma:542590|beta-fructofuranosidase [EC:3.2.1.26]
GRMZM2G045154	K15078|1|7e-81|300|vvi:100250139|structure-specific endonuclease subunit SLX1 [EC:3.6.1.-]!K03798|5|8e-66|250|rcu:RCOM_0340700|cell division protease FtsH [EC:3.4.24.-]
GRMZM2G080423	K02135|1|2e-19|95.1|zma:100283198|F-type H+-transporting ATPase subunit epsilon [EC:3.6.3.14]
GRMZM2G159009
AC202877.3_FG002
GRMZM2G081928	K00430|1|1e-74|278|rcu:RCOM_0223760|peroxidase [EC:1.11.1.7]
GRMZM2G474194
GRMZM2G037286	K14494|1|8e-31|133|smo:SELMODRAFT_437369|DELLA protein
GRMZM2G441115	K09265|1|4e-20|96.7|ppp:PHYPADRAFT_209690|MADS-box transcription factor, other eukaryote!K09264|2|5e-15|79.7|rcu:RCOM_0562020|MADS-box transcription factor, plant
GRMZM2G091047
GRMZM2G024468	K09422|1|6e-144|508|zma:100193481|myb proto-oncogene protein, plant
GRMZM2G170716
GRMZM2G317317
GRMZM2G010669	K09264|1|3e-60|230|vvi:100261787|MADS-box transcription factor, plant
GRMZM2G108487
AC206169.3_FG002
GRMZM2G122712	K14638|1|8e-56|216|mtr:MTR_4g015080|solute carrier family 15 (peptide/histidine transporter), member 3/4
GRMZM2G063438	K08241|1|7e-77|286|vvi:100260930|jasmonate O-methyltransferase [EC:2.1.1.141]
GRMZM2G064083
GRMZM2G039630
GRMZM2G034318	K11267|1|3e-30|130|sbi:SORBI_10g010540|sister chromatid cohesion protein PDS5
GRMZM2G160268	K08910|1|1e-129|392|zma:100284001|light-harvesting complex I chlorophyll a/b binding protein 4
GRMZM2G421565	K15272|1|4e-66|250|sbi:SORBI_02g037150|solute carrier family 35 (UDP-sugar transporter), member A1/2/3
GRMZM2G417954	K09840|1|0.0|1027|zma:100281391|9-cis-epoxycarotenoid dioxygenase [EC:1.13.11.51]
GRMZM2G118950	K03320|1|0.0|837|zma:100273369|ammonium transporter, Amt family
GRMZM2G113340
GRMZM2G121487	K01955|1|2e-25|115|vvi:100262205|carbamoyl-phosphate synthase large subunit [EC:6.3.5.5]!K13944|2|8e-19|94.0|ath:AT2G42430|LOB domain-containing protein 16
GRMZM2G080107	K02701|1|6e-46|182|osa:4351694|photosystem I subunit PsaN
GRMZM5G892991	K11596|1|9e-149|526|ath:AT1G48410|argonaute!K11593|2|8e-147|520|ppp:PHYPADRAFT_158832|eukaryotic translation initiation factor 2C
AC207722.2_FG009	K08912|1|8e-146|514|zma:100281248|light-harvesting complex II chlorophyll a/b binding protein 1
GRMZM2G072488	K13289|1|6e-126|449|mtr:MTR_1g100630|cathepsin A (carboxypeptidase C) [EC:3.4.16.5]
GRMZM2G016677	K02717|1|1e-96|352|sbi:SORBI_02g002690|photosystem II oxygen-evolving enhancer protein 2
GRMZM2G704488	K05953|1|0.0|654|zma:100191831|nicotianamine synthase [EC:2.5.1.43]
AC215639.3_FG002	K04125|1|4e-66|249|pop:POPTR_550316|gibberellin 2-oxidase [EC:1.14.11.13]
GRMZM2G008374
GRMZM2G163542
GRMZM2G389416	K12657|1|3e-23|105|bdi:100822226|delta-1-pyrroline-5-carboxylate synthetase [EC:2.7.2.11 1.2.1.41]
GRMZM5G805008	K10523|1|4e-42|169|ppp:PHYPADRAFT_217835|speckle-type POZ protein!K12621|5|1e-40|165|rcu:RCOM_0648390|U6 snRNA-associated Sm-like protein LSm2
GRMZM2G332423	K05933|1|1e-167|587|zma:542136|aminocyclopropanecarboxylate oxidase [EC:1.14.17.4]
GRMZM2G084609	K00913|1|3e-103|373|sbi:SORBI_04g017450|inositol-1,3,4-trisphosphate 5/6-kinase / inositol-tetrakisphosphate 1-kinase [EC:2.7.1.159 2.7.1.134]
GRMZM2G453320
GRMZM2G316840
GRMZM2G082504
GRMZM2G427713
GRMZM2G335814	K14494|1|3e-41|168|ppp:PHYPADRAFT_235432|DELLA protein
GRMZM2G015727
GRMZM2G143608
GRMZM5G822100	K05280|1|3e-99|298|pop:POPTR_823742|flavonoid 3'-monooxygenase [EC:1.14.13.21]
GRMZM2G048826
GRMZM2G372877
GRMZM2G152774
GRMZM2G035256	K06129|1|2e-88|325|zma:100280003|lysophospholipase III [EC:3.1.1.5]
GRMZM2G391741	K04733|1|3e-63|241|smo:SELMODRAFT_159261|interleukin-1 receptor-associated kinase 4 [EC:2.7.11.1]!K13418|4|2e-60|232|rcu:RCOM_0186340|somatic embryogenesis receptor kinase 1 [EC:2.7.10.1 2.7.11.1]!K13430|5|3e-60|231|zma:100283091|serine/threonine-protein kinase PBS1 [EC:2.7.11.1]
GRMZM2G398996	K14493|1|2e-36|152|ppp:PHYPADRAFT_118478|gibberellin receptor GID1 [EC:3.-.-.-]
GRMZM2G127821
AC235540.1_FG002	K00924|1|5e-34|144|aly:ARALYDRAFT_473063|[EC:2.7.1.-]
GRMZM2G462647
GRMZM2G051289
GRMZM2G008507	K00696|1|0.0|709|sbi:SORBI_05g007310|sucrose-phosphate synthase [EC:2.4.1.14]
GRMZM2G108663
GRMZM2G109271	K00234|1|5e-58|223|zma:100279930|succinate dehydrogenase (ubiquinone) flavoprotein subunit [EC:1.3.5.1]
GRMZM2G148872
GRMZM2G052685
GRMZM2G702635
GRMZM2G146523	K15920|1|8e-179|625|aly:ARALYDRAFT_496670|beta-D-xylosidase 4 [EC:3.2.1.37]!K05349|2|1e-178|625|vvi:100252178|beta-glucosidase [EC:3.2.1.21]
GRMZM5G873767	K00514|1|6e-43|173|rcu:RCOM_1428040|zeta-carotene desaturase [EC:1.3.5.6]!K01206|2|5e-32|137|aly:ARALYDRAFT_475890|alpha-L-fucosidase [EC:3.2.1.51]
GRMZM2G091124
GRMZM2G476040
GRMZM2G390896	K00924|1|4e-135|480|osa:4342410|[EC:2.7.1.-]!K07198|4|2e-65|248|gmx:100806916|5'-AMP-activated protein kinase, catalytic alpha subunit [EC:2.7.11.11]
GRMZM2G364127	K05283|1|2e-06|49.7|aly:ARALYDRAFT_354960|phosphatidylinositol glycan, class W [EC:2.3.-.-]
GRMZM2G163826	K00889|1|0.0|1214|sbi:SORBI_02g041770|1-phosphatidylinositol-4-phosphate 5-kinase [EC:2.7.1.68]
GRMZM2G387127
AC209206.3_FG014	K00422|1|3e-144|510|vvi:100256583|polyphenol oxidase [EC:1.10.3.1]
GRMZM5G875445	K13681|1|0.0|900|sbi:SORBI_10g007110|xyloglucan fucosyltransferase [EC:2.4.1.-]
AC204887.4_FG003
GRMZM2G087364
AC186156.3_FG004
GRMZM2G038536	K10798|1|9e-94|343|ath:AT2G31320|poly [ADP-ribose] polymerase [EC:2.4.2.30]
GRMZM2G127457
GRMZM2G063133
GRMZM2G120619	K08912|1|8e-148|521|zma:100282054|light-harvesting complex II chlorophyll a/b binding protein 1
GRMZM2G162093
GRMZM2G120922
GRMZM2G175406
GRMZM2G037615	K06617|1|2e-88|323|zma:606431|raffinose synthase [EC:2.4.1.82]
GRMZM2G169149	K13424|1|1e-15|82.0|sbi:SORBI_09g023270|WRKY transcription factor 33
GRMZM2G097989	K00799|1|1e-100|364|bdi:100835328|glutathione S-transferase [EC:2.5.1.18]
GRMZM2G174107	K15283|1|0.0|697|zma:100283648|solute carrier family 35, member E1
GRMZM2G087809
AC205502.4_FG004	K14181|1|3e-73|274|vvi:100256880|valencene synthase [EC:4.2.3.73]!K14174|2|4e-73|273|sbi:SORBI_07g004480|beta-farnesene synthase [EC:4.2.3.47]!K15797|3|8e-72|269|zma:542688|(S)-beta-macrocarpene synthase [EC:5.5.1.17]
GRMZM2G153184	K08910|1|2e-131|467|zma:100284001|light-harvesting complex I chlorophyll a/b binding protein 4
GRMZM2G451975
GRMZM5G805505	K09286|1|3e-115|413|zma:100272603|EREBP-like factor
GRMZM2G023840	K00430|1|1e-174|611|sbi:SORBI_03g024460|peroxidase [EC:1.11.1.7]
GRMZM2G340739	K08592|1|2e-14|80.9|aly:ARALYDRAFT_493298|sentrin-specific protease 1 [EC:3.4.22.-]
GRMZM2G022440	K08150|1|4e-46|184|vvi:100268023|MFS transporter, SP family, solute carrier family 2 (myo-inositol transporter), member 13
GRMZM2G057766
GRMZM2G146511
GRMZM2G045927
GRMZM2G099522	K09264|1|1e-62|238|vvi:100232867|MADS-box transcription factor, plant
GRMZM2G063583
GRMZM2G405017
GRMZM2G043813
GRMZM2G096897
GRMZM2G371276	K00924|1|1e-117|421|osa:4342410|[EC:2.7.1.-]!K07198|3|7e-59|226|bdi:100836644|5'-AMP-activated protein kinase, catalytic alpha subunit [EC:2.7.11.11]
GRMZM2G004334	K09338|1|0.0|639|ath:AT1G73360|homeobox-leucine zipper protein
GRMZM2G096228	K13448|1|1e-33|122|vvi:100257843|calcium-binding protein CML
GRMZM2G176384
GRMZM5G812538
GRMZM2G050076	K09753|1|2e-66|250|zma:542463|cinnamoyl-CoA reductase [EC:1.2.1.44]
GRMZM2G362413
GRMZM2G111147	K07466|1|1e-20|99.4|aly:ARALYDRAFT_325405|replication factor A1
GRMZM2G374010	K07213|1|1e-09|60.1|sbi:SORBI_04g021590|copper chaperone
GRMZM2G015908	K13248|1|4e-85|313|gmx:100785878|pyridoxal phosphate phosphatase PHOSPHO2 [EC:3.1.3.74]
GRMZM2G112222
GRMZM2G094304
GRMZM2G013853
GRMZM2G144956
GRMZM5G858593	K01757|1|4e-45|180|aly:ARALYDRAFT_476541|strictosidine synthase [EC:4.3.3.2]
GRMZM2G022470	K07432|1|1e-41|169|zma:100280032|beta-1,4-N-acetylglucosaminyltransferase [EC:2.4.1.141]
GRMZM2G427685
GRMZM2G165362
AC208212.3_FG001
GRMZM2G348664
GRMZM2G157727	K12120|1|0.0|2029|sbi:SORBI_01g009930|phytochrome A
GRMZM2G432176
GRMZM2G070172	K01176|1|0.0|676|zma:542522|alpha-amylase [EC:3.2.1.1]
GRMZM2G006424	K03094|1|3e-12|71.6|sbi:SORBI_05g012740|S-phase kinase-associated protein 1
GRMZM2G310569	K05391|1|1e-17|90.9|vvi:100246671|cyclic nucleotide gated channel, other eukaryote
GRMZM2G702671
GRMZM2G339728
GRMZM2G310306	K08818|1|2e-30|131|vcn:VOLCADRAFT_83876|cell division cycle 2-like [EC:2.7.11.22]
GRMZM5G827496	K14638|1|1e-108|392|mtr:MTR_4g015080|solute carrier family 15 (peptide/histidine transporter), member 3/4
GRMZM2G051752
GRMZM2G079957	K14484|1|1e-28|125|ath:AT1G04240|auxin-responsive protein IAA
GRMZM2G117378
GRMZM2G087169
AC199771.4_FG001
AC226736.2_FG002
GRMZM2G003750	K07052|1|2e-79|295|bdi:100825844|
GRMZM2G139193
GRMZM2G159075	K08176|1|2e-164|577|osa:4335115|MFS transporter, PHS family, inorganic phosphate transporter
AC217975.3_FG001	K00898|1|0.0|729|zma:542603|pyruvate dehydrogenase kinase [EC:2.7.11.2]
AC190587.3_FG005
GRMZM2G180697
GRMZM2G165433	K04733|1|1e-48|193|aly:ARALYDRAFT_916421|interleukin-1 receptor-associated kinase 4 [EC:2.7.11.1]
GRMZM2G170625
GRMZM5G808652
GRMZM2G478798	K00261|1|7e-60|133|zma:100856888|glutamate dehydrogenase (NAD(P)+) [EC:1.4.1.3]
GRMZM2G050273	K06617|1|2e-62|236|zma:606431|raffinose synthase [EC:2.4.1.82]
GRMZM2G170829
AC193745.3_FG003
GRMZM2G046430
GRMZM2G098677	K13457|1|3e-77|288|vvi:100252764|disease resistance protein RPM1
GRMZM2G081458	K03013|1|8e-11|67.0|vvi:100258335|DNA-directed RNA polymerases I, II, and III subunit RPABC1
GRMZM5G897740
GRMZM5G858232
GRMZM2G179779
GRMZM2G157564	K12843|1|2e-66|252|vvi:100248403|U4/U6 small nuclear ribonucleoprotein PRP3!K05681|2|3e-63|241|cme:CMS467C|ATP-binding cassette, subfamily G (WHITE), member 2!K02065|4|2e-17|90.1|pop:POPTR_275971|putative ABC transport system ATP-binding protein
GRMZM2G018820
GRMZM2G104204	K09338|1|2e-15|81.3|aly:ARALYDRAFT_490960|homeobox-leucine zipper protein
GRMZM5G891967
GRMZM2G351977	K08912|1|1e-154|544|zma:100274453|light-harvesting complex II chlorophyll a/b binding protein 1
GRMZM2G036996
GRMZM2G063042	K13691|1|9e-135|478|sbi:SORBI_02g030020|pathogen-inducible salicylic acid glucosyltransferase [EC:2.4.1.-]
GRMZM2G103186	K13525|1|0.0|1052|osa:4331645|transitional endoplasmic reticulum ATPase
GRMZM2G065317
GRMZM2G145407	K13464|1|5e-13|73.2|rcu:RCOM_1437820|jasmonate ZIM domain-containing protein
GRMZM2G001332
GRMZM5G844046
GRMZM2G176519	K00924|1|2e-99|361|osa:4342410|[EC:2.7.1.-]!K07198|5|2e-59|228|aly:ARALYDRAFT_484683|5'-AMP-activated protein kinase, catalytic alpha subunit [EC:2.7.11.11]
AC205251.3_FG002	K11982|1|3e-10|63.2|bdi:100834834|E3 ubiquitin-protein ligase RNF115/126 [EC:6.3.2.19]
GRMZM2G069932
GRMZM2G091839
GRMZM2G117706	K00430|1|3e-108|390|zma:100125639|peroxidase [EC:1.11.1.7]
GRMZM2G479245
GRMZM2G047124
GRMZM2G016264	K13407|1|2e-96|352|vvi:100259592|cytochrome P450, family 94, subfamily A, polypeptide 1 (fatty acid omega-hydroxylase) [EC:1.14.-.-]!K00517|4|2e-81|301|ath:AT3G56630|[EC:1.14.-.-]
GRMZM2G032977
GRMZM2G308752	K00924|1|3e-59|228|ath:AT1G30270|[EC:2.7.1.-]!K07198|3|7e-40|164|mtr:MTR_4g066710|5'-AMP-activated protein kinase, catalytic alpha subunit [EC:2.7.11.11]
GRMZM2G108851
GRMZM2G349996	K03236|1|6e-68|256|sbi:SORBI_04g012700|translation initiation factor 1A
GRMZM2G161306
GRMZM2G008032
GRMZM2G002142	K09843|1|0.0|834|sbi:SORBI_02g026600|(+)-abscisic acid 8'-hydroxylase [EC:1.14.13.93]
GRMZM2G020016	K09286|1|5e-18|91.3|vvi:100264172|EREBP-like factor!K03021|2|1e-17|89.7|smo:SELMODRAFT_443461|DNA-directed RNA polymerase III subunit RPC2 [EC:2.7.7.6]
GRMZM5G804251
GRMZM2G079897
GRMZM5G899188	K13993|1|3e-61|233|zma:100282069|HSP20 family protein
GRMZM5G828488
GRMZM2G316775
GRMZM2G041645
GRMZM2G170289	K10615|1|2e-12|72.8|cme:CMB070C|E3 ubiquitin-protein ligase HERC4 [EC:6.3.2.19]
GRMZM2G103847	K10532|1|2e-37|154|pop:POPTR_898175|heparan-alpha-glucosaminide N-acetyltransferase [EC:2.3.1.78]
GRMZM2G007151
GRMZM2G097638	K09422|1|2e-118|423|sbi:SORBI_06g027180|myb proto-oncogene protein, plant
GRMZM2G138468	K01176|1|0.0|895|zma:542522|alpha-amylase [EC:3.2.1.1]
GRMZM2G083474
GRMZM2G473536
GRMZM2G035890
GRMZM2G165960
GRMZM2G047384	K01246|1|1e-92|213|zma:100284031|DNA-3-methyladenine glycosylase I [EC:3.2.2.20]
GRMZM2G100976
GRMZM2G478624
GRMZM2G014610	K15285|1|6e-43|173|cre:CHLREDRAFT_120386|solute carrier family 35, member E3
GRMZM2G386154
GRMZM5G802566	K13148|1|5e-06|51.2|ppp:PHYPADRAFT_135073|integrator complex subunit 11 [EC:3.1.27.-]
GRMZM2G051172
GRMZM2G073351	K00218|1|0.0|667|zma:100381341|protochlorophyllide reductase [EC:1.3.1.33]
GRMZM2G393215
GRMZM5G889776
GRMZM2G015912
GRMZM2G050177	K06617|1|0.0|1384|zma:606431|raffinose synthase [EC:2.4.1.82]
GRMZM2G002652	K00815|1|0.0|849|zma:100279205|tyrosine aminotransferase [EC:2.6.1.5]
GRMZM2G451231	K10406|1|3e-43|176|sbi:SORBI_01g049720|kinesin family member C2/C3
GRMZM2G407837
GRMZM2G303241
GRMZM2G107226
GRMZM2G119468
GRMZM2G096115	K00924|1|2e-97|355|osa:4342410|[EC:2.7.1.-]!K07198|5|9e-58|223|aly:ARALYDRAFT_484683|5'-AMP-activated protein kinase, catalytic alpha subunit [EC:2.7.11.11]
GRMZM2G398198
GRMZM2G465383	K14488|1|5e-10|63.5|zma:100281845|SAUR family protein
GRMZM2G114578	K01904|1|2e-06|53.1|smo:SELMODRAFT_450546|4-coumarate--CoA ligase [EC:6.2.1.12]
GRMZM2G032682
GRMZM2G453139
GRMZM2G085845	K05280|1|5e-89|327|pop:POPTR_823742|flavonoid 3'-monooxygenase [EC:1.14.13.21]
GRMZM2G411888
GRMZM2G036952
GRMZM5G862276
GRMZM2G068963	K01802|1|8e-06|49.7|cme:CMD070C|peptidylprolyl isomerase [EC:5.2.1.8]
GRMZM2G104516
GRMZM2G044247	K00215|1|2e-163|573|zma:100284607|dihydrodipicolinate reductase [EC:1.3.1.26]
GRMZM2G354867	K11596|1|2e-117|422|ath:AT1G48410|argonaute
GRMZM2G102683	K08150|1|2e-07|55.1|sbi:SORBI_02g003050|MFS transporter, SP family, solute carrier family 2 (myo-inositol transporter), member 13
GRMZM2G111998	K15920|1|0.0|671|gmx:100792948|beta-D-xylosidase 4 [EC:3.2.1.37]!K05349|5|0.0|667|rcu:RCOM_1347430|beta-glucosidase [EC:3.2.1.21]
GRMZM2G029038	K03132|1|1e-68|258|zma:100193879|transcription initiation factor TFIID subunit 7
GRMZM2G150859
GRMZM2G152793	K04733|1|6e-55|214|smo:SELMODRAFT_159261|interleukin-1 receptor-associated kinase 4 [EC:2.7.11.1]!K13418|3|3e-50|199|pop:POPTR_913861|somatic embryogenesis receptor kinase 1 [EC:2.7.10.1 2.7.11.1]!K13417|4|3e-50|199|ath:AT2G13790|somatic embryogenesis receptor kinase 4 [EC:2.7.10.1 2.7.11.1]
GRMZM2G414503
AC177947.2_FG003
GRMZM2G047131
GRMZM2G057281	K08914|1|7e-155|545|zma:100284154|light-harvesting complex II chlorophyll a/b binding protein 3
GRMZM2G078368
GRMZM2G146315	K08818|1|3e-31|134|sbi:SORBI_04g025180|cell division cycle 2-like [EC:2.7.11.22]
GRMZM2G052422	K05933|1|4e-172|602|zma:100191321|aminocyclopropanecarboxylate oxidase [EC:1.14.17.4]
GRMZM2G367094
GRMZM2G408949
GRMZM2G309847
GRMZM2G702266
GRMZM2G096106	K14288|1|0.0|1454|sbi:SORBI_02g039095|exportin-T
GRMZM2G466394
GRMZM2G323475
GRMZM2G159397	K09264|1|9e-38|156|vvi:100232867|MADS-box transcription factor, plant
GRMZM2G082203	K13862|1|6e-10|63.2|ota:Ot04g03190|solute carrier family 4 (sodium borate transporter), member 11
GRMZM2G007277
GRMZM2G047954	K02717|1|3e-90|330|sbi:SORBI_02g002690|photosystem II oxygen-evolving enhancer protein 2
GRMZM2G035421	K14674|1|0.0|1486|sbi:SORBI_03g035280|TAG lipase / steryl ester hydrolase / phospholipase A2 / LPA acyltransferase [EC:3.1.1.3 3.1.1.13 3.1.1.4 2.3.1.51]
GRMZM2G366142
AC190480.1_FG007
GRMZM2G109326
GRMZM2G015767	K14638|1|2e-142|504|sbi:SORBI_01g009890|solute carrier family 15 (peptide/histidine transporter), member 3/4
GRMZM2G001676	K14638|1|4e-140|496|ppp:PHYPADRAFT_134814|solute carrier family 15 (peptide/histidine transporter), member 3/4
GRMZM2G126802
GRMZM2G013342	K02692|1|2e-89|327|zma:100191984|photosystem I subunit II
GRMZM2G319684
GRMZM2G159924
GRMZM2G090051	K15746|1|5e-27|120|sbi:SORBI_01g048860|beta-carotene 3-hydroxylase [EC:1.14.13.129]
GRMZM2G176253	K14638|1|4e-49|120|ppp:PHYPADRAFT_189464|solute carrier family 15 (peptide/histidine transporter), member 3/4
GRMZM2G130528	K00514|1|6e-08|55.8|rcu:RCOM_1428040|zeta-carotene desaturase [EC:1.3.5.6]
AC235543.1_FG002	K08193|1|4e-101|367|olu:OSTLU_2927|MFS transporter, ACS family, solute carrier family 17 (sodium-dependent inorganic phosphate cotransporter), other!K12303|3|3e-70|264|cre:CHLREDRAFT_78631|MFS transporter, ACS family, solute carrier family 17 (sodium-dependent inorganic phosphate cotransporter), member 9
GRMZM2G379237
GRMZM2G365162	K14488|1|3e-49|194|sbi:SORBI_06g031730|SAUR family protein
GRMZM2G007441	K12271|1|1e-144|511|osa:4331514|signal recognition particle 43 kDa protein
GRMZM2G034797	K10601|1|3e-06|50.4|bdi:100846690|E3 ubiquitin-protein ligase synoviolin [EC:6.3.2.19]
GRMZM2G080959
GRMZM5G819965
GRMZM2G317801
GRMZM2G106748	K00454|1|0.0|652|zma:100037829|lipoxygenase [EC:1.13.11.12]!K15718|4|2e-103|374|rcu:RCOM_0677750|linoleate 9S-lipoxygenase [EC:1.13.11.58]
AC220924.2_FG004
GRMZM2G124495	K14491|1|5e-11|68.2|rcu:RCOM_0700880|two-component response regulator ARR-B family
GRMZM2G180011
GRMZM5G863003
GRMZM2G115905
GRMZM2G113480
GRMZM2G178415	K00261|1|0.0|825|zma:100856888|glutamate dehydrogenase (NAD(P)+) [EC:1.4.1.3]
GRMZM2G469828	K13648|1|1e-17|89.0|rcu:RCOM_1468040|alpha-1,4-galacturonosyltransferase [EC:2.4.1.43]
GRMZM2G044788
GRMZM2G344376
GRMZM2G322953	K03841|1|0.0|658|zma:100284739|fructose-1,6-bisphosphatase I [EC:3.1.3.11]
GRMZM2G021277	K01592|1|0.0|928|zma:100383025|tyrosine decarboxylase [EC:4.1.1.25]
GRMZM2G170588
GRMZM2G394586
GRMZM2G436214	K15271|1|3e-69|261|rcu:RCOM_1095670|ATP-dependent DNA helicase HFM1/MER3 [EC:3.6.4.12]!K15078|3|1e-57|223|vvi:100250139|structure-specific endonuclease subunit SLX1 [EC:3.6.1.-]
GRMZM2G409927
GRMZM2G020556
GRMZM2G000566	K09955|1|0.0|894|sbi:SORBI_04g006520|hypothetical protein
GRMZM2G166753	K14775|1|5e-110|397|sbi:SORBI_09g028130|ribosome biogenesis protein UTP30
GRMZM2G479703
GRMZM5G847520
GRMZM2G135586	K00861|1|3e-73|274|aly:ARALYDRAFT_914528|riboflavin kinase [EC:2.7.1.26]
GRMZM2G401600
GRMZM5G837754
GRMZM2G034113
GRMZM2G117558
GRMZM2G177491
GRMZM5G814271
AC217841.3_FG001
GRMZM2G704283
GRMZM2G474755	K13448|1|3e-60|230|sbi:SORBI_03g045770|calcium-binding protein CML
GRMZM2G015599
GRMZM2G074032
GRMZM2G042995
GRMZM2G065718
GRMZM2G174396	K01087|1|5e-139|493|sbi:SORBI_02g023260|trehalose 6-phosphate phosphatase [EC:3.1.3.12]
GRMZM2G043943	K01051|1|0.0|661|sbi:SORBI_09g026060|pectinesterase [EC:3.1.1.11]
GRMZM5G812326
GRMZM2G132862
GRMZM2G459363
AC208916.3_FG003
GRMZM2G034985
GRMZM2G180023	K13429|1|1e-43|176|ath:AT3G21630|chitin elicitor receptor kinase 1
GRMZM2G059108	K09775|1|3e-63|241|zma:100281758|hypothetical protein
GRMZM2G144420	K01537|1|0.0|979|aly:ARALYDRAFT_898774|Ca2+-transporting ATPase [EC:3.6.3.8]
GRMZM2G082034	K01177|1|6e-74|276|zma:100281767|beta-amylase [EC:3.2.1.2]
GRMZM2G176042
GRMZM2G161579
GRMZM2G139963	K09338|1|4e-14|77.4|aly:ARALYDRAFT_476108|homeobox-leucine zipper protein
GRMZM2G093210	K04733|1|1e-53|210|smo:SELMODRAFT_159261|interleukin-1 receptor-associated kinase 4 [EC:2.7.11.1]!K05658|3|3e-50|198|vvi:100262734|ATP-binding cassette, subfamily B (MDR/TAP), member 1!K00924|4|7e-50|197|ath:AT1G24650|[EC:2.7.1.-]!K13417|5|4e-49|194|ath:AT2G13790|somatic embryogenesis receptor kinase 4 [EC:2.7.10.1 2.7.11.1]
GRMZM2G092001	K14572|1|7e-32|134|bdi:100834623|midasin
GRMZM2G034508
GRMZM2G012397	K02698|1|2e-59|227|zma:100286020|photosystem I subunit X
GRMZM2G447785
GRMZM2G175861
GRMZM2G007795	K08237|1|2e-103|375|vvi:100246482|hydroquinone glucosyltransferase [EC:2.4.1.218]
GRMZM2G316925	K13448|1|2e-12|70.9|sbi:SORBI_03g046210|calcium-binding protein CML
GRMZM5G889036
GRMZM2G056988	K09503|1|4e-122|436|zma:100382437|DnaJ homolog subfamily A member 2
GRMZM2G359260	K00924|1|2e-60|232|aly:ARALYDRAFT_486409|[EC:2.7.1.-]!K04733|4|5e-46|184|smo:SELMODRAFT_159261|interleukin-1 receptor-associated kinase 4 [EC:2.7.11.1]
GRMZM2G036262
GRMZM2G084486	K03549|1|0.0|749|bdi:100845139|KUP system potassium uptake protein
GRMZM2G087585
AC193324.3_FG002	K12385|1|3e-82|305|sbi:SORBI_06g025390|Niemann-Pick C1 protein
GRMZM2G073954
GRMZM2G001977	K13258|1|2e-56|218|gmx:547489|2-hydroxyisoflavanone dehydratase [EC:4.2.1.105]!K14493|2|9e-31|133|ath:AT5G27320|gibberellin receptor GID1 [EC:3.-.-.-]
GRMZM2G303530
GRMZM2G132995	K03327|1|0.0|864|zma:100281297|multidrug resistance protein, MATE family
GRMZM2G350312
GRMZM2G161988
GRMZM2G091276	K14506|1|0.0|1120|zma:100381512|jasmonic acid-amino synthetase!K14487|2|0.0|1023|sbi:SORBI_03g028240|auxin responsive GH3 gene family
GRMZM2G034709	K12817|1|5e-153|539|zma:100216989|pre-mRNA-splicing factor 18
GRMZM5G855853
GRMZM2G057672
GRMZM2G079298	K00517|1|6e-19|94.0|ath:AT4G37310|[EC:1.14.-.-]!K05280|2|4e-18|91.3|vvi:100263810|flavonoid 3'-monooxygenase [EC:1.14.13.21]!K09755|3|2e-17|89.0|zma:100273589|ferulate-5-hydroxylase [EC:1.14.-.-]
GRMZM2G314593
GRMZM5G846916
GRMZM2G702091
GRMZM2G003784
GRMZM2G048892
GRMZM2G369701	K04460|1|6e-13|74.7|bdi:100825585|protein phosphatase 5 [EC:3.1.3.16]!K09553|5|2e-12|73.2|cre:CHLREDRAFT_136069|stress-induced-phosphoprotein 1
GRMZM2G111780	K15078|1|2e-116|419|vvi:100250139|structure-specific endonuclease subunit SLX1 [EC:3.6.1.-]!K15271|5|2e-86|318|rcu:RCOM_1095670|ATP-dependent DNA helicase HFM1/MER3 [EC:3.6.4.12]
GRMZM5G847020
GRMZM2G125032
GRMZM2G089193	K14861|1|4e-24|111|rcu:RCOM_0934290|nucleolar pre-ribosomal-associated protein 1
GRMZM2G122139
GRMZM2G087462
GRMZM2G025611
GRMZM2G478414
GRMZM5G843302	K13783|1|0.0|971|zma:100281746|MFS transporter, OPA family, solute carrier family 37 (glycerol-3-phosphate transporter), member 1/2
GRMZM2G344256	K09490|1|7e-68|256|osa:4339788|heat shock 70kDa protein 5
GRMZM2G426336
GRMZM2G129064	K00423|1|0.0|674|aly:ARALYDRAFT_892557|L-ascorbate oxidase [EC:1.10.3.3]
GRMZM2G093391	K10406|1|1e-46|186|cme:CMT097C|kinesin family member C2/C3
GRMZM2G154056
GRMZM2G551472	K15172|1|7e-08|54.7|bdi:100829683|transcription elongation factor SPT5
GRMZM2G121747
GRMZM2G353195	K15336|1|6e-28|124|vvi:100259391|tRNA (cytosine38-C5)-methyltransferase [EC:2.1.1.204]
GRMZM2G104489
GRMZM2G423898
GRMZM2G392125	K08235|1|3e-39|99.4|ath:AT4G30280|xyloglucan:xyloglucosyl transferase [EC:2.4.1.207]
GRMZM2G171440
GRMZM2G101125	K15015|1|0.0|966|zma:100274249|solute carrier family 32 (vesicular inhibitory amino acid transporter)
GRMZM2G060183	K08150|1|3e-20|96.7|aly:ARALYDRAFT_915101|MFS transporter, SP family, solute carrier family 2 (myo-inositol transporter), member 13
GRMZM2G099984
GRMZM2G448883
GRMZM2G477139
GRMZM2G137868	K00830|1|0.0|690|zma:100281949|alanine-glyoxylate transaminase / serine-glyoxylate transaminase / serine-pyruvate transaminase [EC:2.6.1.44 2.6.1.45 2.6.1.51]
GRMZM2G150729
GRMZM2G131087
GRMZM2G152796	K14484|1|3e-24|110|aly:ARALYDRAFT_887587|auxin-responsive protein IAA
GRMZM2G046618	K01051|1|2e-90|332|zma:100280285|pectinesterase [EC:3.1.1.11]
GRMZM2G340578	K13754|1|5e-162|569|sbi:SORBI_01g012910|solute carrier family 24 (sodium/potassium/calcium exchanger), member 6
AC206951.3_FG016	K09286|1|2e-15|80.9|pop:POPTR_712047|EREBP-like factor
GRMZM5G881135	K02950|1|2e-38|155|gmx:3989256|small subunit ribosomal protein S12
GRMZM5G803334
GRMZM2G033192
GRMZM2G172834
GRMZM2G589470
GRMZM2G139600	K00681|1|0.0|513|sbi:SORBI_03g006000|gamma-glutamyltranspeptidase [EC:2.3.2.2]
GRMZM2G130356	K06889|1|4e-96|349|zma:100276031|
GRMZM2G079417
GRMZM2G127143
GRMZM2G017170	K15015|1|0.0|860|sbi:SORBI_08g019030|solute carrier family 32 (vesicular inhibitory amino acid transporter)
GRMZM2G010460
GRMZM2G173615
GRMZM2G390876
GRMZM2G053991	K02069|1|4e-142|503|zma:100280464|putative ABC transport system permease protein
GRMZM5G881088	K08176|1|8e-171|598|rcu:RCOM_0690210|MFS transporter, PHS family, inorganic phosphate transporter
GRMZM2G166686
GRMZM2G413044	K08235|1|9e-171|598|zma:100285520|xyloglucan:xyloglucosyl transferase [EC:2.4.1.207]
GRMZM2G030013	K13162|1|1e-40|166|pop:POPTR_729865|poly(rC)-binding protein 2/3/4
GRMZM2G133895
GRMZM2G082032	K13051|1|1e-94|344|sbi:SORBI_06g030910|beta-aspartyl-peptidase (threonine type) [EC:3.4.19.5]
GRMZM2G346861
GRMZM2G040278
GRMZM2G116646
GRMZM2G153359	K04124|1|9e-32|136|mtr:MTR_2g102570|gibberellin 3-beta-dioxygenase [EC:1.14.11.15]!K06892|5|6e-31|133|ath:AT3G19010|
GRMZM2G154747
GRMZM2G060947
GRMZM2G100372
GRMZM2G456357
GRMZM5G857620
GRMZM5G885710	K00753|1|9e-60|116|zma:778434|glycoprotein 3-alpha-L-fucosyltransferase [EC:2.4.1.214]
GRMZM2G179761
GRMZM2G017110	K01580|1|0.0|971|zma:100284394|glutamate decarboxylase [EC:4.1.1.15]
GRMZM2G048085
GRMZM2G451224	K02695|1|6e-38|156|zma:541685|photosystem I subunit VI
GRMZM2G099340
GRMZM2G021194	K03021|1|2e-10|67.0|ota:Ot01g06000|DNA-directed RNA polymerase III subunit RPC2 [EC:2.7.7.6]
GRMZM2G008033
GRMZM2G450166	K15336|1|4e-23|107|vvi:100259391|tRNA (cytosine38-C5)-methyltransferase [EC:2.1.1.204]
GRMZM2G019746	K10526|1|4e-87|177|zma:100274307|OPC-8:0 CoA ligase 1 [EC:6.2.1.-]
GRMZM5G876112
GRMZM2G159768
GRMZM2G018806
GRMZM2G003493
GRMZM2G069085
GRMZM5G886561
GRMZM5G848182
GRMZM2G305446	K09873|1|2e-18|90.1|osa:4348981|aquaporin TIP
GRMZM2G008326
GRMZM2G071450	K02638|1|2e-54|211|zma:100281113|plastocyanin
GRMZM2G574887	K10523|1|2e-60|231|sbi:SORBI_06g000720|speckle-type POZ protein
GRMZM2G320591
GRMZM2G075492
GRMZM2G039214	K06889|1|6e-06|50.8|cme:CMQ233C|
GRMZM2G109821
GRMZM2G042323
GRMZM2G300784
GRMZM5G843352
GRMZM2G039618
GRMZM2G302171
GRMZM2G125001	K00924|1|5e-121|433|osa:4342410|[EC:2.7.1.-]!K07198|3|6e-58|223|bdi:100836644|5'-AMP-activated protein kinase, catalytic alpha subunit [EC:2.7.11.11]
GRMZM2G091774	K16040|1|1e-69|261|vvi:100233030|trans-resveratrol di-O-methyltransferase [EC:2.1.1.240]!K13230|2|9e-54|209|zma:100147731|2,4,7-trihydroxy-1,4-benzoxazin-3-one-glucoside 7-O-methyltransferase [EC:2.1.1.241]!K05279|3|1e-27|122|aly:ARALYDRAFT_495497|flavonol 3-O-methyltransferase [EC:2.1.1.76]
GRMZM2G017792	K04371|1|0.0|707|zma:542594|extracellular signal-regulated kinase 1/2 [EC:2.7.11.24]
GRMZM2G159752	K00924|1|1e-104|379|osa:4342410|[EC:2.7.1.-]!K07198|3|5e-64|243|zma:100192108|5'-AMP-activated protein kinase, catalytic alpha subunit [EC:2.7.11.11]
GRMZM2G136910
GRMZM2G170035	K04733|1|2e-122|437|smo:SELMODRAFT_159261|interleukin-1 receptor-associated kinase 4 [EC:2.7.11.1]!K13418|4|3e-74|278|aly:ARALYDRAFT_895025|somatic embryogenesis receptor kinase 1 [EC:2.7.10.1 2.7.11.1]
GRMZM2G380432
AC226227.2_FG005
GRMZM5G802941
GRMZM2G431524	K04733|1|4e-12|70.5|smo:SELMODRAFT_230241|interleukin-1 receptor-associated kinase 4 [EC:2.7.11.1]!K00924|5|3e-08|57.8|osa:4333912|[EC:2.7.1.-]
GRMZM2G174246	K10364|1|7e-144|508|sbi:SORBI_02g042610|capping protein (actin filament) muscle Z-line, alpha
GRMZM2G149132	K01090|1|1e-100|365|osa:4341433|protein phosphatase [EC:3.1.3.16]
GRMZM2G352310
GRMZM5G874697
GRMZM2G411771	K10579|1|2e-60|170|sbi:SORBI_07g014850|ubiquitin-conjugating enzyme E2 M [EC:6.3.2.19]
GRMZM2G074956
GRMZM2G450228
GRMZM2G414621
AC196420.4_FG002	K02896|1|4e-11|66.6|sbi:SORBI_09g023800|large subunit ribosomal protein L24e
GRMZM2G353895
GRMZM2G111261
GRMZM2G032145
GRMZM2G018849
GRMZM2G063647
GRMZM2G134717
GRMZM2G054023	K13416|1|2e-55|215|ath:AT4G33430|brassinosteroid insensitive 1-associated receptor kinase 1 [EC:2.7.10.1 2.7.11.1]!K13418|3|2e-53|209|aly:ARALYDRAFT_895025|somatic embryogenesis receptor kinase 1 [EC:2.7.10.1 2.7.11.1]
GRMZM2G100412	K00030|1|9e-91|332|vvi:100242228|isocitrate dehydrogenase (NAD+) [EC:1.1.1.41]!K09587|2|2e-68|258|osa:4332134|cytochrome P450, family 90, subfamily B, polypeptide 1 (steroid 22-alpha-hydroxylase) [EC:1.14.13.-]!K09588|4|1e-67|255|aly:ARALYDRAFT_908485|cytochrome P450, family 90, subfamily A, polypeptide 1 [EC:1.14.-.-]
GRMZM2G105539	K01551|1|1e-55|179|zma:100284977|arsenite-transporting ATPase [EC:3.6.3.16]
AC212023.4_FG004	K02355|1|6e-07|52.4|vvi:100257414|elongation factor G
GRMZM2G077937	K13457|1|2e-148|404|vvi:100252764|disease resistance protein RPM1
GRMZM2G165836
GRMZM2G149428	K08916|1|2e-18|91.7|zma:542716|light-harvesting complex II chlorophyll a/b binding protein 5
GRMZM2G004377
GRMZM2G349749
GRMZM2G168665	K15031|1|1e-10|65.9|pop:POPTR_557255|transcription termination factor, mitochondrial!K15032|3|5e-10|63.9|ppp:PHYPADRAFT_22863|mTERF domain-containing protein, mitochondrial
GRMZM2G055052	K09561|1|9e-08|57.0|vvi:100248721|STIP1 homology and U-box containing protein 1 [EC:6.3.2.19]
GRMZM2G020146	K13289|1|0.0|982|zma:100279929|cathepsin A (carboxypeptidase C) [EC:3.4.16.5]
AC210892.4_FG006
GRMZM2G022931
GRMZM2G113668
GRMZM2G479270
GRMZM2G453956	K15336|1|2e-49|195|vvi:100259391|tRNA (cytosine38-C5)-methyltransferase [EC:2.1.1.204]
GRMZM2G066202
GRMZM2G308422
GRMZM2G134182
GRMZM2G098892	K13228|1|1e-39|162|zma:100274317|UDP-glucosyltransferase BX9 [EC:2.4.1.202]!K13691|2|6e-37|154|bdi:100826693|pathogen-inducible salicylic acid glucosyltransferase [EC:2.4.1.-]!K13030|3|1e-35|149|sbi:SORBI_01g001220|cyanohydrin beta-glucosyltransferase [EC:2.4.1.85]!K13068|5|3e-35|148|aly:ARALYDRAFT_479675|sinapate 1-glucosyltransferase [EC:2.4.1.120]
GRMZM2G076985	K00423|1|5e-160|563|ath:AT1G55570|L-ascorbate oxidase [EC:1.10.3.3]
GRMZM2G028110	K08234|1|1e-07|55.8|cre:CHLREDRAFT_143257|glyoxylase I family protein
GRMZM2G008242
GRMZM2G008839
GRMZM2G119265
GRMZM2G426046	K13448|1|5e-42|170|sbi:SORBI_03g046210|calcium-binding protein CML
GRMZM2G086730	K05658|1|0.0|1916|sbi:SORBI_03g023740|ATP-binding cassette, subfamily B (MDR/TAP), member 1
GRMZM2G050286
GRMZM5G870959	K13418|1|0.0|890|pop:POPTR_913861|somatic embryogenesis receptor kinase 1 [EC:2.7.10.1 2.7.11.1]
GRMZM5G831843	K08202|1|1e-17|86.7|cre:CHLREDRAFT_103526|MFS transporter, OCT family, solute carrier family 22 (organic cation transporter), member 4/5
GRMZM2G459503
GRMZM5G892723
GRMZM2G027049	K14963|1|6e-23|108|ppp:PHYPADRAFT_167543|COMPASS component SWD3
GRMZM2G181153	K11254|1|2e-34|141|mtr:MTR_2g096100|histone H4
GRMZM2G101350	K12126|1|5e-06|51.6|aly:ARALYDRAFT_471048|phytochrome-interacting factor 3
GRMZM2G438386	K00423|1|2e-144|512|aly:ARALYDRAFT_892557|L-ascorbate oxidase [EC:1.10.3.3]
GRMZM2G056424	K08902|1|2e-59|227|zma:100282043|photosystem II Psb27 protein
GRMZM2G047835
GRMZM2G142743	K03434|1|1e-136|484|sbi:SORBI_06g033040|N-acetylglucosaminylphosphatidylinositol deacetylase [EC:3.5.1.89]
GRMZM2G363540	K00799|1|5e-136|482|zma:541839|glutathione S-transferase [EC:2.5.1.18]
AC233865.1_FG004
GRMZM2G050329	K12307|1|1e-06|53.9|cme:CMP231C|MFS transporter, ceroid-lipofuscinosis neuronal protein 7
GRMZM2G024705
AC197705.4_FG011	K12447|1|3e-08|59.3|rcu:RCOM_0561530|UDP-sugar pyrophosphorylase [EC:2.7.7.64]
GRMZM2G329229
GRMZM2G431039	K14489|1|3e-13|75.5|vvi:100263145|arabidopsis histidine kinase 2/3/4 (cytokinin receptor) [EC:2.7.13.3]
GRMZM2G150925
GRMZM2G048281
GRMZM2G043301	K00423|1|6e-127|453|ath:AT1G55570|L-ascorbate oxidase [EC:1.10.3.3]
GRMZM2G380789	K07297|1|3e-169|593|sbi:SORBI_01g043860|adiponectin receptor
GRMZM2G069427	K03883|1|2e-17|80.1|sbi:SobioMp11|NADH-ubiquinone oxidoreductase chain 5 [EC:1.6.5.3]
GRMZM2G037875	K15631|1|5e-09|60.1|smo:SELMODRAFT_173762|molybdenum cofactor sulfurtransferase [EC:2.8.1.9]
GRMZM2G416667	K01490|1|0.0|1298|sbi:SORBI_09g016850|AMP deaminase [EC:3.5.4.6]
GRMZM2G380247	K00430|1|2e-124|444|bdi:100826951|peroxidase [EC:1.11.1.7]
GRMZM2G101142
GRMZM2G463291	K01369|1|0.0|977|zma:542077|legumain [EC:3.4.22.34]
GRMZM2G136453
GRMZM5G865811
GRMZM2G166548
GRMZM2G010941
GRMZM2G117430
GRMZM2G007659	K02213|1|0.0|460|zma:100382678|cell division control protein 6
GRMZM2G360519	K15015|1|2e-07|55.8|ath:AT5G02170|solute carrier family 32 (vesicular inhibitory amino acid transporter)
GRMZM2G397190
AC233898.1_FG004
GRMZM2G046024	K05681|1|8e-55|213|cme:CMS467C|ATP-binding cassette, subfamily G (WHITE), member 2!K12843|2|3e-45|181|vvi:100248403|U4/U6 small nuclear ribonucleoprotein PRP3!K02065|4|1e-14|79.7|aly:ARALYDRAFT_475635|putative ABC transport system ATP-binding protein
GRMZM2G086502
GRMZM2G121228	K13412|1|0.0|1007|sbi:SORBI_01g005750|calcium-dependent protein kinase [EC:2.7.11.1]!K00908|3|0.0|848|osa:4342456|Ca2+/calmodulin-dependent protein kinase [EC:2.7.11.17]
GRMZM2G126900	K00469|1|3e-15|76.6|zma:100273421|inositol oxygenase [EC:1.13.99.1]
GRMZM2G159962
GRMZM2G074987
GRMZM2G023982
GRMZM2G432266
EF517601.1_FG014	K11111|1|2e-25|115|osa:4340310|telomeric repeat-binding factor 2!K00705|2|7e-19|93.2|zma:100381522|4-alpha-glucanotransferase [EC:2.4.1.25]
GRMZM2G137161	K15015|1|6e-146|515|zma:100285277|solute carrier family 32 (vesicular inhibitory amino acid transporter)
GRMZM2G141320	K03715|1|0.0|865|zma:100383973|1,2-diacylglycerol 3-beta-galactosyltransferase [EC:2.4.1.46]
GRMZM2G061419
GRMZM2G306094
GRMZM2G406378
GRMZM2G311187	K01090|1|2e-34|144|sbi:SORBI_01g038410|protein phosphatase [EC:3.1.3.16]!K14497|2|2e-29|128|bdi:100846902|protein phosphatase 2C [EC:3.1.3.16]
GRMZM2G380414
GRMZM2G006363	K11498|1|6e-07|54.3|cme:CMQ429C|centromeric protein E
GRMZM2G104339
GRMZM2G005419
GRMZM2G175576	K01534|1|5e-143|507|bdi:100832406|Cd2+/Zn2+-exporting ATPase [EC:3.6.3.3 3.6.3.5]
GRMZM2G181371
GRMZM2G002396
GRMZM2G480698	K00924|1|4e-19|94.4|ath:AT1G75820|[EC:2.7.1.-]!K08286|4|1e-18|93.2|ath:AT4G28490|protein-serine/threonine kinase [EC:2.7.11.-]
GRMZM2G001451
GRMZM2G093603	K04121|1|0.0|1223|sbi:SORBI_06g028220|ent-kaurene synthase [EC:4.2.3.19]!K14036|4|0.0|835|osa:4329724|ent-cassa-12,15-diene synthase [EC:4.2.3.28]!K14046|5|0.0|825|osa:4335094|syn-pimara-7,15-diene synthase [EC:4.2.3.35]
GRMZM2G025182	K01051|1|6e-62|236|zma:100280285|pectinesterase [EC:3.1.1.11]
GRMZM2G080044	K03885|1|0.0|1080|zma:100282489|NADH dehydrogenase [EC:1.6.99.3]
GRMZM5G836174	K13248|1|1e-74|278|gmx:100785878|pyridoxal phosphate phosphatase PHOSPHO2 [EC:3.1.3.74]
GRMZM2G113272
GRMZM2G038964
GRMZM2G098128	K09561|1|1e-06|53.5|vcn:VOLCADRAFT_67840|STIP1 homology and U-box containing protein 1 [EC:6.3.2.19]!K10597|2|1e-06|53.5|cre:CHLREDRAFT_148383|ubiquitin conjugation factor E4 B [EC:6.3.2.19]
GRMZM2G109262
GRMZM5G838511
GRMZM2G178321
GRMZM2G024799
GRMZM2G427697
GRMZM2G324999	K13424|1|6e-12|70.9|zma:100281558|WRKY transcription factor 33
GRMZM2G587231
GRMZM2G460861
GRMZM2G334899	K07375|1|0.0|841|zma:100381281|tubulin beta
GRMZM5G814279	K09264|1|2e-22|105|osa:4329771|MADS-box transcription factor, plant
GRMZM2G064467	K16075|1|2e-121|434|bdi:100841898|magnesium transporter
GRMZM2G163905
GRMZM2G054149	K02888|1|3e-11|66.6|zma:100285347|large subunit ribosomal protein L21
GRMZM2G032912	K11723|1|6e-16|84.3|mtr:MTR_5g093070|bromodomain-containing protein 7/9
GRMZM2G060216	K14431|1|1e-07|56.6|zma:541670|transcription factor TGA
GRMZM2G436856
GRMZM2G138431
GRMZM2G162677
GRMZM2G381709	K10581|1|0.0|726|gmx:100805463|ubiquitin-conjugating enzyme E2 O [EC:6.3.2.19]
GRMZM2G160460	K08145|1|8e-101|364|zma:100281441|MFS transporter, SP family, solute carrier family 2 (facilitated glucose transporter), member 8
GRMZM2G107867	K07198|1|0.0|1028|zma:542687|5'-AMP-activated protein kinase, catalytic alpha subunit [EC:2.7.11.11]
GRMZM2G129304	K00688|1|7e-07|54.3|mtr:MTR_2g014460|starch phosphorylase [EC:2.4.1.1]
GRMZM2G141353
GRMZM2G160231
GRMZM2G171423
GRMZM2G075255	K15404|1|2e-46|184|sbi:SORBI_01g019590|aldehyde decarbonylase [EC:4.1.99.5]
GRMZM2G056772
GRMZM2G330302	K01937|1|0.0|896|zma:100281709|CTP synthase [EC:6.3.4.2]
GRMZM2G130389	K04733|1|6e-44|177|smo:SELMODRAFT_230241|interleukin-1 receptor-associated kinase 4 [EC:2.7.11.1]!K13430|3|4e-40|164|rcu:RCOM_1078760|serine/threonine-protein kinase PBS1 [EC:2.7.11.1]!K00924|4|4e-40|164|ath:AT1G66150|[EC:2.7.1.-]
GRMZM2G090152
GRMZM5G854138
GRMZM2G419542
GRMZM2G136580
GRMZM2G178847
GRMZM2G548489
GRMZM2G129083
GRMZM2G410704	K00695|1|4e-21|102|sbi:SORBI_04g038410|sucrose synthase [EC:2.4.1.13]
GRMZM2G143139	K12843|1|6e-44|178|vvi:100248403|U4/U6 small nuclear ribonucleoprotein PRP3!K05681|3|5e-43|175|olu:OSTLU_38326|ATP-binding cassette, subfamily G (WHITE), member 2
GRMZM2G460396	K10357|1|0.0|1335|aly:ARALYDRAFT_887631|myosin V!K03165|3|0.0|989|ota:Ot06g03550|DNA topoisomerase III [EC:5.99.1.2]!K06675|4|9e-08|58.5|bdi:100831033|structural maintenance of chromosome 4!K09313|5|8e-07|55.5|gmx:100780863|homeobox protein cut-like
GRMZM2G038669
GRMZM2G171248
GRMZM2G174310
GRMZM2G046326
GRMZM2G127035
GRMZM2G179021
GRMZM2G163883	K14489|1|2e-16|84.7|vvi:100263145|arabidopsis histidine kinase 2/3/4 (cytokinin receptor) [EC:2.7.13.3]
GRMZM2G044736
AC194104.3_FG007
GRMZM2G012242	K14638|1|2e-125|448|sbi:SORBI_01g009890|solute carrier family 15 (peptide/histidine transporter), member 3/4
GRMZM2G109842	K05759|1|1e-60|231|zma:100037817|profilin
GRMZM2G377615
GRMZM5G828182	K01626|1|0.0|919|zma:100272293|3-deoxy-7-phosphoheptulonate synthase [EC:2.5.1.54]
GRMZM2G125092
GRMZM2G445575	K14431|1|0.0|664|zma:100192007|transcription factor TGA
GRMZM2G309163	K03294|1|1e-06|53.1|vcn:VOLCADRAFT_64294|basic amino acid/polyamine antiporter, APA family
GRMZM2G034651	K12817|1|7e-149|525|zma:100216989|pre-mRNA-splicing factor 18
GRMZM2G179490	K05917|1|1e-31|136|zma:100383359|cytochrome P450, family 51 (sterol 14-demethylase) [EC:1.14.13.70]
GRMZM2G091419
GRMZM2G302279	K03013|1|2e-26|119|vvi:100258335|DNA-directed RNA polymerases I, II, and III subunit RPABC1
GRMZM2G018798	K10695|1|1e-06|53.5|gmx:100801738|E3 ubiquitin-protein ligase RNF1/2 [EC:6.3.2.19]
GRMZM2G069082	K09286|1|9e-12|69.3|ath:AT4G25480|EREBP-like factor
GRMZM2G079661
GRMZM2G152661
GRMZM2G179432	K07025|1|7e-06|48.9|zma:100283697|putative hydrolase of the HAD superfamily
GRMZM2G426888	K15078|1|1e-75|282|vvi:100250139|structure-specific endonuclease subunit SLX1 [EC:3.6.1.-]!K03798|3|1e-58|226|rcu:RCOM_0340700|cell division protease FtsH [EC:3.4.24.-]!K15271|5|9e-50|196|rcu:RCOM_1095670|ATP-dependent DNA helicase HFM1/MER3 [EC:3.6.4.12]
GRMZM2G154124
GRMZM2G069568
GRMZM2G071484	K09561|1|4e-08|57.8|sbi:SORBI_07g001340|STIP1 homology and U-box containing protein 1 [EC:6.3.2.19]
GRMZM5G826830
GRMZM2G166094
GRMZM2G523064
GRMZM2G422670	K01114|1|0.0|910|sbi:SORBI_01g000860|phospholipase C [EC:3.1.4.3]
GRMZM2G004748	K05658|1|3e-73|273|sbi:SORBI_04g031170|ATP-binding cassette, subfamily B (MDR/TAP), member 1
GRMZM2G000973
GRMZM2G060271	K05658|1|1e-57|223|vvi:100262734|ATP-binding cassette, subfamily B (MDR/TAP), member 1!K04733|2|2e-56|219|smo:SELMODRAFT_159261|interleukin-1 receptor-associated kinase 4 [EC:2.7.11.1]!K13430|3|2e-56|219|zma:100283091|serine/threonine-protein kinase PBS1 [EC:2.7.11.1]!K00924|5|3e-55|214|ath:AT1G14370|[EC:2.7.1.-]
GRMZM2G323422
GRMZM2G384884	K13225|1|8e-124|442|zma:100382554|cytochrome P450, family 71, subfamily C, polypeptide 1 (3-hydroxyindolin-2-one monooxygenase) [EC:1.14.13.139]!K13223|2|3e-111|401|zma:100192631|cytochrome P450, family 71, subfamily C, polypeptide 4 (indole-2-monooxygenase) [EC:1.14.13.137]!K13267|3|7e-80|296|gmx:100814284|cytochrome P450, family 71, subfamily D, polypeptide 9 (flavonoid 6-hydroxylase) [EC:1.14.…
GRMZM2G080409
GRMZM2G134235
AC215605.2_FG003
GRMZM5G870170
GRMZM2G411668	K00924|1|3e-09|61.6|aly:ARALYDRAFT_486409|[EC:2.7.1.-]!K13415|3|5e-09|60.8|pop:POPTR_650846|protein brassinosteroid insensitive 1 [EC:2.7.10.1 2.7.11.1]
GRMZM2G145562	K14411|1|2e-11|68.9|pop:POPTR_1089460|RNA-binding protein Musashi
GRMZM2G531230	K13051|1|2e-66|249|sbi:SORBI_06g030910|beta-aspartyl-peptidase (threonine type) [EC:3.4.19.5]
GRMZM2G429940	K00924|1|7e-112|402|osa:4342410|[EC:2.7.1.-]!K07198|3|2e-66|252|vcn:VOLCADRAFT_98607|5'-AMP-activated protein kinase, catalytic alpha subunit [EC:2.7.11.11]
GRMZM2G320521	K00924|1|3e-31|135|aly:ARALYDRAFT_489138|[EC:2.7.1.-]
GRMZM2G153103
GRMZM2G082633	K06129|1|9e-85|312|sbi:SORBI_01g009270|lysophospholipase III [EC:3.1.1.5]
GRMZM2G144936
GRMZM2G048073	K01206|1|9e-08|56.6|ath:AT1G67830|alpha-L-fucosidase [EC:3.2.1.51]
GRMZM2G058447
GRMZM2G175816
GRMZM2G038034
GRMZM2G097059	K09264|1|3e-07|48.9|vvi:100232867|MADS-box transcription factor, plant
GRMZM2G502350	K04733|1|4e-46|183|smo:SELMODRAFT_230241|interleukin-1 receptor-associated kinase 4 [EC:2.7.11.1]!K13416|3|1e-45|182|ath:AT4G33430|brassinosteroid insensitive 1-associated receptor kinase 1 [EC:2.7.10.1 2.7.11.1]!K13417|5|2e-45|181|aly:ARALYDRAFT_899604|somatic embryogenesis receptor kinase 4 [EC:2.7.10.1 2.7.11.1]
GRMZM2G077615	K15336|1|1e-16|86.7|vvi:100259391|tRNA (cytosine38-C5)-methyltransferase [EC:2.1.1.204]
GRMZM2G064962
GRMZM2G038281	K12309|1|0.0|784|ath:AT3G52840|beta-galactosidase [EC:3.2.1.23]!K01190|3|2e-59|229|cme:CMP078C|beta-galactosidase [EC:3.2.1.23]
GRMZM2G003411	K05681|1|4e-43|176|cme:CMS467C|ATP-binding cassette, subfamily G (WHITE), member 2!K12843|5|3e-36|153|vvi:100248403|U4/U6 small nuclear ribonucleoprotein PRP3
AC233910.1_FG010	K08832|1|2e-131|467|sbi:SORBI_01g008130|serine/threonine-protein kinase SRPK3 [EC:2.7.11.1]
AC198206.5_FG001
GRMZM2G017290	K02694|1|6e-94|342|zma:100282027|photosystem I subunit III
GRMZM2G148702	K00924|1|3e-154|545|aly:ARALYDRAFT_476729|[EC:2.7.1.-]
AC217959.3_FG001
GRMZM2G106752	K12831|1|4e-06|52.4|gmx:100791039|splicing factor 3B subunit 4
GRMZM2G172410
AC209768.3_FG005	K12581|1|5e-31|134|sbi:SORBI_04g035960|CCR4-NOT transcription complex subunit 7/8
GRMZM2G333811	K00924|1|5e-27|120|ath:AT1G28440|[EC:2.7.1.-]
[truncated: 838 more rows]

## Sheet: Control-VS-ABA-path
#Pathway	DEGs with pathway annotation(4950)	All genes with pathway annotation(19742)	Pvalue	Qvalue	Pathway ID	Genes	KOs
Aminoacyl-tRNA biosynthesis	42	102	0.000254887	0.0323707	ko00970	GRMZM2G050937;GRMZM2G117614;GRMZM2G177970;GRMZM5G858471;GRMZM2G005710;GRMZM2G013773;GRMZM2G052142;GRMZM2G032049;AC203752.5_FG002;GRMZM2G057491;GRMZM2G156565;GRMZM2G158627;GRMZM2G566786;GRMZM2G048012;GRMZM2G118062;GRMZM2G386714;GRMZM2G029055;GRMZM2G154664;GRMZM2G159542;GRMZM2G455085;GRMZM2G701193;GRMZM2G348666;GRMZM2G155899;GRMZM2G000127;GRMZM2G126957;GRMZM2G094123;GRMZM2G166713;GRMZM2G071333;GRMZ…	K02433+K01867+K01869+K01873+K01870+K01892+K01886+K01885+K01883+K04567+K01874+K01872+K01893+K01881+K01889+K00604+K01880+K01875
Photosynthesis - antenna proteins	16	30	0.000840014	0.0533409	ko00196	GRMZM2G131489;GRMZM2G104549;GRMZM2G160268;GRMZM2G092427;GRMZM2G153184;GRMZM2G149428;AC207722.2_FG009;GRMZM2G010884;GRMZM2G120619;GRMZM2G057281;GRMZM2G429955;GRMZM2G351977;GRMZM2G117412;GRMZM2G039996;GRMZM2G038519;GRMZM2G092311	K14172+K08912+K08910+K08917+K08916+K08909+K08914+K08908+K08907
Flavonoid biosynthesis	76	240	0.0121982	0.450648	ko00941	GRMZM2G032276;AC234528.1_FG006;GRMZM2G169943;GRMZM2G316778;GRMZM2G003796;GRMZM2G115422;GRMZM2G307437;GRMZM2G152175;GRMZM2G132875;GRMZM2G407650;GRMZM2G175812;GRMZM2G085812;GRMZM2G138074;GRMZM2G102079;GRMZM2G148052;GRMZM2G119186;GRMZM2G075513;GRMZM2G121700;GRMZM2G382569;GRMZM2G126062;GRMZM2G172826;GRMZM2G089698;GRMZM2G110369;GRMZM2G025832;GRMZM2G013726;GRMZM2G139874;GRMZM2G127948;GRMZM2G070468;GRMZ…	K13065+K05277+K05278+K08243+K05280+K13082+K00660+K13083+K09754+K01859+K00475+K00487+K00588+K13081
Regulation of autophagy	43	126	0.0141936	0.450648	ko04140	GRMZM2G090493;GRMZM2G096115;GRMZM2G112954;GRMZM2G112278;GRMZM2G472643;GRMZM2G129018;GRMZM2G160370;GRMZM2G330049;GRMZM2G011919;GRMZM2G087243;GRMZM2G371276;GRMZM2G356128;GRMZM2G170552;GRMZM2G308752;GRMZM2G044038;GRMZM2G179662;GRMZM2G156150;GRMZM2G057436;GRMZM2G125001;GRMZM2G390896;GRMZM2G159752;GRMZM2G553687;GRMZM5G891990;GRMZM2G028796;GRMZM2G176519;GRMZM2G025037;GRMZM2G027857;GRMZM2G419694;GRMZM2G…	K08332+K07198+K08343+K08333+K08334+K08341+K08337+K00914+K08269
Valine, leucine and isoleucine biosynthesis	17	45	0.0403027	1	ko00290	GRMZM2G027627;GRMZM2G127546;GRMZM2G033894;GRMZM2G088565;GRMZM2G087103;GRMZM2G055507;GRMZM2G007647;GRMZM2G143008;GRMZM2G130062;GRMZM2G109561;GRMZM2G014069;AC234528.1_FG005;GRMZM2G155323;GRMZM2G087552;GRMZM2G071208;GRMZM2G004382;GRMZM2G010044	K00161+K00162+K00826+K01649+K01653+K01652+K01754+K01687+K00053+K01703
Pantothenate and CoA biosynthesis	17	46	0.0494363	1	ko00770	GRMZM2G010596;GRMZM2G102015;AC192244.3_FG007;GRMZM2G085827;GRMZM2G002173;GRMZM2G087103;GRMZM2G007647;GRMZM2G143008;GRMZM2G014069;AC234528.1_FG005;GRMZM2G063163;GRMZM2G071208;GRMZM2G039600;GRMZM5G808624;GRMZM2G004382;GRMZM2G701548;GRMZM2G077673	K00606+K00859+K02201+K06133+K01922+K00826+K01653+K01652+K01687+K09680+K00053+K01431
Ubiquitin mediated proteolysis	106	372	0.0713124	1	ko04120	GRMZM2G098925;GRMZM2G153127;GRMZM2G046729;GRMZM2G016480;GRMZM2G468495;AC233893.1_FG006;GRMZM2G475702;GRMZM2G062724;GRMZM2G465771;GRMZM2G394321;GRMZM2G061257;GRMZM2G055844;GRMZM2G138176;GRMZM2G337819;GRMZM2G380177;GRMZM2G092128;GRMZM2G005840;GRMZM2G049661;GRMZM2G416216;GRMZM2G341089;GRMZM2G311003;GRMZM5G855994;GRMZM2G153527;GRMZM2G024073;GRMZM2G063192;GRMZM2G181607;GRMZM2G160370;GRMZM2G061602;GRMZ…	K10601+K09561+K10576+K10144+K03875+K10615+K03869+K04506+K10577+K10610+K03363+K10143+K10579+K04554+K03348+K03353+K10590+K10581+K10592+K10571+K03094+K03357+K06688+K10583+K10609+K03347+K03351+K10588+K10589+K10575+K03349+K10597+K03178+K03358+K03364
DNA replication	57	191	0.0761964	1	ko03030	GRMZM2G508335;GRMZM2G351307;GRMZM2G180947;GRMZM2G369882;GRMZM2G180516;GRMZM2G167933;GRMZM2G174114;GRMZM2G122656;GRMZM2G177928;GRMZM2G384528;GRMZM2G360792;GRMZM5G825437;GRMZM2G171847;GRMZM2G101270;AC196278.2_FG003;GRMZM2G426847;GRMZM2G100732;GRMZM2G023422;GRMZM2G130351;GRMZM2G021069;GRMZM2G162445;GRMZM2G044317;GRMZM2G154267;AC196278.2_FG004;GRMZM2G139894;GRMZM2G112074;GRMZM2G062333;GRMZM2G098714;G…	K07466+K02326+K10740+K10754+K02685+K10755+K10756+K02327+K02324+K10742+K02335+K02542+K02541+K02325+K02540+K02210+K02320+K10739+K04802+K02209+K02212+K10744+K04799+K02321
Phosphatidylinositol signaling system	49	163	0.0849308	1	ko04070	GRMZM2G053711;GRMZM2G036113;GRMZM2G043191;GRMZM2G430600;GRMZM2G056829;GRMZM2G176486;GRMZM2G066614;GRMZM2G374973;GRMZM2G005557;GRMZM2G062416;GRMZM2G395244;GRMZM2G381071;GRMZM2G062045;GRMZM2G073591;GRMZM2G149923;GRMZM2G084609;GRMZM2G432774;GRMZM2G126749;GRMZM2G110622;GRMZM2G054109;GRMZM2G176472;GRMZM2G101000;GRMZM2G466563;GRMZM2G002499;GRMZM2G022972;AC207628.4_FG009;GRMZM2G157147;GRMZM2G153722;GRMZ…	K00981+K00889+K01099+K02183+K00913+K01110+K00915+K00921+K05857+K15422+K10047+K00914+K00888
Phenylpropanoid biosynthesis	121	433	0.0915596	1	ko00940	GRMZM2G032276;GRMZM2G163519;GRMZM2G176085;GRMZM2G451097;GRMZM2G097706;GRMZM2G365774;GRMZM2G361475;GRMZM2G127945;GRMZM2G150893;AC216264.3_FG001;GRMZM2G129761;GRMZM2G376416;GRMZM2G136158;GRMZM2G154558;GRMZM2G404676;GRMZM2G104109;GRMZM2G316778;GRMZM2G080183;GRMZM2G099420;AC211164.5_FG004;AC197758.3_FG004;GRMZM2G012233;GRMZM2G382379;GRMZM2G102662;GRMZM2G003796;GRMZM2G115422;GRMZM2G307437;GRMZM2G30471…	K13065+K12356+K00430+K12355+K09756+K11188+K01188+K09753+K01904+K09755+K13068+K13066+K05350+K09757+K09754+K00487+K00588+K10775+K13064+K00083+K05349+K13067
Fatty acid biosynthesis	21	65	0.115829	1	ko00061	GRMZM2G339994;GRMZM2G344911;GRMZM2G022563;GRMZM2G072205;GRMZM2G012863;GRMZM2G003190;GRMZM2G351023;GRMZM2G102878;GRMZM2G124335;GRMZM2G135498;GRMZM2G024482;GRMZM2G070422;GRMZM2G029543;GRMZM2G143955;GRMZM2G099696;GRMZM5G858094;GRMZM2G416110;GRMZM2G026793;GRMZM2G007489;GRMZM2G445384;GRMZM2G377341	K00059+K00648+K09458+K10782+K02372+K00208+K00645+K11262+K03921+K10781
Carbon fixation in photosynthetic organisms	41	138	0.123475	1	ko00710	GRMZM5G845611;GRMZM2G118770;GRMZM2G010494;GRMZM2G033526;GRMZM2G117230;GRMZM2G144730;GRMZM2G404237;GRMZM2G062854;GRMZM2G066024;GRMZM2G069195;GRMZM2G154595;GRMZM2G100629;GRMZM2G004534;GRMZM2G002807;GRMZM2G382914;GRMZM5G852968;GRMZM2G066290;GRMZM2G088064;GRMZM2G083102;GRMZM2G068455;GRMZM2G089365;GRMZM2G057823;GRMZM2G153575;GRMZM2G419024;GRMZM2G033208;GRMZM5G874903;GRMZM2G035599;GRMZM2G046284;GRMZM2G…	K05298+K00029+K00615+K00873+K00814+K01601+K01623+K00026+K01783+K01803+K00927+K01807+K01610+K00855+K01006+K01595+K03841
Pentose phosphate pathway	24	77	0.135408	1	ko00030	GRMZM2G010494;GRMZM2G139550;GRMZM2G066024;GRMZM2G069195;GRMZM2G100629;GRMZM2G177077;GRMZM2G083102;GRMZM2G089365;GRMZM2G004932;GRMZM2G057823;GRMZM2G065083;GRMZM2G033208;GRMZM5G874903;GRMZM2G035599;GRMZM2G046284;GRMZM2G168716;GRMZM2G171400;GRMZM5G891282;GRMZM2G038162;GRMZM5G836250;GRMZM2G401970;GRMZM2G095287;GRMZM2G180930;GRMZM2G322953	K00615+K00616+K01623+K01783+K00036+K00850+K01810+K01807+K00852+K01625+K03841+K00948
Lipoic acid metabolism	4	9	0.167054	1	ko00785	GRMZM2G139803;GRMZM2G039982;GRMZM2G157458;GRMZM2G038922	K03644+K03801
Purine metabolism	119	441	0.188699	1	ko00230	GRMZM2G349839;GRMZM2G088348;GRMZM2G180947;GRMZM2G079440;GRMZM2G033526;GRMZM5G845021;GRMZM2G144730;GRMZM2G170101;GRMZM2G004534;GRMZM2G064015;GRMZM2G384528;GRMZM2G125193;GRMZM5G876644;GRMZM2G089767;GRMZM5G854604;GRMZM2G060464;GRMZM2G125893;GRMZM2G066290;GRMZM2G302279;GRMZM2G171847;GRMZM2G155626;GRMZM5G874277;GRMZM2G086882;GRMZM5G898768;GRMZM2G135132;GRMZM2G173209;GRMZM2G146331;AC213769.3_FG001;AC19…	K14641+K13811+K02326+K03046+K00873+K00860+K00759+K03013+K00939+K03024+K00856+K00940+K02685+K00601+K01923+K03017+K03009+K02327+K03021+K01951+K03040+K02324+K01490+K02335+K00962+K02999+K10807+K02325+K10808+K03026+K02320+K01466+K03006+K03018+K03010+K03015+K03043+K01509+K00106+K00602+K01952+K03002+K01933+K00764+K03022+K02321+K01756+K00948
Lysine degradation	19	62	0.191243	1	ko00310	GRMZM2G085474;GRMZM2G074094;GRMZM2G352431;GRMZM2G052266;GRMZM2G149153;GRMZM2G181362;AC233961.1_FG001;GRMZM2G054380;GRMZM5G856076;GRMZM2G300955;GRMZM2G473138;GRMZM2G118800;GRMZM2G021044;GRMZM2G172427;GRMZM2G117458;GRMZM2G151041;GRMZM2G357972;GRMZM2G140577;GRMZM2G013794	K00626+K11420+K11423+K11422+K00306+K14157+K00164+K09188+K00128
Inositol phosphate metabolism	41	144	0.196981	1	ko00562	GRMZM2G081719;GRMZM2G036113;GRMZM2G177461;GRMZM2G043191;GRMZM2G116876;GRMZM2G056829;GRMZM2G002807;GRMZM5G852968;GRMZM2G176486;GRMZM2G374973;GRMZM2G419024;GRMZM2G062045;GRMZM2G073591;GRMZM2G084609;GRMZM2G432774;GRMZM2G110622;GRMZM2G101000;GRMZM2G002499;GRMZM2G001898;AC207628.4_FG009;GRMZM2G157147;GRMZM2G153722;GRMZM2G137435;GRMZM2G108767;GRMZM2G088974;GRMZM2G111208;GRMZM2G155242;GRMZM2G343218;GRMZ…	K01114+K00889+K01858+K01099+K00913+K01803+K01110+K00915+K00140+K00921+K05857+K15422+K10047+K00914+K00888
Glutathione metabolism	44	157	0.22047	1	ko00480	GRMZM2G013299;GRMZM2G033515;GRMZM2G335618;GRMZM2G428168;GRMZM2G047867;GRMZM2G065073;GRMZM2G447632;GRMZM2G434541;GRMZM2G146246;GRMZM2G177077;GRMZM2G127789;GRMZM2G146913;GRMZM2G120578;GRMZM2G150474;GRMZM2G025190;GRMZM2G077183;GRMZM2G329144;GRMZM2G416632;GRMZM2G132093;GRMZM2G052571;GRMZM2G363540;GRMZM2G161891;GRMZM2G006791;GRMZM2G028821;GRMZM2G005710;GRMZM2G150356;GRMZM2G304362;GRMZM2G097989;GRMZM2G…	K00432+K00031+K00799+K00797+K00681+K00036+K00434+K10807+K10808+K01920+K01255+K01256+K01469
Glycosylphosphatidylinositol(GPI)-anchor biosynthesis	54	196	0.233354	1	ko00563	GRMZM2G534288;GRMZM2G056151;GRMZM2G098925;GRMZM2G324111;GRMZM2G302912;GRMZM2G055827;GRMZM2G112617;GRMZM2G140651;GRMZM2G022311;GRMZM2G340444;GRMZM2G035704;GRMZM2G383937;GRMZM2G323013;GRMZM2G148706;GRMZM2G052344;AC233979.1_FG011;GRMZM2G329195;GRMZM2G368765;GRMZM5G860214;GRMZM2G056804;GRMZM2G037627;GRMZM2G416750;GRMZM2G004480;GRMZM2G129585;GRMZM2G416216;GRMZM2G478553;GRMZM2G053303;GRMZM2G134023;GRMZ…	K05283+K03857+K05284+K05287+K05310+K03858
Biotin metabolism	3	7	0.245092	1	ko00780	GRMZM2G095400;GRMZM2G452523;GRMZM2G102156	K01012+K00833
Terpenoid backbone biosynthesis	29	102	0.248206	1	ko00900	GRMZM2G070351;GRMZM2G087207;GRMZM2G085474;GRMZM2G106263;GRMZM2G002492;GRMZM2G702159;GRMZM2G137151;GRMZM2G058095;GRMZM2G446213;GRMZM2G030839;GRMZM2G109589;GRMZM2G019260;GRMZM2G108609;GRMZM2G056975;GRMZM2G147721;GRMZM2G137409;GRMZM2G105644;GRMZM2G493395;GRMZM2G112728;GRMZM2G104538;GRMZM2G098569;GRMZM2G168681;GRMZM2G093146;GRMZM2G473976;GRMZM5G859195;GRMZM2G046293;GRMZM2G108285;GRMZM2G172032;GRMZM2G…	K01597+K01641+K00626+K11778+K06013+K01662+K00021+K05906+K00938+K15891+K12742+K00099+K00787+K03526+K10960+K05356+K15892+K15889+K00919+K01823+K00991
Taurine and hypotaurine metabolism	7	21	0.258887	1	ko00430	GRMZM2G017110;GRMZM2G136347;GRMZM2G065073;GRMZM2G098875;AC203989.4_FG001;GRMZM2G038677;GRMZM2G108898	K01580+K10712+K00681
Mismatch repair	41	150	0.288721	1	ko03430	GRMZM2G508335;GRMZM2G351307;GRMZM2G369882;GRMZM2G180516;GRMZM2G167933;GRMZM2G174114;GRMZM2G122656;GRMZM2G177928;GRMZM2G360792;GRMZM5G825437;GRMZM2G101270;AC196278.2_FG003;GRMZM2G121427;GRMZM2G348956;GRMZM2G110212;AC196278.2_FG004;GRMZM2G098714;GRMZM2G445958;GRMZM2G030523;GRMZM2G086934;GRMZM2G108712;GRMZM2G474229;GRMZM2G061485;GRMZM2G421541;GRMZM2G115245;GRMZM2G365983;GRMZM2G096920;GRMZM2G076329;G…	K07466+K10740+K10754+K10755+K10756+K02327+K03657+K07456+K08737+K10739+K04802+K10746+K08734+K08736+K10858
ABC transporters	61	229	0.314854	1	ko02010	GRMZM2G073359;GRMZM2G079376;GRMZM2G154766;GRMZM2G167658;GRMZM2G168416;GRMZM2G177812;GRMZM2G168917;GRMZM2G004207;GRMZM2G303965;GRMZM5G869971;AC212835.3_FG008;AC195785.3_FG004;GRMZM2G127031;GRMZM2G060045;GRMZM2G142832;GRMZM2G038893;GRMZM2G127650;AC149810.2_FG008;GRMZM2G432390;GRMZM2G101245;GRMZM2G110968;GRMZM2G433579;GRMZM2G343139;GRMZM2G119345;GRMZM2G315375;GRMZM2G142544;GRMZM2G036300;GRMZM2G41552…	K05658+K05681+K05663+K05677+K05656+K05657+K05643+K05641+K05666
Nitrogen metabolism	26	94	0.317117	1	ko00910	GRMZM2G094165;GRMZM2G078077;GRMZM2G046601;GRMZM2G325026;GRMZM2G024104;GRMZM2G113191;GRMZM2G134747;GRMZM2G078472;GRMZM2G050514;GRMZM2G145101;GRMZM2G067601;GRMZM2G032367;GRMZM5G807267;GRMZM2G156656;GRMZM2G093175;GRMZM2G424857;GRMZM2G113165;GRMZM2G039463;GRMZM2G178415;GRMZM2G098290;GRMZM2G077054;GRMZM2G074589;AC195172.3_FG001;GRMZM2G003762;GRMZM2G568636;GRMZM2G092214	K01673+K01501+K01915+K00360+K01674+K01725+K01953+K00413+K00264+K01455+K00261+K03522
Glycosphingolipid biosynthesis - ganglio series	8	26	0.317929	1	ko00604	GRMZM2G127123;GRMZM2G038281;GRMZM2G034598;GRMZM2G121495;GRMZM2G162238;GRMZM5G860235;GRMZM2G386824;GRMZM2G151122	K12309+K12373
Vitamin B6 metabolism	8	26	0.317929	1	ko00750	GRMZM2G052812;GRMZM2G300801;GRMZM2G015908;GRMZM5G836174;GRMZM2G142776;GRMZM2G022130;AC234575.1_FG003;GRMZM2G120652	K05275+K00831+K13248+K01733+K06215
Cysteine and methionine metabolism	38	141	0.333045	1	ko00270	GRMZM2G039166;GRMZM2G320167;GRMZM2G163015;GRMZM2G069203;GRMZM2G047867;GRMZM2G390385;GRMZM5G896883;AC233893.1_FG001;GRMZM5G816110;GRMZM2G464137;GRMZM2G006480;GRMZM2G120578;GRMZM2G171111;GRMZM2G328893;GRMZM2G054123;GRMZM2G332423;GRMZM2G007140;GRMZM2G052422;GRMZM2G036708;GRMZM2G104546;GRMZM2G173192;GRMZM2G005310;GRMZM2G002652;GRMZM2G365423;GRMZM2G025592;GRMZM2G154397;GRMZM2G168888;GRMZM2G013448;GRMZ…	K00547+K05933+K01762+K00640+K00797+K01244+K00899+K00815+K01738+K00789+K13034+K12524+K00016+K00558+K01611+K01011+K00928+K16054
Non-homologous end-joining	6	19	0.334975	1	ko03450	GRMZM2G104357;GRMZM2G106056;GRMZM2G398668;GRMZM5G833563;GRMZM2G030128;GRMZM2G329177	K10866+K10865+K04799+K03512
Carotenoid biosynthesis	53	200	0.345659	1	ko00906	GRMZM2G382534;GRMZM2G073770;GRMZM2G469898;GRMZM2G130528;GRMZM2G076981;GRMZM2G043632;GRMZM5G851815;GRMZM2G090051;GRMZM2G105954;GRMZM2G126505;GRMZM5G872934;GRMZM2G045215;AC231745.1_FG003;GRMZM2G150363;GRMZM2G369815;GRMZM2G002142;GRMZM2G144662;GRMZM2G028413;GRMZM2G455809;GRMZM2G148460;GRMZM2G025885;GRMZM2G179147;GRMZM2G166330;GRMZM2G150187;GRMZM2G166987;GRMZM2G112686;GRMZM2G141473;GRMZM2G048200;GRMZ…	K15746+K00514+K09841+K14606+K09843+K09842+K09840+K02291+K15747+K09837+K09838+K06444+K09835+K09839
Starch and sucrose metabolism	115	445	0.370259	1	ko00500	GRMZM2G026804;GRMZM2G025833;GRMZM2G136106;AC199765.4_FG008;GRMZM2G376416;GRMZM2G019583;GRMZM2G177940;GRMZM2G443785;AC209664.3_FG002;GRMZM2G086845;GRMZM2G110145;GRMZM2G014770;GRMZM2G092746;GRMZM2G178025;GRMZM2G482256;GRMZM2G122277;GRMZM2G175499;GRMZM2G311182;GRMZM2G162690;GRMZM2G103972;GRMZM2G110735;GRMZM2G130046;GRMZM2G431856;GRMZM2G136895;GRMZM2G079263;AC234160.1_FG003;GRMZM2G079617;GRMZM2G46387…	K01184+K01177+K01051+K01179+K01188+K13648+K00847+K00770+K00695+K01194+K15920+K05350+K01193+K00696+K01087+K01176+K01810+K00012+K00688+K01213+K00703+K00700+K00975+K05349+K00705+K00963+K16055+K08679+K00844+K01187
Pyruvate metabolism	39	147	0.371617	1	ko00620	GRMZM2G169943;GRMZM2G118770;GRMZM2G027627;GRMZM2G033526;GRMZM2G127546;GRMZM2G085474;GRMZM2G144730;GRMZM2G404237;GRMZM2G081268;GRMZM2G165176;GRMZM2G117786;GRMZM2G033894;GRMZM5G858094;GRMZM2G154595;GRMZM2G088565;GRMZM2G004534;GRMZM2G361625;GRMZM2G472376;GRMZM2G145595;GRMZM2G066290;GRMZM2G174481;GRMZM2G068455;GRMZM2G087206;GRMZM2G058702;GRMZM2G001696;GRMZM2G173192;GRMZM5G893782;GRMZM2G097457;GRMZM2G…	K00011+K00029+K00161+K00873+K00162+K00626+K01759+K00627+K11262+K00026+K01512+K01895+K00382+K01610+K00016+K01006+K01649+K01595+K00102+K00128
Fatty acid elongation	15	54	0.372506	1	ko00062	GRMZM2G035202;GRMZM5G860072;GRMZM2G075140;GRMZM2G156620;GRMZM2G160417;GRMZM2G097469;GRMZM2G037152;GRMZM2G087323;GRMZM2G374779;AC205703.4_FG006;GRMZM2G465868;GRMZM2G181266;GRMZM2G063024;GRMZM5G894016;GRMZM2G304638	K10703+K10258+K15397+K10249+K10251+K01074
Other types of O-glycan biosynthesis	6	20	0.385777	1	ko00514	GRMZM2G030713;GRMZM2G166665;GRMZM2G505380;GRMZM2G438722;GRMZM2G151564;GRMZM2G357804	K03691+K13667+K09667
Glycolysis / Gluconeogenesis	61	234	0.386428	1	ko00010	GRMZM2G169943;GRMZM2G027627;GRMZM2G033526;GRMZM2G051697;GRMZM2G127546;GRMZM2G144730;GRMZM2G127598;GRMZM2G056629;GRMZM2G165176;GRMZM2G050077;GRMZM2G117786;GRMZM2G033894;GRMZM2G165506;GRMZM2G066024;GRMZM2G069195;GRMZM2G315401;GRMZM2G317406;AC197705.4_FG001;GRMZM2G088565;GRMZM2G004534;GRMZM2G009030;GRMZM2G176307;GRMZM2G472376;GRMZM2G145595;GRMZM2G002807;GRMZM2G382914;GRMZM5G852968;GRMZM2G066290;GRMZ…	K00002+K00161+K00873+K15634+K00162+K01785+K00627+K15633+K01834+K01623+K01568+K01689+K00134+K01895+K00382+K01803+K00927+K00850+K01810+K01610+K00016+K00121+K00001+K01792+K03841+K00128+K00844
Stilbenoid, diarylheptanoid and gingerol biosynthesis	63	242	0.388573	1	ko00945	GRMZM2G032276;GRMZM2G159353;GRMZM2G120621;GRMZM5G875732;GRMZM2G316778;GRMZM2G102662;GRMZM2G115422;GRMZM2G307437;GRMZM2G039278;AC200099.4_FG006;GRMZM2G394688;GRMZM2G099297;GRMZM2G132478;GRMZM2G057086;GRMZM2G138074;GRMZM2G114988;GRMZM2G396248;GRMZM2G075513;GRMZM2G172826;GRMZM2G089698;GRMZM2G139874;GRMZM2G127948;GRMZM2G070468;GRMZM2G099363;GRMZM5G851862;GRMZM2G147491;GRMZM2G028677;GRMZM2G132450;GRMZ…	K13065+K00517+K16040+K09754+K00487+K00588
Sulfur metabolism	13	47	0.394704	1	ko00920	GRMZM2G088348;GRMZM5G845021;GRMZM2G069203;GRMZM2G325026;GRMZM5G816110;GRMZM2G328893;GRMZM2G036708;GRMZM2G158147;GRMZM2G088974;GRMZM2G104269;GRMZM2G133359;GRMZM2G036007;GRMZM2G568636	K13811+K00860+K00640+K00387+K01738+K13034+K15422+K01082
Homologous recombination	48	184	0.40272	1	ko03440	GRMZM2G508335;GRMZM2G351307;GRMZM2G369882;GRMZM2G180516;GRMZM2G167933;GRMZM2G174114;GRMZM2G122656;GRMZM2G360792;GRMZM2G006246;GRMZM5G825437;GRMZM2G143522;AC196278.2_FG003;GRMZM2G139583;GRMZM2G023422;GRMZM2G470438;AC196278.2_FG004;GRMZM2G098714;GRMZM2G445958;GRMZM2G123089;GRMZM2G134694;GRMZM2G139712;GRMZM2G086934;GRMZM2G016602;GRMZM2G083138;GRMZM2G058155;GRMZM2G449909;GRMZM2G474229;GRMZM2G061485;G…	K07466+K10740+K10867+K10901+K02327+K03165+K02335+K10739+K10870+K08775+K03553+K10875+K10882+K10866+K04482+K08991+K10865
Brassinosteroid biosynthesis	16	59	0.406664	1	ko00905	GRMZM2G045319;GRMZM5G860072;GRMZM2G106468;GRMZM2G449033;GRMZM2G105855;GRMZM2G020761;GRMZM2G129860;GRMZM2G056247;GRMZM2G147774;GRMZM2G103773;GRMZM2G147752;GRMZM2G026532;GRMZM2G014395;GRMZM2G012391;GRMZM2G100412;GRMZM2G021436	K15639+K09591+K12640+K09588+K09587
Biosynthesis of unsaturated fatty acids	21	79	0.420497	1	ko01040	GRMZM2G339994;GRMZM2G344911;GRMZM2G035202;GRMZM2G351023;GRMZM5G860072;GRMZM2G099696;GRMZM2G416110;GRMZM2G026793;GRMZM2G087323;AC205703.4_FG006;GRMZM2G169261;GRMZM2G465868;GRMZM2G169240;GRMZM2G181266;GRMZM2G374817;GRMZM2G052389;GRMZM2G445384;GRMZM5G848768;GRMZM2G099666;GRMZM2G304638;GRMZM2G110201	K00059+K10703+K10258+K03921+K10251+K10256+K00232+K07513
Diterpenoid biosynthesis	26	99	0.430139	1	ko00904	GRMZM2G120621;GRMZM2G076981;GRMZM2G051619;GRMZM2G006964;GRMZM2G093195;GRMZM2G148052;GRMZM2G025885;GRMZM2G121700;GRMZM5G851862;GRMZM2G144668;GRMZM2G031724;GRMZM2G127668;GRMZM2G044358;GRMZM2G432167;GRMZM2G081554;GRMZM2G067591;GRMZM2G044481;GRMZM2G022679;GRMZM2G093603;GRMZM2G161472;AC203966.5_FG005;AC214360.3_FG001;GRMZM2G110388;GRMZM2G122654;GRMZM2G321033;GRMZM2G542847	K16083+K16085+K13070+K04125+K05282+K04124+K04123+K16084+K04120+K04121+K14036+K14046+K04122+K14038+K14044
Caffeine metabolism	1	2	0.438611	1	ko00232	GRMZM2G050984	K00106
Isoflavonoid biosynthesis	27	104	0.454396	1	ko00943	GRMZM2G120621;GRMZM2G026095;GRMZM2G111344;GRMZM2G008539;GRMZM2G383404;GRMZM2G099740;GRMZM2G407650;GRMZM2G141019;GRMZM2G148052;GRMZM2G133836;GRMZM2G323504;GRMZM2G128219;GRMZM2G130119;GRMZM2G095261;GRMZM2G148441;GRMZM2G384884;GRMZM5G826321;GRMZM2G432167;GRMZM2G067591;GRMZM2G034917;GRMZM2G110388;GRMZM2G122654;GRMZM2G000489;GRMZM2G043695;GRMZM2G051683;GRMZM2G049675;GRMZM2G001977	K13267+K13258+K13263+K13261
C5-Branched dibasic acid metabolism	3	10	0.476631	1	ko00660	GRMZM2G007647;GRMZM2G143008;GRMZM2G010044	K01653+K01652+K01703
Limonene and pinene degradation	35	138	0.501495	1	ko00903	GRMZM2G159353;GRMZM2G120621;GRMZM5G875732;GRMZM2G102662;GRMZM2G039278;AC200099.4_FG006;GRMZM2G394688;GRMZM2G132478;GRMZM2G057086;GRMZM2G114988;GRMZM2G396248;GRMZM2G172826;GRMZM5G851862;GRMZM2G132450;GRMZM2G384884;GRMZM2G171139;GRMZM2G009232;GRMZM2G432167;GRMZM2G399530;GRMZM2G104783;GRMZM2G067591;GRMZM2G154870;GRMZM2G118809;GRMZM2G154828;GRMZM2G074454;GRMZM2G089528;GRMZM2G134597;GRMZM2G431708;GRMZ…	K00517+K00120+K00128
Phenylalanine metabolism	61	243	0.520628	1	ko00360	GRMZM2G176085;GRMZM2G451097;GRMZM2G365774;GRMZM2G361475;GRMZM2G127945;GRMZM2G150893;GRMZM2G129761;GRMZM2G136158;GRMZM2G404676;GRMZM2G104109;GRMZM2G080183;AC211164.5_FG004;AC197758.3_FG004;GRMZM2G012233;GRMZM2G382379;GRMZM2G117706;GRMZM2G020523;GRMZM2G177792;AC205413.4_FG001;GRMZM2G108123;GRMZM2G055320;GRMZM2G089895;AC210003.2_FG004;GRMZM2G144648;GRMZM2G139874;GRMZM2G127948;GRMZM2G099363;GRMZM2G02…	K00430+K11188+K01904+K00487+K00588+K10775+K00815+K00276+K13064+K07253
Benzoxazinoid biosynthesis	22	87	0.522836	1	ko00402	GRMZM2G015892;GRMZM2G003796;GRMZM2G046163;GRMZM2G083935;GRMZM2G099297;GRMZM2G161335;GRMZM2G169628;GRMZM2G147491;GRMZM2G144668;GRMZM2G384884;GRMZM2G093092;GRMZM2G007140;GRMZM2G023152;GRMZM2G017557;GRMZM2G399530;GRMZM2G098890;GRMZM2G463996;GRMZM2G420407;GRMZM2G023325;GRMZM2G098892;GRMZM2G097030;GRMZM5G834303	K13222+K13225+K13223+K13228+K13230+K13227+K13229
Arginine and proline metabolism	33	132	0.541342	1	ko00330	GRMZM2G316778;GRMZM2G157210;GRMZM2G089149;GRMZM2G047867;GRMZM2G135970;GRMZM2G046601;GRMZM2G064159;GRMZM2G024104;GRMZM2G088627;GRMZM2G075513;GRMZM2G061777;GRMZM5G843555;GRMZM2G050514;GRMZM2G120578;GRMZM2G168506;GRMZM2G396553;GRMZM2G348578;GRMZM5G882427;GRMZM2G038162;GRMZM2G384293;GRMZM2G154397;GRMZM2G178415;GRMZM2G375504;GRMZM2G098290;GRMZM5G846548;GRMZM2G060369;GRMZM2G035042;GRMZM2G118800;GRMZM5G…	K14329+K00611+K00620+K00797+K14677+K01915+K10536+K12657+K00472+K01583+K01625+K13427+K01611+K00261+K00128+K14682+K01476+K01940
Butanoate metabolism	15	60	0.554775	1	ko00650	GRMZM2G017110;GRMZM2G027627;GRMZM2G087207;GRMZM2G127546;GRMZM2G085474;GRMZM2G106263;GRMZM2G033894;GRMZM2G128114;GRMZM2G088565;GRMZM2G098875;GRMZM2G050915;GRMZM2G126496;GRMZM2G007647;GRMZM2G143008;GRMZM2G087552	K01580+K00161+K01641+K00162+K00626+K00135+K00100+K01653+K01652
Alanine, aspartate and glutamate metabolism	27	109	0.56594	1	ko00250	GRMZM2G017110;GRMZM2G117230;GRMZM2G021095;GRMZM2G128114;GRMZM2G046601;GRMZM2G098875;GRMZM2G024104;GRMZM2G078472;GRMZM2G088064;GRMZM2G050514;GRMZM2G137868;GRMZM2G121487;GRMZM2G156656;GRMZM2G093175;GRMZM2G124353;GRMZM2G178415;GRMZM2G098290;GRMZM2G077054;GRMZM2G180155;GRMZM2G074589;GRMZM2G107739;GRMZM2G339699;GRMZM2G025989;GRMZM2G003762;GRMZM2G127350;GRMZM2G010406;GRMZM2G359070	K01580+K00814+K01955+K00135+K01915+K01953+K00830+K00264+K00827+K00261+K00820+K00764+K01940+K01756
Flavone and flavonol biosynthesis	33	134	0.580748	1	ko00944	GRMZM2G165390;GRMZM2G003796;GRMZM2G099297;GRMZM2G407650;GRMZM2G085812;GRMZM2G102079;GRMZM2G148052;GRMZM2G172826;GRMZM2G025832;GRMZM2G066067;GRMZM2G160523;GRMZM5G851862;GRMZM2G147491;GRMZM2G416045;GRMZM2G148441;GRMZM2G093092;GRMZM5G822100;GRMZM2G023152;GRMZM2G017557;GRMZM2G009232;GRMZM2G139467;GRMZM2G104783;GRMZM2G423331;GRMZM2G089528;GRMZM2G431288;GRMZM2G125482;AC234524.1_FG005;GRMZM2G034471;GRMZ…	K10757+K05280+K05279+K13083+K13496
Ether lipid metabolism	16	65	0.581452	1	ko00565	GRMZM2G132625;GRMZM2G081719;GRMZM2G061969;GRMZM2G116876;GRMZM2G481755;GRMZM2G114778;GRMZM5G865943;GRMZM2G068176;GRMZM2G035421;GRMZM2G133943;GRMZM2G054233;GRMZM2G066485;GRMZM2G312438;GRMZM2G096010;GRMZM2G092154;GRMZM2G145944	K01115+K01114+K13519+K14674+K13510
RNA polymerase	53	215	0.583311	1	ko03020	GRMZM2G079440;GRMZM2G064015;GRMZM5G876644;GRMZM2G302279;GRMZM5G898768;GRMZM2G146331;AC213769.3_FG001;GRMZM2G002119;GRMZM2G427564;GRMZM2G116271;GRMZM2G403407;GRMZM5G827455;GRMZM2G028132;GRMZM2G070503;GRMZM5G825192;GRMZM2G116526;GRMZM2G101527;GRMZM2G033519;GRMZM2G469277;GRMZM2G153797;GRMZM2G133512;GRMZM2G026083;GRMZM2G039949;GRMZM2G040702;GRMZM5G892247;GRMZM2G005134;GRMZM5G877454;AC214602.3_FG012;G…	K03046+K03013+K03024+K03017+K03009+K03021+K03040+K02999+K03026+K03006+K03018+K03010+K03015+K03043+K03002+K03022
Sulfur relay system	5	20	0.588204	1	ko04122	GRMZM2G121468;GRMZM2G119933;GRMZM2G168888;GRMZM2G135816;GRMZM2G402242	K03635+K00566+K01011+K03639+K14168
RNA transport	129	523	0.603266	1	ko03013	GRMZM2G138258;GRMZM2G072322;GRMZM2G302912;GRMZM2G055018;GRMZM2G383937;GRMZM2G073228;GRMZM2G341089;GRMZM2G138572;GRMZM2G017249;GRMZM2G457267;GRMZM2G034217;GRMZM2G305851;GRMZM2G324390;GRMZM2G542994;GRMZM2G080262;GRMZM2G002559;GRMZM2G162931;GRMZM2G057522;GRMZM2G140924;GRMZM2G018314;GRMZM2G169927;GRMZM2G322493;GRMZM2G142620;GRMZM2G046503;GRMZM2G057535;AC204381.3_FG001;GRMZM2G476810;GRMZM2G024612;GRMZ…	K07562+K13171+K14297+K13126+K10577+K03248+K03243+K14313+K09291+K12877+K14306+K03680+K14311+K14326+K02516+K14303+K03231+K14314+K14288+K03254+K14300+K14293+K14321+K14292+K14309+K03260+K12879+K12812+K05749+K03262+K03252+K14310+K14298+K03250+K14327+K13174+K00784+K03251+K03240+K12882+K14290+K03253+K14525+K01164+K03257+K03539+K14312+K13137+K14325+K00974+K13175+K03239+K12881+K03113
Anthocyanin biosynthesis	3	12	0.611656	1	ko00942	GRMZM2G165390;GRMZM2G457929;GRMZM2G363554	K12930+K12338
Arachidonic acid metabolism	7	29	0.616768	1	ko00590	GRMZM2G013299;GRMZM2G374313;GRMZM2G065073;GRMZM2G070279;GRMZM2G329144;GRMZM2G135277;GRMZM2G035421	K00432+K00079+K00681+K14674
Valine, leucine and isoleucine degradation	21	87	0.620549	1	ko00280	GRMZM2G087207;GRMZM2G085474;GRMZM2G106263;GRMZM2G153984;GRMZM2G145595;GRMZM2G042818;GRMZM2G087103;GRMZM5G848696;GRMZM2G181227;GRMZM2G381051;GRMZM2G001898;GRMZM2G014813;GRMZM2G037614;GRMZM2G071208;GRMZM2G702490;GRMZM2G108076;GRMZM2G118800;GRMZM5G848768;GRMZM2G001297;GRMZM2G052630;GRMZM2G110201	K01641+K00626+K00020+K00382+K05605+K00826+K00253+K00140+K00167+K01969+K00128+K07513+K00249
Isoquinoline alkaloid biosynthesis	10	42	0.633263	1	ko00950	GRMZM2G009400;GRMZM2G108103;GRMZM2G006480;GRMZM2G447691;GRMZM2G021388;AC209206.3_FG014;GRMZM2G002652;GRMZM2G021277;GRMZM2G056469;GRMZM2G093125	K01592+K00422+K00815+K00276
Propanoate metabolism	14	59	0.643208	1	ko00640	GRMZM2G085474;GRMZM5G858094;GRMZM2G472376;GRMZM2G042818;GRMZM2G114588;GRMZM2G173192;GRMZM2G181227;GRMZM2G001898;GRMZM2G108076;GRMZM2G118800;GRMZM2G326116;GRMZM2G151440;GRMZM2G377341;GRMZM2G001297	K00626+K11262+K01895+K05605+K00224+K00016+K00140+K00128+K01505+K00249
Pyrimidine metabolism	100	410	0.645113	1	ko00240	GRMZM2G349839;GRMZM2G180947;GRMZM2G079440;GRMZM2G021095;GRMZM2G064015;GRMZM2G384528;GRMZM2G468648;GRMZM5G876644;GRMZM2G134149;GRMZM2G060464;GRMZM2G125893;GRMZM2G302279;GRMZM2G171847;GRMZM2G079944;GRMZM2G132547;GRMZM5G898768;GRMZM2G146331;AC213769.3_FG001;AC196278.2_FG003;GRMZM2G002119;GRMZM2G427564;GRMZM2G116271;GRMZM2G403407;GRMZM2G426847;GRMZM2G394300;GRMZM5G827455;GRMZM2G023422;GRMZM2G121487;G…	K14641+K02326+K03046+K01955+K03013+K01937+K03024+K01240+K00940+K02685+K13800+K03017+K03009+K02327+K03021+K03040+K02324+K00876+K02335+K00962+K01718+K02999+K10807+K02325+K10808+K03026+K02320+K03006+K03018+K03010+K03015+K03043+K09903+K03002+K03022+K01489+K02321+K00761+K01431+K13421
Linoleic acid metabolism	8	34	0.646798	1	ko00591	GRMZM2G117321;GRMZM2G109130;GRMZM2G050915;GRMZM2G126496;GRMZM2G106748;GRMZM5G822593;GRMZM2G035421;GRMZM2G109056	K00454+K15718+K00100+K14674
Nucleotide excision repair	55	228	0.65519	1	ko03420	GRMZM2G508335;GRMZM2G351307;GRMZM2G180947;GRMZM2G369882;GRMZM2G180516;GRMZM2G167933;GRMZM2G174114;GRMZM2G122656;GRMZM2G177928;GRMZM2G384528;GRMZM2G360792;GRMZM5G825437;GRMZM2G024073;GRMZM2G181607;GRMZM2G101270;AC196278.2_FG003;GRMZM2G121427;GRMZM2G145879;GRMZM2G426847;GRMZM2G023422;GRMZM2G154267;AC196278.2_FG004;GRMZM2G098714;GRMZM2G445958;GRMZM2G030523;GRMZM2G086934;GRMZM2G108712;GRMZM2G474229;G…	K07466+K02326+K10740+K10754+K10610+K10755+K10756+K02327+K03657+K02202+K02324+K02335+K02325+K10739+K04802+K10609+K10838+K10841+K10846+K10844
Zeatin biosynthesis	35	147	0.669156	1	ko00908	GRMZM2G163519;GRMZM2G174192;GRMZM2G045319;GRMZM2G146644;GRMZM2G083935;GRMZM2G348452;GRMZM2G168474;GRMZM2G024476;GRMZM2G008792;GRMZM2G161335;GRMZM2G106468;GRMZM2G066067;GRMZM2G160523;GRMZM2G020761;GRMZM2G129860;GRMZM2G056247;GRMZM2G416045;GRMZM2G404443;GRMZM2G325612;GRMZM2G415751;GRMZM2G147774;GRMZM2G167220;AC234524.1_FG005;GRMZM2G075387;GRMZM2G025429;GRMZM2G061321;GRMZM2G463996;GRMZM2G147752;GRMZ…	K13495+K10717+K00279+K13493+K13496+K10760+K00791
Ubiquinone and other terpenoid-quinone biosynthesis	20	86	0.691001	1	ko00130	GRMZM2G012233;GRMZM2G055320;GRMZM2G048472;GRMZM2G006480;GRMZM2G075333;GRMZM2G075417;GRMZM2G022837;GRMZM2G070837;GRMZM2G097283;GRMZM2G114578;GRMZM2G092813;GRMZM2G410644;GRMZM2G002652;GRMZM2G113476;GRMZM2G178917;GRMZM2G165844;GRMZM2G054013;GRMZM2G052418;GRMZM2G035213;GRMZM2G120539	K01904+K09833+K00815+K02552+K02548+K12501+K05928+K00591
Glycosaminoglycan degradation	10	44	0.695529	1	ko00531	GRMZM2G127123;GRMZM2G038281;GRMZM2G034598;GRMZM2G107815;GRMZM2G121495;GRMZM2G162238;GRMZM5G860235;GRMZM2G386824;GRMZM2G151122;GRMZM2G083812	K12309+K12373+K07964
Thiamine metabolism	3	14	0.721076	1	ko00730	GRMZM5G864815;GRMZM2G581155;GRMZM2G027663	K00949+K11717+K03147
Plant hormone signal transduction	321	1315	0.727036	1	ko04075	GRMZM2G013016;GRMZM2G056303;GRMZM2G410567;GRMZM2G135400;GRMZM2G115705;GRMZM2G079376;GRMZM2G141859;GRMZM2G107377;GRMZM2G300125;GRMZM2G046729;GRMZM2G451533;GRMZM2G016480;GRMZM2G035688;GRMZM5G818101;GRMZM2G080537;GRMZM2G468495;GRMZM2G059453;GRMZM2G388051;GRMZM2G080530;GRMZM2G312274;GRMZM2G166297;AC233893.1_FG006;GRMZM2G058410;GRMZM2G010920;GRMZM2G026095;GRMZM2G036288;GRMZM2G048131;GRMZM2G035809;GRMZ…	K14494+K14505+K14487+K14499+K13416+K14497+K13415+K14488+K14492+K14491+K14493+K13464+K14484+K14498+K13449+K14432+K14496+K14489+K14431+K14504+K13422+K14514+K14503+K13946+K14510+K14515+K14486+K14500+K14506+K14508+K14513+K13463+K14485+K14495+K14501+K14502
Photosynthesis	37	159	0.728726	1	ko00195	GRMZM2G427557;GRMZM2G151993;GRMZM5G844143;GRMZM2G131575;GRMZM5G804323;GRMZM2G058021;GRMZM2G113349;GRMZM2G071450;GRMZM2G094224;GRMZM2G122337;GRMZM2G013342;GRMZM2G017290;GRMZM2G175562;GRMZM2G451224;GRMZM2G016677;GRMZM2G024150;GRMZM2G085646;GRMZM2G012397;AC190623.3_FG001;GRMZM2G080107;GRMZM2G012324;GRMZM2G106190;GRMZM2G005984;GRMZM2G116526;GRMZM2G047954;GRMZM2G448344;GRMZM2G005433;GRMZM5G862663;GRMZ…	K02704+K02641+K02703+K02113+K08901+K02635+K02716+K02638+K02699+K02639+K02692+K02694+K02695+K02717+K02698+K02721+K02701+K08902+K02112+K08903+K08905+K02693+K02115+K02724
Tyrosine metabolism	18	80	0.741773	1	ko00350	GRMZM2G009400;GRMZM2G128114;GRMZM2G108103;GRMZM2G077404;GRMZM2G006480;GRMZM2G447691;GRMZM2G021388;AC209206.3_FG014;GRMZM2G135526;GRMZM2G002652;GRMZM2G397055;GRMZM2G098346;GRMZM2G021277;GRMZM2G048672;GRMZM2G154007;GRMZM2G056469;GRMZM2G115198;GRMZM2G093125	K01592+K00135+K00422+K00599+K00815+K00276+K00121+K00001+K07253
Fatty acid metabolism	17	76	0.747073	1	ko00071	GRMZM2G085474;GRMZM2G117064;GRMZM2G144662;GRMZM2G101875;GRMZM2G135526;GRMZM2G374817;GRMZM2G397055;GRMZM2G098346;GRMZM2G052389;GRMZM2G118800;GRMZM2G154007;GRMZM5G848768;GRMZM2G099666;GRMZM2G059381;GRMZM2G001297;GRMZM2G110201;GRMZM2G098596	K00626+K01897+K00121+K00001+K00232+K00128+K07513+K00249
Biosynthesis of secondary metabolites	595	2425	0.750216	1	ko01110	GRMZM2G039166;GRMZM2G015892;GRMZM2G032276;GRMZM2G176085;GRMZM2G017110;GRMZM2G159353;AC234528.1_FG006;GRMZM2G451097;GRMZM2G169943;GRMZM2G365774;GRMZM2G361475;GRMZM2G127945;GRMZM2G328171;GRMZM2G150893;GRMZM2G070351;GRMZM2G027627;GRMZM2G030138;GRMZM2G129761;GRMZM2G073770;GRMZM2G469898;GRMZM2G087207;GRMZM2G376416;GRMZM2G010494;GRMZM2G033526;GRMZM2G136158;GRMZM2G120621;GRMZM2G051697;GRMZM2G051921;GRMZ…	K00547+K13222+K13065+K00430+K01580+K13029+K00517+K05277+K05278+K00002+K08243+K01183+K01597+K00161+K11188+K00514+K01641+K01188+K00615+K00873+K13267+K15634+K10703+K12930+K10757+K13648+K00162+K00626+K13070+K09841+K10717+K05933+K09753+K00031+K14606+K15405+K01904+K00606+K01785+K13258+K09755+K01762+K15919+K13225+K13223+K05280+K08242+K00627+K09842+K13082+K09591+K10258+K13030+K15633+K00616+K09840+K05282+…
Glycosphingolipid biosynthesis - globo series	4	20	0.7772	1	ko00603	GRMZM2G034598;GRMZM5G860235;GRMZM2G028307;GRMZM2G372502	K12373+K07407
Plant-pathogen interaction	330	1362	0.781025	1	ko04626	GRMZM2G364375;GRMZM5G836990;GRMZM2G176651;GRMZM2G455909;GRMZM2G091338;GRMZM2G313643;GRMZM2G115705;GRMZM2G079376;GRMZM2G110412;GRMZM2G149683;GRMZM5G829476;GRMZM2G148561;GRMZM2G012685;GRMZM2G071478;GRMZM2G304573;GRMZM2G038158;GRMZM2G156529;GRMZM2G149201;GRMZM2G048450;GRMZM2G414315;GRMZM2G091331;GRMZM2G153741;GRMZM2G700905;GRMZM2G036288;GRMZM5G852886;GRMZM2G066432;GRMZM2G444621;GRMZM2G448185;GRMZM2G…	K13430+K13420+K13457+K13416+K13425+K13426+K13428+K13429+K13424+K13464+K13449+K13448+K13447+K13422+K13417+K00864+K13412+K02183+K13456+K13414+K13413+K04371+K13473+K13458+K13427+K09487+K05391+K13459+K13463+K13462+K04079
Circadian rhythm - plant	53	230	0.784138	1	ko04712	GRMZM2G115070;GRMZM2G029850;GRMZM2G378653;GRMZM2G092363;GRMZM2G019335;GRMZM2G030744;GRMZM2G175812;GRMZM2G148216;GRMZM2G095598;GRMZM5G839518;GRMZM2G143640;GRMZM2G088524;GRMZM2G176486;GRMZM2G176289;GRMZM5G879527;GRMZM2G021416;GRMZM2G143718;GRMZM2G346095;GRMZM2G422750;GRMZM2G157727;GRMZM2G042198;GRMZM2G024739;AC199826.4_FG003;GRMZM2G075562;GRMZM2G180406;GRMZM2G018876;GRMZM2G488465;GRMZM2G049549;GRMZ…	K12134+K12133+K12126+K12135+K00660+K03115+K12130+K12129+K12132+K12120+K12118+K12127+K12124+K12121+K12125+K12115+K12116
Ribosome biogenesis in eukaryotes	59	256	0.794403	1	ko03008	GRMZM2G138258;GRMZM2G105302;GRMZM2G396402;GRMZM2G148216;GRMZM2G176486;GRMZM2G305851;GRMZM2G022627;GRMZM2G177192;GRMZM2G379913;GRMZM2G405052;AC212227.3_FG006;GRMZM2G032419;GRMZM2G379929;GRMZM5G872217;GRMZM2G423315;GRMZM2G399320;GRMZM2G315264;GRMZM2G325804;GRMZM2G306255;GRMZM2G014612;GRMZM2G134385;GRMZM2G095043;GRMZM2G156986;GRMZM2G082131;GRMZM2G150648;GRMZM2G060817;GRMZM2G134749;GRMZM2G149994;GRMZ…	K07562+K14548+K03115+K14555+K14557+K14550+K14572+K14563+K11128+K14573+K14567+K14569+K14575+K12619+K14556+K14546+K06943+K14571+K14558+K14554+K14538+K14549+K11131+K14570+K12845+K14290+K14525+K01164+K07179+K03539+K14544+K14536
Base excision repair	24	109	0.800549	1	ko03410	GRMZM2G180947;GRMZM2G384528;GRMZM2G146490;GRMZM2G091006;AC196278.2_FG003;GRMZM2G426847;GRMZM2G023422;GRMZM2G154267;GRMZM2G066528;AC196278.2_FG004;GRMZM2G030523;GRMZM2G047384;GRMZM2G108712;GRMZM2G011631;GRMZM2G115245;GRMZM2G081519;GRMZM2G422464;GRMZM2G480171;GRMZM2G398668;GRMZM5G804893;GRMZM2G114592;GRMZM5G833563;GRMZM2G175269;GRMZM5G828460	K02326+K10803+K01142+K02327+K02324+K02335+K02325+K10802+K04802+K01246+K10773+K04799+K01247+K03512
Amino sugar and nucleotide sugar metabolism	66	286	0.802447	1	ko00520	GRMZM2G328171;GRMZM2G030138;GRMZM2G051921;GRMZM2G019583;GRMZM2G162359;GRMZM2G443785;GRMZM2G062974;GRMZM2G005633;AC209664.3_FG002;GRMZM2G086845;GRMZM2G110145;GRMZM2G014770;GRMZM2G122277;GRMZM2G051943;GRMZM2G103972;GRMZM2G130046;GRMZM2G180889;GRMZM2G136895;GRMZM5G837822;GRMZM2G015886;GRMZM2G129189;GRMZM2G142709;GRMZM2G051677;GRMZM2G036918;GRMZM2G007195;GRMZM2G135195;GRMZM2G300692;GRMZM2G447795;GRMZ…	K01183+K13648+K00847+K00770+K01209+K15920+K10046+K00326+K12449+K12373+K01810+K00012+K12447+K00972+K00975+K00966+K01097+K12446+K00963+K00820+K08679+K00844+K12448
Selenocompound metabolism	7	35	0.81092	1	ko00450	GRMZM2G088348;GRMZM2G581155;GRMZM2G158147;GRMZM2G029055;GRMZM2G166713;GRMZM2G099628;GRMZM2G143450	K13811+K11717+K01874
mRNA surveillance pathway	77	333	0.81322	1	ko03015	GRMZM2G072322;GRMZM2G055018;GRMZM2G474575;GRMZM2G118104;GRMZM2G045720;GRMZM2G024051;GRMZM2G303915;GRMZM2G138572;GRMZM2G006806;GRMZM2G022313;GRMZM2G108991;GRMZM2G542994;GRMZM2G029058;GRMZM2G382077;GRMZM2G019686;GRMZM5G816582;GRMZM2G080262;GRMZM2G466139;GRMZM2G018314;GRMZM2G418263;GRMZM2G018775;AC198361.3_FG004;AC226230.2_FG001;GRMZM2G346701;GRMZM2G455115;GRMZM2G134284;GRMZM2G452026;GRMZM2G106141;G…	K13171+K13126+K00565+K14397+K03265+K14406+K14411+K15544+K11584+K12877+K14396+K04382+K14416+K06269+K06100+K14326+K08873+K14409+K14401+K11583+K14405+K14376+K12812+K15541+K14400+K14327+K03456+K14402+K12882+K14408+K14325+K12881+K14404+K13917
Galactose metabolism	32	145	0.824352	1	ko00052	GRMZM2G169943;GRMZM2G340656;GRMZM2G127123;GRMZM2G137891;GRMZM2G038281;GRMZM2G463871;GRMZM2G174481;GRMZM2G019958;GRMZM2G089836;GRMZM2G394450;GRMZM2G087206;GRMZM2G004932;GRMZM2G139300;GRMZM2G119689;GRMZM2G168716;GRMZM2G121495;GRMZM5G893782;GRMZM2G162238;GRMZM2G328612;GRMZM2G022130;GRMZM2G028307;GRMZM2G098370;GRMZM2G077181;GRMZM2G119941;GRMZM2G018716;GRMZM2G386824;GRMZM2G104081;GRMZM2G401970;GRMZM2G…	K00011+K06617+K12309+K01190+K01684+K01193+K00850+K11138+K07407+K00963+K00844+K01187
alpha-Linolenic acid metabolism	24	112	0.841903	1	ko00592	GRMZM2G002178;GRMZM5G812425;GRMZM2G117321;GRMZM2G321290;GRMZM2G067225;GRMZM2G415793;GRMZM5G882821;GRMZM2G029756;GRMZM5G805585;GRMZM2G063438;GRMZM2G106748;GRMZM2G058149;GRMZM2G039009;GRMZM5G822593;GRMZM2G376661;GRMZM2G374817;GRMZM2G072653;GRMZM2G035421;GRMZM2G052389;GRMZM5G848768;GRMZM2G099666;GRMZM2G120539;GRMZM2G110201;GRMZM2G106303	K01723+K01058+K00454+K10525+K10526+K08241+K00232+K14674+K07513+K05894
Peroxisome	36	164	0.845578	1	ko04146	GRMZM2G339994;GRMZM2G033515;GRMZM2G117064;GRMZM2G144662;GRMZM2G101875;GRMZM2G060045;GRMZM2G036921;GRMZM2G124455;GRMZM5G891739;GRMZM2G106928;GRMZM2G059991;GRMZM2G040424;GRMZM2G081585;GRMZM5G894109;GRMZM2G137868;GRMZM2G703586;GRMZM2G090568;GRMZM2G076239;GRMZM2G155220;GRMZM2G374817;GRMZM2G052266;GRMZM2G153232;GRMZM2G050984;GRMZM2G052389;GRMZM2G005107;GRMZM5G848768;GRMZM2G074103;GRMZM2G445617;GRMZM2G…	K11147+K00031+K01897+K05677+K11187+K04564+K04565+K13348+K00830+K12261+K03781+K11517+K00232+K00306+K13354+K00106+K13237+K07513+K13339+K13338+K13337
Riboflavin metabolism	9	46	0.849999	1	ko00740	AC202435.3_FG003;GRMZM2G033219;GRMZM2G142409;GRMZM2G031308;GRMZM2G086285;GRMZM2G320099;GRMZM2G135586;GRMZM2G475293;GRMZM2G090068	K01078+K00794+K00861+K14652+K11752
Other glycan degradation	34	156	0.851517	1	ko00511	GRMZM2G073770;GRMZM2G469898;GRMZM2G043632;GRMZM2G127123;GRMZM2G045215;AC231745.1_FG003;GRMZM2G144662;GRMZM2G028413;GRMZM2G038281;GRMZM2G148460;GRMZM2G166330;GRMZM2G150187;GRMZM2G019783;GRMZM2G166987;GRMZM2G112686;GRMZM2G034598;GRMZM2G048200;GRMZM2G170646;GRMZM5G873767;GRMZM2G070825;GRMZM2G015143;GRMZM2G121495;GRMZM2G162238;GRMZM2G337242;GRMZM2G172369;GRMZM2G038973;GRMZM2G048073;GRMZM5G860235;GRMZ…	K01206+K12309+K01190+K12373+K01191+K12311+K15923
Indole alkaloid biosynthesis	7	37	0.855374	1	ko00901	GRMZM2G440003;GRMZM2G177928;GRMZM2G047613;GRMZM2G428987;GRMZM2G338431;GRMZM2G126371;GRMZM2G043579	K08233+K01757
Glycine, serine and threonine metabolism	31	144	0.861048	1	ko00260	GRMZM2G051697;GRMZM2G127598;GRMZM2G040090;GRMZM2G050077;GRMZM2G165506;GRMZM2G054465;GRMZM2G018786;GRMZM2G317406;GRMZM2G013214;GRMZM2G145595;GRMZM2G159587;GRMZM2G447691;GRMZM2G300801;GRMZM2G146754;GRMZM2G137868;GRMZM2G043887;GRMZM2G104546;GRMZM2G124353;GRMZM2G052266;GRMZM2G365423;AC234575.1_FG003;GRMZM2G109561;GRMZM2G476107;GRMZM2G147268;GRMZM2G155323;GRMZM2G300862;GRMZM2G073814;GRMZM2G107739;GRMZ…	K15634+K15919+K15633+K01834+K06001+K15918+K00130+K00382+K00276+K00831+K00830+K01620+K12524+K00827+K00306+K00301+K01733+K01754+K15893+K00928+K00058
Monoterpenoid biosynthesis	4	23	0.864901	1	ko00902	GRMZM2G070279;GRMZM2G108609;GRMZM2G148355;GRMZM2G458659	K15095+K12467+K07385
Synthesis and degradation of ketone bodies	3	18	0.866306	1	ko00072	GRMZM2G087207;GRMZM2G085474;GRMZM2G106263	K01641+K00626
Cyanoamino acid metabolism	29	136	0.867857	1	ko00460	GRMZM2G159353;GRMZM2G376416;GRMZM2G120621;GRMZM2G083935;GRMZM2G078077;AC234160.1_FG003;GRMZM2G426467;GRMZM2G169628;GRMZM2G065073;GRMZM2G172826;GRMZM2G031138;AC217401.3_FG001;GRMZM2G108133;GRMZM2G016890;GRMZM2G384884;GRMZM2G098890;GRMZM2G036708;GRMZM2G146523;GRMZM2G069024;GRMZM2G073376;GRMZM2G110388;GRMZM2G463996;GRMZM5G810727;GRMZM2G128056;GRMZM2G111998;GRMZM2G098892;GRMZM2G031660;GRMZM5G834303;G…	K13029+K01188+K13030+K01501+K05350+K00681+K13034+K05349+K08249
Fructose and mannose metabolism	30	143	0.892516	1	ko00051	GRMZM2G169943;GRMZM2G086845;GRMZM2G066024;GRMZM2G069195;GRMZM2G155274;GRMZM2G051677;GRMZM2G002807;GRMZM5G852968;GRMZM2G174481;GRMZM2G087206;GRMZM2G089365;GRMZM2G004932;GRMZM2G057823;GRMZM2G419024;GRMZM2G050915;GRMZM2G126496;GRMZM2G466780;GRMZM2G046284;GRMZM2G168716;GRMZM2G314094;GRMZM2G314125;GRMZM5G893782;GRMZM2G064841;GRMZM2G022130;GRMZM2G178254;GRMZM5G836250;GRMZM2G104081;GRMZM2G401970;GRMZM2G…	K00011+K00847+K01623+K00895+K01803+K00850+K00100+K00966+K03841+K00844
Porphyrin and chlorophyll metabolism	19	95	0.899045	1	ko00860	GRMZM5G870342;GRMZM2G126496;GRMZM2G369216;GRMZM2G105644;GRMZM2G038487;GRMZM2G073351;GRMZM2G057491;GRMZM2G323024;GRMZM2G043109;GRMZM2G081462;GRMZM2G349062;GRMZM2G093197;GRMZM2G101004;GRMZM2G101928;GRMZM2G046932;AC209626.2_FG013;GRMZM2G377609;GRMZM2G419111;GRMZM2G043579	K00228+K00218+K01599+K10960+K13600+K01885+K03403+K04035+K13071+K01719+K00510+K13606+K13544
Lysine biosynthesis	6	35	0.904231	1	ko00300	GRMZM2G119150;GRMZM2G104546;GRMZM2G365423;GRMZM2G300862;GRMZM2G136712;GRMZM2G130332	K10206+K12524+K00928+K01778
Tryptophan metabolism	19	96	0.908535	1	ko00380	GRMZM5G875732;GRMZM2G085474;AC209768.3_FG016;GRMZM5G872934;GRMZM2G078077;GRMZM2G141473;GRMZM2G399530;GRMZM2G161540;GRMZM2G090568;GRMZM2G406830;GRMZM2G110388;GRMZM5G856076;GRMZM2G019799;GRMZM2G113844;GRMZM5G899851;GRMZM2G118800;GRMZM2G151041;GRMZM2G124175;GRMZM2G092214	K11868+K00626+K11816+K11817+K01501+K03781+K00164+K00128
Cutin, suberine and wax biosynthesis	22	110	0.912841	1	ko00073	GRMZM2G070109;GRMZM2G434500;GRMZM2G323830;GRMZM2G476597;GRMZM2G024350;GRMZM2G077375;AC155610.2_FG007;GRMZM2G130728;GRMZM2G159641;GRMZM2G132478;GRMZM2G396248;GRMZM2G151553;GRMZM2G362298;GRMZM2G134703;GRMZM2G171139;GRMZM2G129266;GRMZM2G114642;GRMZM2G139617;GRMZM2G005522;GRMZM2G043154;GRMZM5G830403;GRMZM2G375159	K15402+K15405+K15403+K15398+K15400+K15406+K13407+K15404
Spliceosome	106	472	0.917613	1	ko03040	GRMZM2G005659;GRMZM2G177812;GRMZM2G366532;GRMZM2G138572;GRMZM2G073567;GRMZM2G079668;GRMZM2G090168;GRMZM5G802801;GRMZM2G115925;GRMZM2G170699;GRMZM2G542994;GRMZM2G106429;GRMZM2G034709;GRMZM2G119345;GRMZM2G053622;GRMZM2G041724;GRMZM2G034651;GRMZM2G002559;GRMZM2G415529;GRMZM2G031827;GRMZM5G832138;GRMZM2G012453;GRMZM2G026991;GRMZM2G410393;GRMZM2G133308;GRMZM2G338205;GRMZM2G049902;AC194112.3_FG001;GRMZ…	K12818+K12843+K03283+K12831+K12897+K12816+K11088+K12877+K12817+K12811+K12836+K12842+K12854+K12828+K12855+K12823+K12837+K11984+K12862+K12856+K12869+K12886+K12849+K12868+K12662+K12891+K12821+K12879+K12827+K12900+K12835+K12812+K06063+K12830+K12874+K12850+K12833+K12867+K12621+K12852+K12860+K12815+K12845+K11086+K12882+K12825+K12873+K12819+K12844+K12870+K12881+K12813+K12741+K12824+K12861
Sesquiterpenoid and triterpenoid biosynthesis	6	36	0.918212	1	ko00909	GRMZM2G407650;GRMZM2G109589;GRMZM2G091456;GRMZM2G148441;AC205502.4_FG004;GRMZM2G127087	K15814+K15891+K00511+K14181+K14174+K15797
Glycerolipid metabolism	24	120	0.92085	1	ko00561	GRMZM2G169943;GRMZM2G166176;GRMZM2G023163;GRMZM2G018786;GRMZM2G174481;GRMZM2G087206;GRMZM2G481755;GRMZM2G141320;GRMZM5G893782;GRMZM2G154366;GRMZM2G022130;AC233887.1_FG006;GRMZM2G028307;GRMZM2G477503;GRMZM2G035421;GRMZM2G100652;GRMZM2G099481;GRMZM2G117153;GRMZM2G118800;GRMZM2G092588;GRMZM2G178892;GRMZM2G372502;GRMZM2G083195;GRMZM2G070304	K00002+K00011+K13508+K00864+K15918+K13519+K03715+K15728+K09480+K07407+K06119+K14674+K00128
Phenylalanine, tyrosine and tryptophan biosynthesis	17	90	0.934137	1	ko00400	GRMZM2G054465;GRMZM5G877500;GRMZM2G324297;GRMZM2G006480;GRMZM2G121546;GRMZM2G028369;GRMZM2G466543;GRMZM2G070218;GRMZM5G853281;GRMZM2G365961;GRMZM2G002652;GRMZM2G138382;AC206201.3_FG004;GRMZM2G085117;GRMZM5G828182;GRMZM2G124365;GRMZM2G169516	K06001+K00800+K15227+K00815+K05359+K01850+K00891+K01657+K01626+K01609
One carbon pool by folate	4	27	0.934599	1	ko00670	GRMZM2G155626;GRMZM5G807835;GRMZM2G368902;GRMZM2G019437	K00601+K01934+K00602+K00604
RNA degradation	58	272	0.93616	1	ko03018	GRMZM2G055018;GRMZM2G009030;GRMZM2G095252;GRMZM2G075336;AC194172.3_FG008;GRMZM2G042253;GRMZM2G312922;GRMZM2G377761;GRMZM2G412021;GRMZM2G106732;GRMZM2G457909;GRMZM2G137293;GRMZM2G100246;AC197122.3_FG003;GRMZM5G827026;AC209768.3_FG005;GRMZM2G385182;GRMZM2G346639;GRMZM2G082573;GRMZM2G146047;GRMZM2G047949;GRMZM2G306255;GRMZM2G014612;GRMZM2G399212;GRMZM5G802858;GRMZM2G392798;GRMZM2G052166;GRMZM2G40023…	K13126+K01689+K04077+K12608+K12581+K00962+K12604+K03654+K12591+K12580+K03514+K14442+K12598+K12619+K12602+K10643+K12599+K12621+K12607+K12617+K11600+K12605
beta-Alanine metabolism	13	72	0.939238	1	ko00410	GRMZM2G017110;GRMZM2G047867;GRMZM2G098875;GRMZM2G042818;GRMZM2G120578;GRMZM2G447691;GRMZM2G181227;GRMZM2G001898;GRMZM2G108076;GRMZM2G118800;GRMZM2G150248;GRMZM2G001297;GRMZM2G077673	K01580+K00797+K05605+K00276+K00140+K00128+K13367+K00249+K01431
Nicotinate and nicotinamide metabolism	3	22	0.940341	1	ko00760	GRMZM2G177561;GRMZM2G142836;GRMZM2G106119	K00763+K03517+K00858
Circadian rhythm - mammal	9	53	0.941079	1	ko04710	GRMZM2G032694;GRMZM2G072107;GRMZM2G006424;GRMZM2G166694;GRMZM2G075124;GRMZM2G055785;GRMZM2G109725;GRMZM2G045259;GRMZM2G166089	K08960+K03094+K03347
Natural killer cell mediated cytotoxicity	13	74	0.952769	1	ko04650	GRMZM2G176217;GRMZM2G085573;GRMZM2G125838;GRMZM5G803949;GRMZM2G093020;AC210721.4_FG014;GRMZM2G092137;GRMZM2G034052;GRMZM2G361611;AC209819.3_FG012;GRMZM2G030305;GRMZM2G448607;GRMZM2G098904	K04392+K06268+K04371
Glyoxylate and dicarboxylate metabolism	23	121	0.95395	1	ko00630	GRMZM2G085474;GRMZM2G040090;GRMZM2G062854;GRMZM2G046601;GRMZM2G018786;GRMZM2G154595;GRMZM2G024104;GRMZM2G068455;GRMZM2G159587;GRMZM2G050514;GRMZM2G417843;GRMZM2G137868;GRMZM2G090568;GRMZM2G076239;GRMZM2G424857;GRMZM2G039463;GRMZM2G038162;GRMZM2G448344;GRMZM2G171707;GRMZM2G476107;GRMZM2G098290;GRMZM2G164714;GRMZM2G056369	K00626+K15919+K01601+K01915+K15918+K00026+K01091+K00830+K03781+K11517+K01455+K01625+K01681+K15893+K01637
Histidine metabolism	4	29	0.955421	1	ko00340	GRMZM2G077404;GRMZM2G451314;GRMZM2G118800;GRMZM2G115198	K00599+K01590+K00128
Folate biosynthesis	4	29	0.955421	1	ko00790	GRMZM2G121468;GRMZM2G169481;GRMZM5G869779;GRMZM2G135816	K03635+K01930+K03639
Ascorbate and aldarate metabolism	20	108	0.957997	1	ko00053	GRMZM5G842071;GRMZM2G064106;GRMZM2G007195;GRMZM2G052812;GRMZM2G138907;GRMZM2G328500;GRMZM2G006791;GRMZM2G150356;GRMZM2G076225;GRMZM2G163535;GRMZM2G022130;GRMZM2G323182;GRMZM2G120517;GRMZM2G402584;GRMZM2G132090;GRMZM2G034417;GRMZM2G438386;GRMZM2G118800;GRMZM2G076985;GRMZM2G094375	K00423+K10046+K00064+K00012+K00434+K00225+K10047+K00128
Basal transcription factors	18	101	0.968039	1	ko03022	GRMZM2G145879;GRMZM2G029038;GRMZM2G145085;GRMZM2G308219;GRMZM2G147614;GRMZM2G005278;GRMZM2G394722;GRMZM2G161102;GRMZM2G476357;GRMZM2G135300;GRMZM2G107406;GRMZM2G063544;GRMZM2G343917;GRMZM2G119248;GRMZM5G812860;GRMZM2G149230;GRMZM2G093908;GRMZM2G151717	K02202+K03132+K03138+K14649+K03130+K03125+K03124+K03136+K10844+K03126+K03135
Glycerophospholipid metabolism	45	225	0.969783	1	ko00564	GRMZM2G053711;GRMZM5G812425;GRMZM2G132625;GRMZM2G166176;GRMZM2G433095;GRMZM2G081719;GRMZM2G061969;GRMZM2G477340;GRMZM2G321290;GRMZM2G116876;GRMZM5G882821;GRMZM2G017550;GRMZM2G464157;GRMZM2G029756;AC234154.1_FG008;GRMZM2G058630;GRMZM2G062416;GRMZM2G058227;GRMZM2G481755;GRMZM2G114778;GRMZM2G058149;GRMZM2G041369;GRMZM5G865943;GRMZM2G063258;GRMZM2G154366;GRMZM2G068176;GRMZM2G060194;GRMZM2G035421;GRMZ…	K00981+K01058+K01115+K13508+K14156+K01114+K08730+K01126+K06130+K06129+K13519+K00006+K15728+K14674+K13511+K13510+K05929+K00894
Protein export	17	99	0.97724	1	ko03060	GRMZM2G153127;GRMZM2G058597;GRMZM2G472651;GRMZM2G091558;GRMZM2G307252;AC208023.3_FG001;GRMZM2G110063;GRMZM2G344256;GRMZM5G800751;GRMZM2G060324;GRMZM5G880102;GRMZM2G130987;GRMZM5G895400;GRMZM2G135608;GRMZM5G839422;GRMZM2G309568;AC217358.3_FG011	K03070+K09648+K03116+K12948+K10956+K07342+K03217+K09490+K03100+K03106+K12275
Citrate cycle (TCA cycle)	20	114	0.978885	1	ko00020	GRMZM2G027627;GRMZM2G127546;GRMZM2G033515;GRMZM2G165176;GRMZM2G117786;GRMZM2G033894;GRMZM2G154595;GRMZM2G088565;GRMZM2G145595;GRMZM2G068455;GRMZM2G010823;GRMZM2G045534;GRMZM2G058702;GRMZM2G109271;GRMZM2G001696;GRMZM2G171707;GRMZM5G856076;GRMZM2G087552;GRMZM2G151041;GRMZM2G100412	K00161+K00162+K00031+K00627+K00026+K00382+K01679+K01648+K00234+K01610+K01681+K00164+K00030
Endocytosis	52	263	0.982658	1	ko04144	GRMZM2G132625;GRMZM2G036113;GRMZM2G061969;GRMZM2G085565;GRMZM2G109582;GRMZM2G366532;GRMZM2G079668;GRMZM2G176486;GRMZM2G374973;GRMZM5G802801;GRMZM2G071582;GRMZM2G138349;GRMZM2G106429;GRMZM2G114778;GRMZM2G062045;GRMZM5G865943;GRMZM2G073591;GRMZM2G091069;GRMZM2G412021;GRMZM2G068176;GRMZM2G063737;GRMZM2G085295;GRMZM2G700148;GRMZM5G872204;GRMZM2G447056;GRMZM2G002499;GRMZM2G080507;GRMZM2G048377;GRMZM2G…	K01115+K00889+K12194+K12183+K03283+K12486+K12493+K01528+K04646+K11824+K12489+K11827+K11247
Steroid biosynthesis	20	117	0.985323	1	ko00100	GRMZM2G075701;GRMZM2G127067;GRMZM2G142409;GRMZM2G409934;GRMZM2G034833;GRMZM2G010011;GRMZM2G031308;GRMZM2G016805;GRMZM2G068465;GRMZM2G063868;GRMZM2G023992;GRMZM2G005834;GRMZM2G106655;GRMZM2G181456;GRMZM2G179490;GRMZM2G007252;GRMZM2G035421;GRMZM2G143917;GRMZM2G149442;GRMZM2G057000	K08242+K14423+K07748+K05917+K14674+K09828
Pentose and glucuronate interconversions	34	184	0.986777	1	ko00040	GRMZM2G026804;GRMZM2G169943;GRMZM2G136106;GRMZM2G177940;GRMZM2G092746;GRMZM2G175499;GRMZM2G431856;AC233851.1_FG011;GRMZM2G079263;GRMZM2G079617;GRMZM2G167637;GRMZM5G831200;GRMZM2G100629;GRMZM2G174481;GRMZM2G083102;GRMZM5G842022;GRMZM2G113815;GRMZM2G087206;GRMZM2G139828;GRMZM2G328500;GRMZM2G027782;GRMZM2G318292;AC210013.4_FG017;GRMZM2G046618;GRMZM5G893782;GRMZM2G467435;GRMZM2G098912;GRMZM2G038162;G…	K01184+K00011+K01051+K01728+K01783+K00012+K01213+K01625+K00963+K00128+K00854
Metabolic pathways	1056	4437	0.987779	1	ko01100	GRMZM5G851708;GRMZM5G845611;GRMZM2G534288;GRMZM2G088348;GRMZM2G039166;GRMZM2G056151;GRMZM2G015892;GRMZM2G026804;GRMZM2G575954;GRMZM2G180947;GRMZM2G002178;GRMZM2G176085;GRMZM2G017110;GRMZM2G159353;GRMZM2G050937;GRMZM2G025833;GRMZM2G339994;AC234528.1_FG006;GRMZM2G098925;GRMZM2G079440;GRMZM2G451097;GRMZM2G169943;GRMZM2G324111;GRMZM2G365774;GRMZM2G361475;GRMZM2G118770;GRMZM2G127945;GRMZM2G344911;GRMZ…	K03882+K05298+K05283+K13811+K00547+K13222+K01184+K05577+K02326+K01723+K00430+K01580+K00517+K02433+K01177+K11147+K00059+K05277+K05278+K03046+K00002+K00011+K00029+K00981+K01597+K01051+K00161+K01179+K01058+K03955+K11188+K00514+K01641+K01188+K00454+K00615+K03644+K00873+K15634+K00860+K00648+K12930+K10757+K00162+K00814+K09458+K00626+K09841+K00079+K12309+K01190+K10717+K05579+K05933+K09753+K00031+K14606+…
Sphingolipid metabolism	14	90	0.989579	1	ko00600	GRMZM2G127123;GRMZM2G038281;GRMZM2G030862;GRMZM2G121495;GRMZM2G151521;GRMZM2G162238;GRMZM2G028307;GRMZM2G078373;GRMZM2G386824;GRMZM2G151122;GRMZM2G372502;GRMZM2G165613;GRMZM2G088549;GRMZM2G010202	K12309+K01190+K00654+K04710+K07407+K04712+K04718
Tropane, piperidine and pyridine alkaloid biosynthesis	4	37	0.99133	1	ko00960	GRMZM2G152258;GRMZM2G006480;GRMZM2G447691;GRMZM2G002652	K08081+K00815+K00276
Glucosinolate biosynthesis	2	25	0.993147	1	ko00966	GRMZM2G087103;GRMZM2G071208	K00826
N-Glycan biosynthesis	10	74	0.995107	1	ko00510	GRMZM2G366383;GRMZM5G847530;GRMZM2G051367;GRMZM2G023884;GRMZM2G066362;GRMZM2G022470;GRMZM2G173654;GRMZM2G110287;GRMZM2G128914;GRMZM2G045435	K07151+K12668+K12670+K03848+K03845+K07432+K12669+K07252+K01230+K00737
Protein processing in endoplasmic reticulum	115	560	0.995485	1	ko04141	GRMZM2G098925;GRMZM2G153127;GRMZM2G475702;GRMZM2G098167;GRMZM2G422240;GRMZM2G033671;GRMZM2G413897;GRMZM2G158232;GRMZM2G092128;GRMZM2G144997;GRMZM2G010927;GRMZM2G375517;GRMZM2G005840;GRMZM2G080724;GRMZM2G091481;GRMZM2G416216;GRMZM2G333635;GRMZM2G366532;GRMZM2G481605;GRMZM2G366383;GRMZM2G079668;GRMZM5G855994;GRMZM5G847530;GRMZM2G128171;GRMZM2G137696;GRMZM2G007729;GRMZM2G376727;GRMZM2G122666;GRMZM2G…	K10601+K09561+K13993+K07765+K09503+K09580+K03283+K07151+K12668+K09584+K09486+K13250+K07953+K12670+K14003+K14018+K14009+K10956+K07342+K10666+K04554+K10661+K09518+K12669+K13525+K10084+K10085+K09490+K08860+K11718+K09487+K03094+K14026+K03347+K09523+K08288+K08852+K14015+K10082+K14011+K04523+K14001+K08057+K10575+K09517+K01456+K04079+K01230+K14007+K10597+K12275+K14006
Phagosome	44	266	0.999714	1	ko04145	GRMZM5G856071;AC199911.5_FG001;GRMZM2G094928;GRMZM2G176217;GRMZM2G166870;GRMZM2G150256;GRMZM2G098102;GRMZM2G028432;GRMZM2G099765;GRMZM2G083243;GRMZM5G803949;GRMZM2G456217;GRMZM2G153575;GRMZM2G307252;AC208023.3_FG001;GRMZM2G126190;GRMZM2G066326;GRMZM2G014526;GRMZM2G153722;GRMZM2G124805;GRMZM2G130987;GRMZM2G334899;GRMZM2G108767;GRMZM2G111208;GRMZM2G321750;GRMZM2G343218;AC209819.3_FG012;GRMZM2G02981…	K07375+K02149+K02152+K04392+K01365+K02155+K07374+K10956+K07342+K05692+K00921+K02150+K08488+K08057+K00914+K02154+K08517
SNARE interactions in vesicular transport	8	88	0.999965	1	ko04130	GRMZM2G100478;GRMZM2G118534;GRMZM2G029270;GRMZM2G074248;GRMZM2G091511;GRMZM2G436429;GRMZM2G439544;GRMZM2G120596	K08486+K08507+K08488+K08509+K08496+K08517
Proteasome	15	132	0.999975	1	ko03050	GRMZM2G165506;GRMZM2G317406;GRMZM2G117544;GRMZM2G080549;GRMZM2G097137;GRMZM2G056870;GRMZM2G050467;GRMZM2G457789;GRMZM2G100873;GRMZM2G369216;GRMZM2G147671;GRMZM2G156145;GRMZM2G066615;GRMZM2G093344;GRMZM2G314233	K03036+K02735+K02730+K02734+K02729+K02731+K06699+K03065+K11599+K03029+K03032+K03062+K03030+K03028
Oxidative phosphorylation	44	378	1	1	ko00190	GRMZM5G851708;GRMZM2G046587;GRMZM2G575954;GRMZM2G091715;GRMZM2G335564;GRMZM2G051795;AC199911.5_FG001;GRMZM2G175818;GRMZM2G094928;GRMZM2G131575;GRMZM2G069095;GRMZM2G170927;GRMZM5G825609;GRMZM2G028432;GRMZM2G165483;GRMZM2G000264;GRMZM2G138220;GRMZM2G064753;GRMZM5G886688;GRMZM2G148200;GRMZM2G181542;GRMZM2G171476;GRMZM2G070716;GRMZM2G134738;GRMZM2G152925;GRMZM2G032367;GRMZM2G109271;GRMZM2G433609;GRMZ…	K03882+K01507+K05577+K03955+K05579+K01535+K02149+K02152+K02113+K02155+K00416+K02134+K02265+K03946+K00419+K11353+K02267+K00413+K00234+K02112+K03885+K02150+K05582+K05581+K02115+K02154
Ribosome	114	686	1	1	ko03010	GRMZM5G804708;GRMZM5G882378;GRMZM2G127521;GRMZM2G084739;GRMZM2G064640;GRMZM2G135654;GRMZM2G060373;GRMZM2G103526;GRMZM2G377600;GRMZM2G029685;GRMZM2G152573;GRMZM2G102230;GRMZM2G311914;GRMZM2G091383;GRMZM2G044137;GRMZM2G181336;GRMZM2G153863;AC210013.4_FG019;GRMZM2G028883;GRMZM2G108530;GRMZM2G047971;GRMZM2G178807;GRMZM2G023748;GRMZM2G050460;AC206642.4_FG001;GRMZM2G113720;GRMZM5G813584;GRMZM2G150058;G…	K02963+K02955+K02880+K02940+K02997+K02936+K02980+K02866+K02978+K02974+K02915+K02894+K02935+K02908+K02917+K02888+K02981+K02875+K02912+K02937+K02865+K02918+K02882+K02868+K02998+K02925+K02910+K02971+K02941+K02924+K02934+K02921+K02996+K02927+K02987+K02975+K02896+K02878+K02945+K02904+K02864+K02933+K02958+K02903+K02886+K02905+K02900+K02885+K02939+K02984+K02877+K02977+K02952+K02982+K02932+K02951+K02973+…

## Sheet: Control-VS-ABA-KOs
GRMZM2G442555	K11252|1|5e-59|226|sbi:SORBI_02g012500|histone H2B
GRMZM2G025857	K10779|1|5e-09|60.5|smo:SELMODRAFT_443867|transcriptional regulator ATRX [EC:3.6.4.12]
GRMZM2G370175
GRMZM2G456304
GRMZM2G045473	K08176|1|0.0|910|osa:4335113|MFS transporter, PHS family, inorganic phosphate transporter
GRMZM2G124290
GRMZM2G398529
GRMZM2G386138
GRMZM2G164225
GRMZM2G328593
AC225718.2_FG004
GRMZM2G158447
GRMZM5G881965
GRMZM2G013960
GRMZM5G867888
GRMZM2G062527
AC217374.3_FG001
GRMZM2G496319
GRMZM2G064631
GRMZM2G403669
GRMZM2G395569	K07029|1|1e-20|98.6|sbi:SORBI_01g048830|
GRMZM2G443148
GRMZM2G003496
GRMZM2G045278
GRMZM2G361718
GRMZM5G851708	K03882|1|7e-33|139|sbi:SobioMp24|NADH-ubiquinone oxidoreductase chain 4L [EC:1.6.5.3]
GRMZM2G057173
GRMZM2G435001
GRMZM2G013299	K00432|1|5e-73|272|sbi:SORBI_06g024920|glutathione peroxidase [EC:1.11.1.9]
GRMZM5G876158
GRMZM5G845611	K05298|1|0.0|752|osa:4331495|glyceraldehyde-3-phosphate dehydrogenase (NADP+) (phosphorylating) [EC:1.2.1.13]
GRMZM2G078024	K14209|1|2e-09|63.2|ppp:PHYPADRAFT_144039|solute carrier family 36 (proton-coupled amino acid transporter)!K15015|2|3e-09|62.0|vvi:100242701|solute carrier family 32 (vesicular inhibitory amino acid transporter)
GRMZM2G110913	K13944|1|3e-38|157|aly:ARALYDRAFT_903598|LOB domain-containing protein 16!K13945|5|1e-37|155|vvi:100266975|LOB domain-containing protein 29
GRMZM2G013016	K14494|1|1e-52|206|vvi:100253268|DELLA protein
GRMZM2G534288	K05283|1|6e-12|68.9|aly:ARALYDRAFT_354960|phosphatidylinositol glycan, class W [EC:2.3.-.-]!K11982|2|3e-11|66.6|zma:100383341|E3 ubiquitin-protein ligase RNF115/126 [EC:6.3.2.19]
GRMZM2G305439
GRMZM2G042218
GRMZM2G027479
GRMZM2G172506
GRMZM2G072089	K12462|1|1e-93|341|bdi:100834696|Rho GDP-dissociation inhibitor
GRMZM5G820912
GRMZM5G885938
GRMZM2G364375	K13430|1|1e-58|226|sbi:SORBI_04g020990|serine/threonine-protein kinase PBS1 [EC:2.7.11.1]!K04733|4|1e-57|223|smo:SELMODRAFT_159261|interleukin-1 receptor-associated kinase 4 [EC:2.7.11.1]
GRMZM2G395672	K09422|1|3e-58|223|bdi:100842335|myb proto-oncogene protein, plant
GRMZM2G027522
GRMZM2G349839	K14641|1|7e-149|525|zma:100381419|apyrase [EC:3.6.1.5]
GRMZM2G026703
GRMZM2G403475
GRMZM2G099023	K14963|1|2e-12|72.8|aly:ARALYDRAFT_485324|COMPASS component SWD3
GRMZM2G480050
GRMZM2G148648	K13947|1|1e-106|220|sbi:SORBI_07g026370|auxin efflux carrier family
GRMZM5G859526
GRMZM2G076064
GRMZM2G312939
GRMZM2G087966
GRMZM2G104616
GRMZM2G056303	K14505|1|1e-20|99.4|pop:POPTR_549935|cyclin D3, plant
GRMZM2G508335	K07466|1|2e-22|105|bdi:100845662|replication factor A1
GRMZM5G893693
GRMZM5G805595
GRMZM2G438652
GRMZM2G150153	K08592|1|2e-10|65.5|zma:100280713|sentrin-specific protease 1 [EC:3.4.22.-]
GRMZM2G328742	K09287|1|3e-30|131|rcu:RCOM_0705620|RAV-like factor
GRMZM2G433365
GRMZM2G397759
GRMZM2G043242
GRMZM2G088348	K13811|1|2e-56|217|zma:541653|3'-phosphoadenosine 5'-phosphosulfate synthase [EC:2.7.7.4 2.7.1.25]
AC191050.3_FG003
GRMZM2G039166	K00547|1|0.0|645|zma:541876|homocysteine S-methyltransferase [EC:2.1.1.10]
GRMZM2G112238
GRMZM2G160113
GRMZM2G046587	K01507|1|7e-91|332|zma:100383920|inorganic pyrophosphatase [EC:3.6.1.1]
GRMZM2G033480
GRMZM2G171548	K13691|1|0.0|730|sbi:SORBI_02g030020|pathogen-inducible salicylic acid glucosyltransferase [EC:2.4.1.-]
GRMZM2G008234	K09285|1|3e-111|400|sbi:SORBI_02g002080|AP2-like factor, ANT lineage
GRMZM2G056151	K15692|1|6e-10|63.5|gmx:100793048|E3 ubiquitin-protein ligase RNF13 [EC:6.3.2.19]!K05283|2|3e-09|61.2|aly:ARALYDRAFT_354960|phosphatidylinositol glycan, class W [EC:2.3.-.-]
GRMZM2G124644	K03686|1|1e-09|62.4|pop:POPTR_862529|molecular chaperone DnaJ
GRMZM5G824574
GRMZM5G836990	K04733|1|2e-99|362|smo:SELMODRAFT_159261|interleukin-1 receptor-associated kinase 4 [EC:2.7.11.1]!K13430|4|2e-64|245|zma:100283091|serine/threonine-protein kinase PBS1 [EC:2.7.11.1]
GRMZM2G169535
GRMZM2G351307	K07466|1|5e-20|97.4|bdi:100845662|replication factor A1
GRMZM2G162466
GRMZM2G065227
GRMZM2G050268
GRMZM2G448627
GRMZM2G015892	K13222|1|9e-150|528|zma:100273163|indole-3-glycerol-phosphate lyase [EC:4.1.2.8]
GRMZM2G162659
GRMZM2G026804	K01184|1|3e-91|334|rcu:RCOM_1063390|polygalacturonase [EC:3.2.1.15]
GRMZM2G368890
GRMZM2G032276	K13065|1|3e-08|58.5|sbi:SORBI_04g025760|shikimate O-hydroxycinnamoyltransferase [EC:2.3.1.133]
GRMZM2G575954	K05577|1|2e-143|296|vvi:4025035|NAD(P)H-quinone oxidoreductase subunit 5 [EC:1.6.5.3]
GRMZM2G068330
GRMZM2G417229
GRMZM2G024708	K08150|1|2e-33|140|smo:SELMODRAFT_168181|MFS transporter, SP family, solute carrier family 2 (myo-inositol transporter), member 13
GRMZM2G339327
GRMZM2G005659	K14837|1|6e-51|200|zma:100272319|nucleolar protein 12!K12818|2|4e-47|187|sbi:SORBI_01g044300|ATP-dependent RNA helicase DHX8/PRP22 [EC:3.6.4.13]
GRMZM2G176651	K00924|1|4e-26|118|aly:ARALYDRAFT_473063|[EC:2.7.1.-]!K13420|5|1e-25|117|rcu:RCOM_0633880|LRR receptor-like serine/threonine-protein kinase FLS2 [EC:2.7.11.1]
GRMZM2G180947	K08065|1|1e-50|199|gmx:100813169|nuclear transcription Y subunit beta!K02326|4|5e-08|57.4|smo:SELMODRAFT_115079|DNA polymerase epsilon subunit 3 [EC:2.7.7.7]
GRMZM2G368861
GRMZM2G704475
GRMZM2G064521
GRMZM2G473960
GRMZM2G455909	K13457|1|5e-19|95.1|vvi:100252764|disease resistance protein RPM1
GRMZM2G410152
GRMZM2G362131
GRMZM2G458448
GRMZM2G002178	K01723|1|0.0|903|zma:542150|hydroperoxide dehydratase [EC:4.2.1.92]
GRMZM2G063287
GRMZM2G353266
GRMZM2G103983	K09873|1|6e-18|88.2|osa:4348981|aquaporin TIP
GRMZM2G044627
GRMZM2G067600
GRMZM2G472236
GRMZM2G041039
GRMZM2G382534	K15746|1|9e-105|379|zma:100281693|beta-carotene 3-hydroxylase [EC:1.14.13.129]
GRMZM2G163519	K08237|1|3e-35|147|zma:100281121|hydroquinone glucosyltransferase [EC:2.4.1.218]!K13495|3|1e-30|132|vvi:100262460|cis-zeatin O-glucosyltransferase [EC:2.4.1.215]!K12356|5|3e-30|131|aly:ARALYDRAFT_485420|coniferyl-alcohol glucosyltransferase [EC:2.4.1.111]
GRMZM2G176085	K00430|1|7e-89|326|pop:POPTR_553951|peroxidase [EC:1.11.1.7]
AC206184.4_FG002
GRMZM2G113241
GRMZM2G138258	K07562|1|3e-129|461|sbi:SORBI_03g046345|nonsense-mediated mRNA decay protein 3!K14945|3|4e-19|95.1|rcu:RCOM_0126290|protein quaking
GRMZM5G872502
GRMZM2G322351
GRMZM2G017110	K01580|1|0.0|971|zma:100284394|glutamate decarboxylase [EC:4.1.1.15]
GRMZM2G145118
GRMZM2G159353	K13029|1|1e-159|561|sbi:SORBI_01g001180|4-hydroxyphenylacetaldehyde oxime monooxygenase [EC:1.14.13.68]!K00517|2|5e-112|403|ath:AT3G26300|[EC:1.14.-.-]
GRMZM2G050607
GRMZM2G108997
GRMZM2G017670
GRMZM2G096475
GRMZM2G098750
GRMZM2G050937	K02433|1|4e-34|144|cre:CHLREDRAFT_188401|aspartyl-tRNA(Asn)/glutamyl-tRNA (Gln) amidotransferase subunit A [EC:6.3.5.6 6.3.5.7]
GRMZM2G044100
GRMZM2G108338
GRMZM2G057467
GRMZM2G154747
GRMZM2G480954
GRMZM2G142357
GRMZM2G122276
GRMZM2G025833	K01177|1|0.0|749|sbi:SORBI_01g047500|beta-amylase [EC:3.2.1.2]
GRMZM2G067919
GRMZM2G339994	K11147|1|4e-26|117|vcn:VOLCADRAFT_107595|dehydrogenase/reductase SDR family member 4 [EC:1.1.-.-]!K00059|2|4e-26|117|zma:100277126|3-oxoacyl-[acyl-carrier protein] reductase [EC:1.1.1.100]
GRMZM2G353729
GRMZM2G103771
AC234528.1_FG006	K06892|1|1e-62|239|pop:POPTR_550478|!K05277|3|4e-40|164|mtr:MTR_5g011250|leucoanthocyanidin dioxygenase [EC:1.14.11.19]!K05278|4|1e-39|162|osa:4330843|flavonol synthase [EC:1.14.11.23]
GRMZM2G073359	K00924|1|1e-114|411|ath:AT4G35600|[EC:2.7.1.-]!K05658|5|1e-106|385|vvi:100262734|ATP-binding cassette, subfamily B (MDR/TAP), member 1
GRMZM2G456512
GRMZM5G866053
GRMZM2G337229
GRMZM2G025959
GRMZM2G353485
GRMZM2G054916
GRMZM2G148964
GRMZM2G078441
GRMZM2G428040
GRMZM2G166776
GRMZM2G305856	K09422|1|1e-29|130|sbi:SORBI_09g001590|myb proto-oncogene protein, plant
GRMZM2G107570
GRMZM5G897067
GRMZM2G177084
GRMZM2G128215
GRMZM2G376743
GRMZM2G098925	K05283|1|3e-12|69.7|aly:ARALYDRAFT_354960|phosphatidylinositol glycan, class W [EC:2.3.-.-]!K10601|2|9e-08|55.1|ppp:PHYPADRAFT_2973|E3 ubiquitin-protein ligase synoviolin [EC:6.3.2.19]!K13148|3|9e-08|55.1|vvi:100261060|integrator complex subunit 11 [EC:3.1.27.-]!K11982|4|2e-07|53.9|bdi:100833984|E3 ubiquitin-protein ligase RNF115/126 [EC:6.3.2.19]
GRMZM2G039845	K09873|1|6e-34|142|osa:4336464|aquaporin TIP
GRMZM2G079440	K03046|1|2e-46|185|bdi:6439871|DNA-directed RNA polymerase subunit beta' [EC:2.7.7.6]
GRMZM2G353195	K15336|1|6e-28|124|vvi:100259391|tRNA (cytosine38-C5)-methyltransferase [EC:2.1.1.204]
GRMZM2G097884
GRMZM2G451097	K00430|1|3e-62|238|ath:AT4G11290|peroxidase [EC:1.11.1.7]
AC197705.4_FG003	K06910|1|2e-101|365|zma:100279044|
GRMZM2G333069
AC206941.2_FG002
GRMZM5G881066
GRMZM2G092925
GRMZM2G097706	K12355|1|0.0|938|zma:541914|coniferyl-aldehyde dehydrogenase [EC:1.2.1.68]
AC202435.3_FG003	K01078|1|1e-96|352|ath:AT1G14700|acid phosphatase [EC:3.1.3.2]
GRMZM2G174192	K13495|1|6e-36|150|vvi:100248679|cis-zeatin O-glucosyltransferase [EC:2.4.1.215]
GRMZM2G091338	K13430|1|3e-92|245|rcu:RCOM_1078760|serine/threonine-protein kinase PBS1 [EC:2.7.11.1]
GRMZM2G159210
GRMZM2G104332
GRMZM5G831009
GRMZM5G804708	K01358|1|8e-125|447|zma:845176|ATP-dependent Clp protease, protease subunit [EC:3.4.21.92]!K02963|5|1e-78|293|zma:845233|small subunit ribosomal protein S18
GRMZM2G125032
GRMZM2G124136	K13783|1|0.0|847|zma:100191817|MFS transporter, OPA family, solute carrier family 37 (glycerol-3-phosphate transporter), member 1/2
GRMZM2G158544
GRMZM2G313643	K13420|1|2e-146|519|osa:4337016|LRR receptor-like serine/threonine-protein kinase FLS2 [EC:2.7.11.1]
GRMZM2G371375
GRMZM2G084389
GRMZM2G026910
GRMZM2G410567	K14487|1|0.0|966|sbi:SORBI_05g019810|auxin responsive GH3 gene family
GRMZM2G480421
GRMZM2G153127	K03070|1|3e-06|53.1|rcu:RCOM_0562390|preprotein translocase subunit SecA!K09561|2|6e-06|52.0|cre:CHLREDRAFT_120414|STIP1 homology and U-box containing protein 1 [EC:6.3.2.19]!K13124|3|8e-06|51.6|ppp:PHYPADRAFT_61696|mitogen-activated protein kinase organizer 1
GRMZM2G006119	K11165|1|8e-21|100|gmx:100795991|dehydrogenase/reductase SDR family member 7 [EC:1.1.-.-]
GRMZM2G411041	K15191|1|4e-109|393|osa:4333271|La-related protein 7
GRMZM2G165726
GRMZM2G034843
AC196090.3_FG006
GRMZM2G172574
GRMZM2G169943	K00002|1|6e-65|246|osa:4338987|alcohol dehydrogenase (NADP+) [EC:1.1.1.2]!K00011|2|2e-62|238|ath:AT2G37790|aldehyde reductase [EC:1.1.1.21]!K08243|3|4e-48|191|gmx:547911|6'-deoxychalcone synthase [EC:2.3.1.170]
GRMZM2G035661
GRMZM2G075008	K15199|1|2e-149|527|osa:4330065|general transcription factor 3C polypeptide 1
GRMZM5G831224
GRMZM2G140041
GRMZM2G311500
AC195135.3_FG002
GRMZM2G324111	K11982|1|2e-10|64.3|bdi:100838213|E3 ubiquitin-protein ligase RNF115/126 [EC:6.3.2.19]!K05283|2|2e-10|64.3|aly:ARALYDRAFT_354960|phosphatidylinositol glycan, class W [EC:2.3.-.-]
GRMZM2G020285
GRMZM2G021202	K13125|1|3e-152|536|sbi:SORBI_01g039130|nitric oxide synthase-interacting protein
GRMZM2G059029
GRMZM2G154317
GRMZM2G072322	K13171|1|2e-06|52.8|gmx:100790051|serine/arginine repetitive matrix protein 1
GRMZM2G172936	K09286|1|4e-28|123|pop:POPTR_778889|EREBP-like factor
GRMZM2G117164	K09338|1|1e-25|116|ath:AT3G61890|homeobox-leucine zipper protein
GRMZM2G158788
GRMZM2G166337	K09422|1|2e-115|414|sbi:SORBI_02g036250|myb proto-oncogene protein, plant
GRMZM2G084885
GRMZM2G472589
GRMZM2G327059
GRMZM2G136663
GRMZM2G365774	K00430|1|5e-55|214|pop:POPTR_836853|peroxidase [EC:1.11.1.7]
GRMZM2G425206
GRMZM2G337068
GRMZM2G135400	K14499|1|2e-53|207|sbi:SORBI_02g026700|BRI1 kinase inhibitor 1
GRMZM2G144480
GRMZM2G316007
GRMZM2G162868
GRMZM2G438960	K03549|1|0.0|745|osa:4335729|KUP system potassium uptake protein
GRMZM2G008106
AC209987.4_FG010
GRMZM2G307400	K09338|1|3e-29|126|ath:AT4G16780|homeobox-leucine zipper protein
GRMZM2G047951
GRMZM2G115705	K00924|1|7e-51|201|osa:4333912|[EC:2.7.1.-]!K13416|3|5e-50|198|aly:ARALYDRAFT_491347|brassinosteroid insensitive 1-associated receptor kinase 1 [EC:2.7.10.1 2.7.11.1]!K13418|4|2e-49|196|rcu:RCOM_0186340|somatic embryogenesis receptor kinase 1 [EC:2.7.10.1 2.7.11.1]
GRMZM2G079376	K04733|1|1e-56|219|smo:SELMODRAFT_230241|interleukin-1 receptor-associated kinase 4 [EC:2.7.11.1]!K05658|3|5e-54|211|vvi:100262734|ATP-binding cassette, subfamily B (MDR/TAP), member 1!K13416|5|3e-53|208|ath:AT4G33430|brassinosteroid insensitive 1-associated receptor kinase 1 [EC:2.7.10.1 2.7.11.1]
GRMZM2G361475	K00430|1|7e-146|279|sbi:SORBI_03g046810|peroxidase [EC:1.11.1.7]
GRMZM2G118770	K00029|1|0.0|1164|zma:542209|malate dehydrogenase (oxaloacetate-decarboxylating)(NADP+) [EC:1.1.1.40]
GRMZM2G127945	K00430|1|5e-82|303|rcu:RCOM_1502930|peroxidase [EC:1.11.1.7]
GRMZM2G081843	K09872|1|1e-145|514|osa:4331194|aquaporin PIP
GRMZM2G084859
GRMZM2G344911	K00059|1|6e-124|442|zma:100284513|3-oxoacyl-[acyl-carrier protein] reductase [EC:1.1.1.100]
GRMZM2G421126
GRMZM2G141859	K01090|1|2e-09|62.4|ppp:PHYPADRAFT_139554|protein phosphatase [EC:3.1.3.16]!K14497|2|2e-07|55.8|pop:POPTR_172527|protein phosphatase 2C [EC:3.1.3.16]
AC214144.3_FG002
GRMZM2G110412	K13430|1|3e-59|129|rcu:RCOM_1078760|serine/threonine-protein kinase PBS1 [EC:2.7.11.1]
GRMZM2G082376
GRMZM2G425629
AC183968.2_FG001
GRMZM2G082434	K15015|1|2e-07|55.5|sbi:SORBI_03g026920|solute carrier family 32 (vesicular inhibitory amino acid transporter)!K14209|2|1e-06|52.8|bdi:100831435|solute carrier family 36 (proton-coupled amino acid transporter)
GRMZM2G037343
GRMZM2G316553
GRMZM2G150434
GRMZM2G328171	K01183|1|7e-37|152|osa:4325067|chitinase [EC:3.2.1.14]
AC204711.3_FG002
GRMZM2G053711	K00981|1|1e-88|325|smo:SELMODRAFT_270747|phosphatidate cytidylyltransferase [EC:2.7.7.41]
GRMZM2G404762	K13681|1|0.0|1065|sbi:SORBI_04g034120|xyloglucan fucosyltransferase [EC:2.4.1.-]
GRMZM2G173103
GRMZM2G348855
GRMZM2G144857
GRMZM2G150893	K00430|1|2e-139|494|zma:100216995|peroxidase [EC:1.11.1.7]
GRMZM2G128800
GRMZM2G313934
GRMZM2G139797
GRMZM2G065718
GRMZM2G101409
GRMZM2G133275
GRMZM2G115070	K12134|1|2e-19|94.7|aly:ARALYDRAFT_904154|circadian clock associated 1!K12133|3|5e-19|93.2|ath:AT1G01060|LATE ELONGATED HYPOCOTYL
GRMZM2G043521
GRMZM2G010447
GRMZM2G700034
GRMZM2G107377	K14505|1|1e-18|93.6|vvi:100264093|cyclin D3, plant
GRMZM2G368886
GRMZM2G332505	K15015|1|5e-08|40.0|cre:CHLREDRAFT_196429|solute carrier family 32 (vesicular inhibitory amino acid transporter)
GRMZM2G154766	K00924|1|5e-47|187|osa:4337593|[EC:2.7.1.-]!K04733|2|7e-46|184|pop:POPTR_878434|interleukin-1 receptor-associated kinase 4 [EC:2.7.11.1]!K05658|3|2e-45|182|vvi:100262734|ATP-binding cassette, subfamily B (MDR/TAP), member 1
GRMZM2G029587
GRMZM2G122520
GRMZM2G082586
GRMZM2G070351	K01597|1|0.0|524|zma:100282878|diphosphomevalonate decarboxylase [EC:4.1.1.33]
GRMZM2G133146
GRMZM2G149683	K13425|1|4e-35|147|pop:POPTR_755334|WRKY transcription factor 22!K13426|4|4e-32|137|vvi:100251862|WRKY transcription factor 29
GRMZM2G179462
AC194828.3_FG004
GRMZM2G041493
GRMZM5G882378	K02955|1|4e-73|187|zma:100286083|small subunit ribosomal protein S14e
GRMZM2G120062
GRMZM2G324705
GRMZM2G125813
GRMZM2G079490	K00924|1|7e-21|100|ath:AT5G22850|[EC:2.7.1.-]
GRMZM2G136106	K01051|1|2e-141|501|zma:100280285|pectinesterase [EC:3.1.1.11]
GRMZM2G389301
GRMZM2G036629
GRMZM2G152822	K08065|1|3e-16|82.8|smo:SELMODRAFT_450037|nuclear transcription Y subunit beta
GRMZM2G300125	K14497|1|1e-152|538|zma:100285223|protein phosphatase 2C [EC:3.1.3.16]
GRMZM2G023921
GRMZM2G027627	K00161|1|0.0|765|zma:100272256|pyruvate dehydrogenase E1 component subunit alpha [EC:1.2.4.1]
GRMZM2G300135
GRMZM2G089557
GRMZM2G304132
GRMZM2G302912	K05283|1|7e-10|63.5|aly:ARALYDRAFT_354960|phosphatidylinositol glycan, class W [EC:2.3.-.-]!K14297|2|3e-07|55.1|mtr:MTR_1g066430|nuclear pore complex protein Nup98-Nup96!K15277|3|3e-07|55.1|ota:Ot17g00560|solute carrier family 35 (adenosine 3'-phospho 5'-phosphosulfate transporter), member B3!K13148|4|3e-07|55.1|vvi:100261060|integrator complex subunit 11 [EC:3.1.27.-]!K15692|5|6e-07|53.9|cre:CHL…
GRMZM2G145213	K06630|1|2e-80|298|vvi:100247183|tyrosine 3-monooxygenase/tryptophan 5-monooxygenase activation protein
AC199765.4_FG008	K01179|1|3e-168|589|sbi:SORBI_01g008860|endoglucanase [EC:3.2.1.4]
GRMZM2G046729	K13415|1|6e-28|123|osa:4324691|protein brassinosteroid insensitive 1 [EC:2.7.10.1 2.7.11.1]!K10576|2|1e-26|119|vvi:100250088|ubiquitin-conjugating enzyme E2 H [EC:6.3.2.19]
GRMZM5G812425	K01058|1|1e-56|218|gmx:100816744|phospholipase A1 [EC:3.1.1.32]
GRMZM2G030138	K01183|1|3e-36|152|osa:4325067|chitinase [EC:3.2.1.14]
GRMZM2G106344
GRMZM2G023683
GRMZM2G412436
GRMZM2G117217
GRMZM2G001514
GRMZM2G091715	K03955|1|1e-06|52.0|pop:POPTR_742720|NADH dehydrogenase (ubiquinone) 1 alpha/beta subcomplex 1 [EC:1.6.5.3 1.6.99.3]
GRMZM2G083725
GRMZM2G355316
AC216264.3_FG001	K13289|1|2e-101|367|mtr:MTR_4g021500|cathepsin A (carboxypeptidase C) [EC:3.4.16.5]!K09756|3|3e-96|350|ath:AT5G09640|serine carboxypeptidase-like 19 [EC:3.4.16.- 2.3.1.91]
GRMZM2G107839
GRMZM2G170413	K11982|1|4e-06|49.7|sbi:SORBI_03g011120|E3 ubiquitin-protein ligase RNF115/126 [EC:6.3.2.19]
GRMZM2G012923	K08150|1|6e-36|151|mtr:MTR_7g005910|MFS transporter, SP family, solute carrier family 2 (myo-inositol transporter), member 13
GRMZM2G055827	K05283|1|9e-07|51.2|aly:ARALYDRAFT_354960|phosphatidylinositol glycan, class W [EC:2.3.-.-]
GRMZM2G425236
GRMZM2G105297
GRMZM2G087896
GRMZM2G107754	K13680|1|0.0|1013|zma:100501463|beta-mannan synthase [EC:2.4.1.32]
GRMZM2G129761	K11188|1|8e-123|438|zma:100037830|peroxiredoxin 6, 1-Cys peroxiredoxin [EC:1.11.1.7 1.11.1.15 3.1.1.-]
GRMZM2G107665	K06980|1|0.0|660|zma:100280888|
GRMZM2G073770	K01206|1|1e-11|69.3|ath:AT1G67830|alpha-L-fucosidase [EC:3.2.1.51]!K00514|3|2e-11|68.6|rcu:RCOM_1428040|zeta-carotene desaturase [EC:1.3.5.6]
GRMZM2G351330	K09338|1|5e-23|107|aly:ARALYDRAFT_486694|homeobox-leucine zipper protein
GRMZM2G140293
GRMZM2G124011	K09286|1|1e-12|72.0|ath:AT4G25480|EREBP-like factor
GRMZM2G030945
GRMZM2G377613
GRMZM2G402564
GRMZM2G075245
GRMZM2G469898	K00514|1|8e-41|166|rcu:RCOM_1428040|zeta-carotene desaturase [EC:1.3.5.6]!K01206|2|2e-27|122|ath:AT1G67830|alpha-L-fucosidase [EC:3.2.1.51]
GRMZM5G834952
GRMZM2G125037
GRMZM2G105627
GRMZM2G451533	K14488|1|1e-26|117|osa:4347154|SAUR family protein
GRMZM2G170628
GRMZM2G133053
GRMZM2G400965
GRMZM2G094356
GRMZM2G162972
GRMZM2G087207	K01641|1|0.0|941|zma:100384769|hydroxymethylglutaryl-CoA synthase [EC:2.3.3.10]
GRMZM5G829476	K00924|1|3e-29|126|osa:4333525|[EC:2.7.1.-]!K13430|2|6e-29|125|pop:POPTR_548061|serine/threonine-protein kinase PBS1 [EC:2.7.11.1]
GRMZM2G096435
GRMZM2G376416	K01188|1|5e-133|426|osa:4338560|beta-glucosidase [EC:3.2.1.21]
GRMZM2G133095
GRMZM2G117321	K00454|1|2e-53|207|zma:100037802|lipoxygenase [EC:1.13.11.12]!K15718|5|2e-46|184|osa:4334049|linoleate 9S-lipoxygenase [EC:1.13.11.58]
GRMZM2G010494	K00615|1|0.0|1309|sbi:SORBI_06g004280|transketolase [EC:2.2.1.1]
GRMZM2G139803	K03644|1|4e-24|110|aly:ARALYDRAFT_325438|lipoic acid synthetase [EC:2.8.1.8]
GRMZM2G033526	K00873|1|1e-67|255|zma:100273990|pyruvate kinase [EC:2.7.1.40]
GRMZM2G148561	K13425|1|4e-17|87.4|rcu:RCOM_1616660|WRKY transcription factor 22!K13426|4|9e-17|86.3|rcu:RCOM_1689100|WRKY transcription factor 29
GRMZM2G473356
GRMZM2G136158	K00430|1|5e-06|50.4|vvi:100261461|peroxidase [EC:1.11.1.7]
GRMZM2G154558	K12356|1|1e-46|186|aly:ARALYDRAFT_496932|coniferyl-alcohol glucosyltransferase [EC:2.4.1.111]!K08237|3|4e-46|184|zma:100281121|hydroquinone glucosyltransferase [EC:2.4.1.218]
GRMZM2G476848
GRMZM2G016480	K10576|1|4e-79|294|vvi:100250088|ubiquitin-conjugating enzyme E2 H [EC:6.3.2.19]!K13415|2|7e-68|257|aly:ARALYDRAFT_912402|protein brassinosteroid insensitive 1 [EC:2.7.10.1 2.7.11.1]
GRMZM2G120621	K16083|1|6e-118|422|osa:4329725|cytochrome P450, family 71, subfamily Z, polypeptide 6 (ent-isokaurene C2-hydroxylase) [EC:1.14.13.143]!K13267|2|5e-102|370|gmx:100814284|cytochrome P450, family 71, subfamily D, polypeptide 9 (flavonoid 6-hydroxylase) [EC:1.14.13.-]!K16085|3|1e-91|335|osa:4335091|cytochrome P450, family 99, subfamily A, polypeptide 3 (9beta-pimara-7,15-diene oxidase) [EC:1.14.13.1…
GRMZM2G051697	K15634|1|2e-113|409|sbi:SORBI_05g003020|probable phosphoglycerate mutase [EC:5.4.2.1]
GRMZM5G845021	K00860|1|4e-63|240|zma:100193315|adenylylsulfate kinase [EC:2.7.1.25]
GRMZM2G051921	K01183|1|8e-107|385|sbi:SORBI_06g021220|chitinase [EC:3.2.1.14]
GRMZM2G035202	K10703|1|5e-57|140|sbi:SORBI_09g022630|3-hydroxy acyl-CoA dehydratase [EC:4.2.1.-]
GRMZM2G022563	K00648|1|0.0|783|zma:100280714|3-oxoacyl-[acyl-carrier-protein] synthase III [EC:2.3.1.180]
GRMZM2G057386	K09286|1|4e-54|210|zma:100272603|EREBP-like factor
GRMZM2G130528	K00514|1|6e-08|55.8|rcu:RCOM_1428040|zeta-carotene desaturase [EC:1.3.5.6]
GRMZM2G369882	K07466|1|1e-08|57.8|pop:POPTR_783062|replication factor A1
GRMZM2G165390	K12930|1|3e-65|247|pop:POPTR_287596|anthocyanidin 3-O-glucosyltransferase [EC:2.4.1.115]!K10757|2|4e-65|246|aly:ARALYDRAFT_326139|flavonol 3-O-glucosyltransferase [EC:2.4.1.91]
GRMZM2G035688	K14492|1|1e-61|165|zma:541629|two-component response regulator ARR-A family
GRMZM5G875732	K00517|1|1e-87|322|ath:AT5G24960|[EC:1.14.-.-]!K11868|2|1e-86|319|ath:AT2G30770|cytochrome P450, family 71, subfamily A, polypeptide 13 (indoleacetaldoxime dehydratase) [EC:4.99.1.6]
GRMZM2G100727	K09286|1|3e-18|91.7|ath:AT1G43160|EREBP-like factor
GRMZM5G812580
GRMZM2G404676	K00430|1|5e-73|273|sbi:SORBI_2674s002010|peroxidase [EC:1.11.1.7]
GRMZM2G129140
GRMZM2G112402
GRMZM2G104109	K00430|1|4e-151|532|sbi:SORBI_2674s002010|peroxidase [EC:1.11.1.7]
GRMZM2G309847
GRMZM2G135381
GRMZM2G167658	K05658|1|0.0|2183|sbi:SORBI_06g001440|ATP-binding cassette, subfamily B (MDR/TAP), member 1
GRMZM5G818101	K14497|1|7e-160|561|zma:100381666|protein phosphatase 2C [EC:3.1.3.16]
GRMZM2G019583	K13648|1|2e-17|89.0|gmx:100818596|alpha-1,4-galacturonosyltransferase [EC:2.4.1.43]
GRMZM2G127546	K00162|1|0.0|639|zma:100282233|pyruvate dehydrogenase E1 component subunit beta [EC:1.2.4.1]
GRMZM2G096591
GRMZM2G011523
GRMZM2G086496	K14638|1|6e-109|393|ppp:PHYPADRAFT_189464|solute carrier family 15 (peptide/histidine transporter), member 3/4
GRMZM2G096016	K08064|1|1e-20|99.4|sbi:SORBI_01g045500|nuclear transcription factor Y, alpha
GRMZM2G448925
GRMZM2G080537	K13415|1|4e-141|501|pop:POPTR_562744|protein brassinosteroid insensitive 1 [EC:2.7.10.1 2.7.11.1]
GRMZM2G468495	K10576|1|3e-106|384|vvi:100250088|ubiquitin-conjugating enzyme E2 H [EC:6.3.2.19]!K13415|2|6e-28|124|pop:POPTR_562744|protein brassinosteroid insensitive 1 [EC:2.7.10.1 2.7.11.1]
GRMZM5G806833
GRMZM2G403664
GRMZM5G813532
GRMZM2G177982
GRMZM2G452453	K13172|1|3e-12|71.6|bdi:100822512|serine/arginine repetitive matrix protein 2
GRMZM2G024527	K08770|1|1e-49|194|ppp:PHYPADRAFT_222215|ubiquitin C
GRMZM2G072488	K13289|1|6e-126|449|mtr:MTR_1g100630|cathepsin A (carboxypeptidase C) [EC:3.4.16.5]
GRMZM5G831577
GRMZM2G050384
AC233863.1_FG001
GRMZM2G041462	K09338|1|5e-32|137|ath:AT3G61890|homeobox-leucine zipper protein
GRMZM2G018275
GRMZM2G124524	K09285|1|1e-170|598|sbi:SORBI_05g001790|AP2-like factor, ANT lineage
GRMZM2G330698
GRMZM2G117230	K00814|1|0.0|683|osa:4347138|alanine transaminase [EC:2.6.1.2]
GRMZM2G047875
GRMZM2G340257
GRMZM2G072205	K09458|1|5e-75|280|sbi:SORBI_02g039230|3-oxoacyl-[acyl-carrier-protein] synthase II [EC:2.3.1.179]
GRMZM2G062156	K08150|1|7e-55|213|vvi:100268023|MFS transporter, SP family, solute carrier family 2 (myo-inositol transporter), member 13
GRMZM2G085474	K00626|1|0.0|676|zma:100282283|acetyl-CoA C-acetyltransferase [EC:2.3.1.9]
GRMZM2G154223
GRMZM2G076981	K13070|1|7e-46|182|osa:4335093|momilactone-A synthase [EC:1.1.1.295]!K09841|2|1e-41|168|sbi:SORBI_01g003880|xanthoxin dehydrogenase [EC:1.1.1.288]
GRMZM2G025240
GRMZM2G374313	K00079|1|7e-77|285|pop:POPTR_929217|carbonyl reductase 1 [EC:1.1.1.184 1.1.1.189 1.1.1.197]
GRMZM2G114048
GRMZM2G055018	K13126|1|4e-153|540|gmx:100783163|polyadenylate-binding protein
GRMZM5G863645
GRMZM2G071157
GRMZM2G342807
GRMZM2G177298
GRMZM2G391892
GRMZM2G112617	K05283|1|1e-09|62.8|aly:ARALYDRAFT_354960|phosphatidylinositol glycan, class W [EC:2.3.-.-]!K11982|2|3e-09|61.2|sbi:SORBI_03g011120|E3 ubiquitin-protein ligase RNF115/126 [EC:6.3.2.19]
GRMZM2G344163	K05016|1|0.0|721|sbi:SORBI_06g030530|chloride channel 7
GRMZM2G034197
GRMZM2G316778	K14329|1|8e-29|127|ath:AT5G61160|agmatine coumaroyltransferase [EC:2.3.1.64 2.3.1.-]!K13065|2|2e-11|69.7|zma:100194386|shikimate O-hydroxycinnamoyltransferase [EC:2.3.1.133]
GRMZM2G443690
GRMZM2G012863	K09458|1|0.0|833|zma:100283265|3-oxoacyl-[acyl-carrier-protein] synthase II [EC:2.3.1.179]
GRMZM2G084944
GRMZM2G320373
GRMZM2G031468
GRMZM5G807424
GRMZM2G481668	K09286|1|8e-07|51.6|rcu:RCOM_1589590|EREBP-like factor
GRMZM2G122302
GRMZM2G087809
GRMZM2G080183	K00430|1|4e-117|420|zma:100274427|peroxidase [EC:1.11.1.7]
GRMZM2G077436	K03093|1|8e-36|148|sbi:SORBI_09g030110|RNA polymerase sigma factor
GRMZM2G340656	K06617|1|0.0|1487|zma:100281159|raffinose synthase [EC:2.4.1.82]
GRMZM2G094304
GRMZM2G043632	K01206|1|4e-17|58.5|aly:ARALYDRAFT_475890|alpha-L-fucosidase [EC:3.2.1.51]!K00514|3|2e-10|65.5|rcu:RCOM_1428040|zeta-carotene desaturase [EC:1.3.5.6]
GRMZM2G060937
GRMZM2G137550
GRMZM2G162945
GRMZM2G059453	K14497|1|0.0|647|zma:100282657|protein phosphatase 2C [EC:3.1.3.16]
GRMZM2G127123	K12309|1|0.0|791|aly:ARALYDRAFT_485655|beta-galactosidase [EC:3.2.1.23]!K01190|3|6e-67|254|cme:CMP078C|beta-galactosidase [EC:3.2.1.23]
GRMZM2G106263	K01641|1|0.0|940|zma:100285783|hydroxymethylglutaryl-CoA synthase [EC:2.3.3.10]
AC217370.3_FG003
GRMZM2G093826
GRMZM2G074094	K11420|1|4e-90|331|bdi:100843697|euchromatic histone-lysine N-methyltransferase [EC:2.1.1.43]!K11423|2|1e-12|74.3|olu:OSTLU_18587|histone-lysine N-methyltransferase SETD2 [EC:2.1.1.43]!K11422|5|6e-09|62.0|smo:SELMODRAFT_438147|histone-lysine N-methyltransferase SETD1 [EC:2.1.1.43]
GRMZM2G177458
GRMZM2G029850	K12133|1|5e-28|124|ath:AT1G01060|LATE ELONGATED HYPOCOTYL!K12134|3|5e-25|114|aly:ARALYDRAFT_904154|circadian clock associated 1
GRMZM2G030717
GRMZM2G070849	K09422|1|8e-140|495|zma:100274036|myb proto-oncogene protein, plant
GRMZM5G889719	K09286|1|9e-28|122|ath:AT5G11590|EREBP-like factor
GRMZM2G353197
GRMZM5G806469
GRMZM2G012685	K13428|1|2e-110|399|aly:ARALYDRAFT_488953|LRR receptor-like serine/threonine-protein kinase EFR [EC:2.7.11.1]!K13420|3|2e-98|358|osa:4337016|LRR receptor-like serine/threonine-protein kinase FLS2 [EC:2.7.11.1]
GRMZM2G011667
GRMZM2G354460
GRMZM2G496110	K15271|1|1e-47|189|rcu:RCOM_1095670|ATP-dependent DNA helicase HFM1/MER3 [EC:3.6.4.12]!K15078|4|4e-43|174|vvi:100250139|structure-specific endonuclease subunit SLX1 [EC:3.6.1.-]
GRMZM2G045319	K15639|1|7e-168|588|ath:AT2G26710|cytochrome P450, family 734, subfamily A, polypeptide 1 (PHYB activation tagged suppressor 1) [EC:1.14.-.-]!K10717|3|5e-83|306|vvi:100258332|cytokinin trans-hydroxylase
GRMZM2G058597	K09648|1|1e-25|90.1|bdi:100828250|mitochondrial inner membrane protease subunit 2 [EC:3.4.21.-]
GRMZM2G311390
AC233898.1_FG003
GRMZM2G388051	K14488|1|9e-09|56.6|zma:100280843|SAUR family protein
GRMZM2G424112
GRMZM2G177095
GRMZM2G130348
GRMZM2G370858
GRMZM2G147279
GRMZM2G427054
GRMZM2G157218
GRMZM2G071478	K13429|1|1e-40|166|zma:100279924|chitin elicitor receptor kinase 1
GRMZM2G109627
GRMZM2G177940	K01051|1|5e-50|196|zma:100381490|pectinesterase [EC:3.1.1.11]
GRMZM2G175856	K09286|1|5e-13|72.8|ath:AT4G25480|EREBP-like factor
GRMZM2G047319
GRMZM2G148800	K14638|1|5e-97|353|smo:SELMODRAFT_448814|solute carrier family 15 (peptide/histidine transporter), member 3/4
GRMZM2G150925
GRMZM2G098047
GRMZM2G434935
AC216871.3_FG004
GRMZM2G014022
GRMZM2G127776
GRMZM2G335564	K05579|1|0.0|688|zma:845187|NAD(P)H-quinone oxidoreductase subunit H [EC:1.6.5.3]
GRMZM2G372440
AC210158.3_FG003
GRMZM2G127521	K02880|1|7e-85|312|zma:100194089|large subunit ribosomal protein L17e
GRMZM2G003190	K00648|1|0.0|478|zma:100280787|3-oxoacyl-[acyl-carrier-protein] synthase III [EC:2.3.1.180]
GRMZM2G145974
GRMZM2G117057
GRMZM2G080530	K13415|1|4e-07|55.5|osa:4324691|protein brassinosteroid insensitive 1 [EC:2.7.10.1 2.7.11.1]
GRMZM2G387341
GRMZM2G521781
GRMZM2G001824	K09422|1|3e-98|357|sbi:SORBI_09g002675|myb proto-oncogene protein, plant
GRMZM2G383472
GRMZM2G092474
GRMZM2G056889
GRMZM2G096407
GRMZM2G093404	K15172|1|5e-12|70.9|vcn:VOLCADRAFT_106802|transcription elongation factor SPT5
GRMZM2G176576
GRMZM2G312274	K14488|1|2e-42|172|osa:4329459|SAUR family protein
GRMZM2G047298
GRMZM2G544539	K09286|1|6e-12|70.1|ath:AT1G43160|EREBP-like factor
GRMZM2G120304
AC209768.3_FG016	K11816|1|3e-08|55.5|zma:100192827|YUCCA family monooxygenase [EC:1.14.13.-]!K00485|5|2e-06|49.7|olu:OSTLU_28322|dimethylaniline monooxygenase (N-oxide forming) [EC:1.14.13.8]
GRMZM2G320167	K05933|1|4e-17|87.4|bdi:100838946|aminocyclopropanecarboxylate oxidase [EC:1.14.17.4]
GRMZM2G156054
GRMZM2G038928	K00924|1|1e-19|95.9|ath:AT5G22850|[EC:2.7.1.-]
GRMZM2G166297	K14497|1|1e-150|531|sbi:SORBI_03g039630|protein phosphatase 2C [EC:3.1.3.16]
GRMZM5G822947
GRMZM2G333811	K00924|1|5e-27|120|ath:AT1G28440|[EC:2.7.1.-]
GRMZM2G351023	K00059|1|3e-107|386|zma:100273168|3-oxoacyl-[acyl-carrier protein] reductase [EC:1.1.1.100]
GRMZM2G154954
GRMZM2G083711
GRMZM2G179465
GRMZM2G140651	K15692|1|1e-08|60.1|ppp:PHYPADRAFT_16563|E3 ubiquitin-protein ligase RNF13 [EC:6.3.2.19]!K11982|2|1e-08|59.7|gmx:100787523|E3 ubiquitin-protein ligase RNF115/126 [EC:6.3.2.19]!K05283|3|1e-08|59.7|aly:ARALYDRAFT_354960|phosphatidylinositol glycan, class W [EC:2.3.-.-]
GRMZM2G148783
GRMZM2G322672	K09286|1|1e-09|62.4|sbi:SORBI_04g006080|EREBP-like factor
GRMZM2G161809	K03327|1|3e-179|627|zma:100281125|multidrug resistance protein, MATE family
GRMZM2G304573	K13424|1|3e-20|97.4|osa:4338474|WRKY transcription factor 33
GRMZM2G170034	K09377|1|5e-40|162|sbi:SORBI_04g033700|cysteine and glycine-rich protein
GRMZM2G099420	K09753|1|4e-96|350|rcu:RCOM_0470860|cinnamoyl-CoA reductase [EC:1.2.1.44]
GRMZM2G181000
GRMZM2G033515	K00031|1|0.0|836|zma:100217128|isocitrate dehydrogenase [EC:1.1.1.42]
GRMZM2G094165	K01673|1|2e-40|164|zma:100382491|carbonic anhydrase [EC:4.2.1.1]
GRMZM5G860632
GRMZM2G026558
GRMZM2G099862
GRMZM5G851815	K14606|1|2e-121|434|aly:ARALYDRAFT_482188|lycopene cyclase CruP
GRMZM2G126302
AC217887.3_FG004
GRMZM2G167387
GRMZM2G162359	K01183|1|8e-49|193|gmx:100796155|chitinase [EC:3.2.1.14]
AC233893.1_FG006	K10576|1|2e-48|192|vvi:100250088|ubiquitin-conjugating enzyme E2 H [EC:6.3.2.19]!K13415|3|2e-41|169|osa:4324691|protein brassinosteroid insensitive 1 [EC:2.7.10.1 2.7.11.1]
GRMZM2G335618	K00799|1|2e-117|420|zma:541834|glutathione S-transferase [EC:2.5.1.18]
AC233850.1_FG001
GRMZM2G139852
GRMZM5G842071	K00423|1|2e-53|209|rcu:RCOM_0657480|L-ascorbate oxidase [EC:1.10.3.3]
GRMZM2G396527	K09338|1|9e-24|107|aly:ARALYDRAFT_486694|homeobox-leucine zipper protein
GRMZM2G075563
GRMZM2G156684
GRMZM2G542591
GRMZM2G457562	K09286|1|1e-14|79.7|ath:AT1G43160|EREBP-like factor
GRMZM2G180218
GRMZM5G862799
GRMZM2G443785	K13648|1|7e-18|90.9|gmx:100805886|alpha-1,4-galacturonosyltransferase [EC:2.4.1.43]
GRMZM2G038158	K13425|1|5e-43|174|vvi:100256849|WRKY transcription factor 22
GRMZM2G389379
GRMZM2G090051	K15746|1|5e-27|120|sbi:SORBI_01g048860|beta-carotene 3-hydroxylase [EC:1.14.13.129]
GRMZM2G043926	K14638|1|4e-99|360|smo:SELMODRAFT_97812|solute carrier family 15 (peptide/histidine transporter), member 3/4
GRMZM2G475702	K09561|1|3e-07|55.8|vcn:VOLCADRAFT_67840|STIP1 homology and U-box containing protein 1 [EC:6.3.2.19]
GRMZM2G102985
GRMZM2G146644	K00279|1|9e-105|379|zma:542585|cytokinin dehydrogenase [EC:1.5.99.12]
GRMZM2G137816
AC203019.3_FG001
GRMZM2G392106
GRMZM2G399921
GRMZM2G144730	K00873|1|0.0|977|zma:100272999|pyruvate kinase [EC:2.7.1.40]
GRMZM2G105954	K09843|1|2e-177|620|osa:4347261|(+)-abscisic acid 8'-hydroxylase [EC:1.14.13.93]
GRMZM2G161154
GRMZM2G130232
GRMZM2G039982	K03644|1|5e-61|233|zma:100283909|lipoic acid synthetase [EC:2.8.1.8]
GRMZM2G180328
GRMZM2G404237	K00029|1|7e-156|465|sbi:SORBI_09g005810|malate dehydrogenase (oxaloacetate-decarboxylating)(NADP+) [EC:1.1.1.40]
GRMZM2G058410	K14505|1|1e-21|102|vvi:100267897|cyclin D3, plant
GRMZM2G477287	K09286|1|1e-11|68.2|aly:ARALYDRAFT_487996|EREBP-like factor
GRMZM2G156529	K13425|1|3e-32|136|rcu:RCOM_1616660|WRKY transcription factor 22
GRMZM2G004795	K15172|1|3e-12|71.2|vcn:VOLCADRAFT_106802|transcription elongation factor SPT5
GRMZM2G094396
GRMZM2G022311	K03857|1|2e-09|62.8|gmx:100775466|phosphatidylinositol glycan, class A [EC:2.4.1.198]
GRMZM2G446204
GRMZM2G011119	K09060|1|2e-08|59.3|pop:POPTR_826637|plant G-box-binding factor
GRMZM2G149201	K13420|1|3e-20|99.4|sbi:SORBI_06g028760|LRR receptor-like serine/threonine-protein kinase FLS2 [EC:2.7.11.1]
GRMZM2G315431
GRMZM2G302499
GRMZM2G358153
GRMZM2G129865
GRMZM2G014672	K06890|1|4e-114|409|zma:100284985|
GRMZM2G048450	K13425|1|2e-44|179|vvi:100256849|WRKY transcription factor 22
GRMZM2G467072
AC199526.5_FG001
AC211164.5_FG004	K00430|1|0.0|648|zma:100191304|peroxidase [EC:1.11.1.7]
GRMZM2G085856
GRMZM2G414315	K13425|1|2e-27|121|vvi:100256849|WRKY transcription factor 22!K13426|4|9e-26|115|rcu:RCOM_1689100|WRKY transcription factor 29
GRMZM2G070109	K15402|1|2e-76|285|aly:ARALYDRAFT_910327|cytochrome P450, family 86, subfamily B, polypeptide 1 (fatty acid omega-hydroxylase) [EC:1.14.-.-]!K15405|5|3e-75|281|aly:ARALYDRAFT_474859|cytochrome P450, family 96, subfamily A, polypeptide 15 (midchain alkane hydroxylase)
GRMZM2G121868
GRMZM2G100478	K08486|1|2e-83|308|aly:ARALYDRAFT_470918|syntaxin 1B/2/3
GRMZM2G081529
GRMZM2G388608
AC220927.3_FG007
GRMZM2G378653	K12126|1|2e-10|65.5|aly:ARALYDRAFT_471048|phytochrome-interacting factor 3
GRMZM2G463291	K01369|1|0.0|977|zma:542077|legumain [EC:3.4.22.34]
GRMZM2G076810
GRMZM2G076435
GRMZM2G419239	K09422|1|1e-110|398|zma:100101513|myb proto-oncogene protein, plant
GRMZM2G003489
GRMZM2G180516	K07466|1|4e-08|57.8|smo:SELMODRAFT_114787|replication factor A1
GRMZM2G471142	K08472|1|0.0|748|osa:4324900|mlo protein
GRMZM2G400938
GRMZM5G894568
GRMZM2G316555
GRMZM2G122357
GRMZM2G453739
GRMZM2G132625	K01115|1|8e-08|37.7|vcn:VOLCADRAFT_99471|phospholipase D [EC:3.1.4.4]
GRMZM2G427729
GRMZM2G116140
GRMZM2G010920	K14491|1|1e-11|70.1|zma:541636|two-component response regulator ARR-B family
GRMZM2G078876
AC197758.3_FG004	K00430|1|2e-174|609|zma:100285577|peroxidase [EC:1.11.1.7]
GRMZM2G389903
GRMZM2G351347	K05389|1|5e-79|293|osa:4334137|potassium channel subfamily K, other eukaryote
GRMZM2G396540
GRMZM2G145242
GRMZM2G434500	K15403|1|9e-164|575|vvi:100246317|fatty acid omega-hydroxy dehydrogenase [EC:1.1.-.-]
GRMZM2G371462
GRMZM2G395508	K08237|1|4e-52|204|ath:AT4G01070|hydroquinone glucosyltransferase [EC:2.4.1.218]
GRMZM2G427557	K02704|1|0.0|1030|zma:845200|photosystem II CP47 chlorophyll apoprotein
GRMZM2G003794
GRMZM2G012233	K01904|1|3e-48|108|sbi:SORBI_03g000610|4-coumarate--CoA ligase [EC:6.2.1.12]
GRMZM2G127598	K15634|1|2e-06|52.4|zma:100381976|probable phosphoglycerate mutase [EC:5.4.2.1]
GRMZM2G439908
GRMZM2G051912
GRMZM2G126572
GRMZM2G107299
GRMZM2G325650
GRMZM2G382379	K00430|1|3e-48|111|bdi:100826951|peroxidase [EC:1.11.1.7]
GRMZM2G010596	K00606|1|1e-62|237|zma:100283732|3-methyl-2-oxobutanoate hydroxymethyltransferase [EC:2.1.2.11]
GRMZM2G127404
GRMZM2G086577	K04733|1|4e-59|228|smo:SELMODRAFT_159261|interleukin-1 receptor-associated kinase 4 [EC:2.7.11.1]!K13418|4|3e-51|201|aly:ARALYDRAFT_895025|somatic embryogenesis receptor kinase 1 [EC:2.7.10.1 2.7.11.1]
GRMZM2G092752
GRMZM2G056629	K01785|1|6e-72|269|zma:100383712|aldose 1-epimerase [EC:5.1.3.3]
GRMZM5G842965
GRMZM2G064083
GRMZM2G325118
GRMZM2G009892
GRMZM2G173090
GRMZM2G061910
GRMZM2G001363
GRMZM2G126505	K09843|1|0.0|666|zma:100383693|(+)-abscisic acid 8'-hydroxylase [EC:1.14.13.93]
GRMZM2G168365	K15382|1|8e-72|268|zma:100282648|solute carrier family 50 (sugar transporter)
GRMZM2G026095	K13258|1|2e-59|228|gmx:547489|2-hydroxyisoflavanone dehydratase [EC:4.2.1.105]!K14493|2|3e-27|121|aly:ARALYDRAFT_486805|gibberellin receptor GID1 [EC:3.-.-.-]
AC233863.1_FG002
GRMZM2G092432
GRMZM2G062724	K10144|1|3e-98|357|sbi:SORBI_01g047160|RING finger and CHY zinc finger domain-containing protein 1 [EC:6.3.2.19]
GRMZM2G141071
GRMZM2G403111
GRMZM2G051689
GRMZM2G340444	K11982|1|2e-10|64.3|bdi:100833984|E3 ubiquitin-protein ligase RNF115/126 [EC:6.3.2.19]!K05283|2|3e-10|63.5|aly:ARALYDRAFT_354960|phosphatidylinositol glycan, class W [EC:2.3.-.-]
GRMZM2G368398
GRMZM2G129450
GRMZM2G121928
GRMZM2G065585
GRMZM2G166176	K13508|1|0.0|728|zma:100280283|glycerol-3-phosphate acyltransferase [EC:2.3.1.15]
GRMZM2G105302	K14548|1|2e-30|132|aly:ARALYDRAFT_313471|U3 small nucleolar RNA-associated protein 4
GRMZM5G854533
GRMZM2G147544
GRMZM2G091331	K13424|1|2e-09|62.0|osa:4338474|WRKY transcription factor 33!K13425|2|3e-09|61.6|rcu:RCOM_1616660|WRKY transcription factor 22
GRMZM2G051795	K01535|1|9e-23|106|osa:4337257|H+-transporting ATPase [EC:3.6.3.6]
GRMZM2G078058	K09422|1|1e-64|246|zma:100216895|myb proto-oncogene protein, plant
GRMZM2G081268	K01759|1|0.0|640|zma:100281139|lactoylglutathione lyase [EC:4.4.1.5]
GRMZM2G323830	K15402|1|2e-103|375|bdi:100824104|cytochrome P450, family 86, subfamily B, polypeptide 1 (fatty acid omega-hydroxylase) [EC:1.14.-.-]!K15405|2|5e-102|370|aly:ARALYDRAFT_474859|cytochrome P450, family 96, subfamily A, polypeptide 15 (midchain alkane hydroxylase)
GRMZM2G369445
GRMZM2G171818
GRMZM2G114893
GRMZM2G123452
GRMZM2G153741	K13420|1|2e-12|71.2|sbi:SORBI_06g028760|LRR receptor-like serine/threonine-protein kinase FLS2 [EC:2.7.11.1]
GRMZM2G092363	K12135|1|9e-06|50.1|aly:ARALYDRAFT_488429|zinc finger protein CONSTANS
GRMZM2G018707
GRMZM2G062974	K01183|1|7e-74|275|osa:4338718|chitinase [EC:3.2.1.14]
GRMZM5G820423
GRMZM2G431030
GRMZM2G102662	K00517|1|9e-87|319|ath:AT5G57260|[EC:1.14.-.-]!K09755|5|2e-83|308|rcu:RCOM_0193830|ferulate-5-hydroxylase [EC:1.14.-.-]
GRMZM2G329181
GRMZM2G160840	K09422|1|2e-87|320|sbi:SORBI_08g018370|myb proto-oncogene protein, plant
GRMZM2G163015	K01762|1|0.0|785|sbi:SORBI_03g003070|1-aminocyclopropane-1-carboxylate synthase [EC:4.4.1.14]
GRMZM2G064903
GRMZM2G146745	K01376|1|1e-148|524|osa:4343231|[EC:3.4.22.-]!K01373|2|1e-111|401|pop:POPTR_886026|cathepsin F [EC:3.4.22.41]
GRMZM2G040090	K15919|1|3e-44|147|vvi:100251492|hydroxypyruvate reductase 2
GRMZM2G474575	K00565|1|7e-17|86.7|zma:100193629|mRNA (guanine-N7-)-methyltransferase [EC:2.1.1.56]
GRMZM2G061403
GRMZM2G003796	K13225|1|2e-127|454|zma:100382554|cytochrome P450, family 71, subfamily C, polypeptide 1 (3-hydroxyindolin-2-one monooxygenase) [EC:1.14.13.139]!K13223|2|1e-100|365|zma:100192631|cytochrome P450, family 71, subfamily C, polypeptide 4 (indole-2-monooxygenase) [EC:1.14.13.137]!K09755|3|5e-82|303|rcu:RCOM_0193830|ferulate-5-hydroxylase [EC:1.14.-.-]!K05280|4|2e-80|298|gmx:547475|flavonoid 3'-monooxy…
GRMZM2G346499
GRMZM2G035704	K05283|1|2e-11|69.3|aly:ARALYDRAFT_354960|phosphatidylinositol glycan, class W [EC:2.3.-.-]!K11982|2|6e-10|64.3|ppp:PHYPADRAFT_169900|E3 ubiquitin-protein ligase RNF115/126 [EC:6.3.2.19]!K15692|3|1e-09|63.2|smo:SELMODRAFT_67002|E3 ubiquitin-protein ligase RNF13 [EC:6.3.2.19]
GRMZM2G102878	K10782|1|0.0|675|sbi:SORBI_02g029190|fatty acyl-ACP thioesterase A [EC:3.1.2.14 3.1.2.-]
GRMZM2G303342
GRMZM2G124335	K09458|1|1e-158|417|ppp:PHYPADRAFT_230580|3-oxoacyl-[acyl-carrier-protein] synthase II [EC:2.3.1.179]
GRMZM2G575305
GRMZM2G700905	K13420|1|3e-131|468|vvi:100253808|LRR receptor-like serine/threonine-protein kinase FLS2 [EC:2.7.11.1]
GRMZM2G005633	K01183|1|2e-120|431|sbi:SORBI_06g021220|chitinase [EC:3.2.1.14]
GRMZM2G463415
GRMZM2G042013
GRMZM2G169690
GRMZM2G124026
GRMZM2G458607
GRMZM2G044576
GRMZM2G401511
GRMZM2G168416	K00924|1|4e-144|303|osa:4337593|[EC:2.7.1.-]!K05658|5|1e-117|239|vvi:100262734|ATP-binding cassette, subfamily B (MDR/TAP), member 1
GRMZM2G433095	K14156|1|7e-51|200|zma:100192922|choline/ethanolamine kinase [EC:2.7.1.32 2.7.1.82]
GRMZM2G060410
GRMZM2G014914	K09872|1|4e-101|367|zma:541888|aquaporin PIP
GRMZM2G135498	K09458|1|0.0|865|zma:100283265|3-oxoacyl-[acyl-carrier-protein] synthase II [EC:2.3.1.179]
GRMZM2G134073
GRMZM2G051619	K04125|1|2e-80|298|pop:POPTR_550316|gibberellin 2-oxidase [EC:1.14.11.13]
AC209664.3_FG002	K13648|1|2e-113|407|vvi:100253237|alpha-1,4-galacturonosyltransferase [EC:2.4.1.43]
GRMZM5G870571	K13681|1|0.0|941|zma:100194120|xyloglucan fucosyltransferase [EC:2.4.1.-]
GRMZM2G024482	K02372|1|2e-41|167|sbi:SORBI_07g006390|3R-hydroxymyristoyl ACP dehydrase [EC:4.2.1.-]
GRMZM2G701867
GRMZM2G115422	K13065|1|2e-23|108|sbi:SORBI_06g021640|shikimate O-hydroxycinnamoyltransferase [EC:2.3.1.133]
AC203535.4_FG002
GRMZM5G859099	K13947|1|0.0|712|zma:100191787|auxin efflux carrier family
GRMZM5G838907
GRMZM2G105348
GRMZM2G538535
GRMZM2G086845	K00847|1|2e-60|230|zma:542107|fructokinase [EC:2.7.1.4]
GRMZM2G047404	K15283|1|7e-106|382|zma:100037776|solute carrier family 35, member E1
GRMZM2G476597	K15398|1|2e-86|318|ppp:PHYPADRAFT_151187|cytochrome P450, family 86, subfamily A, polypeptide 2/4/7/8 (fatty acid omega-hydroxylase) [EC:1.14.-.-]!K15402|2|3e-84|311|mtr:MTR_4g075110|cytochrome P450, family 86, subfamily B, polypeptide 1 (fatty acid omega-hydroxylase) [EC:1.14.-.-]
GRMZM2G135501
GRMZM2G375249
GRMZM2G036288	K13464|1|3e-49|193|zma:100284541|jasmonate ZIM domain-containing protein
GRMZM2G110145	K00770|1|0.0|848|vvi:100243459|1,4-beta-D-xylan synthase [EC:2.4.2.24]
GRMZM2G018929	K15336|1|3e-15|82.0|vvi:100259391|tRNA (cytosine38-C5)-methyltransferase [EC:2.1.1.204]
AC194937.3_FG004
GRMZM2G022799
GRMZM2G154845	K03327|1|0.0|793|sbi:SORBI_10g029390|multidrug resistance protein, MATE family
GRMZM2G048131	K14484|1|2e-25|114|pop:POPTR_829522|auxin-responsive protein IAA
GRMZM2G154872
GRMZM2G075701	K08242|1|0.0|752|zma:100192647|24-methylenesterol C-methyltransferase [EC:2.1.1.143]
GRMZM2G050286
GRMZM2G165176	K00627|1|0.0|681|zma:100192900|pyruvate dehydrogenase E2 component (dihydrolipoamide acetyltransferase) [EC:2.3.1.12]
GRMZM5G856071	K07375|1|2e-48|107|aly:ARALYDRAFT_481870|tubulin beta
GRMZM2G081719	K01114|1|0.0|845|zma:100384643|phospholipase C [EC:3.1.4.3]
AC210595.3_FG004
GRMZM2G467934
GRMZM2G177984
GRMZM2G364528
GRMZM2G075794
GRMZM2G141834
GRMZM2G057616	K05016|1|5e-42|170|sbi:SORBI_04g022890|chloride channel 7
GRMZM2G084005
GRMZM2G041761
GRMZM2G128876	K08235|1|1e-114|411|sbi:SORBI_06g015940|xyloglucan:xyloglucosyl transferase [EC:2.4.1.207]
GRMZM2G077401
GRMZM2G701535
GRMZM2G338037
GRMZM2G035809	K14498|1|0.0|363|zma:100281258|serine/threonine-protein kinase SRK2 [EC:2.7.11.1]
GRMZM2G340933
GRMZM2G111152	K08286|1|6e-55|213|aly:ARALYDRAFT_494187|protein-serine/threonine kinase [EC:2.7.11.-]!K08282|3|9e-51|199|ota:Ot16g02900|non-specific serine/threonine protein kinase [EC:2.7.11.1]
GRMZM5G872934	K11817|1|7e-113|405|sbi:SORBI_01g005650|indole-3-acetaldehyde oxidase [EC:1.2.3.7]!K09842|5|1e-101|368|vvi:100265098|abscisic-aldehyde oxidase [EC:1.2.3.14]
GRMZM2G089118
GRMZM2G099340
GRMZM2G029184
GRMZM5G852886	K13449|1|9e-34|141|vvi:100258414|pathogenesis-related protein 1
GRMZM5G853245	K15172|1|3e-27|121|vcn:VOLCADRAFT_106802|transcription elongation factor SPT5
GRMZM2G014770	K13648|1|2e-86|318|pop:POPTR_1099480|alpha-1,4-galacturonosyltransferase [EC:2.4.1.43]
AC205320.3_FG004
GRMZM2G121747
GRMZM2G059299
GRMZM2G464011
GRMZM2G170522
GRMZM5G880435
GRMZM2G015985
GRMZM2G307437	K13065|1|3e-28|124|aly:ARALYDRAFT_892660|shikimate O-hydroxycinnamoyltransferase [EC:2.3.1.133]
GRMZM2G171507	K00924|1|5e-137|343|osa:4342410|[EC:2.7.1.-]
GRMZM2G152175	K13082|1|8e-46|183|rcu:RCOM_1595070|bifunctional dihydroflavonol 4-reductase/flavanone 4-reductase [EC:1.1.1.219 1.1.1.234]
GRMZM2G079499
GRMZM2G137710	K08286|1|3e-27|121|aly:ARALYDRAFT_494187|protein-serine/threonine kinase [EC:2.7.11.-]!K08282|5|3e-15|81.3|aly:ARALYDRAFT_484960|non-specific serine/threonine protein kinase [EC:2.7.11.1]
GRMZM2G083176	K14638|1|6e-122|437|smo:SELMODRAFT_448814|solute carrier family 15 (peptide/histidine transporter), member 3/4
AC233901.1_FG005
GRMZM2G410710
GRMZM2G076896	K09286|1|1e-13|75.9|ath:AT1G43160|EREBP-like factor
GRMZM2G170049	K09422|1|8e-160|561|zma:100272454|myb proto-oncogene protein, plant
GRMZM2G016039
GRMZM2G070422	K00208|1|2e-178|624|zma:100193519|enoyl-[acyl-carrier protein] reductase I [EC:1.3.1.9]
GRMZM2G383088	K03319|1|5e-113|407|bdi:100845105|divalent anion:Na+ symporter, DASS family
GRMZM2G105987
GRMZM2G092746	K01184|1|3e-111|400|aly:ARALYDRAFT_486197|polygalacturonase [EC:3.2.1.15]
GRMZM2G061897
GRMZM2G304712	K13692|1|7e-87|320|vvi:100252177|UDP-glucose:(indol-3-yl)acetate beta-D-glucosyltransferase [EC:2.4.1.121]!K13068|4|2e-78|291|aly:ARALYDRAFT_479675|sinapate 1-glucosyltransferase [EC:2.4.1.120]
GRMZM2G019335	K12135|1|9e-09|60.1|ath:AT5G15840|zinc finger protein CONSTANS
GRMZM2G021794
GRMZM2G112039	K14638|1|5e-62|159|gmx:100816253|solute carrier family 15 (peptide/histidine transporter), member 3/4
GRMZM2G177812	K05681|1|3e-52|205|cme:CMS467C|ATP-binding cassette, subfamily G (WHITE), member 2!K12843|2|2e-51|202|vvi:100248403|U4/U6 small nuclear ribonucleoprotein PRP3!K05663|4|2e-08|59.3|sbi:SORBI_01g036355|mitochondrial ABC transporter ATM
GRMZM2G059700
GRMZM2G178603
GRMZM2G124281	K15414|1|4e-34|143|pop:POPTR_829340|complement component 1 Q subcomponent-binding protein, mitochondrial
GRMZM2G055704
GRMZM2G069203	K00640|1|4e-129|459|zma:541958|serine O-acetyltransferase [EC:2.3.1.30]
GRMZM2G073634	K06966|1|1e-101|368|osa:4324445|
GRMZM2G032977
GRMZM2G312933
GRMZM2G465771	K10576|1|8e-52|203|vvi:100250088|ubiquitin-conjugating enzyme E2 H [EC:6.3.2.19]!K13415|2|1e-46|186|aly:ARALYDRAFT_912402|protein brassinosteroid insensitive 1 [EC:2.7.10.1 2.7.11.1]
GRMZM5G860072	K12343|1|6e-16|83.2|olu:OSTLU_24166|3-oxo-5-alpha-steroid 4-dehydrogenase 1 [EC:1.3.99.5]!K09591|2|2e-14|78.2|ppp:PHYPADRAFT_166483|probable steroid reductase DET2 [EC:1.3.99.-]!K10258|3|1e-13|75.5|cme:CMD146C|enoyl reductase [EC:1.3.1.-]
GRMZM2G085260
GRMZM2G001721
GRMZM2G170577	K05016|1|3e-42|170|sbi:SORBI_06g030530|chloride channel 7
GRMZM2G089288
GRMZM2G177213	K15119|1|5e-177|576|zma:100283984|solute carrier family 25, member 39/40
GRMZM2G076017
GRMZM2G050684
GRMZM2G143317
GRMZM2G167933	K07466|1|2e-07|55.1|zma:100383373|replication factor A1
GRMZM2G024350	K15400|1|3e-32|138|pop:POPTR_797957|omega-hydroxypalmitate O-feruloyl transferase [EC:2.3.1.188]
GRMZM2G319798	K08235|1|2e-166|583|sbi:SORBI_02g024120|xyloglucan:xyloglucosyl transferase [EC:2.4.1.207]
GRMZM2G137046	K14432|1|8e-06|49.3|vvi:100232889|ABA responsive element binding factor
GRMZM5G884319
GRMZM2G098167	K13993|1|1e-26|119|pop:POPTR_832078|HSP20 family protein
GRMZM2G045215	K01206|1|2e-22|105|ath:AT1G67830|alpha-L-fucosidase [EC:3.2.1.51]!K00514|3|1e-18|92.8|rcu:RCOM_1428040|zeta-carotene desaturase [EC:1.3.5.6]
GRMZM2G055143
GRMZM2G078401
GRMZM2G127067	K14423|1|3e-176|616|zma:100282314|4,4-dimethyl-9beta,19-cyclopropylsterol-4alpha-methyl oxidase [EC:1.14.13.72]
GRMZM2G015281	K09286|1|5e-13|72.8|vvi:100252531|EREBP-like factor
GRMZM2G399598	K14771|1|8e-56|216|zma:100281607|U3 small nucleolar RNA-associated protein 19
GRMZM2G144024
GRMZM2G025062	K09286|1|7e-18|89.7|ath:AT3G16770|EREBP-like factor
GRMZM2G058884
GRMZM2G354319
GRMZM2G418160
GRMZM2G046163	K13222|1|2e-159|560|zma:100273163|indole-3-glycerol-phosphate lyase [EC:4.1.2.8]
GRMZM2G320298	K14493|1|9e-40|162|ppp:PHYPADRAFT_118478|gibberellin receptor GID1 [EC:3.-.-.-]
GRMZM2G081910
GRMZM2G126765
GRMZM2G069365
GRMZM2G056750
GRMZM5G805609
GRMZM2G139811
GRMZM5G863076
GRMZM2G083935	K13030|1|2e-117|421|sbi:SORBI_01g001220|cyanohydrin beta-glucosyltransferase [EC:2.4.1.85]!K13228|2|7e-62|236|zma:100274317|UDP-glucosyltransferase BX9 [EC:2.4.1.202]!K13691|3|5e-61|234|vvi:100242294|pathogen-inducible salicylic acid glucosyltransferase [EC:2.4.1.-]!K13493|4|7e-59|226|ath:AT5G05870|cytokinin-N-glucosyltransferase [EC:2.4.1.-]
GRMZM2G151993	K02641|1|3e-20|98.2|zma:542558|ferredoxin--NADP+ reductase [EC:1.18.1.2]
GRMZM2G025880
GRMZM2G448656
GRMZM2G422240	K13993|1|1e-57|219|zma:100286044|HSP20 family protein
GRMZM5G841343
GRMZM2G178025	K01179|1|0.0|706|sbi:SORBI_01g008860|endoglucanase [EC:3.2.1.4]
GRMZM2G078723	K14496|1|9e-06|49.3|sbi:SORBI_10g022200|abscisic acid receptor PYR/PYL family
GRMZM2G460861
GRMZM2G136347	K10712|1|8e-113|404|zma:100280802|cysteamine dioxygenase [EC:1.13.11.19]
GRMZM2G027420
GRMZM2G111428
GRMZM2G114801
GRMZM2G066432	K13430|1|1e-102|372|sbi:SORBI_04g020990|serine/threonine-protein kinase PBS1 [EC:2.7.11.1]
GRMZM2G078077	K01501|1|3e-06|51.2|rcu:RCOM_1258620|nitrilase [EC:3.5.5.1]
GRMZM2G339562
GRMZM2G024345
GRMZM2G103512
GRMZM2G567165
GRMZM2G482256	K01179|1|2e-100|365|pop:POPTR_802297|endoglucanase [EC:3.2.1.4]
GRMZM2G036113	K00889|1|0.0|827|sbi:SORBI_02g041770|1-phosphatidylinositol-4-phosphate 5-kinase [EC:2.7.1.68]
GRMZM2G058032
GRMZM2G444621	K13448|1|5e-59|226|vvi:100244152|calcium-binding protein CML
GRMZM2G050077	K15633|1|0.0|912|sbi:SORBI_01g036420|2,3-bisphosphoglycerate-independent phosphoglycerate mutase [EC:5.4.2.1]
GRMZM2G117706	K00430|1|3e-108|390|zma:100125639|peroxidase [EC:1.11.1.7]
GRMZM2G098088
GRMZM2G040890	K03696|1|1e-08|61.2|osa:4329520|ATP-dependent Clp protease ATP-binding subunit ClpC
GRMZM2G061932
GRMZM2G054706
GRMZM2G029543	K00645|1|8e-167|585|zma:100283964|[acyl-carrier-protein] S-malonyltransferase [EC:2.3.1.39]
GRMZM2G421415
GRMZM2G167164
GRMZM2G082487	K14497|1|8e-114|409|zma:100284849|protein phosphatase 2C [EC:3.1.3.16]
GRMZM2G098015
AC233901.1_FG004
GRMZM2G301934	K14493|1|1e-58|226|ppp:PHYPADRAFT_118478|gibberellin receptor GID1 [EC:3.-.-.-]
GRMZM2G139550	K00616|1|0.0|733|zma:100192890|transaldolase [EC:2.2.1.2]
AC231745.1_FG003	K00514|1|2e-49|194|rcu:RCOM_1428040|zeta-carotene desaturase [EC:1.3.5.6]!K01206|2|4e-36|150|ath:AT1G67830|alpha-L-fucosidase [EC:3.2.1.51]
GRMZM2G005859
GRMZM2G084086
GRMZM2G137891	K01684|1|4e-13|73.9|olu:OSTLU_29175|galactonate dehydratase [EC:4.2.1.6]
GRMZM2G150363	K09840|1|0.0|924|osa:4330451|9-cis-epoxycarotenoid dioxygenase [EC:1.13.11.51]
GRMZM2G429928
GRMZM2G391696
GRMZM2G113668
GRMZM2G156126
GRMZM2G542272
GRMZM2G117786	K00627|1|6e-141|499|zma:100274483|pyruvate dehydrogenase E2 component (dihydrolipoamide acetyltransferase) [EC:2.3.1.12]
GRMZM2G115190	K14709|1|2e-158|557|sbi:SORBI_01g012440|solute carrier family 39 (zinc transporter), member 1/2/3
GRMZM2G118951
GRMZM2G460383	K14493|1|1e-26|120|ppp:PHYPADRAFT_118478|gibberellin receptor GID1 [EC:3.-.-.-]
GRMZM2G162295
GRMZM2G107073	K03609|1|6e-72|270|zma:100381681|septum site-determining protein MinD
GRMZM2G039113
GRMZM2G405090
GRMZM2G020523	K00430|1|4e-93|308|gmx:100790279|peroxidase [EC:1.11.1.7]
GRMZM2G369815	K00514|1|6e-12|70.5|rcu:RCOM_1428040|zeta-carotene desaturase [EC:1.3.5.6]
GRMZM2G486933
GRMZM2G005624	K09338|1|6e-26|117|aly:ARALYDRAFT_490960|homeobox-leucine zipper protein
GRMZM2G122277	K00770|1|0.0|825|vvi:100243459|1,4-beta-D-xylan synthase [EC:2.4.2.24]
GRMZM2G123482
AC199703.3_FG003	K03609|1|4e-10|62.4|zma:100381681|septum site-determining protein MinD
GRMZM2G318843
GRMZM2G122715
GRMZM2G131650
GRMZM2G026406
GRMZM2G179294
GRMZM2G070271	K08235|1|2e-87|321|zma:100279904|xyloglucan:xyloglucosyl transferase [EC:2.4.1.207]
GRMZM2G005715
GRMZM2G143955	K10782|1|1e-152|507|zma:100191192|fatty acyl-ACP thioesterase A [EC:3.1.2.14 3.1.2.-]
GRMZM5G851485
GRMZM2G411159
GRMZM2G002993
GRMZM2G438438
GRMZM2G040452	K04345|1|9e-26|117|aly:ARALYDRAFT_480465|protein kinase A [EC:2.7.11.11]!K14497|5|5e-22|105|ath:AT5G59220|protein phosphatase 2C [EC:3.1.3.16]
GRMZM2G132509
GRMZM2G353553
GRMZM2G448185	K13447|1|0.0|673|rcu:RCOM_1689300|respiratory burst oxidase [EC:1.6.3.- 1.11.1.-]
GRMZM2G063390
GRMZM2G467370
GRMZM5G839349
GRMZM2G046353
GRMZM2G073303
GRMZM2G394321	K10576|1|7e-70|263|vvi:100250088|ubiquitin-conjugating enzyme E2 H [EC:6.3.2.19]!K13415|2|7e-57|220|ath:AT4G39400|protein brassinosteroid insensitive 1 [EC:2.7.10.1 2.7.11.1]
GRMZM2G159811	K14497|1|4e-62|238|pop:POPTR_806657|protein phosphatase 2C [EC:3.1.3.16]
GRMZM2G051943	K01183|1|1e-118|424|sbi:SORBI_06g021220|chitinase [EC:3.2.1.14]
GRMZM2G397261
GRMZM2G033894	K00161|1|1e-09|61.6|sbi:SORBI_06g001120|pyruvate dehydrogenase E1 component subunit alpha [EC:1.2.4.1]
GRMZM2G001205
GRMZM2G322618
GRMZM5G856929
GRMZM2G090493	K08332|1|1e-17|90.1|vcn:VOLCADRAFT_41528|vacuolar protein 8
GRMZM2G061969	K01115|1|0.0|1554|zma:542702|phospholipase D [EC:3.1.4.4]
GRMZM2G021095	K01955|1|1e-51|201|vvi:100262205|carbamoyl-phosphate synthase large subunit [EC:6.3.5.5]!K13944|2|3e-25|114|vvi:100261792|LOB domain-containing protein 16!K13945|5|1e-23|108|rcu:RCOM_0245570|LOB domain-containing protein 29
GRMZM2G000587
GRMZM2G111324	K14489|1|4e-18|92.0|vvi:100263145|arabidopsis histidine kinase 2/3/4 (cytokinin receptor) [EC:2.7.13.3]
GRMZM2G132994
GRMZM2G033671	K07765|1|0.0|748|zma:100272369|S2P endopeptidase [EC:3.4.24.85]
GRMZM2G080349
GRMZM2G123461
GRMZM2G003252
GRMZM2G360615
GRMZM2G012636
GRMZM2G157458	K03644|1|4e-23|106|aly:ARALYDRAFT_325438|lipoic acid synthetase [EC:2.8.1.8]
GRMZM5G869299
GRMZM2G348452	K00279|1|0.0|940|zma:100280446|cytokinin dehydrogenase [EC:1.5.99.12]
GRMZM2G382774
GRMZM2G111711	K13424|1|5e-17|87.4|vvi:100243352|WRKY transcription factor 33
GRMZM2G105631	K13680|1|8e-158|555|zma:100192112|beta-mannan synthase [EC:2.4.1.32]
GRMZM2G017474
GRMZM2G060918	K13425|1|7e-08|56.6|vvi:100256849|WRKY transcription factor 22!K13424|3|2e-07|55.5|rcu:RCOM_0849600|WRKY transcription factor 33
GRMZM2G383937	K05283|1|4e-10|62.4|aly:ARALYDRAFT_354960|phosphatidylinositol glycan, class W [EC:2.3.-.-]!K11982|2|2e-08|57.0|bdi:100833984|E3 ubiquitin-protein ligase RNF115/126 [EC:6.3.2.19]!K13148|3|6e-08|55.1|vvi:100261060|integrator complex subunit 11 [EC:3.1.27.-]!K14297|5|4e-07|52.4|mtr:MTR_1g066430|nuclear pore complex protein Nup98-Nup96
GRMZM2G032878
GRMZM2G117064	K01897|1|0.0|1125|bdi:100838033|long-chain acyl-CoA synthetase [EC:6.2.1.3]
GRMZM2G444138
GRMZM2G138340	K09060|1|2e-06|51.2|gmx:100781875|plant G-box-binding factor
GRMZM2G311187	K01090|1|2e-34|144|sbi:SORBI_01g038410|protein phosphatase [EC:3.1.3.16]!K14497|2|2e-29|128|bdi:100846902|protein phosphatase 2C [EC:3.1.3.16]
GRMZM2G168917	K13430|1|1e-36|152|zma:100283091|serine/threonine-protein kinase PBS1 [EC:2.7.11.1]!K00924|3|3e-36|151|osa:4337593|[EC:2.7.1.-]!K05658|5|7e-36|150|vvi:100262734|ATP-binding cassette, subfamily B (MDR/TAP), member 1
GRMZM2G172537
GRMZM2G365754	K09060|1|2e-08|57.0|bdi:100822385|plant G-box-binding factor
GRMZM2G048616
GRMZM2G001853
GRMZM2G359521
GRMZM2G351832
GRMZM2G124509
GRMZM5G865298	K14638|1|2e-100|365|vvi:100262103|solute carrier family 15 (peptide/histidine transporter), member 3/4
GRMZM2G432060	K14488|1|4e-74|276|zma:100285391|SAUR family protein
GRMZM2G077375	K15406|1|5e-20|96.7|ath:AT5G37300|wax-ester synthase / diacylglycerol O-acyltransferase [EC:2.3.1.75 2.3.1.20]
AC187782.4_FG009
GRMZM2G092867
GRMZM2G004183
GRMZM2G447480
GRMZM2G168474	K13495|1|0.0|787|zma:541881|cis-zeatin O-glucosyltransferase [EC:2.4.1.215]
GRMZM2G388045
GRMZM2G031938	K03327|1|0.0|835|sbi:SORBI_01g016100|multidrug resistance protein, MATE family
GRMZM2G136486
GRMZM5G803308	K09422|1|8e-82|302|zma:100281240|myb proto-oncogene protein, plant
GRMZM2G177792	K00430|1|2e-71|268|osa:4326874|peroxidase [EC:1.11.1.7]
GRMZM2G357595	K13448|1|4e-55|213|zma:100280890|calcium-binding protein CML
GRMZM2G388297
GRMZM2G160069	K08150|1|0.0|1125|zma:100383930|MFS transporter, SP family, solute carrier family 2 (myo-inositol transporter), member 13
GRMZM2G164229
GRMZM2G006964	K05282|1|1e-29|129|bdi:100837430|gibberellin 20-oxidase [EC:1.14.11.12]!K04124|2|2e-28|125|mtr:MTR_2g102570|gibberellin 3-beta-dioxygenase [EC:1.14.11.15]!K06892|5|2e-28|125|pop:POPTR_550478|
GRMZM2G003738
GRMZM2G425241
GRMZM2G070375
GRMZM2G017388	K13754|1|5e-86|317|vvi:100246655|solute carrier family 24 (sodium/potassium/calcium exchanger), member 6
GRMZM2G106445
GRMZM2G055752
GRMZM2G301485
GRMZM2G071996
GRMZM2G440902	K13691|1|4e-42|171|gmx:100787483|pathogen-inducible salicylic acid glucosyltransferase [EC:2.4.1.-]!K13692|2|9e-42|169|vvi:100252177|UDP-glucose:(indol-3-yl)acetate beta-D-glucosyltransferase [EC:2.4.1.121]
GRMZM2G133198
GRMZM2G039278	K00517|1|0.0|645|osa:4334183|[EC:1.14.-.-]
GRMZM2G086856
GRMZM2G019777	K14431|1|2e-10|66.6|aly:ARALYDRAFT_311885|transcription factor TGA
GRMZM2G036605	K09560|1|3e-06|51.6|bdi:100823338|suppressor of tumorigenicity protein 13
AC155610.2_FG007	K15400|1|0.0|809|zma:100284056|omega-hydroxypalmitate O-feruloyl transferase [EC:2.3.1.188]
GRMZM2G413897	K13993|1|3e-70|263|zma:100285576|HSP20 family protein
GRMZM2G468585
GRMZM2G000536
GRMZM2G413006	K08235|1|2e-142|504|sbi:SORBI_10g028550|xyloglucan:xyloglucosyl transferase [EC:2.4.1.207]!K14504|2|8e-138|489|zma:100284736|xyloglucan:xyloglucosyl transferase TCH4 [EC:2.4.1.207]
GRMZM2G075828	K03327|1|1e-163|521|zma:100282798|multidrug resistance protein, MATE family
GRMZM2G173124	K15172|1|7e-26|117|vcn:VOLCADRAFT_106802|transcription elongation factor SPT5
GRMZM2G021459
GRMZM2G078650
GRMZM2G066599
AC200099.4_FG006	K00517|1|5e-32|136|ath:AT4G13310|[EC:1.14.-.-]
GRMZM2G084739	K02940|1|2e-74|276|zma:100280993|large subunit ribosomal protein L9e
GRMZM2G043878
GRMZM2G396402	K14548|1|3e-36|151|aly:ARALYDRAFT_313471|U3 small nucleolar RNA-associated protein 4
GRMZM2G450459
GRMZM2G166459	K03327|1|0.0|727|zma:100382400|multidrug resistance protein, MATE family
GRMZM2G096115	K00924|1|2e-97|355|osa:4342410|[EC:2.7.1.-]!K07198|5|9e-58|223|aly:ARALYDRAFT_484683|5'-AMP-activated protein kinase, catalytic alpha subunit [EC:2.7.11.11]
GRMZM2G342744
GRMZM2G090480	K15135|1|2e-111|286|zma:100217154|mediator of RNA polymerase II transcription subunit 18
GRMZM2G108861
GRMZM2G008751
GRMZM2G002142	K09843|1|0.0|834|sbi:SORBI_02g026600|(+)-abscisic acid 8'-hydroxylase [EC:1.14.13.93]
GRMZM2G394688	K00517|1|0.0|672|osa:4334183|[EC:1.14.-.-]
GRMZM5G840928
GRMZM2G021621
GRMZM2G071166
GRMZM2G431156	K09422|1|6e-65|245|osa:9266213|myb proto-oncogene protein, plant
GRMZM2G062854	K01601|1|0.0|944|zma:845212|ribulose-bisphosphate carboxylase large chain [EC:4.1.1.39]
GRMZM2G433528
GRMZM2G371695
GRMZM5G844143	K02703|1|4e-166|582|zma:845199|photosystem II P680 reaction center D1 protein
GRMZM2G318213
GRMZM2G096610
GRMZM2G041899
GRMZM2G012102
GRMZM2G124540	K14491|1|3e-11|68.6|pop:POPTR_725513|two-component response regulator ARR-B family
GRMZM2G168108	K13754|1|4e-162|570|zma:100281209|solute carrier family 24 (sodium/potassium/calcium exchanger), member 6
GRMZM2G144662	K01206|1|6e-43|174|ath:AT1G67830|alpha-L-fucosidase [EC:3.2.1.51]!K00514|3|7e-12|70.9|rcu:RCOM_1428040|zeta-carotene desaturase [EC:1.3.5.6]!K01897|4|2e-07|48.5|sbi:SORBI_05g004500|long-chain acyl-CoA synthetase [EC:6.2.1.3]
GRMZM2G002492	K11778|1|2e-129|460|zma:100276550|ditrans,polycis-polyprenyl diphosphate synthase [EC:2.5.1.87]
GRMZM2G457929	K13692|1|2e-73|275|ath:AT1G05560|UDP-glucose:(indol-3-yl)acetate beta-D-glucosyltransferase [EC:2.4.1.121]!K12338|4|2e-66|251|aly:ARALYDRAFT_915488|anthocyanin 5-O-glucosyltransferase [EC:2.4.1.-]
GRMZM2G175499	K01051|1|0.0|783|zma:100281178|pectinesterase [EC:3.1.1.11]
GRMZM5G853191
GRMZM2G378770
GRMZM2G073324
GRMZM2G131262	K14489|1|4e-16|84.7|vvi:100263145|arabidopsis histidine kinase 2/3/4 (cytokinin receptor) [EC:2.7.13.3]
GRMZM2G156881
GRMZM2G033649
GRMZM2G425482
GRMZM2G323013	K05283|1|5e-12|70.9|aly:ARALYDRAFT_354960|phosphatidylinositol glycan, class W [EC:2.3.-.-]!K11982|2|1e-10|66.2|bdi:100833984|E3 ubiquitin-protein ligase RNF115/126 [EC:6.3.2.19]!K15692|3|3e-10|65.1|smo:SELMODRAFT_67002|E3 ubiquitin-protein ligase RNF13 [EC:6.3.2.19]
GRMZM2G552956
GRMZM2G164175
GRMZM2G087144
GRMZM2G413066
GRMZM2G117603	K05765|1|1e-65|248|sbi:SORBI_02g033380|cofilin
GRMZM2G147772
GRMZM2G137875
GRMZM2G311182	K00695|1|0.0|660|zma:542091|sucrose synthase [EC:2.4.1.13]
GRMZM2G019866
GRMZM2G013986
GRMZM2G702159	K06013|1|0.0|798|zma:100286144|STE24 endopeptidase [EC:3.4.24.84]
GRMZM2G162690	K01194|1|0.0|654|sbi:SORBI_01g031280|alpha,alpha-trehalase [EC:3.2.1.28]
GRMZM2G112954	K08332|1|4e-19|94.0|vcn:VOLCADRAFT_41528|vacuolar protein 8
GRMZM2G077789	K09422|1|1e-48|191|osa:9266213|myb proto-oncogene protein, plant
GRMZM2G479703
GRMZM2G004523
GRMZM2G131152
GRMZM2G038931
GRMZM2G306851	K01710|1|2e-18|71.6|cme:CME136C|dTDP-glucose 4,6-dehydratase [EC:4.2.1.46]
GRMZM2G004957	K09338|1|0.0|855|ath:AT4G04890|homeobox-leucine zipper protein
GRMZM2G078820	K09422|1|1e-47|189|zma:100281240|myb proto-oncogene protein, plant
GRMZM2G058491	K13254|1|3e-59|229|sbi:SORBI_10g001950|spastin [EC:3.6.4.3]
GRMZM2G162250
GRMZM2G162622
GRMZM2G103972	K00770|1|0.0|776|gmx:100797597|1,4-beta-D-xylan synthase [EC:2.4.2.24]
GRMZM2G001426	K14494|1|1e-109|395|rcu:RCOM_0826140|DELLA protein
GRMZM2G455124	K02575|1|0.0|635|gmx:100787888|MFS transporter, NNP family, nitrate/nitrite transporter
GRMZM2G091054
GRMZM2G135743	K00750|1|0.0|806|rcu:RCOM_0138290|glycogenin glucosyltransferase [EC:2.4.1.186]
GRMZM2G089102
GRMZM2G406758
GRMZM2G156033	K03686|1|3e-14|78.2|rcu:RCOM_1526580|molecular chaperone DnaJ
GRMZM2G416644
GRMZM2G146161	K03294|1|8e-172|602|sbi:SORBI_08g021380|basic amino acid/polyamine antiporter, APA family
GRMZM2G135291
GRMZM2G416388
GRMZM2G074896
GRMZM2G064640	K02997|1|1e-74|278|zma:100192774|small subunit ribosomal protein S9e
GRMZM2G166944	K08235|1|3e-150|530|zma:100191584|xyloglucan:xyloglucosyl transferase [EC:2.4.1.207]!K14504|2|6e-134|476|sbi:SORBI_10g028580|xyloglucan:xyloglucosyl transferase TCH4 [EC:2.4.1.207]
GRMZM2G111344	K13263|1|2e-70|265|gmx:100101902|isoflavone 7-O-glucosyltransferase [EC:2.4.1.170]!K08237|2|1e-69|263|vvi:100246482|hydroquinone glucosyltransferase [EC:2.4.1.218]
GRMZM2G087753
GRMZM2G048140
AC186431.5_FG001
GRMZM2G043182	K15121|1|2e-65|248|smo:SELMODRAFT_413389|solute carrier family 25, member 44
GRMZM2G095400	K01012|1|1e-177|620|zma:100283818|biotin synthetase [EC:2.8.1.6]
GRMZM2G079908	K08762|1|1e-14|77.8|osa:4333305|diazepam-binding inhibitor (GABA receptor modulator, acyl-CoA-binding protein)
GRMZM2G004207	K00924|1|3e-75|280|ath:AT1G14370|[EC:2.7.1.-]!K05658|2|1e-74|278|vvi:100262734|ATP-binding cassette, subfamily B (MDR/TAP), member 1!K04733|5|1e-67|254|pop:POPTR_878434|interleukin-1 receptor-associated kinase 4 [EC:2.7.11.1]
GRMZM5G818655
GRMZM2G031580
GRMZM2G060011
GRMZM2G083526
GRMZM2G037685
GRMZM2G143187	K15277|1|5e-62|142|sbi:SORBI_01g049360|solute carrier family 35 (adenosine 3'-phospho 5'-phosphosulfate transporter), member B3
AC206217.2_FG006
GRMZM2G040050
GRMZM2G573667
GRMZM2G438400
AC210013.4_FG012
GRMZM2G303965	K04733|1|4e-64|244|smo:SELMODRAFT_159261|interleukin-1 receptor-associated kinase 4 [EC:2.7.11.1]!K05658|3|7e-59|227|vvi:100262734|ATP-binding cassette, subfamily B (MDR/TAP), member 1!K00924|4|1e-57|223|osa:4337593|[EC:2.7.1.-]
GRMZM2G151589
GRMZM2G393062
GRMZM2G477837
GRMZM2G132367	K09338|1|7e-21|100|aly:ARALYDRAFT_481105|homeobox-leucine zipper protein
GRMZM2G028413	K01206|1|2e-10|64.7|aly:ARALYDRAFT_475890|alpha-L-fucosidase [EC:3.2.1.51]!K00514|3|4e-10|63.5|rcu:RCOM_1428040|zeta-carotene desaturase [EC:1.3.5.6]
GRMZM2G157210	K00611|1|1e-73|275|zma:100284885|ornithine carbamoyltransferase [EC:2.1.3.3]
GRMZM2G071360
GRMZM2G046290
GRMZM2G152451
GRMZM2G055255
GRMZM2G031733
GRMZM2G106819
GRMZM2G037875	K15631|1|5e-09|60.1|smo:SELMODRAFT_173762|molybdenum cofactor sulfurtransferase [EC:2.8.1.9]
GRMZM2G395950
GRMZM2G145554	K13424|1|2e-25|115|vvi:100243352|WRKY transcription factor 33
GRMZM2G165506	K01834|1|1e-37|155|vvi:100245371|2,3-bisphosphoglycerate-dependent phosphoglycerate mutase [EC:5.4.2.1]!K03036|2|4e-19|94.0|aly:ARALYDRAFT_336019|26S proteasome regulatory subunit N6
GRMZM2G080231	K14413|1|1e-10|66.6|pop:POPTR_567039|beta-1,3-galactosyltransferase [EC:2.4.1.-]
GRMZM5G846057	K09286|1|1e-22|106|aly:ARALYDRAFT_476975|EREBP-like factor
GRMZM2G305362
GRMZM2G174114	K07466|1|2e-13|75.9|pop:POPTR_783062|replication factor A1
GRMZM2G120724
GRMZM2G089149	K00620|1|7e-27|120|ota:Ot08g02650|glutamate N-acetyltransferase / amino-acid N-acetyltransferase [EC:2.3.1.35 2.3.1.1]
GRMZM2G079727	K09264|1|5e-17|87.0|pop:POPTR_827076|MADS-box transcription factor, plant
GRMZM2G136469
GRMZM2G028386	K09286|1|2e-23|108|ath:AT5G05410|EREBP-like factor
GRMZM2G155998
GRMZM2G419290	K04733|1|1e-62|239|smo:SELMODRAFT_159261|interleukin-1 receptor-associated kinase 4 [EC:2.7.11.1]!K13430|4|6e-56|218|rcu:RCOM_1078760|serine/threonine-protein kinase PBS1 [EC:2.7.11.1]
GRMZM5G806839	K09286|1|5e-26|116|pop:POPTR_778889|EREBP-like factor
GRMZM2G700969
GRMZM2G081536
GRMZM2G107498
GRMZM2G027851	K14724|1|3e-168|590|sbi:SORBI_05g025700|solute carrier family 9 (sodium/hydrogen exchanger), member 8
GRMZM2G110735	K01179|1|0.0|1166|sbi:SORBI_01g008860|endoglucanase [EC:3.2.1.4]
GRMZM2G464515
GRMZM2G130046	K13648|1|0.0|812|sbi:SORBI_04g020140|alpha-1,4-galacturonosyltransferase [EC:2.4.1.43]
GRMZM2G066024	K01623|1|0.0|709|zma:100283676|fructose-bisphosphate aldolase, class I [EC:4.1.2.13]
GRMZM2G133978
GRMZM2G019180
GRMZM2G023786	K09506|1|2e-06|52.4|ppp:PHYPADRAFT_233176|DnaJ homolog subfamily A member 5
GRMZM2G030744	K12126|1|2e-26|119|ath:AT1G09530|phytochrome-interacting factor 3!K13422|3|4e-08|58.2|mtr:MTR_8g067280|transcription factor MYC2!K10863|4|1e-07|56.6|aly:ARALYDRAFT_486946|aprataxin [EC:3.-.-.-]
GRMZM2G052423
GRMZM2G130442	K09338|1|0.0|954|ath:AT4G04890|homeobox-leucine zipper protein
GRMZM2G121360	K07213|1|9e-10|63.9|vvi:100247137|copper chaperone
GRMZM2G322547
GRMZM2G049790
GRMZM2G124409
GRMZM2G078725
AC209080.3_FG004
GRMZM2G059845
GRMZM5G878732
GRMZM2G135654	K02936|1|1e-31|135|zma:100191190|large subunit ribosomal protein L7Ae
GRMZM2G127717	K04728|1|1e-06|52.0|mtr:MTR_3g077860|ataxia telangiectasia mutated family protein [EC:2.7.11.1]
GRMZM2G015912
GRMZM2G125656	K13111|1|1e-09|63.2|ota:Ot05g00380|WD40 repeat-containing protein SMU1!K13124|2|3e-09|62.0|aly:ARALYDRAFT_919797|mitogen-activated protein kinase organizer 1
GRMZM2G060373	K02980|1|4e-13|72.0|zma:100286071|small subunit ribosomal protein S29e
GRMZM2G431856	K01051|1|2e-130|463|osa:4352536|pectinesterase [EC:3.1.1.11]
GRMZM2G008539	K12356|1|5e-48|190|aly:ARALYDRAFT_485420|coniferyl-alcohol glucosyltransferase [EC:2.4.1.111]!K08237|3|3e-47|188|sbi:SORBI_05g023240|hydroquinone glucosyltransferase [EC:2.4.1.218]!K13263|4|4e-47|187|gmx:100101902|isoflavone 7-O-glucosyltransferase [EC:2.4.1.170]
GRMZM2G165422	K04733|1|3e-16|84.3|ath:AT5G38990|interleukin-1 receptor-associated kinase 4 [EC:2.7.11.1]
GRMZM2G333042
GRMZM2G428168	K00799|1|6e-68|256|sbi:SORBI_03g045800|glutathione S-transferase [EC:2.5.1.18]
GRMZM2G117851	K09060|1|2e-80|298|osa:4339653|plant G-box-binding factor
GRMZM2G458052
GRMZM2G157007
GRMZM2G180889	K01209|1|2e-106|384|bdi:100844814|alpha-N-arabinofuranosidase [EC:3.2.1.55]
GRMZM2G145458	K13464|1|2e-52|203|zma:100284979|jasmonate ZIM domain-containing protein
GRMZM2G106622
GRMZM2G173863
GRMZM2G097505	K03549|1|0.0|773|bdi:100845139|KUP system potassium uptake protein
GRMZM2G030241
GRMZM2G076343
GRMZM2G420988	K05863|1|2e-134|478|osa:4330539|solute carrier family 25 (mitochondrial adenine nucleotide translocator), member 4/5/6/31
GRMZM5G899260
GRMZM2G099696	K00059|1|7e-142|335|zma:100273168|3-oxoacyl-[acyl-carrier protein] reductase [EC:1.1.1.100]
GRMZM2G335280
GRMZM2G106413
GRMZM2G071907	K13425|1|6e-23|106|rcu:RCOM_1616660|WRKY transcription factor 22!K13426|5|5e-20|97.1|vvi:100251862|WRKY transcription factor 29
GRMZM2G109142
GRMZM2G081957	K13430|1|1e-60|234|rcu:RCOM_1078760|serine/threonine-protein kinase PBS1 [EC:2.7.11.1]
GRMZM2G434533
GRMZM2G125004
GRMZM2G019744	K08597|1|5e-36|150|rcu:RCOM_0624670|sentrin-specific protease 8 [EC:3.4.22.-]
GRMZM2G086587
GRMZM2G009166	K04733|1|7e-54|211|smo:SELMODRAFT_159261|interleukin-1 receptor-associated kinase 4 [EC:2.7.11.1]!K13417|3|3e-51|202|aly:ARALYDRAFT_899604|somatic embryogenesis receptor kinase 4 [EC:2.7.10.1 2.7.11.1]!K13416|5|1e-47|190|aly:ARALYDRAFT_491347|brassinosteroid insensitive 1-associated receptor kinase 1 [EC:2.7.10.1 2.7.11.1]
AC233861.1_FG001	K00924|1|1e-122|439|ath:AT1G28440|[EC:2.7.1.-]!K13420|2|2e-121|435|sbi:SORBI_06g028760|LRR receptor-like serine/threonine-protein kinase FLS2 [EC:2.7.11.1]
GRMZM2G061884
GRMZM2G056702
GRMZM2G168222
GRMZM2G130728	K15400|1|1e-27|123|aly:ARALYDRAFT_493874|omega-hydroxypalmitate O-feruloyl transferase [EC:2.3.1.188]
GRMZM2G006497	K13425|1|2e-32|139|rcu:RCOM_1616660|WRKY transcription factor 22
GRMZM2G073044
AC233851.1_FG011	K01728|1|1e-162|571|sbi:SORBI_03g036930|pectate lyase [EC:4.2.2.2]
GRMZM2G371167
GRMZM2G165530
GRMZM2G148706	K05283|1|1e-08|59.7|aly:ARALYDRAFT_354960|phosphatidylinositol glycan, class W [EC:2.3.-.-]!K15692|2|6e-08|57.4|sbi:SORBI_06g034040|E3 ubiquitin-protein ligase RNF13 [EC:6.3.2.19]!K13148|5|2e-07|55.8|vvi:100261060|integrator complex subunit 11 [EC:3.1.27.-]
GRMZM2G082745
GRMZM2G048549
GRMZM2G132875	K08243|1|5e-38|157|gmx:547911|6'-deoxychalcone synthase [EC:2.3.1.170]
GRMZM2G477340	K08730|1|0.0|846|sbi:SORBI_09g027850|phosphatidylserine synthase 2 [EC:2.7.8.29]
GRMZM2G300119
GRMZM2G071599
GRMZM2G061257	K10576|1|6e-60|230|vvi:100250088|ubiquitin-conjugating enzyme E2 H [EC:6.3.2.19]!K00924|2|5e-46|184|aly:ARALYDRAFT_476729|[EC:2.7.1.-]
GRMZM2G101818
GRMZM2G145412	K13464|1|1e-38|158|zma:100284894|jasmonate ZIM domain-containing protein
GRMZM2G090693
GRMZM2G104231	K11714|1|5e-08|58.2|sbi:SORBI_09g019070|rhamnogalacturonan II specific xylosyltransferase [EC:2.4.2.-]
GRMZM2G032619
GRMZM2G451975
GRMZM2G125832	K15015|1|1e-11|70.5|vcn:VOLCADRAFT_66446|solute carrier family 32 (vesicular inhibitory amino acid transporter)
AC155434.2_FG001
GRMZM2G133398	K09287|1|4e-10|65.5|vvi:100262843|RAV-like factor
GRMZM2G300965	K13447|1|0.0|1063|sbi:SORBI_03g014430|respiratory burst oxidase [EC:1.6.3.- 1.11.1.-]
GRMZM2G321290	K01058|1|2e-21|100|rcu:RCOM_1607830|phospholipase A1 [EC:3.1.1.32]
GRMZM2G172652
GRMZM2G052476
GRMZM5G817559
GRMZM2G131489	K14172|1|3e-138|350|sbi:SORBI_02g020290|light-harvesting complex II chlorophyll a/b binding protein 7
GRMZM2G073197
GRMZM2G302604	K08150|1|2e-57|222|vvi:100268023|MFS transporter, SP family, solute carrier family 2 (myo-inositol transporter), member 13
GRMZM2G089086
GRMZM2G024476	K00279|1|0.0|1006|zma:100526752|cytokinin dehydrogenase [EC:1.5.99.12]
GRMZM2G160619	K04733|1|6e-38|158|smo:SELMODRAFT_159261|interleukin-1 receptor-associated kinase 4 [EC:2.7.11.1]!K13415|3|1e-34|147|aly:ARALYDRAFT_912402|protein brassinosteroid insensitive 1 [EC:2.7.10.1 2.7.11.1]
GRMZM2G047867	K00797|1|0.0|714|zma:732743|spermidine synthase [EC:2.5.1.16]
GRMZM2G148536
GRMZM2G025783	K10442|1|4e-07|54.7|olu:OSTLU_6820|kelch-like protein 1/4/5
GRMZM2G167966
GRMZM2G067225	K01723|1|0.0|895|zma:542150|hydroperoxide dehydratase [EC:4.2.1.92]
GRMZM2G090300
GRMZM2G046101
GRMZM2G052344	K11982|1|7e-10|63.9|gmx:100787523|E3 ubiquitin-protein ligase RNF115/126 [EC:6.3.2.19]!K05283|2|3e-09|62.0|aly:ARALYDRAFT_354960|phosphatidylinositol glycan, class W [EC:2.3.-.-]
GRMZM2G156630
GRMZM2G050933
GRMZM2G013002
GRMZM2G015534
GRMZM2G107562
GRMZM2G048295	K09422|1|4e-23|107|zma:100272967|myb proto-oncogene protein, plant
GRMZM2G074427	K14484|1|2e-32|139|ath:AT1G51950|auxin-responsive protein IAA
GRMZM2G181231	K00924|1|1e-42|172|aly:ARALYDRAFT_486409|[EC:2.7.1.-]!K13429|4|1e-41|169|rcu:RCOM_1115620|chitin elicitor receptor kinase 1
GRMZM2G075837
GRMZM2G170101	K00759|1|5e-103|372|zma:542148|adenine phosphoribosyltransferase [EC:2.4.2.7]
GRMZM2G006631
GRMZM2G429840
GRMZM2G116475
AC212187.4_FG001
GRMZM2G118104	K14397|1|2e-52|205|ppp:PHYPADRAFT_121377|cleavage and polyadenylation specificity factor subunit 5
GRMZM2G463471	K05765|1|6e-70|262|zma:100282518|cofilin
GRMZM2G147452
GRMZM2G136895	K15920|1|0.0|878|zma:100279996|beta-D-xylosidase 4 [EC:3.2.1.37]
GRMZM2G042539
GRMZM2G038281	K12309|1|0.0|784|ath:AT3G52840|beta-galactosidase [EC:3.2.1.23]!K01190|3|2e-59|229|cme:CMP078C|beta-galactosidase [EC:3.2.1.23]
GRMZM2G083347
GRMZM2G147014
GRMZM2G057779
GRMZM2G073228	K14297|1|2e-12|71.6|mtr:MTR_1g066430|nuclear pore complex protein Nup98-Nup96!K11982|2|2e-09|62.0|vvi:100262515|E3 ubiquitin-protein ligase RNF115/126 [EC:6.3.2.19]!K13148|5|5e-08|57.0|vvi:100261060|integrator complex subunit 11 [EC:3.1.27.-]
GRMZM2G072890
GRMZM2G354373
GRMZM2G032028
GRMZM2G075140	K15397|1|3e-96|350|osa:4350817|3-ketoacyl-CoA synthase [EC:2.3.1.-]
GRMZM2G452523	K01012|1|1e-65|249|zma:100283818|biotin synthetase [EC:2.8.1.6]
GRMZM2G126235
GRMZM2G105224
GRMZM2G023163	K00864|1|0.0|1025|zma:100193522|glycerol kinase [EC:2.7.1.30]
GRMZM2G091540	K14664|1|7e-141|499|zma:100304432|IAA-amino acid hydrolase [EC:3.5.1.-]
GRMZM2G008792	K00279|1|3e-68|257|mtr:MTR_4g044110|cytokinin dehydrogenase [EC:1.5.99.12]
GRMZM2G092338
GRMZM2G075229	K08145|1|1e-29|129|ppp:PHYPADRAFT_187073|MFS transporter, SP family, solute carrier family 2 (facilitated glucose transporter), member 8!K08150|2|3e-29|128|vvi:100268023|MFS transporter, SP family, solute carrier family 2 (myo-inositol transporter), member 13
GRMZM2G353076
GRMZM2G069195	K01623|1|0.0|691|sbi:SORBI_03g008050|fructose-bisphosphate aldolase, class I [EC:4.1.2.13]
GRMZM2G175444
GRMZM2G068202
GRMZM2G047042
GRMZM2G425719	K00485|1|1e-92|226|ath:AT1G12200|dimethylaniline monooxygenase (N-oxide forming) [EC:1.14.13.8]
GRMZM2G313320
GRMZM2G099297	K13230|1|2e-56|218|zma:100147731|2,4,7-trihydroxy-1,4-benzoxazin-3-one-glucoside 7-O-methyltransferase [EC:2.1.1.241]!K16040|2|1e-54|212|vvi:100233030|trans-resveratrol di-O-methyltransferase [EC:2.1.1.240]!K05279|3|1e-21|103|rcu:RCOM_0596300|flavonol 3-O-methyltransferase [EC:2.1.1.76]!K13066|4|2e-21|102|pop:POPTR_824484|caffeic acid 3-O-methyltransferase [EC:2.1.1.68]
GRMZM2G079263	K01184|1|2e-81|231|rcu:RCOM_0968450|polygalacturonase [EC:3.2.1.15]
GRMZM2G307992	K08059|1|1e-82|304|osa:4332535|interferon, gamma-inducible protein 30
GRMZM2G009400	K01592|1|0.0|935|zma:100281591|tyrosine decarboxylase [EC:4.1.1.25]
GRMZM2G180422
GRMZM2G027107	K06995|1|3e-29|126|sbi:SORBI_04g026280|
GRMZM2G029879
GRMZM2G053503	K09286|1|1e-14|79.0|gmx:100170723|EREBP-like factor
GRMZM2G114552
GRMZM2G032104
GRMZM2G128114	K00135|1|3e-36|149|zma:100284047|succinate-semialdehyde dehydrogenase (NADP+) [EC:1.2.1.16]
GRMZM2G100518	K15078|1|9e-82|302|vvi:100250139|structure-specific endonuclease subunit SLX1 [EC:3.6.1.-]!K15271|4|2e-76|285|rcu:RCOM_1095670|ATP-dependent DNA helicase HFM1/MER3 [EC:3.6.4.12]
GRMZM2G157027
GRMZM2G135970	K01436|1|0.0|879|zma:100283955|amidohydrolase [EC:3.5.1.-]!K14677|3|0.0|713|osa:4340457|aminoacylase [EC:3.5.1.14]
GRMZM2G134628	K14497|1|0.0|726|zma:100281468|protein phosphatase 2C [EC:3.1.3.16]
GRMZM2G085378
GRMZM2G112957
GRMZM2G043921
GRMZM2G413635	K04733|1|3e-57|221|smo:SELMODRAFT_159261|interleukin-1 receptor-associated kinase 4 [EC:2.7.11.1]!K00924|3|8e-55|213|ath:AT1G24650|[EC:2.7.1.-]!K13417|5|5e-54|211|ath:AT2G13790|somatic embryogenesis receptor kinase 4 [EC:2.7.10.1 2.7.11.1]
GRMZM2G153984	K00020|1|4e-74|276|olu:OSTLU_45774|3-hydroxyisobutyrate dehydrogenase [EC:1.1.1.31]
GRMZM5G806387
GRMZM2G065021	K00924|1|7e-19|94.0|osa:4341290|[EC:2.7.1.-]
GRMZM2G303244
GRMZM2G106393
GRMZM2G136960
GRMZM2G041714
GRMZM2G303509
GRMZM2G083788	K15015|1|0.0|884|sbi:SORBI_04g035500|solute carrier family 32 (vesicular inhibitory amino acid transporter)
AC199911.5_FG001	K02149|1|5e-103|372|zma:100284945|V-type H+-transporting ATPase subunit D [EC:3.6.3.14]
GRMZM2G144343
GRMZM2G358768
GRMZM2G168261
GRMZM5G869971	K04733|1|1e-59|229|smo:SELMODRAFT_230241|interleukin-1 receptor-associated kinase 4 [EC:2.7.11.1]!K13430|3|1e-55|216|zma:100283091|serine/threonine-protein kinase PBS1 [EC:2.7.11.1]!K05658|4|2e-55|215|vvi:100262734|ATP-binding cassette, subfamily B (MDR/TAP), member 1
AC234160.1_FG003	K05350|1|0.0|773|osa:4324050|beta-glucosidase [EC:3.2.1.21]
GRMZM2G122577	K03919|1|7e-06|49.7|osa:4334565|alkylated DNA repair protein [EC:1.14.11.-]
GRMZM2G154628	K09872|1|3e-155|546|osa:4330049|aquaporin PIP
AC212835.3_FG008	K00924|1|1e-90|331|aly:ARALYDRAFT_494273|[EC:2.7.1.-]!K05658|3|3e-85|313|vvi:100262734|ATP-binding cassette, subfamily B (MDR/TAP), member 1
AC205413.4_FG001	K00430|1|6e-78|289|zma:100283382|peroxidase [EC:1.11.1.7]
GRMZM2G415793	K10525|1|1e-110|249|zma:100273356|allene oxide cyclase [EC:5.3.99.6]
AC233979.1_FG011	K05283|1|3e-12|71.2|aly:ARALYDRAFT_354960|phosphatidylinositol glycan, class W [EC:2.3.-.-]!K15692|2|4e-08|57.4|smo:SELMODRAFT_66937|E3 ubiquitin-protein ligase RNF13 [EC:6.3.2.19]!K13148|5|6e-07|53.5|rcu:RCOM_0598050|integrator complex subunit 11 [EC:3.1.27.-]
GRMZM2G122656	K10740|1|1e-48|191|zma:100283481|replication factor A3
GRMZM2G102015	K00859|1|1e-99|324|sbi:SORBI_03g014440|dephospho-CoA kinase [EC:2.7.1.24]
GRMZM2G049565
GRMZM2G023520
GRMZM2G116079
GRMZM5G837822	K01183|1|2e-156|542|zma:100284575|chitinase [EC:3.2.1.14]
GRMZM2G178734	K15280|1|1e-19|96.3|cme:CMK248C|solute carrier family 35, member C2
GRMZM2G079583	K04733|1|7e-27|120|smo:SELMODRAFT_159261|interleukin-1 receptor-associated kinase 4 [EC:2.7.11.1]!K00924|2|2e-26|119|aly:ARALYDRAFT_486409|[EC:2.7.1.-]!K08286|3|3e-26|118|aly:ARALYDRAFT_491919|protein-serine/threonine kinase [EC:2.7.11.-]
GRMZM5G872070
GRMZM2G052507	K13289|1|5e-125|446|vvi:100247312|cathepsin A (carboxypeptidase C) [EC:3.4.16.5]
GRMZM2G079645
GRMZM2G046601	K01915|1|8e-119|424|zma:542215|glutamine synthetase [EC:6.3.1.2]
GRMZM2G103559	K08286|1|1e-80|299|aly:ARALYDRAFT_494187|protein-serine/threonine kinase [EC:2.7.11.-]!K08282|5|3e-57|221|ath:AT3G45780|non-specific serine/threonine protein kinase [EC:2.7.11.1]
GRMZM2G009406
GRMZM2G465226	K13449|1|1e-37|155|vvi:100258414|pathogenesis-related protein 1
GRMZM2G126586
GRMZM5G860761	K14489|1|2e-09|61.2|vvi:100263145|arabidopsis histidine kinase 2/3/4 (cytokinin receptor) [EC:2.7.13.3]
GRMZM2G315072	K06694|1|3e-11|68.2|vvi:100257739|26S proteasome non-ATPase regulatory subunit 10
GRMZM2G089361
GRMZM2G140893
GRMZM2G064159	K10536|1|0.0|748|zma:100283528|agmatine deiminase [EC:3.5.3.12]
GRMZM2G133282
GRMZM2G438202	K09286|1|3e-18|92.0|aly:ARALYDRAFT_474196|EREBP-like factor
GRMZM2G087094
GRMZM2G085641	K14775|1|0.0|654|sbi:SORBI_09g028130|ribosome biogenesis protein UTP30
GRMZM2G359986	K04733|1|2e-60|232|smo:SELMODRAFT_230241|interleukin-1 receptor-associated kinase 4 [EC:2.7.11.1]!K00924|3|7e-59|227|osa:4333525|[EC:2.7.1.-]
GRMZM2G148872
GRMZM2G018984	K09286|1|8e-24|110|zma:100279803|EREBP-like factor
GRMZM2G019974	K08202|1|2e-32|139|cre:CHLREDRAFT_103526|MFS transporter, OCT family, solute carrier family 22 (organic cation transporter), member 4/5!K08145|4|4e-12|72.0|ppp:PHYPADRAFT_187073|MFS transporter, SP family, solute carrier family 2 (facilitated glucose transporter), member 8!K08150|5|1e-11|70.1|pop:POPTR_761829|MFS transporter, SP family, solute carrier family 2 (myo-inositol transporter), member 13
GRMZM2G105429
GRMZM2G332259
GRMZM2G175818	K03955|1|4e-07|53.5|ota:Ot18g01530|NADH dehydrogenase (ubiquinone) 1 alpha/beta subcomplex 1 [EC:1.6.5.3 1.6.99.3]
GRMZM2G026203	K04733|1|4e-45|181|smo:SELMODRAFT_230241|interleukin-1 receptor-associated kinase 4 [EC:2.7.11.1]
GRMZM2G334181
GRMZM2G045781	K14611|1|2e-85|313|pop:POPTR_570060|solute carrier family 23 (nucleobase transporter), member 1/2
GRMZM2G054465	K06001|1|0.0|773|sbi:SORBI_10g024680|tryptophan synthase beta chain [EC:4.2.1.20]
GRMZM2G329195	K05283|1|3e-12|71.6|aly:ARALYDRAFT_354960|phosphatidylinositol glycan, class W [EC:2.3.-.-]!K11982|2|2e-10|65.1|vvi:100251284|E3 ubiquitin-protein ligase RNF115/126 [EC:6.3.2.19]!K15692|3|7e-10|63.5|smo:SELMODRAFT_66937|E3 ubiquitin-protein ligase RNF13 [EC:6.3.2.19]
GRMZM2G013842
GRMZM2G085964	K09286|1|3e-22|103|aly:ARALYDRAFT_897996|EREBP-like factor
AC197246.3_FG001	K07976|1|7e-103|370|osa:4346088|Rab family, other
GRMZM2G014977	K15271|1|5e-70|263|rcu:RCOM_1095670|ATP-dependent DNA helicase HFM1/MER3 [EC:3.6.4.12]!K15078|5|1e-62|239|vvi:100250139|structure-specific endonuclease subunit SLX1 [EC:3.6.1.-]
GRMZM2G093195	K04123|1|0.0|872|zma:542580|ent-kaurenoic acid hydroxylase [EC:1.14.13.79]
GRMZM2G402708
AC193630.3_FG004
GRMZM2G478568	K05953|1|4e-131|466|sbi:SORBI_02g043670|nicotianamine synthase [EC:2.5.1.43]
GRMZM5G851929	K15078|1|4e-111|400|vvi:100250139|structure-specific endonuclease subunit SLX1 [EC:3.6.1.-]!K15271|2|1e-66|253|rcu:RCOM_1095670|ATP-dependent DNA helicase HFM1/MER3 [EC:3.6.4.12]!K03798|5|3e-52|204|rcu:RCOM_0340700|cell division protease FtsH [EC:3.4.24.-]
GRMZM5G822098
GRMZM2G168829	K08770|1|5e-49|192|bdi:100831055|ubiquitin C
GRMZM2G030862	K00654|1|0.0|482|sbi:SORBI_05g018870|serine palmitoyltransferase [EC:2.3.1.50]
GRMZM2G145382	K15692|1|2e-07|53.1|smo:SELMODRAFT_66937|E3 ubiquitin-protein ligase RNF13 [EC:6.3.2.19]
GRMZM2G140633	K10151|1|4e-15|80.1|pop:POPTR_804326|cyclin D2!K14505|2|2e-06|51.2|vvi:100264093|cyclin D3, plant
GRMZM2G136884	K00924|1|1e-18|93.2|ath:AT5G22850|[EC:2.7.1.-]
GRMZM2G455809	K09841|1|8e-59|226|sbi:SORBI_01g003880|xanthoxin dehydrogenase [EC:1.1.1.288]
GRMZM2G003752
GRMZM2G079617	K01184|1|8e-59|226|pop:POPTR_911685|polygalacturonase [EC:3.2.1.15]
GRMZM2G171822	K08286|1|6e-73|273|aly:ARALYDRAFT_494187|protein-serine/threonine kinase [EC:2.7.11.-]!K08282|5|9e-53|206|ath:AT3G45780|non-specific serine/threonine protein kinase [EC:2.7.11.1]
GRMZM2G105321
GRMZM2G463871	K01193|1|0.0|739|osa:4328018|beta-fructofuranosidase [EC:3.2.1.26]
GRMZM2G148751
GRMZM2G161335	K13228|1|0.0|843|zma:100274317|UDP-glucosyltransferase BX9 [EC:2.4.1.202]!K13227|2|5e-154|542|zma:100277344|UDP-glucosyltransferase BX8 [EC:2.4.1.202]!K13493|4|2e-71|268|ath:AT5G05860|cytokinin-N-glucosyltransferase [EC:2.4.1.-]
GRMZM2G350773
GRMZM5G870342	K00228|1|1e-55|213|zma:100500945|coproporphyrinogen III oxidase [EC:1.3.3.3]
GRMZM2G143400	K03327|1|4e-124|443|bdi:100846516|multidrug resistance protein, MATE family
GRMZM2G409245
GRMZM2G071573	K13430|1|2e-67|255|rcu:RCOM_1078760|serine/threonine-protein kinase PBS1 [EC:2.7.11.1]
GRMZM2G067989	K03686|1|1e-84|312|sbi:SORBI_07g000660|molecular chaperone DnaJ
GRMZM2G042895	K13422|1|1e-09|62.4|aly:ARALYDRAFT_890840|transcription factor MYC2
GRMZM5G838853
GRMZM2G151496
GRMZM5G828362
GRMZM2G062559	K00924|1|8e-11|67.8|ath:AT5G22850|[EC:2.7.1.-]
GRMZM2G574534
GRMZM2G083677	K05389|1|9e-147|518|osa:4334137|potassium channel subfamily K, other eukaryote
GRMZM2G128617	K06890|1|3e-121|433|sbi:SORBI_01g008350|
GRMZM2G589696
GRMZM2G331283	K15015|1|5e-11|67.8|aly:ARALYDRAFT_486994|solute carrier family 32 (vesicular inhibitory amino acid transporter)!K14209|5|2e-09|62.4|rcu:RCOM_0423020|solute carrier family 36 (proton-coupled amino acid transporter)
GRMZM2G175140	K03320|1|0.0|866|zma:100272903|ammonium transporter, Amt family
GRMZM2G103526	K02866|1|1e-20|99.4|osa:4332737|large subunit ribosomal protein L10e
GRMZM2G063733
GRMZM5G859316
GRMZM2G167637	K01051|1|6e-56|216|bdi:100843486|pectinesterase [EC:3.1.1.11]
GRMZM2G113057
GRMZM2G063223
GRMZM2G060842
GRMZM5G836544
GRMZM2G383404	K08237|1|5e-48|191|vvi:100246482|hydroquinone glucosyltransferase [EC:2.4.1.218]!K13263|3|4e-45|181|gmx:100101902|isoflavone 7-O-glucosyltransferase [EC:2.4.1.170]
GRMZM2G167591
GRMZM5G805485	K13420|1|1e-26|120|vvi:100253808|LRR receptor-like serine/threonine-protein kinase FLS2 [EC:2.7.11.1]
GRMZM2G073079	K01061|1|7e-44|175|bdi:100822628|carboxymethylenebutenolidase [EC:3.1.1.45]
GRMZM2G368765	K05283|1|3e-12|71.2|aly:ARALYDRAFT_354960|phosphatidylinositol glycan, class W [EC:2.3.-.-]!K15692|2|2e-07|55.1|bdi:100845565|E3 ubiquitin-protein ligase RNF13 [EC:6.3.2.19]!K11982|3|4e-07|54.3|vvi:100262515|E3 ubiquitin-protein ligase RNF115/126 [EC:6.3.2.19]
GRMZM2G413135
GRMZM5G801627	K15172|1|3e-25|115|vcn:VOLCADRAFT_106802|transcription elongation factor SPT5
GRMZM2G057637
GRMZM2G376061
GRMZM2G350205
GRMZM2G084812
GRMZM2G106468	K15639|1|1e-101|369|aly:ARALYDRAFT_901457|cytochrome P450, family 734, subfamily A, polypeptide 1 (PHYB activation tagged suppressor 1) [EC:1.14.-.-]!K10717|3|4e-91|333|sbi:SORBI_02g024330|cytokinin trans-hydroxylase
GRMZM2G133684
GRMZM5G864815	K00949|1|1e-129|460|zma:100280851|thiamine pyrophosphokinase [EC:2.7.6.2]
GRMZM2G023285
GRMZM2G392794
GRMZM2G177461	K01858|1|0.0|1015|zma:100384851|myo-inositol-1-phosphate synthase [EC:5.5.1.4]
AC165178.2_FG004	K09422|1|4e-121|432|sbi:SORBI_02g024640|myb proto-oncogene protein, plant
GRMZM2G159047	K00924|1|7e-21|100|aly:ARALYDRAFT_486409|[EC:2.7.1.-]!K13415|4|5e-18|90.5|vvi:100252647|protein brassinosteroid insensitive 1 [EC:2.7.10.1 2.7.11.1]
GRMZM5G814441	K09602|1|6e-19|70.1|sbi:SORBI_07g025870|ubiquitin thioesterase protein OTUB1 [EC:3.4.-.-]
GRMZM5G851654
GRMZM2G426467	K01188|1|1e-147|521|sbi:SORBI_06g019840|beta-glucosidase [EC:3.2.1.21]
GRMZM2G011513	K13412|1|7e-10|62.4|vcn:VOLCADRAFT_74309|calcium-dependent protein kinase [EC:2.7.11.1]
GRMZM2G159641	K15400|1|2e-31|135|ath:AT5G41040|omega-hydroxypalmitate O-feruloyl transferase [EC:2.3.1.188]
GRMZM2G070252
GRMZM2G072518	K08286|1|5e-13|74.3|ath:AT4G28490|protein-serine/threonine kinase [EC:2.7.11.-]!K13420|3|3e-11|68.6|rcu:RCOM_0633880|LRR receptor-like serine/threonine-protein kinase FLS2 [EC:2.7.11.1]
GRMZM2G046532
GRMZM2G311898
AC204359.3_FG005	K15280|1|3e-23|107|cme:CMK248C|solute carrier family 35, member C2
GRMZM2G099740	K08237|1|1e-46|186|sbi:SORBI_05g023240|hydroquinone glucosyltransferase [EC:2.4.1.218]!K12356|3|1e-45|182|aly:ARALYDRAFT_485420|coniferyl-alcohol glucosyltransferase [EC:2.4.1.111]!K13263|4|2e-45|182|gmx:100101902|isoflavone 7-O-glucosyltransferase [EC:2.4.1.170]
AC206700.3_FG003
GRMZM5G828581	K15285|1|3e-174|609|zma:100193850|solute carrier family 35, member E3
GRMZM2G127180
GRMZM2G105192	K15015|1|0.0|932|zma:100216569|solute carrier family 32 (vesicular inhibitory amino acid transporter)
GRMZM2G460138
GRMZM2G159500
GRMZM2G100988
GRMZM2G113036
GRMZM2G039577
GRMZM2G156575
GRMZM2G055844	K10576|1|8e-46|184|vvi:100250088|ubiquitin-conjugating enzyme E2 H [EC:6.3.2.19]!K13415|3|1e-34|146|rcu:RCOM_0478150|protein brassinosteroid insensitive 1 [EC:2.7.10.1 2.7.11.1]
GRMZM2G361688
GRMZM2G114184
GRMZM2G450228
GRMZM2G078806
GRMZM2G070322	K13420|1|1e-28|126|vvi:100253808|LRR receptor-like serine/threonine-protein kinase FLS2 [EC:2.7.11.1]
GRMZM2G094928	K02152|1|1e-28|90.5|sbi:SORBI_02g006170|V-type H+-transporting ATPase subunit G [EC:3.6.3.14]
GRMZM2G374971
GRMZM2G015361	K07977|1|2e-100|363|osa:4326208|Arf/Sar family, other
GRMZM2G138176	K03875|1|3e-48|190|vvi:100255759|F-box and leucine-rich repeat protein 1 (S-phase kinase-associated protein 2)
GRMZM2G132478	K13407|1|2e-97|355|rcu:RCOM_0992750|cytochrome P450, family 94, subfamily A, polypeptide 1 (fatty acid omega-hydroxylase) [EC:1.14.-.-]!K00517|3|8e-95|346|aly:ARALYDRAFT_324175|[EC:1.14.-.-]
GRMZM2G102770
GRMZM2G118628	K00924|1|8e-75|280|aly:ARALYDRAFT_486409|[EC:2.7.1.-]!K04733|4|4e-50|198|ath:AT5G38990|interleukin-1 receptor-associated kinase 4 [EC:2.7.11.1]
GRMZM2G158232	K13993|1|2e-65|246|zma:100286044|HSP20 family protein
GRMZM2G134888	K15015|1|0.0|1055|zma:100284302|solute carrier family 32 (vesicular inhibitory amino acid transporter)
AC202435.3_FG001
GRMZM2G156620	K15397|1|0.0|882|sbi:SORBI_09g029260|3-ketoacyl-CoA synthase [EC:2.3.1.-]
GRMZM5G858317
GRMZM5G802392
GRMZM2G045720	K03265|1|0.0|868|zma:100281195|peptide chain release factor subunit 1
GRMZM2G131577	K01527|1|4e-63|239|zma:100194356|nascent polypeptide-associated complex subunit beta
GRMZM5G858094	K11262|1|0.0|4489|zma:542319|acetyl-CoA carboxylase / biotin carboxylase [EC:6.4.1.2 6.3.4.14]
GRMZM5G822237
GRMZM2G470010	K13681|1|0.0|895|sbi:SORBI_02g001800|xyloglucan fucosyltransferase [EC:2.4.1.-]
GRMZM2G391746
GRMZM2G407650	K13261|1|2e-109|394|gmx:100776878|cytochrome P450, family 93, subfamily A, polypeptide 1 (3,9-dihydroxypterocarpan 6a-monooxygenase) [EC:1.14.13.28]!K15814|2|3e-97|354|gmx:100037459|beta-amyrin 24-hydroxylase [EC:1.14.99.43]!K05280|3|8e-81|299|vvi:100263810|flavonoid 3'-monooxygenase [EC:1.14.13.21]
GRMZM2G009795
GRMZM2G063216
GRMZM2G035557
GRMZM2G169628	K13030|1|3e-121|433|sbi:SORBI_01g001220|cyanohydrin beta-glucosyltransferase [EC:2.4.1.85]!K13228|2|4e-66|250|zma:100274317|UDP-glucosyltransferase BX9 [EC:2.4.1.202]!K13692|3|3e-62|238|vvi:100252177|UDP-glucose:(indol-3-yl)acetate beta-D-glucosyltransferase [EC:2.4.1.121]!K13691|4|5e-61|233|rcu:RCOM_0100870|pathogen-inducible salicylic acid glucosyltransferase [EC:2.4.1.-]
GRMZM2G085189
GRMZM2G176217	K04392|1|2e-21|101|zma:542017|Ras-related C3 botulinum toxin substrate 1!K07975|3|6e-16|83.2|ath:AT4G28950|Rho family, other
GRMZM2G337819	K10615|1|3e-13|75.9|cme:CMB070C|E3 ubiquitin-protein ligase HERC4 [EC:6.3.2.19]!K11493|3|4e-07|55.5|ota:Ot03g05690|regulator of chromosome condensation
GRMZM2G060544
GRMZM2G086573	K09285|1|4e-154|543|sbi:SORBI_06g031120|AP2-like factor, ANT lineage
GRMZM2G103657
GRMZM2G111872	K07213|1|4e-07|54.7|sbi:SORBI_08g022260|copper chaperone
GRMZM5G891425
GRMZM2G319947
GRMZM2G048129
GRMZM2G403076
GRMZM2G363813
GRMZM2G071688
GRMZM2G137151	K01662|1|0.0|880|zma:606484|1-deoxy-D-xylulose-5-phosphate synthase [EC:2.2.1.7]
GRMZM2G323757
GRMZM2G412441
GRMZM2G054252
GRMZM2G315401	K01785|1|5e-169|591|zma:100383094|aldose 1-epimerase [EC:5.1.3.3]
AC192244.3_FG007	K02201|1|8e-111|397|zma:100280931|pantetheine-phosphate adenylyltransferase [EC:2.7.7.3]
GRMZM2G459841
GRMZM2G449033	K09591|1|4e-113|406|zma:100283443|probable steroid reductase DET2 [EC:1.3.99.-]
AC195785.3_FG004	K13430|1|1e-50|200|rcu:RCOM_1078760|serine/threonine-protein kinase PBS1 [EC:2.7.11.1]!K04733|2|1e-50|200|smo:SELMODRAFT_159261|interleukin-1 receptor-associated kinase 4 [EC:2.7.11.1]!K13415|3|1e-50|200|sbi:SORBI_03g032990|protein brassinosteroid insensitive 1 [EC:2.7.10.1 2.7.11.1]!K05658|4|1e-50|200|vvi:100262734|ATP-binding cassette, subfamily B (MDR/TAP), member 1
GRMZM2G043191	K01099|1|3e-14|78.6|ota:Ot04g02290|phosphatidylinositol-bisphosphatase [EC:3.1.3.36]
GRMZM5G860214	K05283|1|3e-10|63.5|aly:ARALYDRAFT_354960|phosphatidylinositol glycan, class W [EC:2.3.-.-]!K11982|2|2e-09|60.8|ppp:PHYPADRAFT_169900|E3 ubiquitin-protein ligase RNF115/126 [EC:6.3.2.19]!K15692|3|2e-09|60.8|smo:SELMODRAFT_67002|E3 ubiquitin-protein ligase RNF13 [EC:6.3.2.19]
GRMZM2G122897	K09338|1|0.0|729|ath:AT4G04890|homeobox-leucine zipper protein
GRMZM2G373420
GRMZM2G108123	K00430|1|2e-60|231|bdi:100842458|peroxidase [EC:1.11.1.7]
GRMZM2G058568
GRMZM2G031200
GRMZM2G106331
GRMZM2G589579	K11596|1|2e-139|495|sbi:SORBI_06g025560|argonaute
GRMZM2G424577
GRMZM2G116876	K01114|1|2e-152|536|zma:100384160|phospholipase C [EC:3.1.4.3]
GRMZM2G080524
GRMZM2G475956
GRMZM2G443453
GRMZM2G061202
GRMZM2G149837
GRMZM2G369839
GRMZM2G075502	K07213|1|2e-10|65.9|sbi:SORBI_08g022260|copper chaperone
GRMZM2G017522	K04733|1|1e-58|226|smo:SELMODRAFT_159261|interleukin-1 receptor-associated kinase 4 [EC:2.7.11.1]!K13418|3|4e-57|221|vvi:100247683|somatic embryogenesis receptor kinase 1 [EC:2.7.10.1 2.7.11.1]!K13417|5|6e-57|220|ath:AT2G13790|somatic embryogenesis receptor kinase 4 [EC:2.7.10.1 2.7.11.1]
GRMZM2G006721	K14505|1|5e-28|124|vvi:100264093|cyclin D3, plant
GRMZM2G380177	K03869|1|0.0|889|sbi:SORBI_04g027970|cullin 3
GRMZM2G166833	K09753|1|6e-39|159|pop:POPTR_813757|cinnamoyl-CoA reductase [EC:1.2.1.44]
GRMZM2G064605
GRMZM2G174797
GRMZM2G034768
GRMZM2G170255
GRMZM2G166870	K01365|1|2e-164|577|sbi:SORBI_05g013840|cathepsin L [EC:3.4.22.15]
GRMZM2G035222
GRMZM2G036826
GRMZM2G160569
GRMZM2G065073	K00681|1|0.0|973|zma:100281180|gamma-glutamyltranspeptidase [EC:2.3.2.2]
GRMZM2G031028
GRMZM2G008309
GRMZM2G024051	K14406|1|0.0|800|zma:100192488|cleavage stimulation factor subunit 1
GRMZM2G018786	K15918|1|0.0|629|zma:100274052|D-glycerate 3-kinase [EC:2.7.1.31]
GRMZM5G831200	K01184|1|2e-82|305|ath:AT3G57510|polygalacturonase [EC:3.2.1.15]
GRMZM2G049349
GRMZM2G160585
AC233979.1_FG008
GRMZM2G032443
GRMZM2G438871	K13417|1|8e-53|207|aly:ARALYDRAFT_899604|somatic embryogenesis receptor kinase 4 [EC:2.7.10.1 2.7.11.1]!K04733|2|1e-52|206|smo:SELMODRAFT_230241|interleukin-1 receptor-associated kinase 4 [EC:2.7.11.1]!K13416|5|6e-51|201|ath:AT4G33430|brassinosteroid insensitive 1-associated receptor kinase 1 [EC:2.7.10.1 2.7.11.1]
GRMZM2G061487	K09286|1|6e-29|126|osa:4330752|EREBP-like factor
GRMZM2G007347
GRMZM2G013777
GRMZM2G081105	K15356|1|0.0|709|zma:100279720|GDP-mannose transporter
GRMZM2G056804	K05283|1|3e-08|57.8|aly:ARALYDRAFT_354960|phosphatidylinositol glycan, class W [EC:2.3.-.-]
GRMZM2G106511
GRMZM2G375085
GRMZM2G331015	K15455|1|4e-43|172|zma:100280569|diphthamide biosynthesis protein 3
GRMZM2G005293
GRMZM2G317406	K01834|1|8e-36|149|vvi:100245371|2,3-bisphosphoglycerate-dependent phosphoglycerate mutase [EC:5.4.2.1]!K03036|2|3e-25|114|aly:ARALYDRAFT_336019|26S proteasome regulatory subunit N6
GRMZM2G372633
GRMZM2G154595	K00026|1|2e-158|557|zma:100274264|malate dehydrogenase [EC:1.1.1.37]
GRMZM2G472651	K03116|1|4e-34|100|zma:100284143|sec-independent protein translocase protein TatA
GRMZM2G100809
GRMZM2G044322	K14514|1|1e-70|265|vvi:100250496|ethylene-insensitive protein 3
GRMZM2G087059	K09286|1|2e-18|92.8|ath:AT1G43160|EREBP-like factor
GRMZM2G085827	K06133|1|2e-152|444|zma:100192899|4'-phosphopantetheinyl transferase [EC:2.7.8.-]
GRMZM2G169360
GRMZM2G132774
AC197705.4_FG001	K01568|1|0.0|1154|zma:542376|pyruvate decarboxylase [EC:4.1.1.1]
GRMZM2G079389
GRMZM2G371313
GRMZM2G106165	K09646|1|0.0|582|zma:100281757|serine carboxypeptidase 1 [EC:3.4.16.-]
GRMZM2G377600	K02978|1|9e-33|138|zma:542617|small subunit ribosomal protein S27e
GRMZM2G071413
GRMZM2G092128	K09561|1|6e-06|50.8|vcn:VOLCADRAFT_67840|STIP1 homology and U-box containing protein 1 [EC:6.3.2.19]
GRMZM2G011598
AC199039.3_FG003
GRMZM2G477743
GRMZM2G070475	K09506|1|1e-12|72.4|cre:CHLREDRAFT_17550|DnaJ homolog subfamily A member 5!K09510|2|5e-12|70.5|vvi:100246709|DnaJ homolog subfamily B member 4!K09529|3|2e-11|68.6|mtr:MTR_7g092380|DnaJ homolog subfamily C member 9!K03686|4|2e-11|68.6|mtr:MTR_3g087030|molecular chaperone DnaJ
GRMZM2G366681
GRMZM2G065230
GRMZM2G153206
GRMZM2G433847
GRMZM2G356103
GRMZM2G088565	K00162|1|3e-68|256|bdi:100827441|pyruvate dehydrogenase E1 component subunit beta [EC:1.2.4.1]
GRMZM2G175812	K00660|1|1e-98|358|zma:100282642|chalcone synthase [EC:2.3.1.74]
GRMZM2G015886	K00770|1|0.0|2098|sbi:SORBI_08g017750|1,4-beta-D-xylan synthase [EC:2.4.2.24]
GRMZM2G032478
GRMZM2G131575	K02113|1|7e-13|73.6|ppp:PHYPADRAFT_26540|F-type H+-transporting ATPase subunit delta [EC:3.6.3.14]
GRMZM2G093405
GRMZM2G167758
GRMZM2G119705
GRMZM2G078465	K13691|1|7e-125|446|zma:100284183|pathogen-inducible salicylic acid glucosyltransferase [EC:2.4.1.-]
GRMZM2G440003	K08233|1|5e-45|179|ath:AT2G23600|polyneuridine-aldehyde esterase [EC:3.1.1.78]
GRMZM2G069095	K01507|1|0.0|859|sbi:SORBI_04g005710|inorganic pyrophosphatase [EC:3.6.1.1]
GRMZM2G174596	K02206|1|1e-157|345|sbi:SORBI_04g001920|cyclin-dependent kinase 2 [EC:2.7.11.22]
GRMZM2G141019	K13258|1|3e-22|102|gmx:547489|2-hydroxyisoflavanone dehydratase [EC:4.2.1.105]
GRMZM2G122937
GRMZM2G171559
GRMZM2G017157
AC195587.4_FG004	K13457|1|2e-81|303|vvi:100252764|disease resistance protein RPM1
GRMZM2G388855
GRMZM2G001288	K14489|1|6e-16|84.7|vvi:100263145|arabidopsis histidine kinase 2/3/4 (cytokinin receptor) [EC:2.7.13.3]
GRMZM2G129189	K01183|1|6e-142|301|zma:100284387|chitinase [EC:3.2.1.14]
GRMZM2G053206
GRMZM2G030713	K03691|1|0.0|853|sbi:SORBI_02g037060|peptide-O-fucosyltransferase [EC:2.4.1.221]
GRMZM2G400784	K03327|1|8e-15|58.2|zma:100281402|multidrug resistance protein, MATE family
GRMZM2G301860	K09286|1|6e-27|120|osa:4337215|EREBP-like factor
GRMZM2G005552
GRMZM2G160417	K15397|1|0.0|895|sbi:SORBI_09g028860|3-ketoacyl-CoA synthase [EC:2.3.1.-]
GRMZM2G089783
GRMZM2G082823	K13415|1|1e-20|100|osa:4324691|protein brassinosteroid insensitive 1 [EC:2.7.10.1 2.7.11.1]!K00924|4|3e-20|99.4|aly:ARALYDRAFT_473063|[EC:2.7.1.-]
AC233955.1_FG002
GRMZM2G101457
GRMZM2G509537
GRMZM2G027016	K03327|1|0.0|699|bdi:100834801|multidrug resistance protein, MATE family
GRMZM2G325026	K00360|1|1e-12|72.4|ppp:PHYPADRAFT_184973|nitrate reductase (NADH) [EC:1.7.1.1]!K13076|4|4e-10|64.3|rcu:RCOM_1617140|delta8-fatty-acid desaturase [EC:1.14.19.4]!K00387|5|7e-10|63.5|cre:CHLREDRAFT_59800|sulfite oxidase [EC:1.8.3.1]
GRMZM2G177928	K10754|1|6e-43|172|gmx:100790070|replication factor C subunit 1!K01757|2|3e-16|84.3|aly:ARALYDRAFT_476541|strictosidine synthase [EC:4.3.3.2]
GRMZM2G108103	K00422|1|3e-125|447|vvi:100256583|polyphenol oxidase [EC:1.10.3.1]
GRMZM2G122848	K11982|1|1e-22|105|mtr:MTR_6g079660|E3 ubiquitin-protein ligase RNF115/126 [EC:6.3.2.19]
GRMZM2G112428
GRMZM2G373522
GRMZM2G364748	K08235|1|9e-165|578|zma:100285134|xyloglucan:xyloglucosyl transferase [EC:2.4.1.207]!K14504|5|1e-68|259|vvi:100256520|xyloglucan:xyloglucosyl transferase TCH4 [EC:2.4.1.207]
GRMZM2G390385	K05933|1|1e-119|427|sbi:SORBI_10g022640|aminocyclopropanecarboxylate oxidase [EC:1.14.17.4]
GRMZM2G148216	K03115|1|9e-46|181|zma:100856915|casein kinase II subunit beta
GRMZM2G063498	K14798|1|0.0|660|zma:100283285|protein LTV1
GRMZM2G450659	K01410|1|0.0|819|sbi:SORBI_10g027820|mitochondrial intermediate peptidase [EC:3.4.24.59]
GRMZM2G141222
GRMZM2G447347
GRMZM2G095598	K12135|1|3e-15|81.6|aly:ARALYDRAFT_488429|zinc finger protein CONSTANS!K12130|4|8e-09|60.1|aly:ARALYDRAFT_910487|pseudo-response regulator 5!K12129|5|8e-09|60.1|ath:AT5G02810|pseudo-response regulator 7
GRMZM2G144155
GRMZM2G144997	K09510|1|2e-10|65.1|bdi:100824379|DnaJ homolog subfamily B member 4!K09503|2|2e-09|61.6|sbi:SORBI_06g024520|DnaJ homolog subfamily A member 2
GRMZM2G419859
GRMZM2G085812	K13083|1|1e-113|407|sbi:SORBI_01g034470|cytochrome P450, family 75, subfamily A (flavonoid 3',5'-hydroxylase) [EC:1.14.13.88]
GRMZM2G359670
GRMZM2G123140	K09338|1|1e-142|506|ath:AT4G04890|homeobox-leucine zipper protein
GRMZM2G092152
GRMZM2G125529
GRMZM2G028926	K13412|1|0.0|1017|sbi:SORBI_01g005780|calcium-dependent protein kinase [EC:2.7.11.1]
GRMZM2G100629	K01783|1|2e-13|75.1|ota:Ot06g01930|ribulose-phosphate 3-epimerase [EC:5.1.3.1]
GRMZM2G007928
GRMZM2G152172	K14503|1|6e-27|120|vvi:100249673|brassinosteroid resistant 1/2
GRMZM2G099891
GRMZM2G046743	K15015|1|4e-13|74.3|aly:ARALYDRAFT_486995|solute carrier family 32 (vesicular inhibitory amino acid transporter)
GRMZM2G045287	K13379|1|0.0|745|zma:100282614|reversibly glycosylated polypeptide / UDP-arabinopyranose mutase [EC:2.4.1.- 5.4.99.30]
GRMZM2G068158
GRMZM5G899428
GRMZM2G010927	K13993|1|2e-08|58.5|rcu:RCOM_0731660|HSP20 family protein
GRMZM2G006080	K04733|1|0.0|691|ath:AT5G38990|interleukin-1 receptor-associated kinase 4 [EC:2.7.11.1]!K00924|3|3e-63|242|aly:ARALYDRAFT_486409|[EC:2.7.1.-]!K13430|5|3e-62|239|pop:POPTR_413452|serine/threonine-protein kinase PBS1 [EC:2.7.11.1]
GRMZM2G125669	K00540|1|1e-150|531|osa:4336874|[EC:1.-.-.-]
GRMZM2G427087
GRMZM2G026881
GRMZM2G045638
GRMZM2G047677	K14496|1|3e-58|224|zma:100216590|abscisic acid receptor PYR/PYL family
GRMZM2G178756	K00908|1|8e-82|303|osa:4342456|Ca2+/calmodulin-dependent protein kinase [EC:2.7.11.17]!K13412|2|1e-81|302|ppp:PHYPADRAFT_96987|calcium-dependent protein kinase [EC:2.7.11.1]
GRMZM2G085116
GRMZM2G430600	K02183|1|2e-08|56.2|gmx:547786|calmodulin
GRMZM2G099434	K03798|1|3e-47|188|rcu:RCOM_0340700|cell division protease FtsH [EC:3.4.24.-]!K15078|3|2e-39|162|vvi:100250139|structure-specific endonuclease subunit SLX1 [EC:3.6.1.-]!K15271|4|4e-39|161|rcu:RCOM_1095670|ATP-dependent DNA helicase HFM1/MER3 [EC:3.6.4.12]
GRMZM2G180246
GRMZM2G051785	K14494|1|2e-26|119|aly:ARALYDRAFT_477591|DELLA protein
GRMZM2G156977
GRMZM2G095924	K15336|1|1e-65|249|vvi:100259391|tRNA (cytosine38-C5)-methyltransferase [EC:2.1.1.204]
GRMZM2G078210
GRMZM2G014187
GRMZM2G061963
GRMZM2G143173
GRMZM2G173596	K13464|1|2e-30|130|zma:100286212|jasmonate ZIM domain-containing protein
GRMZM2G097469	K15397|1|9e-48|112|sbi:SORBI_05g025040|3-ketoacyl-CoA synthase [EC:2.3.1.-]
GRMZM2G046186
GRMZM2G098875	K01580|1|0.0|949|zma:100381655|glutamate decarboxylase [EC:4.1.1.15]
GRMZM2G474119
GRMZM2G119316	K09510|1|2e-143|508|zma:100382308|DnaJ homolog subfamily B member 4
GRMZM2G150107
GRMZM2G025154	K13289|1|6e-176|552|pop:POPTR_551354|cathepsin A (carboxypeptidase C) [EC:3.4.16.5]
GRMZM2G103945	K09873|1|7e-81|299|osa:4338163|aquaporin TIP
GRMZM2G076029
GRMZM2G004534	K00873|1|0.0|1024|zma:100282820|pyruvate kinase [EC:2.7.1.40]
GRMZM2G085565	K12194|1|3e-14|77.4|rcu:RCOM_1048510|charged multivesicular body protein 4
GRMZM5G889052
GRMZM2G056829	K00913|1|2e-26|119|ppp:PHYPADRAFT_202751|inositol-1,3,4-trisphosphate 5/6-kinase / inositol-tetrakisphosphate 1-kinase [EC:2.7.1.159 2.7.1.134]
GRMZM2G055320	K01904|1|4e-122|436|sbi:SORBI_10g026130|4-coumarate--CoA ligase [EC:6.2.1.12]
GRMZM2G144081	K14684|1|3e-41|168|zma:100284813|solute carrier family 25 (mitochondrial phosphate transporter), member 23/24/25/41
GRMZM2G180023	K13429|1|1e-43|176|ath:AT3G21630|chitin elicitor receptor kinase 1
GRMZM2G318780	K00695|1|3e-68|255|zma:542091|sucrose synthase [EC:2.4.1.13]
GRMZM2G076683
GRMZM2G117222
GRMZM2G064106	K00423|1|1e-169|595|smo:SELMODRAFT_104957|L-ascorbate oxidase [EC:1.10.3.3]
GRMZM2G117007	K15172|1|7e-30|130|vcn:VOLCADRAFT_106802|transcription elongation factor SPT5
GRMZM2G102616
GRMZM2G377161	K13456|1|1e-08|58.9|rcu:RCOM_1750330|RPM1-interacting protein 4
GRMZM2G435986
AC234520.1_FG003	K14491|1|4e-12|69.3|pop:POPTR_742301|two-component response regulator ARR-B family
GRMZM2G375517	K13993|1|3e-80|296|zma:100282088|HSP20 family protein
GRMZM2G147422	K01179|1|4e-100|364|mtr:MTR_3g117500|endoglucanase [EC:3.2.1.4]
GRMZM2G009030	K01689|1|0.0|902|zma:100274470|enolase [EC:4.2.1.11]
GRMZM2G459363
GRMZM5G871093
AC197146.3_FG002	K09422|1|6e-110|395|sbi:SORBI_08g001800|myb proto-oncogene protein, plant
GRMZM2G154678	K01179|1|1e-103|375|vvi:100260645|endoglucanase [EC:3.2.1.4]
GRMZM2G053779
GRMZM2G347743	K13289|1|2e-39|160|mtr:MTR_4g021500|cathepsin A (carboxypeptidase C) [EC:3.4.16.5]!K09757|3|2e-37|153|ath:AT2G22990|serine carboxypeptidase-like 8 [EC:3.4.16.- 2.3.1.92]
GRMZM2G125991	K01179|1|2e-44|178|mtr:MTR_3g117500|endoglucanase [EC:3.2.1.4]
GRMZM2G092718
AC203989.4_FG001	K10712|1|5e-126|448|zma:100282770|cysteamine dioxygenase [EC:1.13.11.19]
GRMZM2G088290
GRMZM2G164249
GRMZM2G159899
GRMZM2G153434
GRMZM2G007151
GRMZM2G416110	K00059|1|6e-126|448|zma:100285462|3-oxoacyl-[acyl-carrier protein] reductase [EC:1.1.1.100]
GRMZM2G394212
GRMZM2G001289	K09338|1|0.0|781|ath:AT4G04890|homeobox-leucine zipper protein
GRMZM2G333775
GRMZM2G016210
GRMZM2G089895	K00430|1|5e-77|286|bdi:100826228|peroxidase [EC:1.11.1.7]
GRMZM2G048582
GRMZM2G073754
GRMZM2G004856
GRMZM2G109405
GRMZM2G159016	K09645|1|0.0|714|sbi:SORBI_09g029790|vitellogenic carboxypeptidase-like protein [EC:3.4.16.-]
GRMZM2G057086	K00517|1|0.0|910|zma:100193602|[EC:1.14.-.-]
GRMZM2G148460	K00514|1|3e-44|178|rcu:RCOM_1428040|zeta-carotene desaturase [EC:1.3.5.6]!K01206|2|2e-31|135|aly:ARALYDRAFT_475890|alpha-L-fucosidase [EC:3.2.1.51]
GRMZM2G447632	K00799|1|2e-71|267|bdi:100838684|glutathione S-transferase [EC:2.5.1.18]
GRMZM2G138074	K09754|1|8e-115|411|zma:100191539|coumaroylquinate(coumaroylshikimate) 3'-monooxygenase [EC:1.14.13.36]
GRMZM2G127379
GRMZM2G129114	K11714|1|1e-08|59.7|zma:100276040|rhamnogalacturonan II specific xylosyltransferase [EC:2.4.2.-]
GRMZM2G020805
GRMZM5G818977	K00670|1|3e-101|367|zma:541935|peptide alpha-N-acetyltransferase [EC:2.3.1.88]
GRMZM2G024104	K01915|1|5e-62|236|zma:542400|glutamine synthetase [EC:6.3.1.2]
GRMZM2G350225
GRMZM2G151516
GRMZM2G448458	K11251|1|8e-39|159|osa:4337607|histone H2A
GRMZM5G851490
GRMZM2G032293	K14696|1|8e-76|281|sbi:SORBI_06g007330|solute carrier family 30 (zinc transporter), member 9
GRMZM2G008166	K14432|1|5e-68|256|zma:100283578|ABA responsive element binding factor
GRMZM2G145651	K14489|1|3e-15|82.0|vvi:100263145|arabidopsis histidine kinase 2/3/4 (cytokinin receptor) [EC:2.7.13.3]
GRMZM2G434541	K00799|1|1e-35|147|sbi:SORBI_01g030930|glutathione S-transferase [EC:2.5.1.18]
GRMZM5G833406	K14664|1|0.0|733|zma:100285766|IAA-amino acid hydrolase [EC:3.5.1.-]
GRMZM2G103841
GRMZM2G143046	K09422|1|1e-76|285|sbi:SORBI_08g018370|myb proto-oncogene protein, plant
GRMZM2G033219	K00794|1|7e-108|389|zma:100192579|6,7-dimethyl-8-ribityllumazine synthase [EC:2.5.1.78]
AC194056.3_FG008
GRMZM2G353313
GRMZM2G150374
GRMZM2G064015	K03013|1|2e-23|96.3|vvi:100258335|DNA-directed RNA polymerases I, II, and III subunit RPABC1
AC233850.1_FG003
GRMZM2G406119
GRMZM2G086897
GRMZM2G112799
GRMZM2G116658	K09338|1|0.0|798|aly:ARALYDRAFT_324546|homeobox-leucine zipper protein
GRMZM2G114988	K00517|1|4e-160|563|osa:4334183|[EC:1.14.-.-]
GRMZM2G074804
GRMZM2G176327	K09422|1|0.0|644|zma:100192609|myb proto-oncogene protein, plant
GRMZM2G166452
GRMZM2G037627	K05283|1|3e-16|85.5|aly:ARALYDRAFT_354960|phosphatidylinositol glycan, class W [EC:2.3.-.-]!K11982|2|2e-09|62.8|zma:100383341|E3 ubiquitin-protein ligase RNF115/126 [EC:6.3.2.19]
AC191598.3_FG007
GRMZM2G112836
GRMZM2G085218
GRMZM2G078779
GRMZM2G021480	K11982|1|2e-43|174|sbi:SORBI_01g035310|E3 ubiquitin-protein ligase RNF115/126 [EC:6.3.2.19]
GRMZM2G066413	K15283|1|6e-169|592|sbi:SORBI_03g004430|solute carrier family 35, member E1
AC192367.2_FG002
GRMZM2G090226
GRMZM2G078771
GRMZM2G035223
GRMZM2G159431
GRMZM2G396248	K13407|1|1e-87|322|vvi:100259592|cytochrome P450, family 94, subfamily A, polypeptide 1 (fatty acid omega-hydroxylase) [EC:1.14.-.-]!K00517|4|2e-79|295|ath:AT3G56630|[EC:1.14.-.-]
GRMZM2G164909
GRMZM2G027135
GRMZM2G010348	K08738|1|1e-43|174|sbi:SORBI_09g020710|cytochrome c
GRMZM2G150256	K01376|1|4e-121|433|ath:AT5G43060|[EC:3.4.22.-]!K01365|4|2e-93|341|smo:SELMODRAFT_183539|cathepsin L [EC:3.4.22.15]
GRMZM2G113191	K01674|1|3e-156|550|zma:100282652|carbonic anhydrase [EC:4.2.1.1]
GRMZM2G066165
GRMZM2G027825
GRMZM2G155274	K00895|1|2e-09|52.0|sbi:SORBI_04g030000|pyrophosphate--fructose-6-phosphate 1-phosphotransferase [EC:2.7.1.90]
GRMZM5G848542	K08286|1|8e-09|45.8|aly:ARALYDRAFT_491919|protein-serine/threonine kinase [EC:2.7.11.-]!K00924|5|9e-08|53.1|aly:ARALYDRAFT_489442|[EC:2.7.1.-]
GRMZM2G134759
GRMZM2G102079	K05280|1|3e-94|344|sbi:SORBI_04g024730|flavonoid 3'-monooxygenase [EC:1.14.13.21]
GRMZM2G384528	K08065|1|2e-53|208|gmx:100813169|nuclear transcription Y subunit beta!K02326|4|1e-08|59.7|smo:SELMODRAFT_115079|DNA polymerase epsilon subunit 3 [EC:2.7.7.7]
GRMZM2G005840	K11982|1|3e-07|54.3|gmx:100787523|E3 ubiquitin-protein ligase RNF115/126 [EC:6.3.2.19]!K10601|4|1e-06|52.4|osa:4340826|E3 ubiquitin-protein ligase synoviolin [EC:6.3.2.19]
GRMZM2G148052	K16083|1|1e-110|399|osa:4329725|cytochrome P450, family 71, subfamily Z, polypeptide 6 (ent-isokaurene C2-hydroxylase) [EC:1.14.13.143]!K13267|2|2e-104|378|gmx:100814284|cytochrome P450, family 71, subfamily D, polypeptide 9 (flavonoid 6-hydroxylase) [EC:1.14.13.-]!K16085|3|3e-99|361|osa:4335091|cytochrome P450, family 99, subfamily A, polypeptide 3 (9beta-pimara-7,15-diene oxidase) [EC:1.14.13.1…
GRMZM2G058057
GRMZM2G029685	K02974|1|3e-67|253|zma:100284216|small subunit ribosomal protein S24e
GRMZM2G159169	K08286|1|5e-15|70.5|aly:ARALYDRAFT_491919|protein-serine/threonine kinase [EC:2.7.11.-]
GRMZM2G360792	K07466|1|2e-09|62.8|smo:SELMODRAFT_141493|replication factor A1
GRMZM2G468648	K01937|1|4e-13|74.7|zma:100280500|CTP synthase [EC:6.3.4.2]
GRMZM2G152573	K02915|1|1e-51|201|zma:100285578|large subunit ribosomal protein L34e
GRMZM2G089056
GRMZM2G005646
GRMZM2G119186	K01859|1|2e-89|226|sbi:SORBI_01g003330|chalcone isomerase [EC:5.5.1.6]
GRMZM2G151553	K15400|1|2e-49|195|zma:100284056|omega-hydroxypalmitate O-feruloyl transferase [EC:2.3.1.188]
GRMZM2G013214	K00130|1|4e-28|87.0|zma:100302679|betaine-aldehyde dehydrogenase [EC:1.2.1.8]
GRMZM2G080724	K13993|1|3e-35|147|pop:POPTR_769024|HSP20 family protein
GRMZM2G121229
GRMZM2G125193	K00939|1|6e-119|176|sbi:SORBI_03g029120|adenylate kinase [EC:2.7.4.3]
AC215260.3_FG001
GRMZM2G047961
GRMZM2G139160
GRMZM2G416750	K05283|1|2e-11|68.6|aly:ARALYDRAFT_354960|phosphatidylinositol glycan, class W [EC:2.3.-.-]!K15692|2|9e-11|66.6|smo:SELMODRAFT_66937|E3 ubiquitin-protein ligase RNF13 [EC:6.3.2.19]!K11982|3|2e-10|65.9|bdi:100833984|E3 ubiquitin-protein ligase RNF115/126 [EC:6.3.2.19]
GRMZM5G839518	K12126|1|2e-13|76.3|aly:ARALYDRAFT_471048|phytochrome-interacting factor 3!K10863|3|1e-09|63.5|ath:AT5G01310|aprataxin [EC:3.-.-.-]
GRMZM5G876644	K03024|1|3e-73|273|zma:100276973|DNA-directed RNA polymerase III subunit RPC7
GRMZM2G093186	K07976|1|4e-85|313|aly:ARALYDRAFT_485055|Rab family, other
GRMZM2G347488
GRMZM5G830365
GRMZM2G123410
GRMZM2G146422
GRMZM2G088627	K14677|1|0.0|764|zma:100282205|aminoacylase [EC:3.5.1.14]
GRMZM2G170927	K01507|1|0.0|1355|zma:100280334|inorganic pyrophosphatase [EC:3.6.1.1]
GRMZM2G011520
GRMZM2G386674
GRMZM2G038922	K03801|1|4e-70|264|sbi:SORBI_08g020120|lipoyl(octanoyl) transferase [EC:2.3.1.181]
GRMZM2G171996
GRMZM2G110616	K00666|1|2e-23|107|sbi:SORBI_10g012080|fatty-acyl-CoA synthase [EC:6.2.1.-]
GRMZM2G142409	K00861|1|2e-16|85.9|vcn:VOLCADRAFT_103251|riboflavin kinase [EC:2.7.1.26]!K07748|2|1e-07|56.2|pop:POPTR_1081290|sterol-4alpha-carboxylate 3-dehydrogenase (decarboxylating) [EC:1.1.1.170]
GRMZM2G134930
GRMZM2G118959
GRMZM2G156388	K07933|1|1e-152|402|zma:100284549|Rab-like protein 3
GRMZM2G401436	K15692|1|4e-06|51.2|gmx:100793048|E3 ubiquitin-protein ligase RNF13 [EC:6.3.2.19]
GRMZM2G048366
GRMZM2G014854
GRMZM2G068294
GRMZM2G079956
GRMZM2G303915	K14411|1|2e-15|82.4|smo:SELMODRAFT_172407|RNA-binding protein Musashi
GRMZM2G082792	K03809|1|7e-91|331|bdi:100824188|Trp repressor binding protein
GRMZM2G497630
GRMZM2G134149	K01240|1|1e-89|328|gmx:100787563|uridine nucleosidase [EC:3.2.2.3]
GRMZM2G143426
GRMZM2G384338
GRMZM2G361625	K01512|1|2e-47|187|zma:100280786|acylphosphatase [EC:3.6.1.7]
GRMZM2G059496
GRMZM2G150683	K14489|1|1e-16|85.9|vvi:100263145|arabidopsis histidine kinase 2/3/4 (cytokinin receptor) [EC:2.7.13.3]
GRMZM2G326734
GRMZM2G337581
GRMZM2G105364
GRMZM2G089767	K00856|1|1e-166|584|sbi:SORBI_06g022730|adenosine kinase [EC:2.7.1.20]
GRMZM2G087326	K13379|1|0.0|748|zma:100274298|reversibly glycosylated polypeptide / UDP-arabinopyranose mutase [EC:2.4.1.- 5.4.99.30]
AC203430.3_FG007
GRMZM2G101875	K01897|1|2e-96|350|zma:100279270|long-chain acyl-CoA synthetase [EC:6.2.1.3]
GRMZM2G356338
GRMZM2G012229
GRMZM2G332562	K14207|1|0.0|677|osa:4341591|solute carrier family 38 (sodium-coupled neutral amino acid transporter), member 2
GRMZM2G002173	K01922|1|7e-06|47.0|zma:100283870|phosphopantothenate-cysteine ligase [EC:6.3.2.5]
GRMZM2G058095	K00021|1|5e-111|399|zma:100191922|hydroxymethylglutaryl-CoA reductase (NADPH) [EC:1.1.1.34]
GRMZM2G043584	K00924|1|0.0|847|aly:ARALYDRAFT_476729|[EC:2.7.1.-]!K08286|5|2e-165|581|ath:AT4G28490|protein-serine/threonine kinase [EC:2.7.11.-]
GRMZM2G077655	K00924|1|6e-59|227|aly:ARALYDRAFT_486409|[EC:2.7.1.-]!K04733|4|3e-54|211|smo:SELMODRAFT_159261|interleukin-1 receptor-associated kinase 4 [EC:2.7.11.1]
GRMZM2G105855	K12345|1|2e-97|354|pop:POPTR_557164|3-oxo-5-alpha-steroid 4-dehydrogenase 3 [EC:1.3.99.5]!K09591|4|3e-16|85.1|pop:POPTR_576916|probable steroid reductase DET2 [EC:1.3.99.-]
GRMZM2G125216
GRMZM2G040673
GRMZM2G176780
GRMZM2G146246	K00799|1|2e-116|417|zma:541990|glutathione S-transferase [EC:2.5.1.18]
GRMZM2G068701	K14487|1|0.0|805|sbi:SORBI_01g032020|auxin responsive GH3 gene family
GRMZM2G081188
GRMZM2G434910	K03294|1|4e-52|204|osa:4330195|basic amino acid/polyamine antiporter, APA family
GRMZM2G102230	K02894|1|9e-52|202|zma:100303995|large subunit ribosomal protein L23e
GRMZM2G362693
GRMZM2G099295	K13420|1|4e-28|124|osa:4337016|LRR receptor-like serine/threonine-protein kinase FLS2 [EC:2.7.11.1]
GRMZM2G133836	K13258|1|5e-47|187|gmx:547489|2-hydroxyisoflavanone dehydratase [EC:4.2.1.105]!K14493|2|3e-20|98.2|osa:4338764|gibberellin receptor GID1 [EC:3.-.-.-]
AC217415.3_FG004
GRMZM2G001079
AC210003.2_FG004	K00430|1|5e-174|608|zma:100274427|peroxidase [EC:1.11.1.7]
GRMZM2G000566	K09955|1|0.0|894|sbi:SORBI_04g006520|hypothetical protein
GRMZM2G517972
GRMZM2G125768	K15377|1|0.0|1155|bdi:100828458|solute carrier family 44 (choline transporter-like protein), member 2/4/5
GRMZM5G804323	K08901|1|1e-82|305|zma:542279|photosystem II oxygen-evolving enhancer protein 3
GRMZM2G318882
GRMZM5G854604	K00939|1|1e-07|54.7|zma:100382527|adenylate kinase [EC:2.7.4.3]
GRMZM2G121468	K03635|1|3e-40|162|zma:100281638|molybdopterin synthase catalytic subunit [EC:2.-.-.-]
GRMZM2G057495
GRMZM2G030341
GRMZM2G075513	K14329|1|2e-34|145|ath:AT5G61160|agmatine coumaroyltransferase [EC:2.3.1.64 2.3.1.-]!K13065|3|9e-15|80.5|rcu:RCOM_1442250|shikimate O-hydroxycinnamoyltransferase [EC:2.3.1.133]
GRMZM2G134020
GRMZM2G142709	K13648|1|3e-18|92.0|pop:POPTR_661826|alpha-1,4-galacturonosyltransferase [EC:2.4.1.43]
GRMZM2G153823	K06630|1|6e-101|365|zma:542691|tyrosine 3-monooxygenase/tryptophan 5-monooxygenase activation protein
GRMZM2G146380
GRMZM2G098102	K01365|1|2e-146|517|sbi:SORBI_05g013840|cathepsin L [EC:3.4.22.15]
GRMZM2G011222	K07243|1|5e-06|50.4|olu:OSTLU_8406|high-affinity iron transporter
GRMZM2G104542	K14638|1|1e-97|355|smo:SELMODRAFT_135522|solute carrier family 15 (peptide/histidine transporter), member 3/4
GRMZM2G513103
GRMZM2G324276
GRMZM2G354123
GRMZM2G055450
GRMZM2G142315
GRMZM2G322728	K04733|1|1e-58|226|smo:SELMODRAFT_33807|interleukin-1 receptor-associated kinase 4 [EC:2.7.11.1]!K13430|4|1e-54|213|osa:4329463|serine/threonine-protein kinase PBS1 [EC:2.7.11.1]
AC198725.4_FG004
GRMZM5G847615
GRMZM2G342539
GRMZM2G091481	K09580|1|0.0|664|zma:606409|protein disulfide-isomerase A1 [EC:5.3.4.1]
GRMZM2G064853
GRMZM2G127031	K05658|1|2e-107|387|vvi:100262734|ATP-binding cassette, subfamily B (MDR/TAP), member 1!K00924|2|1e-98|358|osa:4337593|[EC:2.7.1.-]
GRMZM2G176307	K00134|1|0.0|639|zma:100037774|glyceraldehyde 3-phosphate dehydrogenase [EC:1.2.1.12]
GRMZM2G030272	K13425|1|4e-10|63.9|vvi:100256849|WRKY transcription factor 22!K13426|3|5e-09|60.5|rcu:RCOM_1689100|WRKY transcription factor 29!K13424|4|8e-09|59.7|rcu:RCOM_0849600|WRKY transcription factor 33
GRMZM2G166971
GRMZM2G066162	K01179|1|0.0|637|zma:100285405|endoglucanase [EC:3.2.1.4]
GRMZM2G109582	K12183|1|5e-13|73.9|osa:4331267|ESCRT-I complex subunit TSG101
GRMZM2G047590	K09578|1|1e-42|171|sbi:SORBI_06g031895|peptidyl-prolyl cis-trans isomerase NIMA-interacting 1 [EC:5.2.1.8]
GRMZM2G070279	K00079|1|4e-40|163|pop:POPTR_929217|carbonyl reductase 1 [EC:1.1.1.184 1.1.1.189 1.1.1.197]!K15095|4|1e-18|92.0|vvi:100248214|(+)-neomenthol dehydrogenase [EC:1.1.1.208]
AC190933.3_FG004
GRMZM2G129674
GRMZM2G311914	K02935|1|6e-06|50.4|bdi:100846704|large subunit ribosomal protein L7/L12
GRMZM5G852177	K04733|1|5e-62|237|smo:SELMODRAFT_159261|interleukin-1 receptor-associated kinase 4 [EC:2.7.11.1]!K13430|2|5e-62|237|sbi:SORBI_04g020990|serine/threonine-protein kinase PBS1 [EC:2.7.11.1]
GRMZM2G157722	K14432|1|1e-104|379|zma:100216617|ABA responsive element binding factor
GRMZM2G004480	K05283|1|1e-27|123|aly:ARALYDRAFT_354960|phosphatidylinositol glycan, class W [EC:2.3.-.-]!K15692|2|1e-09|63.9|smo:SELMODRAFT_66937|E3 ubiquitin-protein ligase RNF13 [EC:6.3.2.19]!K13148|3|3e-08|59.3|vvi:100261060|integrator complex subunit 11 [EC:3.1.27.-]!K11982|4|6e-08|58.2|bdi:100833984|E3 ubiquitin-protein ligase RNF115/126 [EC:6.3.2.19]
GRMZM2G081644
GRMZM2G129585	K05283|1|5e-06|50.8|aly:ARALYDRAFT_354960|phosphatidylinositol glycan, class W [EC:2.3.-.-]
GRMZM5G824920	K14489|1|2e-18|92.8|vvi:100263145|arabidopsis histidine kinase 2/3/4 (cytokinin receptor) [EC:2.7.13.3]
GRMZM2G049661	K04506|1|2e-07|55.5|pop:POPTR_555252|E3 ubiquitin-protein ligase SIAH1 [EC:6.3.2.19]
GRMZM2G477829	K08819|1|3e-82|304|rcu:RCOM_1429130|cyclin-dependent kinase 12/13 [EC:2.7.11.22 2.7.11.23]
GRMZM2G060045	K05677|1|1e-87|324|cme:CMC011C|ATP-binding cassette, subfamily D (ALD), member 3
GRMZM2G060464	K00940|1|3e-100|363|zma:100282166|nucleoside-diphosphate kinase [EC:2.7.4.6]
GRMZM2G173742
GRMZM2G038669
GRMZM2G416216	K05283|1|2e-14|79.7|aly:ARALYDRAFT_354960|phosphatidylinositol glycan, class W [EC:2.3.-.-]!K13148|2|1e-07|57.0|rcu:RCOM_0598050|integrator complex subunit 11 [EC:3.1.27.-]!K10601|3|1e-07|56.6|smo:SELMODRAFT_12113|E3 ubiquitin-protein ligase synoviolin [EC:6.3.2.19]!K15692|5|2e-07|55.8|sbi:SORBI_06g034040|E3 ubiquitin-protein ligase RNF13 [EC:6.3.2.19]
GRMZM2G090043
GRMZM2G156632
GRMZM2G308595
GRMZM2G055309
GRMZM2G051677	K00847|1|2e-164|577|zma:542108|fructokinase [EC:2.7.1.4]
GRMZM2G178014	K06889|1|3e-06|52.4|cme:CMQ233C|
GRMZM2G140223
AC225718.2_FG009
GRMZM2G063899
GRMZM2G036918	K13648|1|3e-157|554|bdi:100833615|alpha-1,4-galacturonosyltransferase [EC:2.4.1.43]
GRMZM2G164912
AC207342.3_FG008
GRMZM5G825609	K03955|1|3e-56|217|zma:100286300|NADH dehydrogenase (ubiquinone) 1 alpha/beta subcomplex 1 [EC:1.6.5.3 1.6.99.3]
GRMZM2G126808	K09338|1|2e-31|134|aly:ARALYDRAFT_908602|homeobox-leucine zipper protein
GRMZM2G177077	K00036|1|0.0|1073|sbi:SORBI_06g003160|glucose-6-phosphate 1-dehydrogenase [EC:1.1.1.49]
GRMZM2G333635	K13993|1|5e-53|205|zma:100282367|HSP20 family protein
GRMZM2G176834
GRMZM2G407146
GRMZM2G327692
GRMZM2G119258
GRMZM2G068826
GRMZM2G077124	K14432|1|1e-90|331|zma:100191211|ABA responsive element binding factor
GRMZM2G478553	K05283|1|3e-11|68.9|aly:ARALYDRAFT_354960|phosphatidylinositol glycan, class W [EC:2.3.-.-]!K15692|2|1e-10|67.0|smo:SELMODRAFT_66937|E3 ubiquitin-protein ligase RNF13 [EC:6.3.2.19]!K11982|3|4e-09|61.6|sbi:SORBI_03g011120|E3 ubiquitin-protein ligase RNF115/126 [EC:6.3.2.19]
GRMZM2G472376	K15164|1|2e-174|611|aly:ARALYDRAFT_314757|mediator of RNA polymerase II transcription subunit 13!K01895|2|5e-37|154|vcn:VOLCADRAFT_103924|acetyl-CoA synthetase [EC:6.2.1.1]
GRMZM2G412296
GRMZM2G391364	K13448|1|1e-80|297|zma:100282202|calcium-binding protein CML
GRMZM2G165099	K11228|1|2e-31|135|ota:Ot13g01170|mitogen-activated protein kinase kinase kinase [EC:2.7.11.1]!K13414|2|9e-29|126|vvi:100264291|mitogen-activated protein kinase kinase kinase 1, plant [EC:2.7.11.25]
GRMZM2G025885	K13070|1|8e-28|122|osa:4335093|momilactone-A synthase [EC:1.1.1.295]!K09841|2|2e-24|111|zma:100282128|xanthoxin dehydrogenase [EC:1.1.1.288]
GRMZM2G425798	K09286|1|3e-14|78.2|ath:AT1G43160|EREBP-like factor
GRMZM2G021406	K06966|1|4e-06|48.9|osa:4327684|
GRMZM2G366532	K03283|1|0.0|1092|sbi:SORBI_01g039390|heat shock 70kDa protein 1/8
GRMZM2G069678	K13201|1|1e-32|139|bdi:100828363|nucleolysin TIA-1/TIAR
GRMZM5G842058	K05752|1|2e-32|136|zma:542086|chromosome 3 open reading frame 10!K01414|5|7e-28|120|mtr:MTR_5g030940|oligopeptidase A [EC:3.4.24.70]
GRMZM2G460566
GRMZM2G075974
GRMZM2G036921	K11187|1|5e-45|180|cre:CHLREDRAFT_196639|peroxiredoxin 5, atypical 2-Cys peroxiredoxin [EC:1.11.1.15]!K03386|2|9e-45|179|ath:AT1G60740|peroxiredoxin (alkyl hydroperoxide reductase subunit C) [EC:1.11.1.15]
GRMZM2G398423
GRMZM2G114850
GRMZM2G081774	K08202|1|2e-18|92.4|vcn:VOLCADRAFT_95576|MFS transporter, OCT family, solute carrier family 22 (organic cation transporter), member 4/5
GRMZM2G145595	K00382|1|0.0|621|bdi:100826755|dihydrolipoamide dehydrogenase [EC:1.8.1.4]
GRMZM2G024267
GRMZM2G041060	K09571|1|9e-08|45.8|smo:SELMODRAFT_443450|FK506-binding protein 4/5 [EC:5.2.1.8]!K14826|3|9e-08|45.4|rcu:RCOM_1499110|FK506-binding nuclear protein [EC:5.2.1.8]
GRMZM2G124477
GRMZM2G341089	K10577|1|3e-65|246|sbi:SORBI_01g049010|ubiquitin-conjugating enzyme E2 I [EC:6.3.2.19]
GRMZM2G141858
GRMZM2G091383	K02974|1|8e-67|251|zma:100280577|small subunit ribosomal protein S24e
GRMZM2G068703	K09775|1|4e-32|135|aly:ARALYDRAFT_898610|hypothetical protein
GRMZM2G075023
GRMZM2G444560	K08900|1|2e-101|294|mtr:MTR_6g009540|mitochondrial chaperone BCS1
GRMZM2G143640	K12134|1|8e-06|50.1|aly:ARALYDRAFT_904154|circadian clock associated 1
GRMZM2G141723
GRMZM2G138572	K03248|1|8e-07|52.8|vvi:100251333|translation initiation factor 3 subunit G!K12831|2|1e-06|52.4|gmx:100791039|splicing factor 3B subunit 4!K14411|4|1e-06|52.4|bdi:100846541|RNA-binding protein Musashi
GRMZM2G047065
GRMZM2G134747	K01725|1|2e-45|180|zma:100284448|cyanate lyase [EC:4.2.1.104]
GRMZM5G866581
GRMZM2G069830
GRMZM2G424832	K10999|1|0.0|1548|zma:542624|cellulose synthase A [EC:2.4.1.12]
GRMZM2G044498
AC234156.1_FG005
GRMZM2G119272
GRMZM2G139035
GRMZM2G017249	K03243|1|1e-09|63.5|bdi:100838847|translation initiation factor 5B!K11294|2|3e-08|58.5|mtr:MTR_4g074930|nucleolin
GRMZM2G010944
GRMZM2G073567	K12897|1|7e-32|125|pop:POPTR_1074064|transformer-2 protein
GRMZM2G175870
GRMZM2G143238	K04733|1|2e-39|162|smo:SELMODRAFT_159261|interleukin-1 receptor-associated kinase 4 [EC:2.7.11.1]!K13415|3|3e-34|145|aly:ARALYDRAFT_912402|protein brassinosteroid insensitive 1 [EC:2.7.10.1 2.7.11.1]
GRMZM2G142832	K00924|1|3e-122|437|osa:4337593|[EC:2.7.1.-]!K05658|4|9e-113|405|vvi:100262734|ATP-binding cassette, subfamily B (MDR/TAP), member 1
GRMZM2G445616
GRMZM2G481605	K13993|1|6e-08|55.1|zma:100282088|HSP20 family protein
GRMZM2G005013
GRMZM2G164538
GRMZM2G002807	K01803|1|4e-155|546|zma:100193000|triosephosphate isomerase (TIM) [EC:5.3.1.1]
GRMZM2G365677
GRMZM2G034764
GRMZM2G054678
GRMZM2G171912	K14432|1|9e-07|51.6|zma:100284582|ABA responsive element binding factor
GRMZM5G833332
GRMZM2G121700	K05278|1|2e-10|65.1|bdi:100831956|flavonol synthase [EC:1.14.11.23]!K04124|2|9e-10|62.8|sbi:SORBI_03g004020|gibberellin 3-beta-dioxygenase [EC:1.14.11.15]!K04125|3|8e-09|59.7|sbi:SORBI_09g025470|gibberellin 2-oxidase [EC:1.14.11.13]!K00475|4|1e-08|59.3|bdi:100823527|naringenin 3-dioxygenase [EC:1.14.11.9]
GRMZM2G091265	K02603|1|5e-11|67.8|smo:SELMODRAFT_51018|origin recognition complex subunit 1
GRMZM2G028266
GRMZM2G067830	K11498|1|3e-06|51.2|aly:ARALYDRAFT_481003|centromeric protein E
GRMZM2G035595
AC210204.3_FG002
GRMZM2G048363	K08193|1|6e-77|287|cme:CMP354C|MFS transporter, ACS family, solute carrier family 17 (sodium-dependent inorganic phosphate cotransporter), other!K12303|4|3e-54|211|cre:CHLREDRAFT_78631|MFS transporter, ACS family, solute carrier family 17 (sodium-dependent inorganic phosphate cotransporter), member 9
GRMZM2G044137	K02908|1|2e-50|196|sbi:SORBI_09g023950|large subunit ribosomal protein L30e
GRMZM2G143723
GRMZM2G133006	K03327|1|1e-158|425|zma:100272795|multidrug resistance protein, MATE family
GRMZM2G040349	K08064|1|2e-39|162|sbi:SORBI_01g045500|nuclear transcription factor Y, alpha
GRMZM2G010831
GRMZM2G117614	K02433|1|5e-27|121|cre:CHLREDRAFT_188401|aspartyl-tRNA(Asn)/glutamyl-tRNA (Gln) amidotransferase subunit A [EC:6.3.5.6 6.3.5.7]
GRMZM2G150450	K07213|1|2e-10|65.1|mtr:MTR_7g013660|copper chaperone
GRMZM2G093441
GRMZM2G124455	K04564|1|4e-88|323|zma:100193398|superoxide dismutase, Fe-Mn family [EC:1.15.1.1]
GRMZM2G408768	K06630|1|8e-99|358|zma:100273134|tyrosine 3-monooxygenase/tryptophan 5-monooxygenase activation protein
GRMZM2G022212	K13691|1|2e-170|597|sbi:SORBI_02g030050|pathogen-inducible salicylic acid glucosyltransferase [EC:2.4.1.-]
GRMZM2G088524	K12134|1|5e-06|50.8|aly:ARALYDRAFT_904154|circadian clock associated 1!K12133|2|5e-06|50.8|ath:AT1G01060|LATE ELONGATED HYPOCOTYL
GRMZM2G405185
GRMZM2G466498
GRMZM2G332107	K04733|1|1e-60|232|smo:SELMODRAFT_159261|interleukin-1 receptor-associated kinase 4 [EC:2.7.11.1]!K13416|3|5e-56|217|ath:AT4G33430|brassinosteroid insensitive 1-associated receptor kinase 1 [EC:2.7.10.1 2.7.11.1]!K13417|5|5e-55|214|ath:AT2G13790|somatic embryogenesis receptor kinase 4 [EC:2.7.10.1 2.7.11.1]
GRMZM2G065612
GRMZM2G116520
GRMZM2G178289
GRMZM2G140107	K00696|1|0.0|1958|sbi:SORBI_03g043900|sucrose-phosphate synthase [EC:2.4.1.14]
GRMZM2G125649
GRMZM2G409722
GRMZM2G179147	K09843|1|0.0|863|zma:100383693|(+)-abscisic acid 8'-hydroxylase [EC:1.14.13.93]
GRMZM2G340807	K13448|1|6e-49|193|sbi:SORBI_03g045770|calcium-binding protein CML
GRMZM2G106245
GRMZM2G006704
GRMZM2G445169
GRMZM2G044724	K13457|1|1e-15|84.0|osa:4342596|disease resistance protein RPM1
GRMZM5G896883	K01244|1|1e-61|236|zma:100286299|5'-methylthioadenosine nucleosidase [EC:3.2.2.16]
GRMZM2G176209	K09874|1|7e-16|82.0|osa:4349102|aquaporin NIP
GRMZM2G037152	K10249|1|2e-09|62.0|ota:Ot09g02550|elongation of very long chain fatty acids protein 4
GRMZM2G141288	K00924|1|3e-25|115|aly:ARALYDRAFT_313416|[EC:2.7.1.-]!K04733|4|1e-24|113|smo:SELMODRAFT_159261|interleukin-1 receptor-associated kinase 4 [EC:2.7.11.1]
GRMZM2G457267	K14313|1|3e-54|210|zma:100285840|nuclear pore complex protein Nup53
GRMZM2G006246	K10867|1|0.0|379|osa:4348951|nijmegen breakage syndrome protein 1
GRMZM2G387381	K04733|1|8e-61|233|smo:SELMODRAFT_159261|interleukin-1 receptor-associated kinase 4 [EC:2.7.11.1]!K13430|4|4e-59|228|ath:AT5G13160|serine/threonine-protein kinase PBS1 [EC:2.7.11.1]!K13415|5|7e-59|227|pop:POPTR_650846|protein brassinosteroid insensitive 1 [EC:2.7.10.1 2.7.11.1]
GRMZM2G064679
GRMZM5G882821	K01058|1|8e-08|57.8|pop:POPTR_918082|phospholipase A1 [EC:3.1.1.32]
GRMZM2G032694	K08960|1|0.0|667|zma:100383522|casein kinase 1, epsilon [EC:2.7.11.1]
GRMZM2G382569	K06892|1|9e-25|94.4|ath:AT3G19010|!K05278|3|9e-25|105|osa:4330843|flavonol synthase [EC:1.14.11.23]
GRMZM2G026490
[truncated: 7,396 more rows]

## Sheet: Control-VS-SucABA-path
#Pathway	DEGs with pathway annotation(2292)	All genes with pathway annotation(19742)	Pvalue	Qvalue	Pathway ID	Genes	KOs
Biosynthesis of secondary metabolites	397	2425	4.58245e-14	5.77389e-12	ko01110	GRMZM2G400999;GRMZM2G150134;GRMZM2G013956;GRMZM2G306732;GRMZM2G445602;GRMZM2G070109;AC200099.4_FG006;GRMZM2G009510;GRMZM2G039166;GRMZM2G176085;GRMZM2G159353;GRMZM2G070468;GRMZM2G448051;GRMZM2G017110;GRMZM2G381782;GRMZM2G073770;GRMZM2G349407;AC210013.4_FG003;GRMZM2G010494;AC234528.1_FG006;GRMZM2G394688;GRMZM2G361475;GRMZM2G169943;GRMZM2G165390;GRMZM2G149317;AC234160.1_FG003;GRMZM2G027627;GRMZM2G08…	K01183+K00430+K13257+K05280+K03841+K15397+K15405+K00517+K13232+K00660+K00547+K13029+K13065+K01580+K01057+K00514+K00850+K00559+K00615+K05277+K05278+K00002+K08243+K12930+K10757+K02291+K05350+K00161+K01641+K13030+K00873+K13082+K11778+K15404+K08233+K15634+K00815+K01757+K01858+K00031+K01803+K01188+K09591+K09753+K01568+K01681+K10717+K04124+K08099+K00162+K00948+K00487+K00231+K00626+K00001+K04122+K01784+…
Metabolic pathways	638	4437	9.13108e-11	5.75258e-09	ko01100	GRMZM2G026804;GRMZM2G150134;GRMZM2G180947;GRMZM2G013956;GRMZM2G386170;GRMZM2G306732;AC152495.1_FG010;AC200099.4_FG006;GRMZM2G009510;AC199911.5_FG001;GRMZM2G039166;GRMZM2G117230;GRMZM2G176085;GRMZM2G079440;GRMZM2G159353;GRMZM2G384528;GRMZM2G050937;GRMZM2G025833;GRMZM2G098925;GRMZM2G339994;GRMZM2G448051;GRMZM2G017110;GRMZM2G177940;GRMZM2G002178;GRMZM2G381782;GRMZM2G053711;GRMZM2G092517;GRMZM2G07377…	K01184+K00430+K02326+K05280+K00423+K03841+K03013+K00517+K00660+K02149+K00547+K00814+K03046+K02433+K01177+K05283+K11147+K00059+K01580+K01051+K01723+K01057+K00981+K01955+K00514+K00850+K00559+K01988+K00615+K05277+K05278+K03644+K00995+K00002+K00011+K12930+K10757+K02291+K00029+K05350+K08730+K00161+K01641+K02703+K01058+K10712+K00873+K02716+K00695+K01179+K13082+K00640+K14156+K08679+K00860+K15634+K00815+…
Phenylpropanoid biosynthesis	88	433	9.4346e-08	3.96253e-06	ko00940	GRMZM2G150134;GRMZM2G163519;GRMZM2G176085;GRMZM2G070468;GRMZM2G448051;GRMZM2G361475;GRMZM2G073244;AC234160.1_FG003;GRMZM2G305900;GRMZM2G417945;GRMZM2G376416;GRMZM2G304712;GRMZM2G097706;GRMZM2G099420;GRMZM2G010468;GRMZM2G362298;GRMZM2G129761;GRMZM2G115422;GRMZM2G341934;GRMZM2G051005;GRMZM2G135722;GRMZM2G108133;GRMZM2G116846;GRMZM2G131165;GRMZM2G016890;GRMZM2G075417;GRMZM2G050076;GRMZM2G081928;GRMZ…	K00430+K12356+K13065+K13068+K05350+K01188+K12355+K09753+K00487+K11188+K01904+K13066+K09755+K05349+K00083+K10775+K00588+K13064+K13067
Plant hormone signal transduction	201	1315	1.95232e-05	0.000586491	ko04075	GRMZM2G142857;GRMZM2G159811;GRMZM2G051785;GRMZM2G300125;GRMZM2G308615;GRMZM2G080537;GRMZM2G447989;GRMZM2G388051;GRMZM5G818101;GRMZM2G410567;GRMZM2G122228;GRMZM2G098037;GRMZM2G468495;GRMZM2G166297;GRMZM2G329484;GRMZM2G019819;GRMZM2G067915;GRMZM2G309747;GRMZM2G465771;GRMZM2G036288;GRMZM2G082487;GRMZM2G152172;GRMZM2G059453;GRMZM2G019777;GRMZM2G076345;GRMZM2G134628;GRMZM2G342509;GRMZM2G001426;GRMZM2G…	K14504+K14497+K14494+K13415+K14488+K14487+K13416+K14493+K13464+K14503+K14431+K14432+K14505+K14491+K14496+K14498+K14510+K14489+K14516+K13449+K14484+K14486+K14509+K13422+K13946+K14500+K14508+K14514+K14506+K14517+K14495+K14515
Flavonoid biosynthesis	50	240	2.6816e-05	0.000586491	ko00941	GRMZM2G013956;GRMZM2G009510;GRMZM2G070468;AC234528.1_FG006;GRMZM2G169943;GRMZM2G152175;GRMZM2G305900;GRMZM2G152801;GRMZM2G010468;GRMZM2G362298;GRMZM2G115422;GRMZM2G111954;GRMZM2G051005;GRMZM5G830329;GRMZM2G119186;GRMZM2G131165;GRMZM2G009232;GRMZM2G139467;GRMZM2G346095;GRMZM2G062396;GRMZM2G422750;GRMZM2G148441;AC148152.3_FG005;GRMZM2G125482;AC212219.3_FG005;GRMZM5G822100;GRMZM2G431288;GRMZM2G03502…	K05280+K00660+K13065+K05277+K05278+K08243+K13082+K00487+K01859+K00475+K13081+K08695+K00588+K13083
Glycolysis / Gluconeogenesis	49	234	2.79282e-05	0.000586491	ko00010	GRMZM2G306732;GRMZM2G349407;GRMZM2G169943;GRMZM2G027627;GRMZM2G033526;GRMZM2G051697;GRMZM2G439389;GRMZM2G038821;GRMZM2G127546;GRMZM2G442658;GRMZM2G025854;GRMZM2G382914;GRMZM2G434792;GRMZM2G004534;GRMZM2G098346;GRMZM2G152981;GRMZM2G146206;GRMZM2G004932;GRMZM2G057823;GRMZM2G087186;GRMZM2G145595;AC197705.4_FG001;GRMZM2G008714;GRMZM2G165176;GRMZM2G033894;GRMZM2G157269;GRMZM2G001696;GRMZM2G154007;GRMZ…	K03841+K00850+K00002+K00161+K00873+K15634+K01803+K01568+K00162+K00001+K01835+K00927+K01623+K00382+K00627+K01895+K01610+K00121+K00016+K01785+K00128+K00844+K01834
Pyruvate metabolism	34	147	5.85849e-05	0.00105453	ko00620	GRMZM2G081268;GRMZM2G169943;GRMZM2G309275;GRMZM2G118770;GRMZM2G027627;GRMZM2G033526;GRMZM5G858094;GRMZM2G127546;GRMZM2G085474;AC197672.3_FG002;GRMZM2G404237;GRMZM2G004534;GRMZM2G111954;GRMZM2G145595;GRMZM2G008714;GRMZM2G165176;GRMZM2G033894;GRMZM2G157269;GRMZM2G001696;GRMZM2G173192;GRMZM2G406672;GRMZM2G118800;GRMZM2G102183;GRMZM2G110714;GRMZM2G085747;GRMZM2G125268;GRMZM2G306345;GRMZM5G860137;GRMZ…	K01759+K00011+K00029+K00161+K00873+K11262+K00162+K00626+K00382+K00627+K01895+K01610+K00016+K00028+K00128+K01638+K01595+K01006
Fatty acid metabolism	21	76	0.000106857	0.001683	ko00071	GRMZM2G085474;GRMZM2G442658;GRMZM2G098346;GRMZM2G152981;GRMZM2G154007;GRMZM2G397055;GRMZM2G118800;GRMZM2G117357;GRMZM2G135526;GRMZM2G125268;GRMZM5G860137;GRMZM2G052389;GRMZM2G110201;GRMZM2G058675;GRMZM5G812228;GRMZM2G132903;GRMZM2G024303;GRMZM2G149272;GRMZM2G103546;GRMZM5G862219;GRMZM2G176546	K00626+K00001+K00121+K00128+K10527+K00232+K07513+K01897
Plant-pathogen interaction	200	1362	0.000214166	0.00299833	ko04626	GRMZM2G437314;AC152495.1_FG010;GRMZM2G012685;GRMZM2G045981;GRMZM2G098037;GRMZM2G329484;GRMZM5G816457;GRMZM2G153741;GRMZM2G036288;GRMZM2G111711;GRMZM5G829476;GRMZM2G149683;GRMZM2G392737;GRMZM2G377161;GRMZM2G181231;GRMZM2G066432;GRMZM2G178074;GRMZM2G004617;GRMZM2G029407;GRMZM2G104925;GRMZM2G357595;GRMZM2G118939;GRMZM2G398506;GRMZM2G065214;GRMZM2G438871;GRMZM2G038158;GRMZM2G017022;GRMZM2G145458;GRMZ…	K13457+K13428+K13420+K13416+K13417+K13424+K13464+K13430+K13425+K13426+K13413+K13456+K13429+K13412+K13473+K13448+K13414+K13449+K02183+K05391+K13423+K13422+K04371+K13458+K09487+K04368
Stilbenoid, diarylheptanoid and gingerol biosynthesis	47	242	0.000265598	0.00307569	ko00945	AC200099.4_FG006;GRMZM2G009510;GRMZM2G159353;GRMZM2G070468;GRMZM2G394688;GRMZM2G305900;GRMZM2G396248;GRMZM2G057086;GRMZM5G875732;GRMZM2G010468;GRMZM2G121115;GRMZM2G362298;GRMZM2G115422;GRMZM2G069722;GRMZM2G039278;GRMZM2G132450;GRMZM2G051005;GRMZM2G015542;GRMZM2G131165;GRMZM2G023152;GRMZM2G017557;GRMZM2G009232;GRMZM2G118809;GRMZM2G067591;GRMZM2G154870;GRMZM2G154828;GRMZM2G093092;GRMZM2G147491;GRMZ…	K00517+K13232+K13065+K00487+K16040+K00588
Propanoate metabolism	17	59	0.000273545	0.00307569	ko00640	GRMZM5G858094;GRMZM2G085474;AC197672.3_FG002;GRMZM2G157269;GRMZM2G181227;GRMZM2G173192;GRMZM2G326116;AC226235.2_FG001;GRMZM2G108076;GRMZM2G001898;GRMZM2G118800;GRMZM2G125268;GRMZM5G860137;GRMZM2G162663;GRMZM2G128929;GRMZM2G058675;GRMZM2G103546	K11262+K00626+K01895+K05605+K00016+K00224+K00140+K00128
Phenylalanine metabolism	47	243	0.000292923	0.00307569	ko00360	GRMZM2G150134;GRMZM2G176085;GRMZM2G448051;GRMZM2G361475;GRMZM2G412604;GRMZM2G010468;GRMZM2G129761;GRMZM2G341934;GRMZM2G116846;GRMZM2G075417;GRMZM2G081928;GRMZM2G048474;GRMZM2G048775;GRMZM2G092813;GRMZM2G450233;GRMZM2G320269;GRMZM2G171078;GRMZM2G089895;GRMZM2G427815;GRMZM2G023840;GRMZM2G114578;GRMZM2G048522;GRMZM2G135108;GRMZM2G334660;GRMZM2G108219;GRMZM2G332522;GRMZM2G054013;GRMZM2G419953;GRMZM2G…	K00430+K00815+K00487+K11188+K01904+K10775+K00588+K13064
Photosynthesis - antenna proteins	11	30	0.000334575	0.00324281	ko00196	GRMZM2G010884;GRMZM2G039996;GRMZM2G092311;GRMZM2G120619;AC207722.2_FG009;GRMZM2G153184;GRMZM2G351977;GRMZM2G429955;GRMZM2G160268;GRMZM2G104549;GRMZM2G149428	K08909+K08917+K08907+K08912+K08910+K08916
Limonene and pinene degradation	30	138	0.000483885	0.00435496	ko00903	AC200099.4_FG006;GRMZM2G159353;GRMZM2G394688;GRMZM2G396248;GRMZM2G057086;GRMZM5G875732;GRMZM2G121115;GRMZM2G069722;GRMZM2G039278;GRMZM2G132450;GRMZM2G015542;GRMZM2G009232;GRMZM2G118809;GRMZM2G067591;GRMZM2G154870;GRMZM2G154828;GRMZM2G171139;GRMZM2G399530;GRMZM2G164074;GRMZM2G016264;GRMZM2G118800;GRMZM2G125268;GRMZM2G089528;GRMZM2G159179;GRMZM2G058675;GRMZM2G074454;GRMZM2G035073;GRMZM2G004161;GRMZ…	K00517+K00128+K00120
Terpenoid backbone biosynthesis	24	102	0.000519757	0.00436596	ko00900	GRMZM2G087207;GRMZM2G002492;GRMZM2G085474;GRMZM2G106263;GRMZM2G070351;GRMZM2G136465;GRMZM2G493395;GRMZM2G137409;GRMZM2G056975;GRMZM2G172032;GRMZM2G098569;GRMZM2G105644;GRMZM2G108609;GRMZM5G859195;GRMZM2G046293;GRMZM5G856881;GRMZM5G835542;AC194970.5_FG001;GRMZM2G102550;GRMZM2G027059;GRMZM2G439203;GRMZM5G860137;GRMZM2G446213;GRMZM2G173641	K01641+K11778+K00626+K01597+K00021+K01662+K03526+K00099+K00991+K00787+K10960+K12742+K00919+K15892+K01770+K13789+K03527+K15889+K05906
Fatty acid biosynthesis	17	65	0.000935372	0.00736605	ko00061	GRMZM2G339994;GRMZM2G351023;GRMZM5G852502;GRMZM2G003190;GRMZM2G180399;GRMZM5G858094;GRMZM2G022563;GRMZM2G316789;GRMZM2G072205;GRMZM2G416110;AC197672.3_FG002;GRMZM2G124335;GRMZM2G029543;GRMZM2G102878;GRMZM2G143955;GRMZM2G135498;GRMZM2G043602	K00059+K03921+K00648+K11262+K09458+K00645+K10782
Ascorbate and aldarate metabolism	24	108	0.0012311	0.0091246	ko00053	GRMZM2G386170;GRMZM2G172642;GRMZM2G163535;GRMZM2G129064;GRMZM2G126900;GRMZM2G438386;GRMZM2G076985;GRMZM2G169033;GRMZM2G118800;GRMZM2G094375;GRMZM2G077214;GRMZM2G076225;GRMZM2G054300;GRMZM2G125268;GRMZM5G813143;GRMZM2G402584;GRMZM2G034417;GRMZM2G058675;GRMZM2G084881;GRMZM2G132090;GRMZM5G828229;GRMZM2G103546;GRMZM2G064106;GRMZM5G862540	K00423+K00469+K00128+K00064+K00434+K10047+K08232+K00225+K00012
Valine, leucine and isoleucine degradation	20	87	0.00197536	0.0138275	ko00280	GRMZM2G087207;GRMZM2G085474;GRMZM2G106263;GRMZM2G145595;GRMZM2G181227;GRMZM2G108076;GRMZM2G001898;GRMZM2G118800;GRMZM2G381051;GRMZM2G069596;GRMZM2G094655;GRMZM2G125268;GRMZM2G014813;GRMZM2G398500;GRMZM5G860137;GRMZM2G019926;GRMZM2G110201;GRMZM2G058675;GRMZM2G153536;GRMZM2G103546	K01641+K00626+K00382+K05605+K00140+K00128+K00253+K00826+K05607+K00020+K01968+K07513
Flavone and flavonol biosynthesis	27	134	0.00289956	0.0192286	ko00944	GRMZM2G013956;GRMZM2G165390;GRMZM2G416045;GRMZM2G148277;GRMZM2G179063;GRMZM5G830329;GRMZM2G135722;GRMZM2G023152;GRMZM2G017557;GRMZM2G009232;GRMZM2G139467;GRMZM2G093092;GRMZM2G147491;GRMZM2G148441;GRMZM2G127418;GRMZM2G125482;GRMZM5G822100;GRMZM2G431288;GRMZM2G423331;GRMZM2G061321;AC196475.3_FG004;GRMZM2G082249;GRMZM2G089528;GRMZM2G091774;GRMZM2G085845;GRMZM2G102079;GRMZM2G119067	K05280+K10757+K13496+K05279+K13083
Starch and sucrose metabolism	71	445	0.00335926	0.0211633	ko00500	GRMZM2G026804;GRMZM2G025833;GRMZM2G177940;GRMZM2G092746;GRMZM5G831200;AC234160.1_FG003;GRMZM2G037431;GRMZM2G311182;GRMZM2G003379;GRMZM2G161233;GRMZM2G034835;GRMZM2G140107;GRMZM2G318780;GRMZM2G011240;GRMZM2G162690;GRMZM2G450125;GRMZM2G376416;GRMZM2G141399;GRMZM2G129451;GRMZM2G300692;GRMZM2G025854;GRMZM2G027955;GRMZM2G136895;GRMZM2G079928;GRMZM2G436299;GRMZM2G108133;GRMZM2G469828;GRMZM2G014770;GRMZ…	K01184+K01177+K01051+K05350+K00695+K01179+K08679+K00696+K01194+K01188+K00703+K13648+K01835+K00975+K15920+K16055+K00770+K01193+K01176+K05349+K00705+K01087+K00844+K00688+K01187+K00963+K01213+K00012
Cutin, suberine and wax biosynthesis	23	110	0.0035275	0.021165	ko00073	GRMZM2G070109;GRMZM2G123037;GRMZM2G434500;GRMZM2G305900;GRMZM2G029912;GRMZM2G480516;GRMZM2G396248;GRMZM2G362298;GRMZM2G323830;GRMZM2G129266;GRMZM2G075255;GRMZM2G171139;GRMZM2G035023;GRMZM2G043154;GRMZM2G164074;GRMZM2G016264;GRMZM2G060210;GRMZM2G154216;GRMZM2G034360;GRMZM2G159179;GRMZM2G050450;GRMZM2G005522;GRMZM2G050270	K15402+K15405+K15403+K15400+K15404+K13356+K13407
Inositol phosphate metabolism	28	144	0.0041652	0.0238552	ko00562	GRMZM2G004528;GRMZM2G036113;GRMZM2G176486;GRMZM2G439389;GRMZM2G043191;GRMZM2G146206;GRMZM2G101000;GRMZM2G084609;GRMZM2G108076;GRMZM2G001898;GRMZM2G126900;GRMZM2G062045;GRMZM2G171367;GRMZM2G017237;AC207628.4_FG009;GRMZM2G174739;GRMZM2G050309;GRMZM5G852968;GRMZM2G034417;GRMZM2G137435;GRMZM2G422670;GRMZM2G132373;GRMZM2G355381;GRMZM2G153722;GRMZM2G110622;GRMZM2G371210;GRMZM2G152390;GRMZM5G889467	K01858+K00889+K01803+K01099+K00913+K00140+K00469+K10047+K05857+K01114+K00921+K00915
Galactose metabolism	28	145	0.00460368	0.0252202	ko00052	GRMZM2G349407;GRMZM2G169943;GRMZM2G138410;GRMZM2G025854;GRMZM2G111954;GRMZM2G004932;GRMZM2G127123;GRMZM2G340656;GRMZM2G119689;GRMZM2G162238;GRMZM2G037615;GRMZM2G050177;GRMZM2G050273;GRMZM2G018716;GRMZM2G047292;GRMZM2G311756;GRMZM2G037265;GRMZM2G171373;GRMZM2G178106;GRMZM2G136439;GRMZM2G127147;GRMZM2G469523;GRMZM2G178533;GRMZM2G051806;GRMZM2G087206;GRMZM2G428518;GRMZM2G073584;GRMZM2G170420	K00850+K00011+K01784+K01835+K12309+K01190+K06617+K01193+K00844+K01187+K00963
Amino sugar and nucleotide sugar metabolism	48	286	0.00552294	0.0289954	ko00520	GRMZM2G400999;GRMZM2G161233;GRMZM2G005633;GRMZM2G138410;GRMZM2G300692;GRMZM2G025854;GRMZM2G027955;GRMZM2G051921;GRMZM2G328171;GRMZM2G136895;GRMZM2G436299;GRMZM2G469828;GRMZM2G014770;GRMZM2G146523;GRMZM2G145461;GRMZM2G165931;GRMZM2G035444;GRMZM2G099454;GRMZM2G151015;GRMZM2G064841;GRMZM2G166597;GRMZM2G044629;GRMZM2G116586;GRMZM2G326270;GRMZM2G379577;GRMZM2G171373;GRMZM2G111998;GRMZM2G126048;GRMZM2G…	K01183+K08679+K01784+K13648+K01835+K00975+K15920+K00770+K12446+K05305+K00966+K01836+K00972+K12447+K01097+K00844+K01840+K01209+K06118+K12373+K00326+K00963+K00012
Phosphatidylinositol signaling system	30	163	0.00703456	0.0354542	ko04070	GRMZM2G053711;GRMZM2G036113;GRMZM2G176486;GRMZM2G043191;GRMZM2G381071;GRMZM2G022972;GRMZM2G126749;GRMZM2G101000;GRMZM2G084609;GRMZM2G423139;GRMZM2G466563;GRMZM2G062045;GRMZM2G171367;GRMZM2G176472;GRMZM2G017237;AC207628.4_FG009;GRMZM2G174739;GRMZM2G062283;GRMZM2G050309;GRMZM2G034417;GRMZM2G137435;GRMZM2G132373;GRMZM2G355381;GRMZM2G147158;GRMZM2G153722;GRMZM2G110622;GRMZM2G371210;GRMZM2G152390;GRMZ…	K00981+K00889+K01099+K02183+K00913+K10047+K05857+K00921+K00915
Anthocyanin biosynthesis	5	12	0.00823181	0.0398926	ko00942	GRMZM2G106443;GRMZM2G475884;GRMZM2G457929;GRMZM2G165390;GRMZM2G363554	K12338+K12930
alpha-Linolenic acid metabolism	22	112	0.00912253	0.0425718	ko00592	GRMZM2G002178;GRMZM5G812425;AC231411.1_FG011;GRMZM2G154687;GRMZM2G063438;GRMZM2G039009;GRMZM2G376661;GRMZM2G019746;GRMZM2G072653;GRMZM2G045294;GRMZM5G822593;GRMZM2G156861;GRMZM2G117357;GRMZM2G035421;GRMZM2G033098;GRMZM2G156712;GRMZM2G052389;GRMZM2G110201;GRMZM2G132903;GRMZM5G805585;GRMZM5G862219;GRMZM2G148281	K01723+K01058+K08241+K10526+K01047+K00454+K10527+K14674+K05894+K00232+K07513
Nitrogen metabolism	19	94	0.0108928	0.0490174	ko00910	GRMZM2G076723;GRMZM2G079381;GRMZM5G807267;GRMZM2G145101;GRMZM2G078077;GRMZM5G878558;GRMZM2G102959;GRMZM2G024104;GRMZM2G478798;GRMZM2G178415;GRMZM2G427097;GRMZM5G872068;GRMZM2G568636;GRMZM2G036464;GRMZM2G087259;GRMZM2G113165;GRMZM2G173040;GRMZM2G119219;GRMZM2G113191	K00360+K00366+K01674+K01673+K01501+K01915+K00261+K03521+K01953
ABC transporters	38	229	0.0148124	0.0643574	ko02010	GRMZM2G070961;GRMZM2G073359;GRMZM2G154766;GRMZM2G479906;GRMZM2G158045;GRMZM2G177812;GRMZM2G148492;GRMZM2G064603;GRMZM2G157564;GRMZM2G014089;GRMZM2G310144;GRMZM2G415529;GRMZM2G413030;GRMZM2G340654;GRMZM2G091478;GRMZM2G093246;GRMZM2G479018;GRMZM2G093210;GRMZM2G143139;GRMZM2G093736;GRMZM2G361256;GRMZM2G315375;GRMZM2G119345;GRMZM2G391815;GRMZM2G060271;GRMZM2G086730;GRMZM2G000614;AC233882.1_FG003;GRMZ…	K05658+K05681+K05663+K05641+K05643+K05666
Vitamin B6 metabolism	7	26	0.0253081	0.106294	ko00750	GRMZM2G120833;GRMZM2G142776;GRMZM2G111954;AC234575.1_FG003;GRMZM2G015908;GRMZM5G813143;GRMZM5G836174	K01733+K13248+K05275
Linoleic acid metabolism	8	34	0.0374321	0.149975	ko00591	GRMZM2G109130;GRMZM2G109056;GRMZM2G050915;GRMZM2G045294;GRMZM5G822593;GRMZM2G156861;GRMZM2G040095;GRMZM2G035421	K15718+K00100+K01047+K00454+K14674
Circadian rhythm - plant	36	230	0.0383269	0.149975	ko04712	GRMZM2G009510;AC199820.4_FG006;GRMZM2G115070;GRMZM2G021777;GRMZM2G019335;GRMZM2G176486;GRMZM2G125522;GRMZM2G179024;GRMZM2G091201;GRMZM2G135052;GRMZM2G042198;GRMZM2G421256;GRMZM2G378653;GRMZM5G839518;GRMZM2G143640;GRMZM2G367834;GRMZM2G095727;GRMZM2G145041;GRMZM2G346095;GRMZM2G422750;GRMZM2G157727;GRMZM2G024739;GRMZM2G049549;GRMZM2G018876;GRMZM2G176289;GRMZM2G171367;GRMZM2G165042;GRMZM2G008898;GRMZ…	K00660+K12134+K12133+K12135+K12127+K03115+K12130+K12126+K12129+K12120+K12118+K12121+K12132
Glutathione metabolism	26	157	0.0392791	0.149975	ko00480	GRMZM2G134244;GRMZM2G033515;GRMZM2G012479;GRMZM2G144153;GRMZM2G161891;GRMZM2G028821;GRMZM2G097989;GRMZM2G302373;GRMZM2G052571;GRMZM2G032856;GRMZM2G139600;GRMZM2G379219;GRMZM2G323679;GRMZM2G043893;GRMZM2G054300;GRMZM2G127789;GRMZM2G062495;GRMZM2G351810;GRMZM2G052288;GRMZM2G363540;GRMZM2G042040;GRMZM2G146887;GRMZM2G060163;GRMZM2G044383;GRMZM2G304362;GRMZM2G060896	K00031+K00432+K00799+K00681+K01920+K10808+K01255+K00434+K01581+K10807+K00797
Glycosaminoglycan degradation	9	44	0.0628424	0.227751	ko00531	GRMZM2G023946;GRMZM2G127123;GRMZM2G162238;GRMZM2G098397;GRMZM2G030122;GRMZM2G178106;GRMZM2G117405;GRMZM2G302045;GRMZM2G073584	K10532+K12309+K07964+K12373
Diterpenoid biosynthesis	17	99	0.0632641	0.227751	ko00904	GRMZM2G044358;GRMZM2G051619;GRMZM2G059308;GRMZM2G015542;AC203966.5_FG005;GRMZM2G156739;GRMZM2G067591;GRMZM2G044481;GRMZM2G110388;GRMZM2G161472;AC214360.3_FG001;GRMZM2G127668;GRMZM2G078798;GRMZM2G093603;GRMZM2G022679;GRMZM2G153359;GRMZM2G025885	K04124+K04125+K04122+K16085+K16083+K05282+K13070+K04120+K04121+K14038+K14044+K14036+K14046
Tyrosine metabolism	14	80	0.0759124	0.265693	ko00350	GRMZM2G412604;GRMZM2G442658;GRMZM2G098346;GRMZM2G152981;GRMZM2G128114;AC209206.3_FG014;GRMZM2G154007;GRMZM2G397055;GRMZM2G021277;GRMZM2G021388;GRMZM2G019090;GRMZM2G135526;GRMZM2G024303;GRMZM2G149272	K00815+K00001+K00135+K00422+K00121+K01592+K01800
Zeatin biosynthesis	23	147	0.084049	0.282266	ko00908	GRMZM2G163519;GRMZM2G174192;GRMZM2G146644;GRMZM2G416045;GRMZM2G129860;GRMZM2G075244;GRMZM2G075387;GRMZM2G148277;GRMZM2G161335;GRMZM2G179063;GRMZM2G135722;GRMZM2G106468;GRMZM2G120016;GRMZM5G894031;GRMZM2G167673;GRMZM2G325612;GRMZM2G147752;GRMZM2G061321;GRMZM2G024331;GRMZM2G082249;GRMZM2G097258;GRMZM2G117878;GRMZM2G467069	K13495+K00279+K13496+K10717+K13493+K00791
Carotenoid biosynthesis	30	200	0.0851277	0.282266	ko00906	GRMZM2G382534;GRMZM2G073770;GRMZM2G149317;GRMZM2G105954;GRMZM2G090051;GRMZM5G848550;GRMZM2G126505;GRMZM2G062577;GRMZM2G141473;GRMZM2G384780;GRMZM2G012966;GRMZM2G406830;GRMZM2G156739;GRMZM2G065928;GRMZM2G130528;GRMZM2G117754;GRMZM2G417954;GRMZM2G106531;GRMZM2G027219;GRMZM2G022402;GRMZM2G085176;GRMZM2G047139;GRMZM2G002142;GRMZM2G045215;GRMZM2G104226;GRMZM2G144273;GRMZM2G048200;GRMZM2G137399;GRMZM2G…	K15746+K00514+K02291+K09843+K09838+K09842+K06444+K09841+K09840+K09835+K09839+K09837
Phenylalanine, tyrosine and tryptophan biosynthesis	15	90	0.0949349	0.306713	ko00400	GRMZM2G412604;GRMZM2G085117;GRMZM2G129234;GRMZM2G121546;GRMZM2G005024;GRMZM5G806441;GRMZM2G125923;GRMZM2G437912;AC198937.4_FG003;GRMZM5G804881;GRMZM2G051129;GRMZM2G046966;GRMZM5G828182;GRMZM2G179454;GRMZM2G116087	K00815+K15227+K13832+K05359+K01696+K01850+K01735+K01658+K01626
Arachidonic acid metabolism	6	29	0.112247	0.353577	ko00590	GRMZM2G012479;GRMZM2G135277;GRMZM2G144153;GRMZM2G045294;GRMZM2G139600;GRMZM2G035421	K00432+K00079+K01047+K00681+K14674
Carbon fixation in photosynthetic organisms	21	138	0.118336	0.363667	ko00710	GRMZM2G306732;GRMZM2G117230;GRMZM2G010494;GRMZM2G309275;GRMZM2G118770;GRMZM2G033526;GRMZM2G439389;GRMZM2G382914;GRMZM2G404237;GRMZM2G004534;GRMZM2G146206;GRMZM2G057823;GRMZM2G008714;GRMZM2G001696;GRMZM2G035599;GRMZM2G322953;GRMZM2G406672;GRMZM2G110714;GRMZM2G085747;GRMZM2G306345;GRMZM5G852968	K03841+K00814+K00615+K00029+K00873+K01803+K00927+K01623+K01610+K01807+K00028+K01595+K01006
Indole alkaloid biosynthesis	7	37	0.130605	0.38469	ko00901	GRMZM2G022934;GRMZM2G055467;GRMZM2G177928;GRMZM2G338431;GRMZM2G043579;GRMZM2G126371;GRMZM2G428987	K08233+K01757
Glycerophospholipid metabolism	32	225	0.131283	0.38469	ko00564	GRMZM2G053711;GRMZM2G154041;GRMZM2G477340;GRMZM5G812425;GRMZM2G087146;GRMZM2G109967;GRMZM2G064590;GRMZM2G469409;AC231411.1_FG011;GRMZM2G092154;GRMZM2G154687;GRMZM2G044472;GRMZM2G041369;GRMZM2G059637;GRMZM2G035256;GRMZM2G045294;GRMZM2G058227;GRMZM2G082633;GRMZM2G352855;GRMZM2G153274;GRMZM2G154366;GRMZM2G070304;GRMZM2G035421;GRMZM2G145944;GRMZM2G442551;GRMZM2G422670;GRMZM2G060194;GRMZM2G152895;GRMZ…	K00981+K00995+K08730+K01058+K14156+K13508+K00894+K01115+K06129+K01047+K01126+K15728+K14674+K01114+K06130+K01613
Brassinosteroid biosynthesis	10	59	0.141093	0.404038	ko00905	GRMZM2G105855;GRMZM2G129860;GRMZM2G075244;GRMZM2G106468;GRMZM2G370745;GRMZM5G894031;GRMZM2G167673;GRMZM2G100412;GRMZM2G147752;GRMZM2G162737	K09591+K15639+K09587+K09588
Isoflavonoid biosynthesis	16	104	0.146845	0.405879	ko00943	GRMZM2G095807;GRMZM2G013956;GRMZM2G079949;GRMZM2G015542;AC206788.3_FG015;GRMZM2G031065;GRMZM2G067591;GRMZM2G148441;GRMZM2G001977;GRMZM2G110388;GRMZM2G383404;GRMZM2G156310;GRMZM2G051683;GRMZM5G826321;GRMZM2G000489;GRMZM2G111421	K13263+K13261+K13257+K13258+K13267
Synthesis and degradation of ketone bodies	4	18	0.148178	0.405879	ko00072	GRMZM2G087207;GRMZM2G085474;GRMZM2G106263;GRMZM5G860137	K01641+K00626
Butanoate metabolism	10	60	0.152776	0.409568	ko00650	GRMZM2G017110;GRMZM2G027627;GRMZM2G087207;GRMZM2G127546;GRMZM2G085474;GRMZM2G106263;GRMZM2G128114;GRMZM2G033894;GRMZM2G050915;GRMZM5G860137	K01580+K00161+K01641+K00162+K00626+K00135+K00100
DNA replication	27	191	0.162586	0.426789	ko03030	GRMZM2G180947;GRMZM2G523414;GRMZM2G463318;GRMZM2G384528;AC212186.3_FG011;GRMZM2G180516;GRMZM2G177928;GRMZM2G111147;GRMZM2G141814;GRMZM2G051659;GRMZM2G018946;GRMZM2G327032;GRMZM2G100732;AC196278.2_FG004;GRMZM2G098714;GRMZM2G044317;GRMZM2G154267;GRMZM2G100639;GRMZM2G066101;GRMZM2G426847;GRMZM2G059010;GRMZM2G075978;AC196278.2_FG003;GRMZM2G062333;GRMZM2G030523;GRMZM2G130351;GRMZM2G112074	K02326+K07466+K10754+K02685+K02335+K10739+K02212+K10742+K02327+K02325+K02541+K02324+K02321+K02209+K02542+K04802+K02210
Glycosphingolipid biosynthesis - ganglio series	5	26	0.176962	0.447371	ko00604	GRMZM2G127123;GRMZM2G162238;GRMZM2G178106;GRMZM2G117405;GRMZM2G073584	K12309+K12373
Lysine degradation	10	62	0.177528	0.447371	ko00310	GRMZM2G074094;GRMZM2G085474;GRMZM2G054380;GRMZM2G118800;GRMZM2G181362;GRMZM2G125268;GRMZM5G860137;GRMZM2G058675;GRMZM2G473138;GRMZM2G103546	K11420+K11423+K11422+K00626+K00128+K14157+K09188
Alanine, aspartate and glutamate metabolism	16	109	0.193676	0.46704	ko00250	GRMZM2G117230;GRMZM2G017110;GRMZM2G092517;GRMZM2G128114;GRMZM2G024104;GRMZM2G121487;GRMZM2G478798;GRMZM2G178415;GRMZM2G137868;GRMZM2G427097;GRMZM5G872068;GRMZM2G124353;GRMZM2G036464;GRMZM2G080380;GRMZM2G127350;GRMZM2G119219	K00814+K01580+K01955+K00135+K01915+K00261+K00830+K00827+K00609+K01953
Ubiquinone and other terpenoid-quinone biosynthesis	13	86	0.194387	0.46704	ko00130	GRMZM2G412604;GRMZM2G075417;GRMZM2G092813;GRMZM2G114578;GRMZM2G048522;GRMZM2G097283;GRMZM2G054013;GRMZM2G099729;GRMZM2G066426;GRMZM2G173358;GRMZM2G122787;GRMZM2G105330;GRMZM2G157113	K00815+K01904+K02548+K03183+K14760+K09833
Cysteine and methionine metabolism	20	141	0.201279	0.46704	ko00270	GRMZM2G039166;GRMZM2G069203;GRMZM2G412604;GRMZM2G332423;GRMZM2G072529;GRMZM2G173192;GRMZM2G052422;GRMZM2G112149;GRMZM2G168888;GRMZM2G013448;GRMZM2G164405;GRMZM2G125635;GRMZM2G128929;GRMZM2G450498;GRMZM2G165747;GRMZM2G005310;GRMZM5G823318;GRMZM2G574782;GRMZM2G060896;GRMZM2G054361	K00547+K00640+K00815+K05933+K00016+K00549+K01011+K01762+K01611+K01761+K00558+K00928+K16054+K00797
Biosynthesis of unsaturated fatty acids	12	79	0.201815	0.46704	ko01040	GRMZM2G339994;GRMZM2G351023;GRMZM5G852502;GRMZM2G180399;GRMZM2G316789;GRMZM2G416110;GRMZM2G169261;GRMZM2G169240;GRMZM2G043602;GRMZM2G052389;GRMZM2G110201;GRMZM5G862219	K00059+K03921+K10256+K00232+K07513
Regulation of autophagy	18	126	0.207714	0.46704	ko04140	GRMZM2G112954;GRMZM2G090493;AC183315.4_FG006;GRMZM2G170552;GRMZM2G125001;GRMZM2G156150;GRMZM2G390896;GRMZM2G159752;GRMZM2G044038;GRMZM2G041463;GRMZM2G371276;GRMZM2G308752;GRMZM2G356128;GRMZM2G107867;GRMZM2G099002;GRMZM2G181081;GRMZM2G176519;GRMZM2G553687	K08332+K07198
Porphyrin and chlorophyll metabolism	14	95	0.209242	0.46704	ko00860	GRMZM2G170734;GRMZM2G441444;GRMZM5G861678;GRMZM2G103197;GRMZM2G339563;GRMZM2G065194;GRMZM2G369216;GRMZM2G105644;GRMZM2G043453;GRMZM2G043579;GRMZM2G073351;GRMZM2G323024;GRMZM2G036455;GRMZM2G156162	K08099+K00231+K08101+K13071+K13606+K01599+K10960+K03404+K13544+K00218+K03403+K13600
Selenocompound metabolism	6	35	0.215039	0.46704	ko00450	GRMZM2G158147;GRMZM2G077212;GRMZM2G112149;GRMZM2G581155;GRMZM2G450498;GRMZM2G165747	K13811+K11717+K00549+K01761
Caffeine metabolism	1	2	0.218722	0.46704	ko00232	GRMZM2G050984	K00106
Fructose and mannose metabolism	20	143	0.219581	0.46704	ko00051	GRMZM2G306732;GRMZM2G349407;GRMZM2G169943;GRMZM2G439389;GRMZM2G111954;GRMZM2G146206;GRMZM2G004932;GRMZM2G057823;GRMZM2G322953;GRMZM2G050915;GRMZM2G035444;GRMZM2G064841;GRMZM2G171373;GRMZM2G165535;GRMZM5G852968;GRMZM2G178533;GRMZM2G051806;GRMZM2G087206;GRMZM2G081682;GRMZM2G178254	K03841+K00850+K00011+K01803+K01623+K00100+K05305+K00966+K00844+K01840+K01805
Glycerolipid metabolism	17	120	0.226299	0.46704	ko00561	GRMZM2G169943;GRMZM2G064590;GRMZM2G175453;GRMZM2G111954;GRMZM2G059637;GRMZM2G118800;GRMZM2G154366;GRMZM2G070304;GRMZM2G035421;GRMZM2G125268;GRMZM2G053322;GRMZM2G178533;GRMZM2G058675;GRMZM2G087206;GRMZM2G103546;GRMZM2G141320;GRMZM2G099481	K00002+K00011+K13508+K09480+K00128+K15728+K14674+K06118+K03715
Cyanoamino acid metabolism	19	136	0.228349	0.46704	ko00460	GRMZM2G159353;AC234160.1_FG003;GRMZM2G083130;GRMZM2G376416;GRMZM2G078077;GRMZM2G108133;GRMZM2G016890;GRMZM2G021786;GRMZM2G146523;GRMZM2G110388;GRMZM5G828987;GRMZM2G139600;GRMZM2G098892;GRMZM2G155232;GRMZM2G111998;GRMZM2G147687;GRMZM2G132706;GRMZM2G117878;GRMZM2G033630	K13029+K05350+K13030+K01188+K01501+K05349+K00681+K08249
Pentose and glucuronate interconversions	25	184	0.229814	0.46704	ko00040	GRMZM2G026804;GRMZM2G177940;GRMZM2G092746;GRMZM2G169943;GRMZM5G831200;GRMZM2G037431;GRMZM2G034835;GRMZM2G111954;GRMZM2G037411;GRMZM2G118800;GRMZM2G175499;GRMZM2G125268;GRMZM2G046618;GRMZM2G178533;GRMZM2G058675;GRMZM2G087206;GRMZM2G135763;GRMZM2G139828;GRMZM2G081682;GRMZM2G103546;GRMZM2G043943;GRMZM2G170420;GRMZM2G137077;GRMZM2G029566;GRMZM5G862540	K01184+K01051+K00011+K00128+K01805+K00963+K01213+K00012
Sesquiterpenoid and triterpenoid biosynthesis	6	36	0.234657	0.469314	ko00909	GRMZM2G013956;AC205502.4_FG004;GRMZM2G117319;GRMZM2G465812;GRMZM2G148441;GRMZM2G127087	K15814+K14181+K14174+K15797
Citrate cycle (TCA cycle)	16	114	0.246695	0.48568	ko00020	GRMZM2G027627;GRMZM2G134244;GRMZM2G033515;GRMZM2G171707;GRMZM2G127546;GRMZM2G145595;GRMZM2G165176;GRMZM2G033894;GRMZM2G001696;GRMZM2G100412;GRMZM5G858454;GRMZM2G311024;GRMZM2G062495;GRMZM2G045534;GRMZM2G033226;GRMZM2G002416	K00161+K00031+K01681+K00162+K00382+K00627+K01610+K00030+K01648
Arginine and proline metabolism	18	132	0.269209	0.521851	ko00330	GRMZM2G024104;GRMZM2G478798;GRMZM2G178415;GRMZM2G118800;GRMZM2G427097;GRMZM5G872068;GRMZM2G461569;GRMZM2G125268;GRMZM2G036464;GRMZM2G351810;GRMZM2G125635;GRMZM2G052288;GRMZM2G058675;GRMZM2G103546;GRMZM2G053720;GRMZM2G073950;AC203754.4_FG008;GRMZM2G060896	K01915+K00261+K00128+K01427+K00472+K01611+K01581+K00318+K12251+K12657+K00797
Pentose phosphate pathway	11	77	0.278487	0.523014	ko00030	GRMZM2G306732;GRMZM2G381782;GRMZM2G349407;GRMZM2G010494;GRMZM2G471814;GRMZM2G025854;GRMZM2G004932;GRMZM2G057823;GRMZM2G035599;GRMZM2G171400;GRMZM2G322953	K03841+K01057+K00850+K00615+K00948+K01835+K01623+K01807+K00852
Lipoic acid metabolism	2	9	0.281344	0.523014	ko00785	GRMZM2G139803;GRMZM2G085483	K03644+K03801
Pantothenate and CoA biosynthesis	7	46	0.282261	0.523014	ko00770	GRMZM2G085827;GRMZM2G002173;GRMZM5G808624;GRMZM2G020002;GRMZM2G069596;GRMZM2G071294;GRMZM2G153536	K06133+K01922+K09680+K01464+K00826+K02201
Benzoxazinoid biosynthesis	12	87	0.307716	0.561917	ko00402	GRMZM2G161335;GRMZM2G023152;GRMZM2G017557;GRMZM2G093092;GRMZM2G147491;GRMZM2G127418;AC148152.3_FG005;GRMZM2G399530;GRMZM2G098892;GRMZM2G132706;GRMZM2G091774;GRMZM2G117878	K13228+K13227+K13230+K13229+K13225+K13223
Tryptophan metabolism	13	96	0.320866	0.573556	ko00380	GRMZM5G875732;GRMZM2G044469;GRMZM2G085474;GRMZM2G141473;GRMZM2G078077;GRMZM2G406830;GRMZM2G110388;GRMZM2G399530;GRMZM2G118800;GRMZM2G125268;GRMZM5G860137;GRMZM2G058675;GRMZM2G103546	K11868+K11817+K00626+K01501+K00128
beta-Alanine metabolism	10	72	0.323194	0.573556	ko00410	GRMZM2G017110;GRMZM2G181227;GRMZM2G108076;GRMZM2G001898;GRMZM2G118800;GRMZM2G020002;GRMZM2G125268;GRMZM2G058675;GRMZM2G103546;GRMZM2G060896	K01580+K05605+K00140+K00128+K01464+K00797
Other glycan degradation	20	156	0.35344	0.61852	ko00511	GRMZM2G073770;GRMZM2G062577;GRMZM2G384780;GRMZM2G337616;GRMZM2G127123;GRMZM2G048073;GRMZM2G162238;GRMZM2G172369;GRMZM2G117754;GRMZM2G178106;GRMZM2G022402;GRMZM2G085176;GRMZM2G479746;GRMZM2G047139;GRMZM2G117405;GRMZM2G045215;GRMZM2G104226;GRMZM2G048200;GRMZM2G073584;GRMZM2G137399	K01206+K01227+K12309+K01190+K12311+K01191+K12373
Sulfur relay system	3	20	0.41492	0.716163	ko04122	GRMZM2G165966;GRMZM2G168888;GRMZM2G160842	K03635+K01011+K11996
Valine, leucine and isoleucine biosynthesis	6	45	0.425652	0.724759	ko00290	GRMZM2G027627;GRMZM2G127546;GRMZM5G840002;GRMZM2G033894;GRMZM2G069596;GRMZM2G153536	K00161+K00162+K01704+K00826
Histidine metabolism	4	29	0.439286	0.731759	ko00340	GRMZM2G118800;GRMZM2G125268;GRMZM2G058675;GRMZM2G103546	K00128
Peroxisome	20	164	0.443124	0.731759	ko04146	GRMZM2G339994;GRMZM2G480516;GRMZM2G134244;GRMZM2G033515;GRMZM2G025243;GRMZM2G106928;GRMZM2G124455;GRMZM2G153232;GRMZM2G137868;GRMZM2G129246;GRMZM2G050984;GRMZM2G062495;GRMZM2G052389;GRMZM2G110201;GRMZM5G812228;GRMZM2G058522;GRMZM5G800973;GRMZM5G862219;GRMZM2G076239;GRMZM2G176546	K11147+K13356+K00031+K13237+K04565+K04564+K13354+K00830+K11517+K00106+K00232+K07513+K01897+K13336
Taurine and hypotaurine metabolism	3	21	0.447186	0.731759	ko00430	GRMZM2G017110;GRMZM2G136347;GRMZM2G139600	K01580+K10712+K00681
Sulfur metabolism	6	47	0.468492	0.756794	ko00920	GRMZM2G076723;GRMZM2G069203;GRMZM5G845021;GRMZM5G878558;GRMZM2G158147;GRMZM2G568636	K00387+K00640+K00860+K13811
Thiamine metabolism	2	14	0.49563	0.790498	ko00730	GRMZM2G077212;GRMZM2G581155	K11717
Glyoxylate and dicarboxylate metabolism	14	121	0.547831	0.862834	ko00630	GRMZM2G171707;GRMZM2G085474;GRMZM2G024104;GRMZM2G168281;GRMZM2G056369;GRMZM2G137868;GRMZM5G858454;GRMZM2G129246;GRMZM2G102183;GRMZM5G872068;GRMZM2G311024;GRMZM2G036464;GRMZM5G860137;GRMZM2G076239	K01681+K00626+K01915+K01433+K01637+K00830+K11517+K01638
Purine metabolism	50	441	0.594092	0.924143	ko00230	GRMZM2G180947;AC152495.1_FG010;GRMZM2G079440;GRMZM2G384528;GRMZM2G033526;GRMZM5G845021;AC199068.2_FG017;GRMZM2G471814;GRMZM2G025854;GRMZM2G004534;GRMZM2G039186;GRMZM2G158147;GRMZM2G008714;AC213769.3_FG001;GRMZM2G171400;GRMZM2G079082;GRMZM2G045027;GRMZM2G101527;GRMZM2G026083;GRMZM2G026189;GRMZM2G141814;GRMZM2G070503;GRMZM2G403151;GRMZM2G051659;GRMZM2G416667;GRMZM2G020016;GRMZM2G164470;GRMZM2G47600…	K02326+K03013+K03046+K00873+K00860+K00948+K01835+K03021+K13811+K00856+K02685+K02335+K01490+K00759+K02327+K10808+K00106+K01427+K02325+K02324+K02321+K10807+K03787+K00939
Fatty acid elongation	6	54	0.608869	0.93558	ko00062	GRMZM2G445602;GRMZM2G156620;GRMZM2G149636;AC233893.1_FG003;GRMZM2G063024;GRMZM2G393897	K15397
Pyrimidine metabolism	46	410	0.621682	0.943758	ko00240	GRMZM2G180947;AC152495.1_FG010;GRMZM2G079440;GRMZM2G384528;GRMZM2G092517;AC199068.2_FG017;GRMZM2G380088;GRMZM2G039186;GRMZM2G121487;AC213769.3_FG001;GRMZM2G079082;GRMZM2G330302;GRMZM2G045027;GRMZM2G101527;GRMZM2G026083;GRMZM2G026189;GRMZM2G141814;GRMZM2G070503;GRMZM2G403151;GRMZM2G051659;GRMZM2G020016;GRMZM2G164470;GRMZM2G476009;GRMZM2G003625;GRMZM2G020002;AC196278.2_FG004;GRMZM2G323679;GRMZM2G04…	K02326+K03013+K03046+K01955+K01489+K03021+K01937+K02685+K02335+K01464+K02327+K10808+K13421+K02325+K00857+K00609+K02324+K02321+K10807+K03787
Riboflavin metabolism	5	46	0.630865	0.946297	ko00740	GRMZM2G142409;GRMZM2G040300;GRMZM2G152447;GRMZM2G135586;GRMZM2G152921	K00861+K01078
Homologous recombination	20	184	0.657733	0.974992	ko03440	GRMZM2G304235;GRMZM2G523414;GRMZM2G463318;AC212186.3_FG011;GRMZM2G180516;GRMZM2G157817;GRMZM2G123089;GRMZM2G111147;GRMZM2G051659;GRMZM2G018946;GRMZM2G460396;AC196278.2_FG004;GRMZM2G098714;GRMZM2G103452;GRMZM2G700757;AC196278.2_FG003;GRMZM2G332687;GRMZM5G852338;GRMZM2G006246;GRMZM2G000093	K03655+K07466+K10880+K10870+K02335+K10739+K03165+K02327+K10875+K03553+K10867+K10882
Other types of O-glycan biosynthesis	2	20	0.692802	0.995065	ko00514	GRMZM2G460025;GRMZM2G151564	K13667+K09667
Glycosphingolipid biosynthesis - globo series	2	20	0.692802	0.995065	ko00603	GRMZM2G399048;GRMZM2G117405	K01988+K12373
C5-Branched dibasic acid metabolism	1	10	0.708987	0.995065	ko00660	GRMZM5G840002	K01704
Glycine, serine and threonine metabolism	15	144	0.711097	0.995065	ko00260	GRMZM2G051697;GRMZM2G120833;AC234575.1_FG003;GRMZM2G145595;GRMZM2G005024;GRMZM2G013214;GRMZM2G137868;GRMZM2G142777;GRMZM2G124353;GRMZM2G073814;GRMZM2G171556;GRMZM2G127350;GRMZM5G823318;GRMZM2G147268;GRMZM2G021605	K15634+K01733+K00382+K01696+K00130+K00830+K00827+K00058+K12235+K00928+K01620+K01834
Ubiquitin mediated proteolysis	40	372	0.722293	0.995065	ko04120	GRMZM2G098925;GRMZM2G153127;GRMZM2G447989;GRMZM2G468495;GRMZM2G465771;GRMZM2G061602;GRMZM2G302245;GRMZM2G152857;GRMZM2G138176;GRMZM2G138198;GRMZM2G151204;GRMZM2G029407;GRMZM2G475702;GRMZM2G337819;GRMZM2G103929;GRMZM2G411771;GRMZM2G098128;GRMZM2G000601;GRMZM5G843389;GRMZM2G071484;GRMZM2G012861;GRMZM2G361100;GRMZM2G006424;GRMZM2G013776;GRMZM2G053766;GRMZM2G104920;GRMZM2G034797;GRMZM2G464572;GRMZM2G…	K10601+K09561+K10576+K10143+K10615+K03875+K10579+K10597+K06689+K03094+K03351+K10581+K10609+K03872+K10144
Sphingolipid metabolism	9	90	0.731447	0.995065	ko00600	GRMZM2G127123;GRMZM2G449763;GRMZM2G162238;GRMZM2G178106;GRMZM2G315726;GRMZM2G151521;GRMZM2G147701;GRMZM2G010202;GRMZM2G073584	K12309+K01190+K04713+K04710+K04708+K00654
Base excision repair	11	109	0.733417	0.995065	ko03410	GRMZM2G180947;GRMZM2G384528;GRMZM2G038536;GRMZM2G047384;GRMZM2G051659;GRMZM5G833563;AC196278.2_FG004;GRMZM2G154267;GRMZM2G426847;AC196278.2_FG003;GRMZM2G030523	K02326+K10798+K01246+K02335+K03512+K02327+K02325+K02324+K04802
Isoquinoline alkaloid biosynthesis	4	42	0.734452	0.995065	ko00950	GRMZM2G412604;AC209206.3_FG014;GRMZM2G021277;GRMZM2G021388	K00815+K00422+K01592
RNA polymerase	22	215	0.766908	1	ko03020	AC152495.1_FG010;GRMZM2G079440;AC199068.2_FG017;GRMZM2G039186;AC213769.3_FG001;GRMZM2G079082;GRMZM2G045027;GRMZM2G101527;GRMZM2G026083;GRMZM2G026189;GRMZM2G070503;GRMZM2G403151;GRMZM2G020016;GRMZM2G164470;GRMZM2G476009;GRMZM2G003625;GRMZM2G443939;GRMZM2G060714;GRMZM2G021194;GRMZM2G028713;GRMZM5G879178;GRMZM2G163507	K03013+K03046+K03021
Ether lipid metabolism	6	65	0.78087	1	ko00565	GRMZM2G092154;GRMZM2G045294;GRMZM2G035421;GRMZM2G145944;GRMZM2G442551;GRMZM2G422670	K01115+K01047+K14674+K01114
Lysine biosynthesis	3	35	0.789142	1	ko00300	GRMZM2G044247;GRMZM2G119150;GRMZM5G823318	K00215+K10206+K00928
Glucosinolate biosynthesis	2	25	0.804335	1	ko00966	GRMZM2G069596;GRMZM2G153536	K00826
SNARE interactions in vesicular transport	8	88	0.815831	1	ko04130	GRMZM2G423472;GRMZM2G074248;GRMZM2G118534;GRMZM5G846196;GRMZM2G029270;GRMZM5G894156;GRMZM2G074236;GRMZM2G092704	K08515+K08488+K08507+K08486+K08493+K08490
Glycosylphosphatidylinositol(GPI)-anchor biosynthesis	19	196	0.829411	1	ko00563	GRMZM2G098925;GRMZM2G324111;GRMZM2G017636;GRMZM2G055827;GRMZM2G340444;GRMZM2G028234;GRMZM2G368765;GRMZM2G112617;GRMZM2G160966;GRMZM2G321041;GRMZM2G105460;GRMZM2G172065;GRMZM2G056804;GRMZM2G324375;GRMZM2G142743;GRMZM2G048762;GRMZM2G000937;GRMZM2G098079;GRMZM2G085705	K05283+K03434+K05284+K05286
One carbon pool by folate	2	27	0.837793	1	ko00670	GRMZM2G168281;GRMZM2G347056	K01433+K00297
Folate biosynthesis	2	29	0.865982	1	ko00790	GRMZM2G165966;GRMZM2G106376	K03635+K01495
Natural killer cell mediated cytotoxicity	6	74	0.873272	1	ko04650	GRMZM2G176217;GRMZM2G093020;GRMZM2G017792;GRMZM2G135904;GRMZM2G116584;GRMZM2G400470	K04392+K04371+K06268+K04368
Photosynthesis	14	159	0.894933	1	ko00195	GRMZM2G040858;GRMZM2G113349;GRMZM2G446737;GRMZM2G005433;GRMZM2G071450;GRMZM2G047954;GRMZM2G011858;GRMZM2G016677;GRMZM2G175562;GRMZM2G005984;GRMZM2G017290;GRMZM2G025171;GRMZM2G451224;GRMZM2G176840	K02703+K02716+K08901+K08903+K02638+K02717+K02641+K08902+K02694+K02113+K02695
Protein export	8	99	0.900898	1	ko03060	GRMZM2G153127;GRMZM2G415007;GRMZM2G153096;GRMZM2G110063;GRMZM2G307088;GRMZM2G107798;GRMZM5G880102;GRMZM2G136854	K03070+K09490+K03217+K13280+K03100
Non-homologous end-joining	1	19	0.904239	1	ko03450	GRMZM5G833563	K03512
Nucleotide excision repair	20	228	0.931031	1	ko03420	GRMZM2G180947;GRMZM2G523414;GRMZM2G463318;GRMZM2G384528;AC212186.3_FG011;GRMZM2G180516;GRMZM2G177928;GRMZM2G111147;GRMZM2G051659;GRMZM2G018946;AC196278.2_FG004;GRMZM2G098714;GRMZM5G812860;GRMZM2G154267;GRMZM2G341405;GRMZM5G815851;GRMZM2G426847;GRMZM2G061620;AC196278.2_FG003;GRMZM2G030523	K02326+K07466+K10754+K02335+K10739+K02327+K10844+K02325+K03144+K10609+K02324+K10839+K04802
Nicotinate and nicotinamide metabolism	1	22	0.933896	1	ko00760	GRMZM2G037379	K03787
Steroid biosynthesis	9	117	0.936538	1	ko00100	AC210013.4_FG003;GRMZM2G142409;GRMZM2G007252;GRMZM2G106655;GRMZM2G035421;GRMZM2G053397;GRMZM2G432738;GRMZM2G152921;GRMZM2G005834	K00559+K07748+K05917+K14674+K08246+K14423
Mismatch repair	12	150	0.941239	1	ko03430	GRMZM2G523414;GRMZM2G463318;AC212186.3_FG011;GRMZM2G180516;GRMZM2G177928;GRMZM2G111147;GRMZM2G018946;AC196278.2_FG004;GRMZM2G098714;AC196278.2_FG003;GRMZM2G030523;GRMZM2G096920	K07466+K10754+K10739+K02327+K04802+K10746
Monoterpenoid biosynthesis	1	23	0.941579	1	ko00902	GRMZM2G108609	K12467+K07385
Endocytosis	23	263	0.944906	1	ko04144	GRMZM2G036113;GRMZM2G176486;GRMZM2G092154;GRMZM2G117329;GRMZM2G139773;GRMZM2G072492;GRMZM2G020544;GRMZM2G062045;GRMZM2G171367;GRMZM2G447056;GRMZM2G145944;GRMZM2G053934;GRMZM2G133844;GRMZM2G042552;GRMZM2G442551;GRMZM2G126079;GRMZM5G872204;GRMZM2G050309;GRMZM2G062042;GRMZM2G036120;GRMZM2G055883;GRMZM2G052713;GRMZM2G066902	K00889+K01115+K12489+K12200+K01528+K07904+K12493+K12193+K12486+K04646+K12471+K11827+K03283
N-Glycan biosynthesis	4	74	0.978097	1	ko00510	GRMZM2G062488;GRMZM2G066362;GRMZM2G426275;GRMZM2G079682	K00737+K03845+K00726
Aminoacyl-tRNA biosynthesis	6	102	0.983093	1	ko00970	GRMZM2G050937;GRMZM5G858471;GRMZM2G154664;GRMZM2G041797;GRMZM2G111309;GRMZM2G118062	K02433+K01869+K01872+K01880+K04567
Protein processing in endoplasmic reticulum	50	560	0.983708	1	ko04141	GRMZM2G026535;GRMZM2G098925;GRMZM2G153127;GRMZM2G413897;GRMZM5G816031;GRMZM2G126972;GRMZM2G033671;GRMZM2G415007;GRMZM2G152857;GRMZM2G085836;GRMZM2G153096;GRMZM2G151204;GRMZM2G437435;GRMZM2G475702;GRMZM2G112609;GRMZM2G091481;GRMZM2G144997;GRMZM2G331701;GRMZM5G897988;GRMZM2G343149;GRMZM2G305115;GRMZM2G137696;GRMZM2G098128;GRMZM2G103186;GRMZM2G000601;GRMZM5G843389;GRMZM2G071484;GRMZM2G361100;GRMZM2G…	K08653+K10601+K09561+K13993+K10082+K07765+K09490+K14011+K13989+K09580+K09503+K11863+K09518+K08057+K09486+K10597+K13525+K06689+K03094+K14001+K14003+K10661+K09487+K10666+K10839+K03283
Circadian rhythm - mammal	2	53	0.988583	1	ko04710	GRMZM2G006424;GRMZM2G054152	K03094+K08960
Phagosome	20	266	0.989442	1	ko04145	AC199911.5_FG001;GRMZM2G176217;GRMZM2G066326;GRMZM2G456217;GRMZM2G098102;GRMZM2G305115;GRMZM2G136544;GRMZM2G045706;GRMZM2G166870;GRMZM2G074248;GRMZM2G334899;GRMZM2G066191;GRMZM2G166281;GRMZM2G043862;GRMZM2G132373;GRMZM2G071790;GRMZM2G153722;GRMZM2G074236;GRMZM2G043980;GRMZM2G073465	K02149+K04392+K01365+K08057+K08488+K07375+K05692+K00921
Tropane, piperidine and pyridine alkaloid biosynthesis	1	37	0.989648	1	ko00960	GRMZM2G412604	K00815
Basal transcription factors	5	101	0.993556	1	ko03022	GRMZM2G308219;GRMZM2G029038;GRMZM5G812860;GRMZM2G341405;GRMZM2G147614	K14649+K03132+K10844+K03144
Ribosome biogenesis in eukaryotes	18	256	0.994565	1	ko03008	GRMZM2G105302;GRMZM2G396402;GRMZM2G138258;GRMZM2G038991;GRMZM2G176486;GRMZM2G111954;GRMZM2G169931;GRMZM2G092001;GRMZM2G017229;GRMZM2G171367;GRMZM2G082097;GRMZM2G077214;GRMZM2G010149;GRMZM2G167886;GRMZM2G022258;GRMZM2G038309;GRMZM2G405052;GRMZM2G180172	K14548+K07562+K03115+K14521+K14572+K14570+K14525+K14549+K14290+K07179
RNA degradation	13	272	0.999974	1	ko03018	GRMZM2G123305;GRMZM2G352891;AC194172.3_FG008;GRMZM5G805008;GRMZM5G802854;AC209768.3_FG005;GRMZM2G090271;GRMZM2G036525;GRMZM2G412075;GRMZM2G058484;GRMZM2G002894;GRMZM2G312922;GRMZM2G106732	K12586+K10643+K12581+K12621+K03681+K13126+K12616+K03514+K04043+K03654
Proteasome	3	132	0.999987	1	ko03050	GRMZM2G369216;GRMZM2G457789;GRMZM2G100873	K11599+K06699+K03065
mRNA surveillance pathway	17	333	0.999988	1	ko03015	GRMZM2G108991;GRMZM2G072322;GRMZM2G379428;GRMZM2G045720;GRMZM2G018314;GRMZM2G080262;GRMZM5G816582;GRMZM2G120202;GRMZM2G145562;GRMZM2G169617;GRMZM2G090271;GRMZM2G013465;GRMZM2G009462;GRMZM2G412075;GRMZM2G157389;AC194974.3_FG005;GRMZM2G006806	K11584+K13171+K15541+K03265+K14326+K06269+K14411+K13126+K12812+K06100+K15544
RNA transport	31	523	0.999997	1	ko03013	GRMZM2G138258;GRMZM2G072322;GRMZM2G060114;GRMZM2G433137;GRMZM2G359589;GRMZM2G018314;GRMZM2G344630;GRMZM2G169931;GRMZM2G080262;GRMZM2G094535;GRMZM2G099238;GRMZM2G349996;GRMZM5G843389;GRMZM2G142019;GRMZM2G090271;GRMZM2G017249;GRMZM2G169927;GRMZM2G009462;GRMZM2G412075;GRMZM2G061663;GRMZM2G386430;GRMZM2G157389;GRMZM2G138997;GRMZM2G115578;GRMZM2G010149;GRMZM2G141084;GRMZM2G113174;GRMZM2G022258;GRMZM2G…	K07562+K13171+K03243+K03239+K14306+K14326+K14297+K03236+K09291+K13126+K02516+K03260+K12812+K14525+K05749+K14290
Spliceosome	25	472	0.999999	1	ko03040	GRMZM2G121374;GRMZM2G085836;GRMZM2G479906;GRMZM2G177812;GRMZM2G064603;GRMZM2G331811;GRMZM2G053622;GRMZM2G157564;GRMZM2G034709;GRMZM2G415529;GRMZM2G479018;GRMZM5G805008;GRMZM2G143139;GRMZM2G034651;GRMZM2G106752;GRMZM2G034811;GRMZM2G119345;GRMZM2G391815;GRMZM2G000614;GRMZM2G068715;GRMZM2G319138;GRMZM2G157389;GRMZM5G832138;GRMZM2G366146;GRMZM2G066902	K12829+K12811+K12843+K12890+K12817+K12621+K12831+K12823+K12741+K12812+K12842+K03283
Oxidative phosphorylation	17	378	1	1	ko00190	AC199911.5_FG001;GRMZM2G091715;GRMZM2G068259;GRMZM2G341058;GRMZM2G136544;GRMZM2G026470;GRMZM2G136262;GRMZM2G149580;GRMZM2G025171;GRMZM2G069427;GRMZM2G080044;GRMZM2G567739;GRMZM2G137930;GRMZM2G035542;GRMZM2G563190;GRMZM2G433609;GRMZM5G839924	K02149+K03955+K01535+K01507+K02113+K03883+K03885+K03879+K03936
Ribosome	29	686	1	1	ko03010	GRMZM5G882378;GRMZM2G406643;AC233910.1_FG003;GRMZM5G873635;GRMZM2G408706;GRMZM2G092663;GRMZM2G137829;GRMZM2G402714;GRMZM2G421795;GRMZM2G058681;GRMZM2G005461;GRMZM2G458974;GRMZM2G018403;GRMZM2G174769;GRMZM2G469061;GRMZM2G334239;AC196420.4_FG002;GRMZM2G044246;GRMZM2G074254;GRMZM2G052279;GRMZM2G054149;AC213612.3_FG002;GRMZM2G073026;GRMZM2G463913;GRMZM2G103526;GRMZM2G008730;GRMZM5G881135;GRMZM2G09863…	K02955+K02927+K02985+K02886+K02981+K02996+K02971+K02874+K02993+K02888+K02937+K02987+K02896+K02936+K02868+K02895+K02866+K02923+K02950+K02904

## Sheet: Control-VS-SucABA-KOs
GRMZM2G321747
GRMZM2G045473	K08176|1|0.0|910|osa:4335113|MFS transporter, PHS family, inorganic phosphate transporter
GRMZM2G025857	K10779|1|5e-09|60.5|smo:SELMODRAFT_443867|transcriptional regulator ATRX [EC:3.6.4.12]
AC217374.3_FG001
GRMZM2G438652
GRMZM2G386138
GRMZM2G116704
GRMZM2G085854	K08237|1|0.0|695|sbi:SORBI_05g023240|hydroquinone glucosyltransferase [EC:2.4.1.218]
GRMZM2G124290
GRMZM5G839743
GRMZM2G045278
GRMZM2G100750
GRMZM2G142857	K08235|1|6e-91|332|vvi:100252949|xyloglucan:xyloglucosyl transferase [EC:2.4.1.207]!K14504|2|2e-90|330|vvi:100256520|xyloglucan:xyloglucosyl transferase TCH4 [EC:2.4.1.207]
GRMZM2G398529
GRMZM2G026804	K01184|1|3e-91|334|rcu:RCOM_1063390|polygalacturonase [EC:3.2.1.15]
GRMZM2G442555	K11252|1|5e-59|226|sbi:SORBI_02g012500|histone H2B
GRMZM2G064631
GRMZM2G135044
GRMZM2G018523
GRMZM2G124644	K03686|1|1e-09|62.4|pop:POPTR_862529|molecular chaperone DnaJ
GRMZM5G861268
GRMZM2G042154	K14638|1|5e-54|209|ppp:PHYPADRAFT_134814|solute carrier family 15 (peptide/histidine transporter), member 3/4
GRMZM2G162127
GRMZM5G897738
GRMZM2G312939
GRMZM2G026703
GRMZM2G400999	K01183|1|1e-45|182|osa:4325067|chitinase [EC:3.2.1.14]
GRMZM2G062527
GRMZM5G840279
GRMZM2G134066
GRMZM5G881965
GRMZM2G340177
GRMZM2G388018	K01931|1|5e-48|189|osa:4343310|protein neuralized [EC:6.3.2.19]
GRMZM2G479330
GRMZM2G150134	K00430|1|5e-142|502|sbi:SORBI_09g007950|peroxidase [EC:1.11.1.7]
GRMZM2G132273
GRMZM2G146688	K09285|1|3e-163|345|sbi:SORBI_02g002080|AP2-like factor, ANT lineage
GRMZM2G072089	K12462|1|1e-93|341|bdi:100834696|Rho GDP-dissociation inhibitor
GRMZM2G159456
GRMZM2G099023	K14963|1|2e-12|72.8|aly:ARALYDRAFT_485324|COMPASS component SWD3
GRMZM2G180947	K08065|1|1e-50|199|gmx:100813169|nuclear transcription Y subunit beta!K02326|4|5e-08|57.4|smo:SELMODRAFT_115079|DNA polymerase epsilon subunit 3 [EC:2.7.7.7]
GRMZM2G095807	K13263|1|8e-73|273|gmx:100101902|isoflavone 7-O-glucosyltransferase [EC:2.4.1.170]!K08237|2|4e-68|257|ath:AT4G01070|hydroquinone glucosyltransferase [EC:2.4.1.218]
GRMZM2G013956	K13261|1|2e-107|388|gmx:100776878|cytochrome P450, family 93, subfamily A, polypeptide 1 (3,9-dihydroxypterocarpan 6a-monooxygenase) [EC:1.14.13.28]!K15814|2|5e-89|327|gmx:100037459|beta-amyrin 24-hydroxylase [EC:1.14.99.43]!K13257|3|1e-78|292|gmx:100037450|cytochrome P450, family 93, subfamily C (2-hydroxyisoflavanone synthase) [EC:1.14.13.86]!K05280|5|3e-76|284|sbi:SORBI_04g024710|flavonoid 3'-…
GRMZM2G018375	K03146|1|0.0|638|zma:542714|thiamine biosynthetic enzyme
GRMZM2G121706
GRMZM2G340286
GRMZM2G130354
GRMZM2G077466
GRMZM2G388140
GRMZM2G087608
GRMZM2G175860	K09510|1|1e-35|149|smo:SELMODRAFT_227606|DnaJ homolog subfamily B member 4
GRMZM2G052006	K00924|1|2e-18|92.8|ath:AT5G22850|[EC:2.7.1.-]
GRMZM2G386170	K00423|1|3e-153|540|sbi:SORBI_10g022430|L-ascorbate oxidase [EC:1.10.3.3]
GRMZM2G306732	K03841|1|6e-45|179|zma:100284339|fructose-1,6-bisphosphatase I [EC:3.1.3.11]
GRMZM2G085411	K14638|1|2e-110|398|smo:SELMODRAFT_135522|solute carrier family 15 (peptide/histidine transporter), member 3/4
GRMZM2G445602	K15397|1|0.0|953|sbi:SORBI_01g045150|3-ketoacyl-CoA synthase [EC:2.3.1.-]
GRMZM2G106443	K13692|1|2e-58|225|ath:AT1G05560|UDP-glucose:(indol-3-yl)acetate beta-D-glucosyltransferase [EC:2.4.1.121]!K12338|2|1e-57|223|aly:ARALYDRAFT_915488|anthocyanin 5-O-glucosyltransferase [EC:2.4.1.-]
GRMZM2G026535	K08653|1|7e-06|51.2|olu:OSTLU_40456|membrane-bound transcription factor site-1 protease [EC:3.4.21.112]
GRMZM2G163110
GRMZM2G172506
GRMZM2G065227
GRMZM2G437314	K13457|1|2e-53|209|vvi:100252764|disease resistance protein RPM1
GRMZM2G162659
AC152495.1_FG010	K03013|1|5e-96|351|vvi:100258335|DNA-directed RNA polymerases I, II, and III subunit RPABC1!K13457|2|6e-50|198|sbi:SORBI_10g028720|disease resistance protein RPM1
GRMZM2G169535
GRMZM2G473960
GRMZM2G019641
GRMZM2G304235	K15360|1|2e-19|97.4|vvi:100253596|centromere protein X!K03655|2|2e-16|88.2|gmx:100806552|ATP-dependent DNA helicase RecG [EC:3.6.4.12]
GRMZM2G339327
GRMZM2G070109	K15402|1|2e-76|285|aly:ARALYDRAFT_910327|cytochrome P450, family 86, subfamily B, polypeptide 1 (fatty acid omega-hydroxylase) [EC:1.14.-.-]!K15405|5|3e-75|281|aly:ARALYDRAFT_474859|cytochrome P450, family 96, subfamily A, polypeptide 15 (midchain alkane hydroxylase)
GRMZM2G101117
GRMZM2G472236
GRMZM2G085856
GRMZM2G448627
AC200099.4_FG006	K00517|1|5e-32|136|ath:AT4G13310|[EC:1.14.-.-]
GRMZM2G366803
GRMZM5G837981
GRMZM2G368890
GRMZM2G009510	K13232|1|7e-87|319|vvi:100241891|stilbene synthase [EC:2.3.1.95]!K00660|4|2e-85|314|osa:4350636|chalcone synthase [EC:2.3.1.74]
GRMZM2G103983	K09873|1|6e-18|88.2|osa:4348981|aquaporin TIP
AC199911.5_FG001	K02149|1|5e-103|372|zma:100284945|V-type H+-transporting ATPase subunit D [EC:3.6.3.14]
GRMZM2G523414	K07466|1|7e-10|61.6|vvi:100248803|replication factor A1
GRMZM2G096475
GRMZM2G112238
GRMZM2G100597	K13680|1|0.0|608|zma:100501463|beta-mannan synthase [EC:2.4.1.32]
GRMZM2G039166	K00547|1|0.0|645|zma:541876|homocysteine S-methyltransferase [EC:2.1.1.10]
GRMZM2G704475
AC199820.4_FG006	K12134|1|9e-07|50.8|aly:ARALYDRAFT_904154|circadian clock associated 1!K12133|3|2e-06|49.7|ath:AT1G01060|LATE ELONGATED HYPOCOTYL
GRMZM2G163519	K08237|1|3e-35|147|zma:100281121|hydroquinone glucosyltransferase [EC:2.4.1.218]!K13495|3|1e-30|132|vvi:100262460|cis-zeatin O-glucosyltransferase [EC:2.4.1.215]!K12356|5|3e-30|131|aly:ARALYDRAFT_485420|coniferyl-alcohol glucosyltransferase [EC:2.4.1.111]
GRMZM2G379575
GRMZM2G063287
GRMZM2G458448
AC233879.1_FG002
GRMZM2G353729
GRMZM2G407223
GRMZM2G097884
GRMZM2G016564	K06889|1|1e-22|104|vvi:100245712|
GRMZM2G010884	K08909|1|2e-107|361|vvi:100232927|light-harvesting complex I chlorophyll a/b binding protein 3
GRMZM2G044627
GRMZM2G142357
GRMZM2G110894
GRMZM2G028386	K09286|1|2e-23|108|ath:AT5G05410|EREBP-like factor
GRMZM2G034843
GRMZM2G180160	K04733|1|1e-55|216|smo:SELMODRAFT_159261|interleukin-1 receptor-associated kinase 4 [EC:2.7.11.1]!K00924|4|6e-54|211|osa:4333912|[EC:2.7.1.-]
GRMZM5G831224
GRMZM2G411041	K15191|1|4e-109|393|osa:4333271|La-related protein 7
GRMZM2G067600
GRMZM2G012685	K13428|1|2e-110|399|aly:ARALYDRAFT_488953|LRR receptor-like serine/threonine-protein kinase EFR [EC:2.7.11.1]!K13420|3|2e-98|358|osa:4337016|LRR receptor-like serine/threonine-protein kinase FLS2 [EC:2.7.11.1]
GRMZM2G446204
GRMZM2G117230	K00814|1|0.0|683|osa:4347138|alanine transaminase [EC:2.6.1.2]
GRMZM2G122357
GRMZM2G176085	K00430|1|7e-89|326|pop:POPTR_553951|peroxidase [EC:1.11.1.7]
GRMZM5G824062
GRMZM2G372440
GRMZM2G353266
GRMZM2G128215
GRMZM5G879851
GRMZM2G421126
GRMZM2G154747
GRMZM2G368861
GRMZM2G333069
GRMZM2G079440	K03046|1|2e-46|185|bdi:6439871|DNA-directed RNA polymerase subunit beta' [EC:2.7.7.6]
GRMZM2G404762	K13681|1|0.0|1065|sbi:SORBI_04g034120|xyloglucan fucosyltransferase [EC:2.4.1.-]
GRMZM2G064521
GRMZM2G159353	K13029|1|1e-159|561|sbi:SORBI_01g001180|4-hydroxyphenylacetaldehyde oxime monooxygenase [EC:1.14.13.68]!K00517|2|5e-112|403|ath:AT3G26300|[EC:1.14.-.-]
GRMZM2G057467
GRMZM2G100982	K09286|1|1e-23|108|zma:100502435|EREBP-like factor
GRMZM2G463318	K07466|1|2e-09|60.5|vvi:100248803|replication factor A1
GRMZM2G161641
GRMZM2G117217
GRMZM2G102657
GRMZM2G061910
GRMZM2G108997
GRMZM2G410152
GRMZM2G050607
GRMZM2G439668
GRMZM2G166776
GRMZM2G093305
AC198923.4_FG002
GRMZM5G831009
GRMZM2G384528	K08065|1|2e-53|208|gmx:100813169|nuclear transcription Y subunit beta!K02326|4|1e-08|59.7|smo:SELMODRAFT_115079|DNA polymerase epsilon subunit 3 [EC:2.7.7.7]
GRMZM2G154114
GRMZM2G105302	K14548|1|2e-30|132|aly:ARALYDRAFT_313471|U3 small nucleolar RNA-associated protein 4
GRMZM2G026558
AC203862.4_FG001	K01369|1|0.0|855|zma:100192667|legumain [EC:3.4.22.34]
GRMZM2G092925
GRMZM2G072814
GRMZM2G174192	K13495|1|6e-36|150|vvi:100248679|cis-zeatin O-glucosyltransferase [EC:2.4.1.215]
GRMZM2G322351
GRMZM2G475884	K13692|1|1e-59|229|ath:AT1G05560|UDP-glucose:(indol-3-yl)acetate beta-D-glucosyltransferase [EC:2.4.1.121]!K12338|3|3e-57|221|ath:AT4G14090|anthocyanin 5-O-glucosyltransferase [EC:2.4.1.-]
GRMZM2G041039
GRMZM2G094356
GRMZM2G054916
GRMZM2G118019	K14724|1|4e-144|509|ppp:PHYPADRAFT_187922|solute carrier family 9 (sodium/hydrogen exchanger), member 8
AC206184.4_FG002
GRMZM2G075245
GRMZM2G059700
GRMZM5G891327
AC199541.4_FG004	K13691|1|2e-129|460|sbi:SORBI_02g030020|pathogen-inducible salicylic acid glucosyltransferase [EC:2.4.1.-]
GRMZM2G040050
GRMZM2G115070	K12134|1|2e-19|94.7|aly:ARALYDRAFT_904154|circadian clock associated 1!K12133|3|5e-19|93.2|ath:AT1G01060|LATE ELONGATED HYPOCOTYL
GRMZM2G050937	K02433|1|4e-34|144|cre:CHLREDRAFT_188401|aspartyl-tRNA(Asn)/glutamyl-tRNA (Gln) amidotransferase subunit A [EC:6.3.5.6 6.3.5.7]
GRMZM2G103771
GRMZM2G038536	K10798|1|9e-94|343|ath:AT2G31320|poly [ADP-ribose] polymerase [EC:2.4.2.30]
GRMZM2G094723
GRMZM2G401511
GRMZM2G443690
GRMZM5G800586
GRMZM2G017670
GRMZM2G169690
GRMZM2G037334
GRMZM2G004898
GRMZM2G104332
GRMZM2G108338
GRMZM2G141325
GRMZM2G396402	K14548|1|3e-36|151|aly:ARALYDRAFT_313471|U3 small nucleolar RNA-associated protein 4
GRMZM2G025833	K01177|1|0.0|749|sbi:SORBI_01g047500|beta-amylase [EC:3.2.1.2]
GRMZM2G060937
GRMZM2G316007
GRMZM2G117164	K09338|1|1e-25|116|ath:AT3G61890|homeobox-leucine zipper protein
GRMZM2G456512
GRMZM2G098925	K05283|1|3e-12|69.7|aly:ARALYDRAFT_354960|phosphatidylinositol glycan, class W [EC:2.3.-.-]!K10601|2|9e-08|55.1|ppp:PHYPADRAFT_2973|E3 ubiquitin-protein ligase synoviolin [EC:6.3.2.19]!K13148|3|9e-08|55.1|vvi:100261060|integrator complex subunit 11 [EC:3.1.27.-]!K11982|4|2e-07|53.9|bdi:100833984|E3 ubiquitin-protein ligase RNF115/126 [EC:6.3.2.19]
GRMZM2G311390
GRMZM2G140041
GRMZM2G130333	K08245|1|0.0|1132|zma:100383486|phytepsin [EC:3.4.23.40]
GRMZM2G070468	K13065|1|1e-17|89.7|osa:4329959|shikimate O-hydroxycinnamoyltransferase [EC:2.3.1.133]
GRMZM2G159811	K14497|1|4e-62|238|pop:POPTR_806657|protein phosphatase 2C [EC:3.1.3.16]
GRMZM2G107570
GRMZM2G009913	K02178|1|5e-32|134|sbi:SORBI_04g006370|checkpoint serine/threonine-protein kinase [EC:2.7.11.1]
GRMZM2G021614	K06910|1|1e-07|55.5|smo:SELMODRAFT_143762|
AC233898.1_FG003
GRMZM2G030945
GRMZM2G339994	K11147|1|4e-26|117|vcn:VOLCADRAFT_107595|dehydrogenase/reductase SDR family member 4 [EC:1.1.-.-]!K00059|2|4e-26|117|zma:100277126|3-oxoacyl-[acyl-carrier protein] reductase [EC:1.1.1.100]
GRMZM2G117057
GRMZM2G084005
GRMZM2G158636
GRMZM2G136663
GRMZM2G376743
GRMZM2G382534	K15746|1|9e-105|379|zma:100281693|beta-carotene 3-hydroxylase [EC:1.14.13.129]
GRMZM2G448051	K00430|1|3e-101|367|sbi:SORBI_02g000470|peroxidase [EC:1.11.1.7]
GRMZM2G098750
GRMZM2G017110	K01580|1|0.0|971|zma:100284394|glutamate decarboxylase [EC:4.1.1.15]
GRMZM2G051785	K14494|1|2e-26|119|aly:ARALYDRAFT_477591|DELLA protein
GRMZM2G177940	K01051|1|5e-50|196|zma:100381490|pectinesterase [EC:3.1.1.11]
GRMZM2G327059
GRMZM2G026188
GRMZM2G089557
GRMZM2G452453	K13172|1|3e-12|71.6|bdi:100822512|serine/arginine repetitive matrix protein 2
AC214451.3_FG005
GRMZM2G177934
GRMZM2G343563
GRMZM2G063733
GRMZM2G300125	K14497|1|1e-152|538|zma:100285223|protein phosphatase 2C [EC:3.1.3.16]
GRMZM2G002178	K01723|1|0.0|903|zma:542150|hydroperoxide dehydratase [EC:4.2.1.92]
GRMZM2G381782	K01057|1|8e-14|77.8|gmx:100804571|6-phosphogluconolactonase [EC:3.1.1.31]
GRMZM2G053711	K00981|1|1e-88|325|smo:SELMODRAFT_270747|phosphatidate cytidylyltransferase [EC:2.7.7.41]
GRMZM2G108991	K11584|1|2e-10|63.9|zma:100282594|protein phosphatase 2 (formerly 2A), regulatory subunit B'
GRMZM2G307588
GRMZM2G308503
GRMZM2G064903
GRMZM2G056750
GRMZM2G327907
GRMZM2G006631
GRMZM2G106344
GRMZM2G092517	K01955|1|4e-26|117|vvi:100262205|carbamoyl-phosphate synthase large subunit [EC:6.3.5.5]!K13944|2|1e-22|106|pop:POPTR_559669|LOB domain-containing protein 16
GRMZM2G073770	K01206|1|1e-11|69.3|ath:AT1G67830|alpha-L-fucosidase [EC:3.2.1.51]!K00514|3|2e-11|68.6|rcu:RCOM_1428040|zeta-carotene desaturase [EC:1.3.5.6]
GRMZM2G337229
GRMZM2G428040
GRMZM2G138258	K07562|1|3e-129|461|sbi:SORBI_03g046345|nonsense-mediated mRNA decay protein 3!K14945|3|4e-19|95.1|rcu:RCOM_0126290|protein quaking
GRMZM2G308615	K14497|1|3e-137|487|zma:100279578|protein phosphatase 2C [EC:3.1.3.16]
GRMZM2G080537	K13415|1|4e-141|501|pop:POPTR_562744|protein brassinosteroid insensitive 1 [EC:2.7.10.1 2.7.11.1]
GRMZM2G057637
GRMZM2G114650
GRMZM2G081268	K01759|1|0.0|640|zma:100281139|lactoylglutathione lyase [EC:4.4.1.5]
GRMZM2G038931
GRMZM2G072322	K13171|1|2e-06|52.8|gmx:100790051|serine/arginine repetitive matrix protein 1
GRMZM2G349407	K00850|1|4e-58|202|zma:100191982|6-phosphofructokinase [EC:2.7.1.11]
AC210013.4_FG003	K00559|1|0.0|748|zma:100286381|sterol 24-C-methyltransferase [EC:2.1.1.41]
GRMZM2G085260
GRMZM2G330698
GRMZM2G480954
GRMZM2G457929	K13692|1|2e-73|275|ath:AT1G05560|UDP-glucose:(indol-3-yl)acetate beta-D-glucosyltransferase [EC:2.4.1.121]!K12338|4|2e-66|251|aly:ARALYDRAFT_915488|anthocyanin 5-O-glucosyltransferase [EC:2.4.1.-]
GRMZM2G168365	K15382|1|8e-72|268|zma:100282648|solute carrier family 50 (sugar transporter)
GRMZM2G116491
GRMZM2G011373
GRMZM2G415170
GRMZM2G081464
GRMZM2G438121
AC191401.3_FG013
GRMZM2G342685
GRMZM2G056889
GRMZM2G067919
GRMZM2G003304	K09338|1|2e-40|165|ath:AT3G01470|homeobox-leucine zipper protein
GRMZM2G477837
GRMZM2G371375
GRMZM2G442170
GRMZM2G399112
GRMZM2G318882
GRMZM2G399048	K01988|1|0.0|657|zma:100283564|lactosylceramide 4-alpha-galactosyltransferase [EC:2.4.1.228]
GRMZM2G061303	K14638|1|4e-122|437|smo:SELMODRAFT_97812|solute carrier family 15 (peptide/histidine transporter), member 3/4
GRMZM2G156881
GRMZM2G113241
GRMZM2G153127	K03070|1|3e-06|53.1|rcu:RCOM_0562390|preprotein translocase subunit SecA!K09561|2|6e-06|52.0|cre:CHLREDRAFT_120414|STIP1 homology and U-box containing protein 1 [EC:6.3.2.19]!K13124|3|8e-06|51.6|ppp:PHYPADRAFT_61696|mitogen-activated protein kinase organizer 1
GRMZM2G324111	K11982|1|2e-10|64.3|bdi:100838213|E3 ubiquitin-protein ligase RNF115/126 [EC:6.3.2.19]!K05283|2|2e-10|64.3|aly:ARALYDRAFT_354960|phosphatidylinositol glycan, class W [EC:2.3.-.-]
AC206980.3_FG007
GRMZM2G167584
GRMZM2G112954	K08332|1|4e-19|94.0|vcn:VOLCADRAFT_41528|vacuolar protein 8
GRMZM2G039845	K09873|1|6e-34|142|osa:4336464|aquaporin TIP
GRMZM2G081105	K15356|1|0.0|709|zma:100279720|GDP-mannose transporter
GRMZM2G010494	K00615|1|0.0|1309|sbi:SORBI_06g004280|transketolase [EC:2.2.1.1]
GRMZM2G302664
GRMZM2G405559
GRMZM2G370405
GRMZM2G130232
AC234528.1_FG006	K06892|1|1e-62|239|pop:POPTR_550478|!K05277|3|4e-40|164|mtr:MTR_5g011250|leucoanthocyanidin dioxygenase [EC:1.14.11.19]!K05278|4|1e-39|162|osa:4330843|flavonol synthase [EC:1.14.11.23]
GRMZM5G897067
GRMZM2G063899
GRMZM2G108959	K09422|1|3e-121|433|sbi:SORBI_05g021820|myb proto-oncogene protein, plant
GRMZM2G316553
GRMZM2G078441
GRMZM2G413897	K13993|1|3e-70|263|zma:100285576|HSP20 family protein
GRMZM2G037685
GRMZM2G447989	K10576|1|2e-43|176|vvi:100250088|ubiquitin-conjugating enzyme E2 H [EC:6.3.2.19]!K13415|3|3e-35|148|osa:4324691|protein brassinosteroid insensitive 1 [EC:2.7.10.1 2.7.11.1]
GRMZM2G025062	K09286|1|7e-18|89.7|ath:AT3G16770|EREBP-like factor
GRMZM2G003909
GRMZM2G412630
GRMZM2G161154
GRMZM2G479539
GRMZM2G105348
GRMZM2G033862
GRMZM2G013842
GRMZM2G394688	K00517|1|0.0|672|osa:4334183|[EC:1.14.-.-]
GRMZM2G139803	K03644|1|4e-24|110|aly:ARALYDRAFT_325438|lipoic acid synthetase [EC:2.8.1.8]
GRMZM2G130224
GRMZM2G361475	K00430|1|7e-146|279|sbi:SORBI_03g046810|peroxidase [EC:1.11.1.7]
GRMZM2G092746	K01184|1|3e-111|400|aly:ARALYDRAFT_486197|polygalacturonase [EC:3.2.1.15]
GRMZM2G172574
GRMZM2G124524	K09285|1|1e-170|598|sbi:SORBI_05g001790|AP2-like factor, ANT lineage
GRMZM2G412436
GRMZM2G094396
GRMZM2G070523	K09422|1|8e-146|515|zma:100274206|myb proto-oncogene protein, plant
GRMZM2G176595
GRMZM2G335407
GRMZM2G026910
GRMZM2G154041	K00995|1|1e-45|180|zma:100281305|CDP-diacylglycerol--glycerol-3-phosphate 3-phosphatidyltransferase [EC:2.7.8.5]
GRMZM2G037343
GRMZM2G388051	K14488|1|9e-09|56.6|zma:100280843|SAUR family protein
GRMZM2G703437
AC165178.2_FG004	K09422|1|4e-121|432|sbi:SORBI_02g024640|myb proto-oncogene protein, plant
GRMZM2G127404
GRMZM2G169943	K00002|1|6e-65|246|osa:4338987|alcohol dehydrogenase (NADP+) [EC:1.1.1.2]!K00011|2|2e-62|238|ath:AT2G37790|aldehyde reductase [EC:1.1.1.21]!K08243|3|4e-48|191|gmx:547911|6'-deoxychalcone synthase [EC:2.3.1.170]
GRMZM2G074094	K11420|1|4e-90|331|bdi:100843697|euchromatic histone-lysine N-methyltransferase [EC:2.1.1.43]!K11423|2|1e-12|74.3|olu:OSTLU_18587|histone-lysine N-methyltransferase SETD2 [EC:2.1.1.43]!K11422|5|6e-09|62.0|smo:SELMODRAFT_438147|histone-lysine N-methyltransferase SETD1 [EC:2.1.1.43]
GRMZM2G020148
GRMZM2G154685	K09571|1|0.0|789|zma:100283417|FK506-binding protein 4/5 [EC:5.2.1.8]
GRMZM5G816031	K10082|1|6e-06|50.1|mtr:MTR_5g031140|lectin, mannose-binding 2
GRMZM2G066602
GRMZM2G001853
AC212186.3_FG011	K07466|1|6e-09|57.8|vvi:100248803|replication factor A1
GRMZM2G165390	K12930|1|3e-65|247|pop:POPTR_287596|anthocyanidin 3-O-glucosyltransferase [EC:2.4.1.115]!K10757|2|4e-65|246|aly:ARALYDRAFT_326139|flavonol 3-O-glucosyltransferase [EC:2.4.1.91]
AC209987.4_FG010
GRMZM2G070961	K04733|1|2e-48|192|aly:ARALYDRAFT_916421|interleukin-1 receptor-associated kinase 4 [EC:2.7.11.1]!K00924|3|1e-42|173|aly:ARALYDRAFT_494273|[EC:2.7.1.-]!K05658|5|2e-42|172|vvi:100262734|ATP-binding cassette, subfamily B (MDR/TAP), member 1
GRMZM5G831200	K01184|1|2e-82|305|ath:AT3G57510|polygalacturonase [EC:3.2.1.15]
GRMZM2G001169
AC206941.2_FG002
GRMZM2G038152	K15450|1|2e-28|126|smo:SELMODRAFT_418563|tRNA wybutosine-synthesizing protein 3 [EC:2.1.1.-]
GRMZM2G035278
GRMZM2G434561
GRMZM2G073244	K13692|1|3e-67|254|rcu:RCOM_1154190|UDP-glucose:(indol-3-yl)acetate beta-D-glucosyltransferase [EC:2.4.1.121]!K13068|3|5e-66|250|aly:ARALYDRAFT_479675|sinapate 1-glucosyltransferase [EC:2.4.1.120]!K13691|5|2e-62|238|vvi:100242294|pathogen-inducible salicylic acid glucosyltransferase [EC:2.4.1.-]
GRMZM2G049349
GRMZM2G353195	K15336|1|6e-28|124|vvi:100259391|tRNA (cytosine38-C5)-methyltransferase [EC:2.1.1.204]
GRMZM5G870571	K13681|1|0.0|941|zma:100194120|xyloglucan fucosyltransferase [EC:2.4.1.-]
GRMZM2G025959
GRMZM2G161534	K15535|1|9e-06|40.8|cre:CHLREDRAFT_192398|phosphoglucan, water dikinase [EC:2.7.9.5]
GRMZM2G169825
GRMZM2G146809
GRMZM2G015534
GRMZM2G054564
GRMZM2G059565
GRMZM2G073359	K00924|1|1e-114|411|ath:AT4G35600|[EC:2.7.1.-]!K05658|5|1e-106|385|vvi:100262734|ATP-binding cassette, subfamily B (MDR/TAP), member 1
GRMZM2G033228
GRMZM2G304132
GRMZM2G082434	K15015|1|2e-07|55.5|sbi:SORBI_03g026920|solute carrier family 32 (vesicular inhibitory amino acid transporter)!K14209|2|1e-06|52.8|bdi:100831435|solute carrier family 36 (proton-coupled amino acid transporter)
GRMZM5G831577
GRMZM5G818101	K14497|1|7e-160|561|zma:100381666|protein phosphatase 2C [EC:3.1.3.16]
GRMZM2G424112
GRMZM2G410567	K14487|1|0.0|966|sbi:SORBI_05g019810|auxin responsive GH3 gene family
GRMZM2G116167
GRMZM2G149317	K02291|1|2e-154|543|zma:542686|phytoene synthase [EC:2.5.1.32]
GRMZM2G100475
GRMZM2G124026
GRMZM2G051466
GRMZM2G364528
GRMZM2G024391
AC226235.2_FG003
GRMZM2G166337	K09422|1|2e-115|414|sbi:SORBI_02g036250|myb proto-oncogene protein, plant
GRMZM2G098279
GRMZM2G354319
GRMZM2G002815
GRMZM2G158788
GRMZM2G058358
GRMZM5G806435
GRMZM2G418160
GRMZM2G143317
GRMZM2G309275	K00029|1|1e-17|90.1|zma:542233|malate dehydrogenase (oxaloacetate-decarboxylating)(NADP+) [EC:1.1.1.40]
GRMZM2G367777
GRMZM5G822947
GRMZM2G389301
GRMZM2G129261
GRMZM2G340257
GRMZM2G092432
GRMZM2G079490	K00924|1|7e-21|100|ath:AT5G22850|[EC:2.7.1.-]
GRMZM2G118770	K00029|1|0.0|1164|zma:542209|malate dehydrogenase (oxaloacetate-decarboxylating)(NADP+) [EC:1.1.1.40]
GRMZM2G093404	K15172|1|5e-12|70.9|vcn:VOLCADRAFT_106802|transcription elongation factor SPT5
GRMZM2G314273
AC234160.1_FG003	K05350|1|0.0|773|osa:4324050|beta-glucosidase [EC:3.2.1.21]
GRMZM2G311500
GRMZM2G477340	K08730|1|0.0|846|sbi:SORBI_09g027850|phosphatidylserine synthase 2 [EC:2.7.8.29]
GRMZM2G027627	K00161|1|0.0|765|zma:100272256|pyruvate dehydrogenase E1 component subunit alpha [EC:1.2.4.1]
GRMZM2G122228	K14497|1|1e-64|244|sbi:SORBI_03g029890|protein phosphatase 2C [EC:3.1.3.16]
GRMZM2G068789
GRMZM2G413822
GRMZM2G132077
GRMZM2G087207	K01641|1|0.0|941|zma:100384769|hydroxymethylglutaryl-CoA synthase [EC:2.3.3.10]
GRMZM2G391696
AC205122.4_FG006
GRMZM2G140293
GRMZM2G552956
GRMZM2G123037	K15402|1|4e-118|424|bdi:100824104|cytochrome P450, family 86, subfamily B, polypeptide 1 (fatty acid omega-hydroxylase) [EC:1.14.-.-]
GRMZM2G040858	K02703|1|2e-116|418|zma:845199|photosystem II P680 reaction center D1 protein
GRMZM2G348257
GRMZM2G162945
GRMZM2G423423
GRMZM2G045981	K13420|1|2e-44|179|pop:POPTR_1075175|LRR receptor-like serine/threonine-protein kinase FLS2 [EC:2.7.11.1]
GRMZM2G045977
GRMZM2G063133
GRMZM2G079645
GRMZM2G312933
GRMZM2G038722	K09422|1|7e-167|585|zma:100285029|myb proto-oncogene protein, plant
GRMZM5G812425	K01058|1|1e-56|218|gmx:100816744|phospholipase A1 [EC:3.1.1.32]
GRMZM2G109843	K00924|1|0.0|781|ath:AT3G50530|[EC:2.7.1.-]
GRMZM2G083176	K14638|1|6e-122|437|smo:SELMODRAFT_448814|solute carrier family 15 (peptide/histidine transporter), member 3/4
GRMZM2G402564
GRMZM2G103013
AC217887.3_FG004
GRMZM2G439951
GRMZM2G042692
GRMZM2G177084
AC209080.3_FG004
GRMZM2G118047
GRMZM2G351330	K09338|1|5e-23|107|aly:ARALYDRAFT_486694|homeobox-leucine zipper protein
GRMZM2G019328
GRMZM2G021777	K12135|1|3e-14|78.6|aly:ARALYDRAFT_488429|zinc finger protein CONSTANS!K12127|4|2e-09|62.4|sbi:SORBI_04g026190|pseudo-response regulator 1
GRMZM2G181219
GRMZM5G882378	K02955|1|4e-73|187|zma:100286083|small subunit ribosomal protein S14e
GRMZM2G098037	K04733|1|2e-55|215|smo:SELMODRAFT_159261|interleukin-1 receptor-associated kinase 4 [EC:2.7.11.1]!K13416|3|1e-50|199|rcu:RCOM_1534760|brassinosteroid insensitive 1-associated receptor kinase 1 [EC:2.7.10.1 2.7.11.1]!K00924|4|2e-50|199|osa:4337593|[EC:2.7.1.-]!K13417|5|1e-49|196|ath:AT2G13790|somatic embryogenesis receptor kinase 4 [EC:2.7.10.1 2.7.11.1]
GRMZM2G006119	K11165|1|8e-21|100|gmx:100795991|dehydrogenase/reductase SDR family member 7 [EC:1.1.-.-]
GRMZM2G146745	K01376|1|1e-148|524|osa:4343231|[EC:3.4.22.-]!K01373|2|1e-111|401|pop:POPTR_886026|cathepsin F [EC:3.4.22.41]
GRMZM2G096591
GRMZM5G863645
GRMZM2G468495	K10576|1|3e-106|384|vvi:100250088|ubiquitin-conjugating enzyme E2 H [EC:6.3.2.19]!K13415|2|6e-28|124|pop:POPTR_562744|protein brassinosteroid insensitive 1 [EC:2.7.10.1 2.7.11.1]
GRMZM2G166297	K14497|1|1e-150|531|sbi:SORBI_03g039630|protein phosphatase 2C [EC:3.1.3.16]
GRMZM2G079436
AC182482.3_FG003
GRMZM2G150107
GRMZM2G337621
GRMZM2G136347	K10712|1|8e-113|404|zma:100280802|cysteamine dioxygenase [EC:1.13.11.19]
AC217415.3_FG004
GRMZM2G474929	K15078|1|1e-98|359|vvi:100250139|structure-specific endonuclease subunit SLX1 [EC:3.6.1.-]!K15271|2|2e-80|299|rcu:RCOM_1095670|ATP-dependent DNA helicase HFM1/MER3 [EC:3.6.4.12]!K03798|5|3e-78|291|rcu:RCOM_0340700|cell division protease FtsH [EC:3.4.24.-]
GRMZM2G154872
GRMZM2G150434
GRMZM2G078725
GRMZM2G123973	K03327|1|5e-125|446|bdi:100846516|multidrug resistance protein, MATE family
GRMZM2G144081	K14684|1|3e-41|168|zma:100284813|solute carrier family 25 (mitochondrial phosphate transporter), member 23/24/25/41
GRMZM2G156307
GRMZM2G013957
GRMZM2G078210
AC195331.3_FG008
GRMZM2G121374	K12829|1|3e-21|100|sbi:SORBI_10g031230|splicing factor 3B subunit 2
GRMZM2G174621	K03809|1|1e-93|341|sbi:SORBI_02g000630|Trp repressor binding protein
GRMZM2G177095
GRMZM2G073324
GRMZM2G083130	K13030|1|7e-137|485|sbi:SORBI_01g001220|cyanohydrin beta-glucosyltransferase [EC:2.4.1.85]!K13692|2|5e-52|203|zma:542250|UDP-glucose:(indol-3-yl)acetate beta-D-glucosyltransferase [EC:2.4.1.121]!K13691|3|4e-51|200|rcu:RCOM_0101360|pathogen-inducible salicylic acid glucosyltransferase [EC:2.4.1.-]
GRMZM2G033526	K00873|1|1e-67|255|zma:100273990|pyruvate kinase [EC:2.7.1.40]
[truncated: 4,094 more rows]
