# Supplementary material for: Sucrose and ABA regulate starch biosynthesis in maize through a novel transcription factor, ZmEREB156
Source: Sci Rep. 2016 Jun 10;6:27590. doi: 10.1038/srep27590 (PMC4901336; doi:10.1038/srep27590)
Supplement: Supplementary Table S5 [file srep27590-s5.xls]

## Sheet: Control-VS-Suc-TF
geneID	geneLength	Control-Expression	Suc-Expression	Control-RPKM	Suc-RPKM	log2 Ratio(Suc/Control)	Up-Down-Regulation(Suc/Control)	P-value	FDR	TF-type
GRMZM2G700665	2153	340	813	4.02915	9.55914	1.24641	Up	1.57424e-44	2.50295e-43	AP2
GRMZM2G141219	1830	0	38	0.001	0.52566	9.03799	Up	4.23792e-12	2.38777e-11	AP2
GRMZM2G146688	2314	0	17	0.001	0.185976	7.53898	Up	8.18628e-06	2.81744e-05	AP2
GRMZM2G174834	1770	260	117	3.74782	1.67334	-1.16332	Down	5.42016e-14	3.38922e-13	AP2
GRMZM2G102845	4127	345	848	2.13286	5.20156	1.28615	Up	1.29455e-48	2.22997e-47	ARF
GRMZM2G078274	3199	283	653	2.2571	5.16739	1.19497	Up	6.93778e-34	8.6728e-33	ARF
GRMZM2G158162	3523	279	780	2.02055	5.60472	1.47189	Up	1.09151e-54	2.07708e-53	B3
GRMZM2G102059	2044	41	92	0.511778	1.13941	1.15469	Up	1.01422e-05	3.44992e-05	B3
GRMZM2G102514	1468	103	500	1.79015	8.62216	2.26797	Up	4.95584e-63	1.06304e-61	BES1
GRMZM2G152172	1536	74	36	1.22919	0.593313	-1.05084	Down	0.000231616	0.000664336	BES1
GRMZM2G017349	1658	308	807	4.73963	12.3214	1.37832	Up	2.32668e-51	4.19604e-50	bHLH
GRMZM2G094892	1627	253	592	3.96745	9.21099	1.21514	Up	1.17182e-31	1.38825e-30	bHLH
GRMZM2G006631	1624	109	328	1.71245	5.11282	1.57805	Up	2.34606e-26	2.41218e-25	bHLH
GRMZM2G042920	1197	2	83	0.0426299	1.75532	5.36372	Up	1.33353e-22	1.2122e-21	bHLH
GRMZM2G340177	1652	0	37	0.001	0.566975	9.14714	Up	8.44272e-12	4.67019e-11	bHLH
GRMZM2G350312	1684	7427	1796	112.525	26.9983	-2.05931	Down	0	0	bHLH
GRMZM5G828396	1876	1042	515	14.1714	6.94939	-1.02803	Down	2.41856e-42	3.67592e-41	bHLH
GRMZM2G101350	2000	516	155	6.58261	1.96189	-1.74642	Down	5.26012e-47	8.74344e-46	bHLH
GRMZM2G150729	1392	102	26	1.86956	0.472832	-1.9833	Down	3.57784e-12	2.02489e-11	bHLH
GRMZM2G317317	1170	55	4	1.19938	0.0865459	-3.79268	Down	7.40104e-13	4.35426e-12	bHLH
GRMZM2G043854	2335	13	0	0.142048	0.001	-7.15023	Down	0.000115537	0.000345426	bHLH
GRMZM2G015534	1766	1270	9556	18.3481	136.98	2.90026	Up	0	0	bZIP
GRMZM2G168079	1886	935	1931	12.6488	25.9187	1.03499	Up	3.96208e-77	1.00298e-75	bZIP
GRMZM2G160902	1711	614	1259	9.15581	18.6272	1.02465	Up	4.14744e-50	7.32304e-49	bZIP
GRMZM2G161009	1898	313	633	4.20753	8.44267	1.00473	Up	3.01334e-25	2.99087e-24	bZIP
GRMZM2G171912	628	158	330	6.41913	13.3023	1.05123	Up	7.55054e-15	4.92635e-14	bZIP
GRMZM2G151295	1634	73	149	1.13985	2.30838	1.01803	Up	3.75902e-07	1.47009e-06	bZIP
GRMZM2G336766	872	16	80	0.468147	2.32245	2.31061	Up	1.59986e-11	8.70076e-11	bZIP
GRMZM2G019907	1310	18	49	0.350574	0.946885	1.43347	Up	0.00014883	0.000438443	bZIP
GRMZM2G444748	1868	0	14	0.001	0.189725	7.56776	Up	6.47258e-05	0.00019963	bZIP
GRMZM2G060216	2157	526	168	6.22177	1.97166	-1.65792	Down	1.3088e-44	2.08419e-43	bZIP
GRMZM2G094352	2043	293	120	3.65913	1.48691	-1.29918	Down	2.99698e-18	2.29882e-17	bZIP
GRMZM2G445575	2329	89	29	0.974988	0.315211	-1.62907	Down	1.45572e-08	6.37392e-08	bZIP
GRMZM2G093020	1591	37	2	0.593349	0.0318223	-4.22077	Down	1.29585e-09	6.18323e-09	bZIP
GRMZM2G473274	1098	12	0	0.278842	0.001	-8.1233	Down	0.000231982	0.00066457	bZIP
GRMZM2G129261	2802	475	4078	4.32518	36.8427	3.09055	Up	0	0	C2H2
GRMZM5G884137	2655	511	1059	4.9106	10.0973	1.03999	Up	1.98453e-43	3.08578e-42	C2H2
GRMZM2G359589	2957	45	141	0.388275	1.20709	1.63638	Up	9.64216e-13	5.6389e-12	C2H2
GRMZM2G069176	971	34	99	0.893384	2.581	1.53058	Up	1.28861e-08	5.66674e-08	C2H2
GRMZM2G027333	2664	0	16	0.001	0.15204	7.24831	Up	1.63086e-05	5.41989e-05	C2H2
GRMZM2G445684	1572	0	12	0.001	0.193242	7.59426	Up	0.000256884	0.000730256	C2H2
GRMZM2G104516	544	290	57	13.6012	2.65246	-2.35833	Down	2.44842e-39	3.47264e-38	C2H2
GRMZM2G074032	1638	35	8	0.545171	0.123637	-2.1406	Down	2.27498e-05	7.43515e-05	C2H2
GRMZM2G459614	1000	22	0	0.561308	0.001	-9.13265	Down	2.17816e-07	8.68859e-07	C2H2
GRMZM2G110107	1745	15	0	0.219318	0.001	-7.77688	Down	2.8658e-05	9.27025e-05	C2H2
GRMZM2G071034	1420	1347	2871	24.2024	51.182	1.08049	Up	6.7754e-122	2.5835e-120	C3H
GRMZM2G152661	2598	517	170	5.07727	1.65646	-1.61594	Down	2.37752e-42	3.61536e-41	CAMTA
GRMZM2G148772	1558	346	155	5.66614	2.51847	-1.16982	Down	2.8141e-18	2.16127e-17	CO-like
GRMZM2G104246	1546	128	365	2.11241	5.97662	1.50044	Up	3.4592e-27	3.63426e-26	CPP
GRMZM2G153754	2706	388	193	3.65833	1.80552	-1.01877	Down	1.52656e-16	1.08587e-15	CPP
GRMZM2G075562	2828	1558	764	14.0562	6.8389	-1.03937	Down	1.52275e-63	3.29192e-62	DBB
GRMZM2G146283	1286	671	1443	13.3125	28.4052	1.09337	Up	2.29814e-63	4.95758e-62	Dof
GRMZM2G089949	1469	72	200	1.25052	3.44652	1.46262	Up	4.67424e-15	3.08553e-14	Dof
GRMZM2G138455	2177	72	158	0.843826	1.83726	1.12254	Up	1.46026e-08	6.39105e-08	Dof
GRMZM2G134545	2496	27	0	0.275993	0.001	-8.10849	Down	6.67436e-09	3.00208e-08	Dof
GRMZM2G044322	1892	33	88	0.445012	1.17743	1.40372	Up	5.0494e-07	1.9531e-06	EIL
GRMZM2G129777	1846	4020	13376	55.5614	183.429	1.72306	Up	0	0	ERF
GRMZM2G029323	1840	1988	4687	27.5662	64.4836	1.22603	Up	1.26078e-241	8.65776e-240	ERF
GRMZM2G169382	1183	2124	4321	45.8087	92.4638	1.01327	Up	1.92255e-164	9.47293e-163	ERF
GRMZM2G174347	1193	1254	2844	26.8186	60.3478	1.17007	Up	4.99326e-137	2.13759e-135	ERF
GRMZM2G081892	1983	691	2131	8.89066	27.204	1.61346	Up	4.51698e-167	2.24753e-165	ERF
GRMZM2G148333	2115	983	2084	11.8583	24.9436	1.07278	Up	5.38676e-88	1.54244e-86	ERF
GRMZM2G025062	1112	254	1164	5.82784	26.4985	2.18488	Up	6.31676e-138	2.73504e-136	ERF
GRMZM2G076896	1188	180	466	3.86576	9.92983	1.36102	Up	8.16256e-30	9.21689e-29	ERF
GRMZM2G172936	858	133	326	3.95497	9.6184	1.28213	Up	1.36196e-19	1.10945e-18	ERF
GRMZM5G852704	1050	65	185	1.57944	4.4602	1.4977	Up	1.74102e-14	1.11226e-13	ERF
GRMZM2G175856	684	76	179	2.83489	6.62475	1.22457	Up	1.00805e-10	5.20083e-10	ERF
GRMZM2G369472	1138	249	120	5.58259	2.66939	-1.06443	Down	7.3529e-12	4.08148e-11	ERF
GRMZM2G089995	956	234	101	6.24506	2.67446	-1.22347	Down	1.12471e-13	6.94551e-13	ERF
GRMZM2G007406	945	145	70	3.91485	1.87516	-1.06194	Down	1.87012e-07	7.4933e-07	ERF
GRMZM2G069082	971	125	41	3.2845	1.0689	-1.61955	Down	2.11844e-11	1.14167e-10	ERF
GRMZM2G380377	1606	93	37	1.47746	0.583215	-1.34102	Down	5.34196e-07	2.06179e-06	ERF
GRMZM2G020016	1816	58	10	0.814875	0.139398	-2.54737	Down	1.13359e-09	5.42776e-09	ERF
GRMZM5G805505	1224	31	4	0.646188	0.0827277	-2.96551	Down	1.73745e-06	6.38209e-06	ERF
GRMZM2G104260	681	20	1	0.74931	0.0371728	-4.33324	Down	1.01348e-05	3.44817e-05	ERF
GRMZM2G124495	1935	1019	220	13.4361	2.87815	-2.22289	Down	9.35712e-125	3.64579e-123	G2-like
GRMZM2G010920	2286	200	93	2.2322	1.02986	-1.11601	Down	1.8005e-10	9.13094e-10	G2-like
GRMZM2G035370	2238	21	0	0.239408	0.001	-7.90332	Down	4.37348e-07	1.70206e-06	G2-like
GRMZM2G114775	1279	1267	2801	25.2746	55.4389	1.13321	Up	2.43578e-128	9.84431e-127	GATA
GRMZM2G067171	1754	108	321	1.57099	4.63285	1.56023	Up	1.98162e-25	1.97979e-24	GATA
GRMZM2G001426	2082	672	1438	8.23507	17.4844	1.08622	Up	1.67736e-62	3.56771e-61	GRAS
GRMZM2G110579	2450	53	117	0.551936	1.2089	1.13113	Up	9.52498e-07	3.58777e-06	GRAS
GRMZM2G172657	2456	2	24	0.0207769	0.247375	3.57365	Up	6.18304e-06	2.15933e-05	GRAS
GRMZM2G132794	2221	0	16	0.001	0.182366	7.51069	Up	1.63086e-05	5.42108e-05	GRAS
GRMZM2G313078	1679	0	12	0.001	0.180927	7.49926	Up	0.000256884	0.000729914	GRAS
GRMZM2G023872	1817	19084	7927	267.974	110.44	-1.27883	Down	0	0	GRAS
GRMZM2G037286	1479	687	48	11.8513	0.821572	-3.85052	Down	3.29132e-147	1.48658e-145	GRAS
GRMZM2G335814	2503	53	5	0.540249	0.0505687	-3.41731	Down	1.57151e-11	8.54962e-11	GRAS
GRMZM2G015080	2727	13	0	0.121629	0.001	-6.92634	Down	0.000115537	0.000345154	GRAS
GRMZM2G045977	1195	162	363	3.4588	7.68973	1.15266	Up	1.5439e-18	1.20186e-17	GRF
GRMZM2G136369	1863	215	451	2.94445	6.12824	1.05748	Up	6.45226e-20	5.32027e-19	HB-other
GRMZM2G041462	1641	447	994	6.94988	15.3338	1.14166	Up	2.9344e-47	4.90986e-46	HD-ZIP
GRMZM2G438260	2253	0	12	0.001	0.134832	7.07502	Up	0.000256884	0.000729983	HD-ZIP
GRMZM2G001289	3490	450	162	3.28977	1.17507	-1.48525	Down	5.8334e-33	7.1021e-32	HD-ZIP
GRMZM2G122897	2875	289	142	2.56471	1.25032	-1.03649	Down	5.08e-13	3.01856e-12	HD-ZIP
GRMZM2G118063	3332	185	82	1.41659	0.62299	-1.18514	Down	1.23461e-10	6.32452e-10	HD-ZIP
GRMZM2G130442	3214	106	51	0.84147	0.401695	-1.06681	Down	7.88588e-06	2.71929e-05	HD-ZIP
GRMZM2G104204	961	180	29	4.7789	0.763918	-2.64519	Down	2.61028e-28	2.82954e-27	HD-ZIP
GRMZM2G004334	2199	111	15	1.28788	0.172679	-2.89884	Down	1.07694e-19	8.79873e-19	HD-ZIP
GRMZM2G139963	1705	64	15	0.95771	0.22271	-2.10442	Down	1.15692e-08	5.10763e-08	HD-ZIP
GRMZM2G034113	1448	27	6	0.475745	0.104895	-2.18124	Down	0.000178624	0.000520756	HD-ZIP
GRMZM2G002915	1380	16	0	0.295815	0.001	-8.20855	Down	1.42728e-05	4.77892e-05	HD-ZIP
GRMZM2G060544	1295	9509	27854	187.346	544.49	1.5392	Up	0	0	LBD
GRMZM2G073044	1400	795	1679	14.4883	30.3595	1.06726	Up	1.13063e-70	2.63166e-69	LBD
GRMZM2G177110	952	25	76	0.670011	2.02092	1.59276	Up	3.01466e-07	1.18832e-06	LBD
GRMZM2G092483	1066	0	23	0.001	0.546189	9.09326	Up	1.3095e-07	5.31291e-07	LBD
GRMZM2G025989	925	406	183	11.1986	5.0082	-1.16095	Down	6.06382e-21	5.18887e-20	LBD
GRMZM2G121487	1868	1277	106	17.4419	1.43649	-3.60194	Down	6.61868e-258	4.88784e-256	LBD
GRMZM2G161666	1198	68	160	1.44821	3.38092	1.22315	Up	1.02427e-09	4.91832e-09	MIKC
GRMZM2G105387	2247	20	52	0.227094	0.585831	1.3672	Up	0.000161788	0.000474179	MIKC
GRMZM2G059102	1409	1988	954	35.9985	17.14	-1.07057	Down	1.77499e-84	4.91556e-83	MIKC
GRMZM2G129034	1616	204	86	3.22083	1.34719	-1.25748	Down	1.41981e-12	8.22563e-12	MIKC
GRMZM2G097059	1186	178	60	3.82925	1.28067	-1.58016	Down	3.8443e-15	2.55099e-14	MIKC
GRMZM5G814279	1052	44	14	1.06713	0.336887	-1.66339	Down	5.7626e-05	0.000179318	MIKC
GRMZM2G159397	1730	63	13	0.929123	0.190226	-2.28816	Down	2.4695e-09	1.15456e-08	MIKC
GRMZM2G099522	1101	23	3	0.53299	0.0689773	-2.94991	Down	4.52882e-05	0.000143052	MIKC
GRMZM2G010669	1639	26	2	0.404737	0.0308904	-3.71176	Down	1.4714e-06	5.43903e-06	MIKC
GRMZM2G160687	2087	70	1	0.855764	0.0121297	-6.1406	Down	2.34794e-20	1.97136e-19	MIKC
GRMZM2G441115	870	550	39	16.1295	1.1348	-3.8292	Down	1.11375e-117	4.11249e-116	M-type
GRMZM2G369799	1648	2615	6143	40.4849	94.3617	1.22082	Up	0	0	MYB
GRMZM2G070849	1726	837	2134	12.3727	31.2987	1.33895	Up	3.84774e-127	1.53667e-125	MYB
GRMZM2G419239	1329	466	1308	8.94622	24.9147	1.47765	Up	5.1646e-91	1.53382e-89	MYB
GRMZM2G070523	1838	126	1299	1.74906	17.8911	3.35459	Up	4.39994e-244	3.04902e-242	MYB
GRMZM2G000818	1655	195	610	3.00618	9.33048	1.63402	Up	5.4725e-50	9.63465e-49	MYB
GRMZM2G172327	1209	182	500	3.84082	10.4693	1.44667	Up	8.52314e-35	1.08695e-33	MYB
GRMZM2G087955	1873	202	423	2.75164	5.71709	1.05499	Up	1.03973e-18	8.15031e-18	MYB
GRMZM2G098179	1422	68	179	1.22008	3.18659	1.38504	Up	1.14051e-12	6.63917e-12	MYB
GRMZM2G056407	1990	19	99	0.243601	1.25937	2.37011	Up	2.4947e-14	1.58408e-13	MYB
GRMZM2G312419	1528	9	44	0.150279	0.728957	2.27819	Up	8.40506e-07	3.18093e-06	MYB
GRMZM2G145444	1860	1157	496	15.8708	6.75058	-1.23329	Down	3.61902e-62	7.68681e-61	MYB
GRMZM2G425427	1574	118	55	1.91274	0.884566	-1.1126	Down	1.06266e-06	3.98591e-06	MYB
GRMZM2G097638	1227	34	6	0.706989	0.123788	-2.51382	Down	4.34208e-06	1.538e-05	MYB
GRMZM2G024468	1320	56	4	1.08241	0.0767111	-3.81867	Down	3.9398e-13	2.35813e-12	MYB
GRMZM2G001875	1126	36	1	0.815723	0.0224819	-5.18124	Down	2.4628e-10	1.23801e-09	MYB
GRMZM2G111906	1993	321	736	4.10938	9.34852	1.18582	Up	1.5342e-37	2.09851e-36	MYB_related
GRMZM2G421256	2026	300	689	3.77799	8.60899	1.18823	Up	2.33424e-35	3.02127e-34	MYB_related
GRMZM2G071977	1586	44	93	0.707829	1.4844	1.06841	Up	3.06172e-05	9.87664e-05	MYB_related
GRMZM2G046438	1339	24	85	0.457308	1.60698	1.81311	Up	2.85216e-09	1.32409e-08	MYB_related
GRMZM2G030403	1070	23	66	0.548432	1.56147	1.50952	Up	4.52348e-06	1.59815e-05	MYB_related
GRMZM2G029850	1884	13	44	0.176052	0.591213	1.74768	Up	3.4224e-05	0.000109702	MYB_related
GRMZM2G034110	1609	3741	1705	59.3212	26.8251	-1.14497	Down	4.31978e-175	2.24126e-173	MYB_related
GRMZM5G813892	1338	1878	817	35.8111	15.4575	-1.2121	Down	3.99162e-97	1.25809e-95	MYB_related
GRMZM2G054252	1680	593	1222	9.00584	18.4134	1.03182	Up	3.14778e-49	5.47829e-48	NAC
GRMZM2G031200	1432	95	483	1.69262	8.5384	2.33471	Up	4.49772e-63	9.66134e-62	NAC
GRMZM2G147867	1747	2	22	0.0292089	0.318788	3.44812	Up	2.11088e-05	6.92193e-05	NAC
GRMZM2G043813	1484	3901	521	67.0688	8.88743	-2.9158	Down	0	0	NAC
GRMZM2G122615	1312	139	67	2.70308	1.29275	-1.06417	Down	3.2054e-07	1.26105e-06	NAC
GRMZM2G059428	1520	131	53	2.1989	0.882683	-1.31682	Down	4.21678e-09	1.93072e-08	NAC
GRMZM2G156977	1425	112	43	2.00531	0.763881	-1.39241	Down	1.45649e-08	6.37636e-08	NAC
GRMZM2G134717	697	42	12	1.53743	0.435834	-1.81867	Down	2.91798e-05	9.43201e-05	NAC
GRMZM2G048826	1019	50	5	1.25191	0.124213	-3.33324	Down	9.75932e-11	5.03767e-10	NAC
GRMZM2G063522	1534	36	2	0.598764	0.0330048	-4.18124	Down	2.4751e-09	1.15665e-08	NAC
GRMZM2G008374	1583	23	2	0.370703	0.0319832	-3.53488	Down	9.6154e-06	3.28102e-05	NAC
GRMZM2G316840	1197	22	2	0.468929	0.0422969	-3.47075	Down	1.788e-05	5.91298e-05	NAC
GRMZM2G040349	1821	698	1865	9.77967	25.9263	1.40656	Up	6.72058e-120	2.50902e-118	NF-YA
GRMZM2G000686	2428	165	432	1.73386	4.50409	1.37725	Up	3.1134e-28	3.36891e-27	NF-YA
GRMZM2G180947	1356	1	23	0.0188156	0.429379	4.51225	Up	1.69619e-06	6.23654e-06	NF-YB
GRMZM2G163813	1957	189	499	2.46405	6.45479	1.38934	Up	8.9987e-33	1.09033e-31	SBP
GRMZM2G061734	2275	10	36	0.112149	0.400584	1.83668	Up	0.000109728	0.000329227	SBP
GRMZM2G126827	1599	1	16	0.0159562	0.253305	3.98868	Up	0.000154388	0.000453892	SBP
GRMZM2G179021	666	80	26	3.06475	0.988261	-1.6328	Down	7.52386e-08	3.11717e-07	SRS
GRMZM2G035944	1566	40	192	0.651699	3.10371	2.25172	Up	5.7537e-25	5.65349e-24	TCP
GRMZM2G089361	1561	30	121	0.49034	1.96225	2.00066	Up	3.31796e-14	2.09413e-13	TCP
GRMZM2G096610	914	26	76	0.725781	2.10494	1.53617	Up	6.05792e-07	2.32394e-06	TCP
GRMZM2G015037	2684	2	22	0.0190119	0.207497	3.44812	Up	2.11088e-05	6.91894e-05	TCP
GRMZM2G305362	1902	5045	13561	67.6752	180.49	1.41522	Up	0	0	Trihelix
GRMZM5G818655	1587	431	1238	6.92913	19.7477	1.51094	Up	4.44888e-89	1.28848e-87	Trihelix
GRMZM2G081445	1943	180	589	2.36362	7.67388	1.69896	Up	5.4863e-51	9.84162e-50	Trihelix
GRMZM2G334722	1745	216	548	3.15818	7.94982	1.33183	Up	1.08302e-33	1.34665e-32	Trihelix
GRMZM2G012262	1365	91	32	1.70093	0.593458	-1.51911	Down	5.13466e-08	2.15021e-07	Whirly
GRMZM2G063216	1436	657	1635	11.6732	28.8228	1.30401	Up	5.0769e-94	1.55808e-92	WRKY
GRMZM2G125653	1644	345	1043	5.35422	16.0603	1.58476	Up	1.16925e-80	3.06733e-79	WRKY
GRMZM2G059562	1035	39	211	0.961397	5.16077	2.42438	Up	1.11871e-29	1.25853e-28	WRKY
GRMZM2G130374	1974	78	168	1.00815	2.15444	1.0956	Up	1.0033e-08	4.45075e-08	WRKY
GRMZM2G324999	1645	155	49	2.40405	0.754054	-1.67273	Down	2.20038e-14	1.40012e-13	WRKY
GRMZM2G169149	1010	65	8	1.64199	0.200512	-3.03368	Down	1.43769e-12	8.32446e-12	WRKY
GRMZM2G088309	1228	4	40	0.0831075	0.824582	3.31061	Up	1.07973e-08	4.78003e-08	YABBY
GRMZM2G102218	1165	0	24	0.001	0.521504	9.02653	Up	6.57316e-08	2.73299e-07	YABBY
GRMZM2G074543	1701	0	18	0.001	0.26788	8.06544	Up	4.10918e-06	1.45908e-05	YABBY
GRMZM2G116646	1492	117	31	1.87627	0.493246	-1.92748	Down	2.64144e-13	1.59962e-12	YABBY
GRMZM2G353076	1060	750	318	18.0524	7.5944	-1.24918	Down	1.04756e-41	1.57092e-40	ZF-HD

## Sheet: Control-VS-ABA-TF
geneID	geneLength	Control-Expression	ABA-Expression	Control-RPKM	ABA-RPKM	log2 Ratio(ABA/Control)	Up-Down-Regulation(ABA/Control)	P-value	FDR	TF-type
GRMZM2G086573	2467	2049	7300	21.191	69.3573	1.7106	Up	0	0	AP2
GRMZM2G124524	2014	554	5507	7.01825	64.0906	3.19093	Up	0	0	AP2
GRMZM2G176175	2064	171	55	2.11381	0.624585	-1.75887	Down	1.7743e-17	5.64291e-17	AP2
GRMZM2G013657	2037	83	26	1.0396	0.299172	-1.79698	Down	1.95661e-09	4.7973e-09	AP2
GRMZM2G131266	1534	12	0	0.199588	0.001	-7.64088	Down	0.000139028	0.000261731	AP2
GRMZM2G160005	3860	4516	2383	29.8501	14.4702	-1.04465	Down	7.89408e-190	1.05849e-188	ARF
GRMZM2G116557	3212	2321	1192	18.4365	8.6984	-1.08374	Down	1.65143e-104	1.44616e-103	ARF
GRMZM2G017187	2579	2834	1077	28.0367	9.7882	-1.5182	Down	7.6288e-214	1.12741e-212	ARF
GRMZM2G352159	3181	1060	436	8.50199	3.21263	-1.40404	Down	2.13716e-72	1.45854e-71	ARF
GRMZM2G441325	2476	813	282	8.37758	2.66954	-1.64994	Down	1.46038e-70	9.78646e-70	ARF
GRMZM2G317900	3231	1167	195	9.21536	1.41461	-2.70364	Down	1.23429e-187	1.63945e-186	ARF
GRMZM2G437460	2776	354	54	3.25359	0.455945	-2.8351	Down	4.16698e-61	2.56204e-60	ARF
GRMZM2G475263	2335	126	25	1.37677	0.250953	-2.4558	Down	1.3782e-19	4.59658e-19	ARF
GRMZM2G056120	3006	98	10	0.831794	0.0779739	-3.41516	Down	3.00572e-21	1.04135e-20	ARF
GRMZM2G126834	2524	3844	1599	38.8573	14.849	-1.38782	Down	5.46682e-253	9.28671e-252	ARR-B
GRMZM2G409974	2768	383	155	3.5303	1.31251	-1.42746	Down	6.87502e-28	2.73013e-27	ARR-B
GRMZM2G133398	2717	292	1193	2.74203	10.2918	1.90817	Up	2.18612e-113	2.02753e-112	B3
GRMZM2G172621	5429	1603	756	7.53342	3.26393	-1.2067	Down	3.81626e-86	2.92935e-85	B3
GRMZM2G018336	1354	147	326	2.76998	5.64336	1.02668	Up	1.24157e-13	3.53984e-13	B3
GRMZM2G035701	1163	263	40	5.76972	0.806155	-2.83937	Down	6.99746e-46	3.63158e-45	B3
GRMZM2G174610	1622	160	40	2.51679	0.578026	-2.12238	Down	1.0126e-20	3.47492e-20	B3
GRMZM2G123461	967	6	30	0.158308	0.727166	2.19955	Up	0.000117395	0.000222617	B3
GRMZM2G328742	1831	0	22	0.001	0.281626	8.13764	Up	6.19468e-07	1.35328e-06	B3
GRMZM2G152172	1536	74	247	1.22919	3.76916	1.61653	Up	5.2682e-20	1.77704e-19	BES1
GRMZM2G069486	2587	601	221	5.9273	2.00232	-1.5657	Down	6.82708e-49	3.67831e-48	BES1
GRMZM5G852801	420	468	194	28.4299	10.8266	-1.39283	Down	1.51862e-32	6.54874e-32	BES1
GRMZM2G307241	1311	32	0	0.622767	0.001	-9.28255	Down	5.5756e-11	1.4528e-10	BES1
GRMZM2G350312	1684	7427	2215	112.525	30.8298	-1.86785	Down	0	0	bHLH
GRMZM5G879527	2360	920	2177	9.94614	21.6215	1.12026	Up	3.39118e-94	2.77929e-93	bHLH
GRMZM5G839518	2298	589	1844	6.53949	18.8083	1.52412	Up	1.52448e-127	1.5364e-126	bHLH
GRMZM2G001930	2817	2345	1253	21.239	10.4256	-1.02658	Down	9.30948e-97	7.77581e-96	bHLH
GRMZM2G030762	2281	1760	738	19.6864	7.5835	-1.37626	Down	1.86636e-115	1.754e-114	bHLH
GRMZM2G378653	1642	80	595	1.24307	8.49341	2.77244	Up	3.46784e-89	2.7319e-88	bHLH
GRMZM2G111666	2440	192	447	2.00766	4.29394	1.09679	Up	5.03952e-20	1.70048e-19	bHLH
GRMZM2G030744	2316	104	445	1.14571	4.5036	1.97484	Up	2.55778e-45	1.31822e-44	bHLH
GRMZM2G006631	1624	109	436	1.71245	6.29273	1.87762	Up	1.17828e-41	5.80528e-41	bHLH
GRMZM2G112629	1288	97	276	1.92147	5.02264	1.38623	Up	5.41e-18	1.7379e-17	bHLH
GRMZM2G180406	2463	1782	245	18.4596	2.33153	-2.98502	Down	0	0	bHLH
GRMZM2G004356	1940	478	139	6.28644	1.67939	-1.90431	Down	3.54568e-51	1.95911e-50	bHLH
GRMZM2G132550	966	250	102	6.603	2.47492	-1.41574	Down	1.56432e-18	5.08691e-18	bHLH
GRMZM2G137358	1363	202	78	3.78124	1.34133	-1.49519	Down	1.95648e-16	6.06367e-16	bHLH
GRMZM2G171818	1899	11	74	0.14779	0.913367	2.62764	Up	1.04533e-11	2.80153e-11	bHLH
GRMZM2G016039	2285	11	65	0.122825	0.666754	2.44056	Up	1.03068e-09	2.55858e-09	bHLH
GRMZM2G176289	2035	26	63	0.325977	0.725629	1.15446	Up	0.000373714	0.000681695	bHLH
GRMZM2G172297	1831	289	48	4.02706	0.614457	-2.71234	Down	6.39592e-48	3.40702e-47	bHLH
GRMZM2G042895	1230	11	41	0.228174	0.781299	1.77574	Up	8.20758e-05	0.000157381	bHLH
GRMZM2G082586	1707	2	30	0.0298934	0.411933	3.78451	Up	4.36984e-07	9.60639e-07	bHLH
GRMZM5G849600	1890	214	28	2.88889	0.347244	-3.05649	Down	1.88922e-40	9.16044e-40	bHLH
GRMZM2G333582	1437	118	17	2.0951	0.277288	-2.91756	Down	5.68858e-22	2.0036e-21	bHLH
GRMZM2G115960	3166	42	13	0.338468	0.0962434	-1.81426	Down	1.89482e-05	3.78964e-05	bHLH
GRMZM2G008898	1229	38	12	0.788879	0.228859	-1.78535	Down	5.8355e-05	0.000113066	bHLH
GRMZM2G119823	2345	71	12	0.772492	0.119944	-2.68716	Down	9.9861e-13	2.76398e-12	bHLH
GRMZM2G317450	3092	46	4	0.379574	0.0303221	-3.64594	Down	3.69934e-11	9.70651e-11	bHLH
GRMZM2G317317	1170	55	0	1.19938	0.001	-10.2281	Down	2.45448e-18	7.95106e-18	bHLH
GRMZM2G397755	1410	54	0	0.977132	0.001	-9.93241	Down	5.12624e-18	1.648e-17	bHLH
GRMZM5G896413	564	18	0	0.814277	0.001	-9.66938	Down	1.67517e-06	3.57914e-06	bHLH
GRMZM2G043854	2335	13	0	0.142048	0.001	-7.15023	Down	6.65674e-05	0.000128558	bHLH
GRMZM2G448607	1365	72695	32345	1358.78	555.409	-1.29069	Down	0	0	bZIP
GRMZM2G015534	1766	1270	5089	18.3481	67.543	1.88017	Up	0	0	bZIP
GRMZM2G428184	2243	10722	3463	121.962	36.1878	-1.75286	Down	0	0	bZIP
GRMZM2G098904	1758	6120	2836	88.8201	37.8117	-1.23205	Down	0	0	bZIP
GRMZM2G117851	1614	638	2688	10.0855	39.0359	1.95252	Up	7.13156e-261	1.24352e-259	bZIP
GRMZM2G365754	564	362	1779	16.376	73.9325	2.17462	Up	7.29882e-199	1.01826e-197	bZIP
GRMZM2G045236	2668	1943	958	18.5808	8.41624	-1.14257	Down	1.77445e-95	1.46521e-94	bZIP
GRMZM2G007063	1692	1984	915	29.9171	12.6753	-1.23895	Down	1.29568e-110	1.181e-109	bZIP
GRMZM2G025812	1336	2007	767	38.3283	13.4564	-1.51012	Down	7.64036e-151	8.65596e-150	bZIP
GRMZM2G157722	1875	170	510	2.31327	6.3754	1.46258	Up	1.77919e-34	7.92116e-34	bZIP
GRMZM2G171912	628	158	463	6.41913	17.2806	1.42871	Up	2.0126e-30	8.35228e-30	bZIP
GRMZM2G353553	1581	64	328	1.03282	4.86273	2.23517	Up	2.54468e-39	1.2146e-38	bZIP
GRMZM2G037910	1612	670	269	10.6045	3.91134	-1.43894	Down	4.21054e-48	2.24855e-47	bZIP
GRMZM2G008166	993	80	256	2.05551	6.04267	1.55569	Up	1.19869e-19	4.00825e-19	bZIP
GRMZM2G073892	1068	97	218	2.31728	4.78436	1.04589	Up	7.7969e-10	1.9448e-09	bZIP
GRMZM2G043600	1897	455	215	6.11959	2.6565	-1.20391	Down	1.37946e-25	5.2361e-25	bZIP
GRMZM2G175870	1699	67	197	1.00614	2.71776	1.43358	Up	7.19642e-14	2.06968e-13	bZIP
GRMZM2G019106	1869	310	157	4.23186	1.96892	-1.10388	Down	8.46844e-16	2.57298e-15	bZIP
GRMZM2G138340	1030	30	148	0.743126	3.36793	2.18018	Up	4.86762e-18	1.56672e-17	bZIP
GRMZM2G094352	2043	293	127	3.65913	1.45705	-1.32845	Down	1.30512e-19	4.35677e-19	bZIP
GRMZM2G077124	1566	42	125	0.684284	1.87093	1.45109	Up	1.90128e-09	4.66358e-09	bZIP
GRMZM2G125243	2193	230	106	2.67589	1.13294	-1.23995	Down	2.86792e-14	8.35092e-14	bZIP
GRMZM2G011119	1918	10	76	0.133024	0.92876	2.80362	Up	9.50146e-13	2.63156e-12	bZIP
GRMZM2G144480	773	4	76	0.132026	2.30448	4.12555	Up	2.99422e-17	9.46282e-17	bZIP
GRMZM5G884349	792	29	73	0.934225	2.16041	1.20946	Up	6.93432e-05	0.000133614	bZIP
GRMZM2G137046	861	9	51	0.266697	1.38837	2.38012	Up	1.0756e-07	2.43845e-07	bZIP
GRMZM2G060216	2157	526	18	6.22177	0.195596	-4.99137	Down	9.78114e-141	1.05303e-139	bZIP
GRMZM2G177046	953	41	16	1.09766	0.393519	-1.47993	Down	0.000260442	0.000480841	bZIP
GRMZM2G361611	2626	55	16	0.534376	0.142812	-1.90374	Down	4.00108e-07	8.81533e-07	bZIP
GRMZM2G438652	1064	0	13	0.001	0.286378	8.16178	Up	0.000218284	0.000404948	bZIP
GRMZM2G019907	1310	18	2	0.350574	0.0357847	-3.29231	Down	0.000104723	0.000199313	bZIP
GRMZM2G029979	1712	16	2	0.238449	0.027382	-3.12238	Down	0.00037574	0.00068518	bZIP
GRMZM2G407631	510	14	0	0.700384	0.001	-9.452	Down	3.1873e-05	6.28058e-05	bZIP
GRMZM2G093020	1591	37	0	0.593349	0.001	-9.21274	Down	1.4031e-12	3.86909e-12	bZIP
GRMZM2G000842	2099	40	0	0.486213	0.001	-8.92544	Down	1.54016e-13	4.3777e-13	bZIP
GRMZM2G133331	1847	23	0	0.317716	0.001	-8.3116	Down	4.21558e-08	9.76676e-08	bZIP
GRMZM2G473274	1098	12	0	0.278842	0.001	-8.1233	Down	0.000139028	0.000261433	bZIP
GRMZM2G092137	1835	18	0	0.250274	0.001	-7.96736	Down	1.67517e-06	3.57837e-06	bZIP
GRMZM2G060290	2263	22	0	0.248037	0.001	-7.95441	Down	8.80434e-08	2.00473e-07	bZIP
GRMZM2G400714	1765	6450	14289	93.2381	189.756	1.02515	Up	0	0	C2H2
GRMZM2G112799	614	1915	6094	79.5754	232.634	1.54766	Up	0	0	C2H2
GRMZM2G159032	1410	6231	3122	112.75	51.8982	-1.11937	Down	5.10838e-292	9.81948e-291	C2H2
GRMZM2G002805	1300	987	2579	19.371	46.4993	1.26331	Up	3.80236e-134	3.96687e-133	C2H2
GRMZM2G376061	859	536	1970	15.9203	53.7541	1.75551	Up	3.41574e-166	4.1419e-165	C2H2
GRMZM2G089557	1129	95	1297	2.14688	26.9268	3.64873	Up	7.14796e-249	1.19982e-247	C2H2
GRMZM2G081782	1403	2664	1279	48.4457	21.3674	-1.18096	Down	3.6111e-137	3.82382e-136	C2H2
GRMZM2G001205	1054	179	904	4.33302	20.1033	2.21398	Up	3.13798e-104	2.74712e-103	C2H2
GRMZM2G061897	453	59	346	3.32302	17.9026	2.42961	Up	1.42355e-45	7.36223e-45	C2H2
GRMZM2G139160	1763	91	285	1.31695	3.78906	1.52464	Up	4.05278e-21	1.401e-20	C2H2
GRMZM2G105224	1969	64	254	0.829302	3.02362	1.8663	Up	9.87928e-25	3.68856e-24	C2H2
GRMZM2G143723	2607	26	76	0.254455	0.683299	1.42511	Up	4.08944e-06	8.52554e-06	C2H2
GRMZM2G104516	544	290	70	13.6012	3.01604	-2.17301	Down	2.28998e-37	1.06292e-36	C2H2
GRMZM2G106026	942	68	29	1.84178	0.721582	-1.35186	Down	1.04827e-05	2.12971e-05	C2H2
GRMZM2G113860	938	64	23	1.74083	0.57473	-1.59882	Down	1.27162e-06	2.73285e-06	C2H2
GRMZM2G000836	1386	118	19	2.17219	0.321313	-2.7571	Down	8.6932e-21	2.98703e-20	C2H2
GRMZM2G061545	1593	30	4	0.48049	0.0588549	-3.02927	Down	1.05708e-06	2.28287e-06	C2H2
GRMZM2G338056	563	21	3	0.951677	0.124897	-2.92974	Down	6.7622e-05	0.00013034	C2H2
GRMZM2G157197	1695	116	2	1.74609	0.0276566	-5.98036	Down	1.4684e-34	6.54436e-34	C2H2
GRMZM2G459614	1000	22	0	0.561308	0.001	-9.13265	Down	8.80434e-08	2.00581e-07	C2H2
GRMZM2G074032	1638	35	0	0.545171	0.001	-9.09056	Down	6.12026e-12	1.65415e-11	C2H2
GRMZM2G110107	1745	15	0	0.219318	0.001	-7.77688	Down	1.52609e-05	3.06666e-05	C2H2
GRMZM2G173124	2200	1174	5557	13.6152	59.2047	2.12049	Up	0	0	C3H
GRMZM2G117007	1466	1492	4894	25.9665	78.2471	1.59139	Up	0	0	C3H
GRMZM2G110402	1698	2893	1546	43.47	21.3408	-1.02641	Down	6.93872e-119	6.63023e-118	C3H
GRMZM5G801627	1875	394	1449	5.36134	18.1136	1.75641	Up	7.84108e-123	7.65273e-122	C3H
GRMZM2G150262	2664	2347	842	22.478	7.40826	-1.60131	Down	9.71504e-192	1.31755e-190	C3H
GRMZM2G017923	1917	1213	612	16.1442	7.48286	-1.10936	Down	1.41418e-57	8.35713e-57	C3H
GRMZM2G124476	1284	917	318	18.2214	5.80498	-1.65028	Down	2.22118e-79	1.60998e-78	C3H
GRMZM2G306357	3229	570	306	4.50387	2.22122	-1.01981	Down	1.43674e-24	5.3441e-24	C3H
GRMZM2G068476	2634	601	228	5.82153	2.02889	-1.52071	Down	6.57042e-47	3.45836e-46	C3H
GRMZM2G180979	3187	435	216	3.48246	1.58858	-1.13236	Down	2.1651e-22	7.69433e-22	C3H
GRMZM2G315515	832	24	6	0.735981	0.169031	-2.12238	Down	0.00037334	0.000681096	C3H
GRMZM2G153594	3378	4778	1634	36.0882	11.3379	-1.67038	Down	0	0	CAMTA
GRMZM2G341747	3552	5685	1389	40.8353	9.16575	-2.15549	Down	0	0	CAMTA
GRMZM2G431243	3165	2355	1103	18.9844	8.16846	-1.21667	Down	2.74218e-127	2.75612e-126	CAMTA
GRMZM2G171600	3530	1422	676	10.2779	4.4886	-1.19521	Down	1.68926e-75	1.18729e-74	CAMTA
GRMZM2G032336	3254	1241	645	9.73045	4.64602	-1.06651	Down	2.55622e-55	1.47476e-54	CAMTA
GRMZM2G143205	3613	621	327	4.38533	2.12138	-1.04768	Down	9.31774e-28	3.69076e-27	CAMTA
GRMZM2G152661	2598	517	102	5.07727	0.920237	-2.46398	Down	7.27604e-76	5.12485e-75	CAMTA
GRMZM2G092363	1407	261	1748	4.73287	29.1196	2.6212	Up	2.48814e-243	4.12511e-242	CO-like
GRMZM2G148772	1558	346	176	5.66614	2.64779	-1.09758	Down	2.60458e-17	8.24547e-17	CO-like
GRMZM2G013398	1675	421	138	6.41277	1.93109	-1.73153	Down	6.61412e-40	3.18053e-39	CO-like
GRMZM2G095598	1349	28	94	0.529572	1.63326	1.62485	Up	1.61638e-08	3.81641e-08	CO-like
GRMZM2G042198	2347	34	1	0.369611	0.00998678	-5.20984	Down	2.45956e-10	6.24791e-10	CO-like
GRMZM2G060170	1461	158	362	2.75921	5.8076	1.07368	Up	5.37162e-16	1.64233e-15	CPP
GRMZM2G153754	2706	388	140	3.65833	1.21266	-1.59301	Down	6.16334e-33	2.67806e-32	CPP
GRMZM2G366584	2474	45	16	0.464078	0.151586	-1.61423	Down	4.5017e-05	8.7906e-05	CPP
GRMZM2G059678	1307	23	0	0.448984	0.001	-8.81052	Down	4.21558e-08	9.76753e-08	CPP
GRMZM2G028594	1730	3432	1756	50.6151	23.7912	-1.08914	Down	7.92708e-155	9.12368e-154	DBB
GRMZM2G075562	2828	1558	204	14.0562	1.69079	-3.05543	Down	6.26386e-284	1.17363e-282	DBB
GRMZM2G018876	1012	1160	185	29.2453	4.28479	-2.77091	Down	1.50161e-191	2.03183e-190	DBB
GRMZM2G019335	1408	14	82	0.25369	1.36505	2.42782	Up	7.34716e-12	1.97998e-11	DBB
GRMZM2G143718	1030	79	0	1.9569	0.001	-10.9344	Down	5.17352e-26	1.98277e-25	DBB
GRMZM2G146283	1286	671	1563	13.3125	28.4876	1.09755	Up	5.38052e-66	3.4655e-65	Dof
GRMZM2G137502	1661	6114	1356	93.9149	19.135	-2.29514	Down	0	0	Dof
GRMZM2G009406	1831	252	970	3.51148	12.4171	1.82218	Up	4.8011e-87	3.72095e-86	Dof
GRMZM2G463525	2222	1439	554	16.5232	5.84392	-1.49949	Down	1.38866e-107	1.24096e-106	Dof
GRMZM2G371058	1435	334	146	5.93845	2.38473	-1.31626	Down	7.56944e-22	2.65629e-21	Dof
GRMZM2G394973	1104	43	103	0.993752	2.18679	1.13786	Up	6.41726e-06	1.32417e-05	Dof
GRMZM2G456452	750	238	32	8.09644	1.00006	-3.0172	Down	2.92972e-44	1.49151e-43	Dof
GRMZM2G589696	2279	6	28	0.0846704	0.287973	1.76601	Up	0.000306396	0.00056142	Dof
GRMZM2G042218	1397	0	27	0.001	0.453008	8.82339	Up	2.38242e-08	5.58024e-08	Dof
GRMZM2G010290	1328	111	26	2.13257	0.458895	-2.21636	Down	1.45039e-15	4.37669e-15	Dof
GRMZM2G011832	1298	25	5	0.49141	0.0902888	-2.44431	Down	7.54494e-05	0.000144965	Dof
GRMZM2G134545	2496	27	0	0.275993	0.001	-8.10849	Down	2.21562e-09	5.4225e-09	Dof
GRMZM2G052515	2084	1849	668	22.6369	7.51307	-1.59121	Down	4.18546e-150	4.72198e-149	E2F/DP
GRMZM2G041701	2309	460	180	5.08291	1.8272	-1.47602	Down	8.53668e-35	3.81782e-34	E2F/DP
GRMZM2G060000	1585	393	117	6.32618	1.7302	-1.8704	Down	2.152e-41	1.05606e-40	E2F/DP
GRMZM2G044322	1892	33	114	0.445012	1.41228	1.66612	Up	2.3003e-10	5.85588e-10	EIL
GRMZM2G053503	1067	9482	37271	226.733	818.738	1.85241	Up	0	0	ERF
GRMZM2G129674	1443	4964	14904	87.7696	242.089	1.46374	Up	0	0	ERF
GRMZM2G100727	1349	711	7477	13.4473	129.913	3.27216	Up	0	0	ERF
GRMZM2G061487	1569	1948	6747	31.677	100.792	1.66987	Up	0	0	ERF
GRMZM2G169382	1183	2124	5631	45.8087	111.568	1.28423	Up	5.75166e-298	1.12455e-296	ERF
GRMZM2G457562	1658	693	5468	10.6642	77.3005	2.85771	Up	0	0	ERF
GRMZM2G171179	2033	7585	3600	95.1912	41.5053	-1.19753	Down	0	0	ERF
GRMZM2G085964	1283	937	3548	18.6334	64.818	1.7985	Up	8e-308	1.60433e-306	ERF
GRMZM2G174347	1193	1254	3267	26.8186	64.187	1.25905	Up	1.57819e-168	1.93186e-167	ERF
GRMZM2G438202	1672	756	2888	11.5362	40.4855	1.81123	Up	2.4895e-253	4.23144e-252	ERF
GRMZM2G172936	858	133	2732	3.95497	74.6332	4.23808	Up	0	0	ERF
GRMZM2G068967	757	1007	2587	33.94	80.1012	1.23884	Up	1.44951e-130	1.48557e-129	ERF
GRMZM2G087059	1849	606	2091	8.36208	26.5067	1.66442	Up	1.06532e-163	1.27511e-162	ERF
GRMZM2G025062	1112	254	1420	5.82784	29.9311	2.36061	Up	1.01524e-175	1.28629e-174	ERF
GRMZM2G425798	1308	460	1365	8.97281	24.4604	1.44682	Up	5.39584e-88	4.2116e-87	ERF
GRMZM5G889719	846	144	1297	4.34281	35.9342	3.04866	Up	7.99188e-212	1.17346e-210	ERF
GRMZM2G076896	1188	180	1064	3.86576	20.9925	2.44105	Up	2.1814e-137	2.3132e-136	ERF
GRMZM2G018984	2005	252	961	3.20675	11.2343	1.80873	Up	2.1122e-85	1.60718e-84	ERF
GRMZM2G301860	1175	259	875	5.62394	17.4546	1.63395	Up	8.20904e-68	5.37721e-67	ERF
GRMZM2G050851	1372	2337	747	43.4593	12.7616	-1.76786	Down	1.29063e-219	1.95507e-218	ERF
GRMZM2G322672	1182	83	680	1.79159	13.4843	2.91197	Up	6.09668e-107	5.42211e-106	ERF
GRMZM2G175856	684	76	665	2.83489	22.7879	3.0069	Up	5.2449e-108	4.70407e-107	ERF
GRMZM2G124011	983	52	656	1.34967	15.6419	3.53473	Up	1.86771e-123	1.83129e-122	ERF
GRMZM2G544539	1050	69	578	1.67663	12.9026	2.94402	Up	3.70996e-92	2.99748e-91	ERF
GRMZM2G057386	1526	48	518	0.802537	7.95635	3.30947	Up	2.02396e-92	1.6375e-91	ERF
GRMZM2G146028	1285	117	302	2.32306	5.50861	1.24566	Up	8.1465e-17	2.54986e-16	ERF
GRMZM2G138396	1075	101	280	2.39713	6.10503	1.34869	Up	1.50171e-17	4.7816e-17	ERF
GRMZM2G309731	511	757	232	37.7967	10.6416	-1.82855	Down	8.33526e-76	5.86812e-75	ERF
GRMZM2G481668	564	22	206	0.995227	8.56104	3.10469	Up	1.41038e-35	6.37681e-35	ERF
GRMZM5G806839	801	43	186	1.36967	5.44276	1.99051	Up	5.03436e-20	1.69893e-19	ERF
GRMZM2G156737	1473	300	159	5.19633	2.53007	-1.03832	Down	5.07586e-14	1.46592e-13	ERF
GRMZM2G015281	732	28	157	0.975945	5.02721	2.36489	Up	7.1688e-21	2.46609e-20	ERF
GRMZM5G852704	1050	65	151	1.57944	3.37075	1.09366	Up	1.15277e-07	2.60981e-07	ERF
GRMZM5G846057	1532	32	139	0.53293	2.12664	1.99656	Up	2.22642e-15	6.67363e-15	ERF
GRMZM2G028386	1584	24	104	0.386576	1.53892	1.9931	Up	7.95284e-12	2.14068e-11	ERF
GRMZM2G369472	1138	249	83	5.58259	1.70952	-1.70734	Down	8.24928e-24	3.02552e-23	ERF
GRMZM2G105266	1840	120	64	1.66396	0.815268	-1.02927	Down	2.34104e-06	4.94659e-06	ERF
GRMZM2G399598	1275	10	56	0.20011	1.02948	2.36305	Up	2.84328e-08	6.64029e-08	ERF
GRMZM2G069082	971	125	36	3.2845	0.869004	-1.91824	Down	1.2201e-14	3.58655e-14	ERF
GRMZM2G477287	795	3	23	0.0962793	0.678109	2.81622	Up	0.000118383	0.000224389	ERF
GRMZM2G008234	1527	0	16	0.001	0.245595	7.94014	Up	3.09046e-05	6.10639e-05	ERF
GRMZM2G135452	865	29	9	0.855383	0.243874	-1.81044	Down	0.00040998	0.000746013	ERF
GRMZM2G434203	1016	26	0	0.652917	0.001	-9.35076	Down	4.62738e-09	1.11675e-08	ERF
GRMZM2G002119	850	16	0	0.480264	0.001	-8.90768	Down	7.30702e-06	1.50181e-05	ERF
GRMZM2G039870	849	12	0	0.360622	0.001	-8.49434	Down	0.000139028	0.000261947	ERF
GRMZM2G000520	1458	11	0	0.192492	0.001	-7.58866	Down	0.000290364	0.000532966	ERF
GRMZM2G139765	2072	12	0	0.147764	0.001	-7.20716	Down	0.000139028	0.000262131	ERF
GRMZM2G083374	10804	2571	891	6.0715	1.933	-1.65121	Down	2.75676e-219	4.16109e-218	FAR1
GRMZM2G463730	4174	1508	559	9.2178	3.13905	-1.5541	Down	1.13086e-118	1.07989e-117	FAR1
GRMZM2G117108	3294	1168	515	9.04686	3.66456	-1.30378	Down	3.27362e-71	2.20822e-70	FAR1
GRMZM2G106653	2418	1054	501	11.1215	4.85646	-1.19537	Down	1.93208e-56	1.13007e-55	FAR1
GRMZM2G114461	2457	925	466	9.60539	4.44549	-1.1115	Down	1.86146e-44	9.50274e-44	FAR1
GRMZM2G155980	3145	864	433	7.00925	3.22705	-1.11904	Down	4.45458e-42	2.20462e-41	FAR1
GRMZM2G406651	3495	1003	369	7.32204	2.47467	-1.56501	Down	2.32134e-80	1.69375e-79	FAR1
GRMZM2G048987	3366	919	345	6.96594	2.40239	-1.53585	Down	8.09894e-72	5.49313e-71	FAR1
GRMZM2G043250	2317	576	185	6.34271	1.87148	-1.76092	Down	3.1667e-55	1.82271e-54	FAR1
GRMZM2G124540	1518	3187	14796	53.566	228.46	2.09256	Up	0	0	G2-like
GRMZM2G171468	1855	2991	8389	41.1388	106	1.36549	Up	0	0	G2-like
GRMZM2G010920	2286	200	1464	2.2322	15.0108	2.74946	Up	6.0474e-215	8.96381e-214	G2-like
GRMZM2G016370	1674	551	293	8.39798	4.10252	-1.03353	Down	2.68356e-24	9.92325e-24	G2-like
GRMZM2G060485	1945	683	233	8.95942	2.80786	-1.67394	Down	9.00086e-61	5.51582e-60	G2-like
GRMZM2G082264	2319	76	177	0.836164	1.789	1.0973	Up	8.53464e-09	2.04061e-08	G2-like
GRMZM2G124495	1935	1019	42	13.4361	0.508753	-4.723	Down	6.12536e-263	1.07248e-261	G2-like
GRMZM2G009060	1109	12	0	0.276076	0.001	-8.10892	Down	0.000139028	0.000262064	G2-like
GRMZM2G052616	1108	18205	9549	419.208	202.002	-1.05329	Down	0	0	GATA
GRMZM2G163200	2636	2610	5870	25.2623	52.1953	1.04693	Up	7.94498e-225	1.2299e-223	GATA
GRMZM2G135381	1828	13	133	0.181445	1.70535	3.23246	Up	2.58358e-24	9.55831e-24	GATA
GRMZM2G532534	1580	478	97	7.71879	1.43897	-2.42333	Down	6.1409e-69	4.05926e-68	GATA
GRMZM2G048850	1382	321	75	5.92619	1.27201	-2.21999	Down	2.88408e-42	1.42975e-41	GATA
GRMZM2G044576	1748	10	65	0.145961	0.871586	2.57806	Up	3.01738e-10	7.63483e-10	GATA
GRMZM2G075122	1585	109	286	1.75459	4.22937	1.26931	Up	1.96214e-16	6.07992e-16	GeBP
GRMZM2G065506	1112	207	108	4.74946	2.27645	-1.06098	Down	1.96729e-10	5.01761e-10	GeBP
GRMZM2G001426	2082	672	3032	8.23507	34.134	2.05136	Up	0	0	GRAS
GRMZM2G049159	3234	7591	1540	59.8877	11.1614	-2.42374	Down	0	0	GRAS
GRMZM2G028438	2271	603	1319	6.77452	13.6134	1.00683	Up	7.40466e-49	3.98878e-48	GRAS
GRMZM2G098784	3054	968	397	8.08695	3.04691	-1.40825	Down	1.45433e-66	9.4182e-66	GRAS
GRMZM2G420280	1506	1311	298	22.2104	4.63799	-2.25966	Down	6.161e-171	7.63943e-170	GRAS
GRMZM2G159475	2761	851	244	7.86397	2.07139	-1.92466	Down	5.16818e-91	4.13957e-90	GRAS
GRMZM2G082387	2156	101	225	1.19523	2.44609	1.03319	Up	6.19768e-10	1.5506e-09	GRAS
GRMZM2G098517	2380	458	212	4.90984	2.08784	-1.23366	Down	1.07459e-26	4.16851e-26	GRAS
GRMZM2G106548	1772	320	131	4.60749	1.73279	-1.41089	Down	3.53984e-23	1.28148e-22	GRAS
GRMZM2G129154	1624	252	127	3.95907	1.83297	-1.11098	Down	3.06244e-13	8.62602e-13	GRAS
GRMZM5G825321	2889	254	96	2.24318	0.778865	-1.5261	Down	7.43298e-21	2.55668e-20	GRAS
GRMZM2G408012	932	242	93	6.62488	2.33887	-1.50208	Down	1.62731e-19	5.41342e-19	GRAS
GRMZM2G073823	1984	392	88	5.04107	1.03963	-2.27766	Down	7.4497e-53	4.18878e-52	GRAS
GRMZM2G037286	1479	687	83	11.8513	1.31537	-3.17151	Down	7.12516e-131	7.31507e-130	GRAS
GRMZM2G098800	2783	195	76	1.78772	0.640087	-1.48178	Down	1.00427e-15	3.04475e-15	GRAS
GRMZM2G104342	2374	182	64	1.956	0.631885	-1.63017	Down	9.07492e-17	2.83657e-16	GRAS
GRMZM2G018254	2172	217	54	2.54905	0.582737	-2.12904	Down	1.13895e-27	4.49998e-27	GRAS
GRMZM2G051785	2027	16	53	0.201393	0.612859	1.60554	Up	2.84968e-05	5.6438e-05	GRAS
GRMZM2G013016	1678	0	35	0.001	0.488894	8.93338	Up	1.29722e-10	3.33006e-10	GRAS
GRMZM2G073805	2258	154	16	1.7401	0.166087	-3.38917	Down	2.15426e-32	9.2602e-32	GRAS
GRMZM2G011947	915	38	7	1.0596	0.179315	-2.56295	Down	4.45146e-07	9.78292e-07	GRAS
GRMZM2G131516	2449	42	7	0.437561	0.0669958	-2.70734	Down	4.2961e-08	9.93856e-08	GRAS
GRMZM2G028608	1884	24	4	0.325019	0.0497643	-2.70734	Down	4.09196e-05	8.01159e-05	GRAS
GRMZM2G335814	2503	53	0	0.540249	0.001	-9.07748	Down	1.07063e-17	3.42003e-17	GRAS
GRMZM2G070371	1813	24	0	0.337747	0.001	-8.3998	Down	2.01844e-08	4.74457e-08	GRAS
GRMZM2G015080	2727	13	0	0.121629	0.001	-6.92634	Down	6.65674e-05	0.000128357	GRAS
GRMZM2G041223	2466	1347	541	13.9365	5.14213	-1.43843	Down	7.58372e-95	6.23602e-94	GRF
GRMZM2G099862	2033	4	32	0.0501997	0.368936	2.87762	Up	3.62814e-06	7.59051e-06	GRF
GRMZM2G129147	1772	66	2	0.950296	0.0264548	-5.16677	Down	4.87272e-19	1.60316e-18	GRF
GRMZM2G034876	1839	28	0	0.388468	0.001	-8.60165	Down	1.06085e-09	2.6315e-09	GRF
GRMZM5G853392	2356	20	0	0.216587	0.001	-7.75881	Down	3.84042e-07	8.48215e-07	GRF
GRMZM2G033138	2885	4005	1226	35.4189	9.96055	-1.83022	Down	0	0	HB-other
GRMZM2G351018	4688	3075	1214	16.7354	6.06973	-1.4632	Down	1.54735e-219	2.33797e-218	HB-other
GRMZM2G125294	6126	3115	1037	12.9736	3.96771	-1.7092	Down	1.46191e-278	2.68985e-277	HB-other
GRMZM2G122750	5799	3513	660	15.4562	2.66765	-2.53455	Down	0	0	HB-other
GRMZM2G159357	4262	1119	293	6.69877	1.61136	-2.05562	Down	8.54718e-130	8.72065e-129	HB-other
GRMZM2G327059	2720	5	99	0.0469007	0.85311	4.18505	Up	2.57248e-22	9.12349e-22	HB-other
GRMZM2G060541	1567	336	97	5.47078	1.45091	-1.91478	Down	1.00085e-36	4.60164e-36	HB-other
GRMZM2G151266	2142	35	7	0.416895	0.0765979	-2.44431	Down	2.47714e-06	5.22597e-06	HB-other
GRMZM2G154641	2647	29	6	0.279526	0.0531295	-2.3954	Down	2.39248e-05	4.75897e-05	HB-other
GRMZM2G005624	2230	2327	12201	26.6238	128.242	2.26808	Up	0	0	HD-ZIP
GRMZM2G351330	1177	471	5987	10.2099	119.226	3.54565	Up	0	0	HD-ZIP
GRMZM2G041462	1641	447	4457	6.94988	63.6609	3.19535	Up	0	0	HD-ZIP
GRMZM2G132367	1909	389	1702	5.19903	20.8974	2.00701	Up	5.94006e-172	7.40261e-171	HD-ZIP
GRMZM2G001289	3490	450	1459	3.28977	9.7987	1.5746	Up	3.75518e-106	3.32474e-105	HD-ZIP
GRMZM2G126808	1884	451	1346	6.10765	16.7457	1.4551	Up	1.59993e-87	1.24551e-86	HD-ZIP
GRMZM2G122897	2875	289	1020	2.56471	8.31574	1.69705	Up	5.22544e-83	3.90001e-82	HD-ZIP
GRMZM2G396527	495	123	973	6.33984	46.073	2.8614	Up	1.43101e-149	1.60954e-148	HD-ZIP
GRMZM2G004957	2905	150	680	1.31742	5.48657	2.05819	Up	4.75942e-72	3.23549e-71	HD-ZIP
GRMZM2G130442	3214	106	453	0.84147	3.30363	1.97307	Up	4.73318e-46	2.46464e-45	HD-ZIP
GRMZM2G042250	2857	698	364	6.23338	2.98627	-1.06167	Down	1.22066e-31	5.17653e-31	HD-ZIP
GRMZM2G117164	1587	13	267	0.208999	3.94342	4.23788	Up	1.73326e-58	1.03625e-57	HD-ZIP
GRMZM2G123140	4003	77	258	0.490776	1.51068	1.62206	Up	6.35108e-21	2.18784e-20	HD-ZIP
GRMZM2G116658	3968	66	210	0.424376	1.24047	1.54747	Up	2.8777e-16	8.87333e-16	HD-ZIP
GRMZM2G139963	1705	64	168	0.95771	2.30953	1.26994	Up	3.02986e-10	7.66576e-10	HD-ZIP
GRMZM2G056600	1927	42	100	0.556091	1.21635	1.12916	Up	9.96098e-06	2.02608e-05	HD-ZIP
GRMZM2G307400	672	4	73	0.151869	2.5462	4.06744	Up	1.81737e-16	5.6384e-16	HD-ZIP
GRMZM2G109987	3758	161	61	1.09307	0.380462	-1.52256	Down	1.01544e-13	2.90349e-13	HD-ZIP
GRMZM2G178102	3292	126	52	0.976538	0.370239	-1.39922	Down	6.70412e-10	1.67532e-09	HD-ZIP
GRMZM2G004334	2199	111	43	1.28788	0.458334	-1.49053	Down	1.24903e-09	3.08641e-09	HD-ZIP
GRMZM2G041127	2331	116	24	1.26968	0.241328	-2.3954	Down	1.15674e-17	3.69311e-17	HD-ZIP
GRMZM2G127537	1583	140	20	2.25645	0.296134	-2.92974	Down	6.59136e-26	2.52063e-25	HD-ZIP
GRMZM2G104204	961	180	13	4.7789	0.317072	-3.91379	Down	3.3794e-42	1.6739e-41	HD-ZIP
GRMZM2G386276	2690	35	9	0.331967	0.0784203	-2.08174	Down	1.96227e-05	3.92083e-05	HD-ZIP
GRMZM2G062244	675	38	2	1.43634	0.0694488	-4.37031	Down	1.56672e-10	4.01079e-10	HD-ZIP
GRMZM2G002915	1380	16	0	0.295815	0.001	-8.20855	Down	7.30702e-06	1.49963e-05	HD-ZIP
GRMZM2G139535	1740	5926	14569	86.8942	196.254	1.17539	Up	0	0	HSF
GRMZM2G002131	1709	1967	4709	29.3657	64.584	1.13704	Up	2.65112e-206	3.82452e-205	HSF
GRMZM2G003489	1954	533	3940	6.95955	47.2618	2.76361	Up	0	0	HSF
GRMZM2G105348	1409	538	3420	9.74204	56.8923	2.54594	Up	0	0	HSF
GRMZM2G301485	1300	331	1600	6.49626	28.848	2.15079	Up	1.30149e-176	1.65604e-175	HSF
GRMZM2G098696	1601	3522	1566	56.1276	22.9266	-1.29169	Down	7.42066e-208	1.07469e-206	HSF
GRMZM2G164909	1588	213	674	3.42222	9.94828	1.53952	Up	1.96465e-48	1.05297e-47	HSF
GRMZM2G125969	2514	233	615	2.36466	5.73388	1.27788	Up	6.79682e-34	2.99901e-33	HSF
GRMZM2G059851	2405	443	119	4.69967	1.15977	-2.01873	Down	2.8787e-51	1.59266e-50	HSF
GRMZM2G173090	1357	10	70	0.188018	1.20908	2.68497	Up	2.25472e-11	5.96246e-11	HSF
GRMZM2G060544	1295	9509	33885	187.346	613.305	1.7109	Up	0	0	LBD
GRMZM2G386674	1326	5689	17740	109.464	313.58	1.51838	Up	0	0	LBD
GRMZM2G073044	1400	795	3301	14.4883	55.2657	1.9315	Up	0	0	LBD
GRMZM2G021095	1008	166	835	4.20171	19.4162	2.20821	Up	4.18334e-96	3.47557e-95	LBD
GRMZM2G025989	925	406	158	11.1986	4.00363	-1.48394	Down	3.88014e-31	1.63102e-30	LBD
GRMZM2G121487	1868	1277	45	17.4419	0.564643	-4.94907	Down	0	0	LBD
GRMZM2G110913	1337	0	29	0.001	0.508399	8.98982	Up	6.47166e-09	1.55475e-08	LBD
GRMZM2G075499	959	30	0	0.798144	0.001	-9.64051	Down	2.43206e-10	6.18387e-10	LBD
GRMZM2G180190	1669	246	78	3.7606	1.09541	-1.77949	Down	7.40994e-25	2.77463e-24	LFY
GRMZM2G098813	1384	19	0	0.350264	0.001	-8.4523	Down	8.02082e-07	1.73991e-06	LFY
GRMZM2G059102	1409	1988	833	35.9985	13.8571	-1.37731	Down	2.605e-130	2.66429e-129	MIKC
GRMZM2G370777	1615	553	143	8.73637	2.0754	-2.07364	Down	8.82792e-66	5.67482e-65	MIKC
GRMZM2G079727	2634	12	52	0.116237	0.462728	1.9931	Up	1.53185e-06	3.27906e-06	MIKC
GRMZM2G129034	1616	204	24	3.22083	0.348103	-3.20984	Down	1.95711e-40	9.48651e-40	MIKC
GRMZM5G805387	1976	48	16	0.619773	0.189789	-1.70734	Down	1.14322e-05	2.31579e-05	MIKC
GRMZM2G046885	1640	220	9	3.42261	0.128628	-4.73381	Down	5.15976e-58	3.06998e-57	MIKC
GRMZM2G160687	2087	70	9	0.855764	0.101078	-3.08174	Down	2.90238e-14	8.44795e-14	MIKC
GRMZM5G814279	1052	44	8	1.06713	0.178243	-2.58181	Down	4.62688e-08	1.06805e-07	MIKC
GRMZM2G159397	1730	63	8	0.929123	0.108388	-3.09966	Down	4.97122e-13	1.39192e-12	MIKC
GRMZM2G010669	1639	26	7	0.404737	0.100105	-2.01546	Down	0.00033311	0.000609277	MIKC
GRMZM2G105387	2247	20	4	0.227094	0.0417249	-2.44431	Down	0.000426104	0.000773123	MIKC
GRMZM2G097059	1186	178	0	3.82925	0.001	-11.9028	Down	1.12091e-57	6.63198e-57	MIKC
GRMZM2G359952	1520	35	0	0.587493	0.001	-9.19843	Down	6.12026e-12	1.65385e-11	MIKC
GRMZM2G099522	1101	23	0	0.53299	0.001	-9.05796	Down	4.21558e-08	9.766e-08	MIKC
GRMZM2G052890	1287	16	0	0.31719	0.001	-8.30921	Down	7.30702e-06	1.50202e-05	MIKC
GRMZM2G110582	1827	1337	632	18.6712	8.10806	-1.20338	Down	7.51362e-72	5.09847e-71	M-type
GRMZM2G320549	585	777	286	33.8878	11.4591	-1.56428	Down	1.28449e-62	8.02399e-62	M-type
GRMZM2G441115	870	550	44	16.1295	1.18542	-3.76624	Down	3.94464e-122	3.84104e-121	M-type
GRMZM2G152415	1454	16	0	0.280759	0.001	-8.13319	Down	7.30702e-06	1.50243e-05	M-type
GRMZM5G803308	1441	4473	21846	79.1979	355.342	2.16567	Up	0	0	MYB
GRMZM2G431156	938	2725	12731	74.1212	318.125	2.10164	Up	0	0	MYB
GRMZM2G078820	1424	2591	11742	46.4233	193.273	2.05772	Up	0	0	MYB
GRMZM2G048295	1537	2580	10337	42.8277	157.637	1.87999	Up	0	0	MYB
GRMZM2G170049	1530	1361	8043	22.6958	123.215	2.44069	Up	0	0	MYB
GRMZM2G070849	1726	837	7550	12.3727	102.529	3.0508	Up	0	0	MYB
GRMZM2G419239	1329	466	3448	8.94622	60.8108	2.76498	Up	0	0	MYB
GRMZM2G131442	1711	579	1354	8.6339	18.5484	1.10321	Up	7.13406e-58	4.23362e-57	MYB
GRMZM2G121570	1355	4237	1168	79.7807	20.2042	-1.98138	Down	0	0	MYB
GRMZM2G423833	1935	2352	1105	31.0124	13.385	-1.21222	Down	2.10532e-126	2.10319e-125	MYB
GRMZM2G031323	1254	423	981	8.6064	18.3362	1.09122	Up	1.07282e-41	5.29006e-41	MYB
GRMZM2G093789	2119	1731	856	20.8423	9.4685	-1.1383	Down	9.15752e-85	6.93242e-84	MYB
GRMZM2G048910	1518	3991	817	67.0793	12.615	-2.41072	Down	0	0	MYB
GRMZM2G081919	2405	1617	802	17.1543	7.81624	-1.13403	Down	7.76308e-79	5.59818e-78	MYB
GRMZM2G160840	975	84	558	2.19813	13.4143	2.60942	Up	1.65991e-78	1.19324e-77	MYB
GRMZM2G143046	1315	117	374	2.27007	6.66629	1.55415	Up	5.83026e-28	2.31742e-27	MYB
GRMZM2G305856	1952	10	331	0.130707	3.97454	4.92638	Up	7.65018e-79	5.51944e-78	MYB
GRMZM2G064630	2447	440	207	4.58772	1.98278	-1.21025	Down	5.45078e-25	2.04646e-24	MYB
GRMZM2G028054	2484	628	201	6.4504	1.89663	-1.76595	Down	2.74706e-60	1.67615e-59	MYB
GRMZM2G098179	1422	68	176	1.22008	2.90103	1.24959	Up	1.94331e-10	4.95729e-10	MYB
GRMZM2G175232	1121	66	172	1.50216	3.59634	1.25949	Up	2.42926e-10	6.17834e-10	MYB
GRMZM2G069325	1424	877	150	15.7133	2.46899	-2.66999	Down	1.5094e-139	1.61737e-138	MYB
GRMZM2G051793	3813	272	125	1.82004	0.76839	-1.24406	Down	1.10703e-16	3.45118e-16	MYB
GRMZM2G104551	1853	54	122	0.743527	1.5432	1.05347	Up	3.87154e-06	8.08604e-06	MYB
GRMZM2G079458	2474	371	114	3.82607	1.08005	-1.82477	Down	6.41126e-38	3.00076e-37	MYB
GRMZM2G176327	1719	28	89	0.415586	1.21354	1.546	Up	1.1547e-07	2.61399e-07	MYB
GRMZM2G166337	1488	4	81	0.068586	1.27591	4.21747	Up	1.46474e-18	4.76781e-18	MYB
GRMZM2G050305	1536	291	72	4.83371	1.0987	-2.13733	Down	9.61152e-37	4.42049e-36	MYB
GRMZM2G001824	1418	8	68	0.143944	1.12401	2.96508	Up	3.93468e-12	1.06929e-11	MYB
GRMZM2G470307	2831	125	62	1.12655	0.513323	-1.13397	Down	1.84018e-07	4.11986e-07	MYB
GRMZM2G077789	1156	9	41	0.198638	0.831313	2.06525	Up	1.3411e-05	2.70814e-05	MYB
GRMZM2G073836	1284	178	35	3.53699	0.638913	-2.46883	Down	3.17246e-27	1.24514e-26	MYB
GRMZM2G172327	1209	182	33	3.84082	0.639773	-2.58578	Down	3.07484e-29	1.24846e-28	MYB
GRMZM2G325907	2211	123	33	1.41937	0.349835	-2.0205	Down	2.3633e-15	7.07892e-15	MYB
GRMZM2G106558	1492	181	12	3.0952	0.188517	-4.03726	Down	2.20494e-43	1.10995e-42	MYB
GRMZM2G395672	807	0	12	0.001	0.348535	8.44516	Up	0.000418816	0.000760831	MYB
GRMZM2G070523	1838	126	5	1.74906	0.0637622	-4.77773	Down	5.92152e-34	2.61513e-33	MYB
GRMZM2G041415	1084	31	0	0.729644	0.001	-9.51105	Down	1.16448e-10	2.99397e-10	MYB
GRMZM5G833253	1023	24	0	0.598569	0.001	-9.22537	Down	2.01844e-08	4.74156e-08	MYB
GRMZM2G147698	1600	29	0	0.462441	0.001	-8.85313	Down	5.07942e-10	1.27609e-09	MYB
GRMZM2G095904	977	11	0	0.287261	0.001	-8.16622	Down	0.000290364	0.000533825	MYB
GRMZM2G011422	1107	12	0	0.276575	0.001	-8.11152	Down	0.000139028	0.000261931	MYB
GRMZM2G143640	1328	1474	4350	28.319	76.7767	1.4389	Up	6.06788e-274	1.10008e-272	MYB_related
GRMZM2G089406	5242	6647	3345	32.3525	14.9568	-1.11308	Down	0	0	MYB_related
GRMZM2G091201	908	8093	2612	227.406	67.4258	-1.7539	Down	0	0	MYB_related
GRMZM2G447745	5941	12742	2439	54.7213	9.62256	-2.50761	Down	0	0	MYB_related
GRMZM2G034110	1609	3741	1648	59.3212	24.0071	-1.30509	Down	3.41264e-224	5.27732e-223	MYB_related
GRMZM2G088524	1440	492	1431	8.71728	23.2925	1.41791	Up	1.81104e-89	1.42823e-88	MYB_related
GRMZM2G112764	1916	3045	1334	40.5481	16.3192	-1.31306	Down	1.38656e-184	1.82051e-183	MYB_related
GRMZM2G177974	2364	1907	915	20.5817	9.07219	-1.18184	Down	7.4072e-99	6.25206e-98	MYB_related
GRMZM2G448104	4264	2391	914	14.3067	5.02421	-1.50973	Down	2.96354e-179	3.81339e-178	MYB_related
GRMZM2G059167	2889	1793	859	15.8348	6.96922	-1.18403	Down	2.49406e-93	2.03002e-92	MYB_related
GRMZM2G087817	1711	267	690	3.98144	9.4523	1.24738	Up	1.71576e-36	7.86546e-36	MYB_related
GRMZM2G395749	3432	1171	534	8.70539	3.64697	-1.25521	Down	2.21258e-67	1.44421e-66	MYB_related
GRMZM2G129817	3531	1291	370	9.3284	2.45608	-1.92527	Down	3.6599e-137	3.87411e-136	MYB_related
GRMZM2G145041	2316	772	325	8.50467	3.28915	-1.37054	Down	2.38576e-51	1.32141e-50	MYB_related
GRMZM2G531738	2870	679	234	6.03624	1.91105	-1.65928	Down	1.08182e-59	6.55768e-59	MYB_related
GRMZM2G108892	1417	873	225	15.7189	3.72178	-2.07844	Down	4.0821e-103	3.54228e-102	MYB_related
GRMZM2G085427	1607	370	138	5.87441	2.01281	-1.54524	Down	3.49658e-30	1.4426e-29	MYB_related
GRMZM2G029850	1884	13	118	0.176052	1.46805	3.05982	Up	1.06647e-20	3.65724e-20	MYB_related
GRMZM2G071977	1586	44	116	0.707829	1.71433	1.27617	Up	1.56401e-07	3.51829e-07	MYB_related
GRMZM2G115070	901	7	109	0.198222	2.83557	3.83845	Up	4.5506e-23	1.64258e-22	MYB_related
GRMZM2G073826	1137	115	60	2.58057	1.23688	-1.06098	Down	2.1577e-06	4.56994e-06	MYB_related
GRMZM2G008647	1542	119	44	1.96898	0.668816	-1.55777	Down	8.09772e-11	2.09434e-10	MYB_related
GRMZM2G096759	2491	106	30	1.0857	0.282284	-1.94341	Down	7.9749e-13	2.21537e-12	MYB_related
GRMZM2G014902	2901	45	12	0.39577	0.0969554	-2.02927	Down	1.79839e-06	3.82945e-06	MYB_related
GRMZM2G410083	840	23	1	0.698598	0.0279035	-4.64594	Down	5.69468e-07	1.24597e-06	MYB_related
GRMZM2G301642	1764	163	0	2.35759	0.001	-11.2031	Down	7.03362e-53	3.95783e-52	MYB_related
GRMZM2G071468	1691	23	0	0.347027	0.001	-8.4389	Down	4.21558e-08	9.76143e-08	MYB_related
GRMZM2G127379	1824	18664	59949	261.071	770.363	1.5611	Up	0	0	NAC
GRMZM2G062650	1643	37999	18352	590.083	261.809	-1.1724	Down	0	0	NAC
GRMZM2G154182	1635	39242	13399	612.367	192.085	-1.67265	Down	0	0	NAC
GRMZM5G898290	1313	4400	12074	85.5001	215.539	1.33395	Up	0	0	NAC
GRMZM2G159500	2048	3090	11282	38.4952	129.12	1.74596	Up	0	0	NAC
GRMZM2G134073	2010	1739	11248	22.0741	131.165	2.57096	Up	0	0	NAC
GRMZM2G180328	1420	1179	9067	21.1838	149.663	2.82068	Up	0	0	NAC
GRMZM2G083347	1772	1337	5338	19.2507	70.6079	1.87492	Up	0	0	NAC
GRMZM2G123667	2215	1858	4496	21.4018	47.5763	1.15251	Up	2.52922e-201	3.56882e-200	NAC
GRMZM2G125777	2645	7970	3767	76.8796	33.3817	-1.20354	Down	0	0	NAC
GRMZM2G146380	929	1104	3353	30.3202	84.5973	1.48033	Up	1.08934e-220	1.66118e-219	NAC
GRMZM2G114850	1796	1084	3207	15.3993	41.8534	1.44248	Up	3.00452e-203	4.26383e-202	NAC
GRMZM2G064541	2296	7714	2858	85.7208	29.1762	-1.55485	Down	0	0	NAC
GRMZM2G456568	3377	5224	2488	39.4685	17.2686	-1.19255	Down	3.4918e-271	6.27297e-270	NAC
GRMZM2G340305	2289	5961	2341	66.4434	23.9714	-1.47081	Down	0	0	NAC
GRMZM2G054252	1680	593	2096	9.00584	29.2429	1.69915	Up	6.78888e-169	8.32747e-168	NAC
GRMZM2G003715	2769	5220	1746	48.0979	14.7795	-1.70238	Down	0	0	NAC
GRMZM2G163251	1602	500	1272	7.96317	18.6107	1.22472	Up	5.18576e-64	3.28934e-63	NAC
GRMZM2G430849	1714	2270	1090	33.7904	14.9058	-1.18074	Down	3.87792e-117	3.67708e-116	NAC
GRMZM2G011598	1520	296	1018	4.96852	15.6979	1.65969	Up	2.46184e-80	1.79582e-79	NAC
GRMZM2G109627	1762	88	771	1.27425	10.2562	3.00878	Up	5.02784e-125	4.98582e-124	NAC
GRMZM2G009892	1680	107	750	1.625	10.4638	2.6869	Up	2.5996e-108	2.33578e-107	NAC
GRMZM2G163914	4179	2126	748	12.9798	4.19535	-1.62941	Down	2.87284e-178	3.67595e-177	NAC
GRMZM2G018436	1271	1261	589	25.3133	10.862	-1.22061	Down	2.24244e-69	1.48827e-68	NAC
GRMZM2G100583	1549	196	468	3.22837	7.08163	1.13327	Up	6.16958e-22	2.16992e-21	NAC
GRMZM2G156977	1425	112	371	2.00531	6.10236	1.60554	Up	5.21568e-29	2.11046e-28	NAC
GRMZM2G031200	1432	95	335	1.69262	5.48328	1.69578	Up	2.38644e-28	9.55607e-28	NAC
GRMZM2G174070	2529	94	206	0.948326	1.90922	1.00953	Up	6.41202e-09	1.5408e-08	NAC
GRMZM2G179049	1475	65	160	1.12435	2.54253	1.17718	Up	7.08018e-09	1.6975e-08	NAC
GRMZM2G167492	3366	246	132	1.86466	0.919175	-1.0205	Down	1.80787e-11	4.79404e-11	NAC
GRMZM2G122615	1312	139	71	2.70308	1.26842	-1.09157	Down	9.63502e-08	2.18817e-07	NAC
GRMZM2G058518	1822	138	66	1.93245	0.849052	-1.18651	Down	1.32396e-08	3.13723e-08	NAC
GRMZM2G043813	1484	3901	58	67.0688	0.916078	-6.19403	Down	0	0	NAC
GRMZM2G386163	2649	101	50	0.972788	0.442412	-1.13674	Down	2.67872e-06	5.64442e-06	NAC
GRMZM2G033014	1409	96	31	1.73836	0.515691	-1.75315	Down	2.17616e-10	5.54271e-10	NAC
GRMZM5G894234	1303	78	30	1.52732	0.539654	-1.50089	Down	3.20824e-07	7.1129e-07	NAC
GRMZM2G166721	2075	91	30	1.11893	0.338877	-1.72328	Down	1.0263e-09	2.54793e-09	NAC
GRMZM2G081930	1341	102	23	1.94066	0.402011	-2.27124	Down	8.1759e-15	2.41483e-14	NAC
GRMZM2G111770	1317	118	12	2.28599	0.213567	-3.42006	Down	2.43708e-25	9.2093e-25	NAC
GRMZM2G059428	1520	131	8	2.1989	0.132517	-4.05253	Down	2.07788e-32	8.93446e-32	NAC
GRMZM2G134717	697	42	8	1.53743	0.269027	-2.5147	Down	1.4618e-07	3.29185e-07	NAC
GRMZM2G074358	1346	53	8	1.00464	0.13931	-2.8503	Down	2.26782e-10	5.77369e-10	NAC
GRMZM2G104078	1884	48	5	0.650038	0.0622053	-3.38541	Down	5.68604e-11	1.48106e-10	NAC
GRMZM2G048826	1019	50	0	1.25191	0.001	-10.2899	Down	9.75352e-17	3.04643e-16	NAC
GRMZM2G406204	1995	79	0	1.01033	0.001	-9.98061	Down	5.17352e-26	1.98226e-25	NAC
GRMZM2G178998	1758	33	0	0.478932	0.001	-8.90368	Down	2.66962e-11	7.04018e-11	NAC
GRMZM2G316840	1197	22	0	0.468929	0.001	-8.87323	Down	8.80434e-08	2.00612e-07	NAC
GRMZM2G086768	1292	21	0	0.414701	0.001	-8.69593	Down	1.83881e-07	4.11741e-07	NAC
GRMZM2G008374	1583	23	0	0.370703	0.001	-8.53412	Down	4.21558e-08	9.76524e-08	NAC
GRMZM2G087787	3741	1232	602	8.40237	3.77179	-1.15555	Down	2.65362e-62	1.65315e-61	NF-X1
GRMZM2G139369	3042	1228	435	10.2995	3.35173	-1.6196	Down	6.70678e-103	5.80628e-102	NF-X1
GRMZM2G040349	1821	698	2038	9.77967	26.2321	1.42347	Up	2.33132e-127	2.34476e-126	NF-YA
GRMZM2G096016	1433	26	261	0.46292	4.26907	3.20509	Up	5.26736e-46	2.73943e-45	NF-YA
GRMZM2G126957	2449	64	26	0.66676	0.248842	-1.42194	Down	8.93042e-06	1.82083e-05	NF-YA
GRMZM2G000686	2428	165	14	1.73386	0.135151	-3.68135	Down	4.87764e-37	2.24993e-36	NF-YA
GRMZM2G384528	1417	696	2195	12.5319	36.3081	1.53468	Up	5.6306e-153	6.42322e-152	NF-YB
GRMZM2G152822	594	154	2157	6.61474	85.1142	3.68564	Up	0	0	NF-YB
GRMZM5G804893	1112	420	166	9.63658	3.49898	-1.46159	Down	1.80443e-31	7.63037e-31	NF-YB
GRMZM2G180947	1356	1	149	0.0188156	2.57552	7.09679	Up	5.16674e-41	2.52381e-40	NF-YB
GRMZM2G440949	2042	1916	299	23.9397	3.43205	-2.80226	Down	0	0	NF-YC
GRMZM2G083964	1400	103	21	1.8771	0.351585	-2.41656	Down	5.43506e-16	1.66104e-15	NF-YC
GRMZM2G042278	2792	1078	2397	9.85104	20.1229	1.03049	Up	1.21915e-90	9.7152e-90	Nin-like
GRMZM2G057131	1351	2869	1198	54.1818	20.7845	-1.3823	Down	3.31588e-188	4.42018e-187	Nin-like
GRMZM2G048582	3550	94	304	0.675582	2.00717	1.57096	Up	2.35048e-23	8.53726e-23	Nin-like
GRMZM2G109509	4235	608	278	3.66293	1.53861	-1.25137	Down	1.17674e-35	5.32695e-35	Nin-like
GRMZM2G031398	3585	694	211	4.93911	1.37953	-1.84007	Down	3.10016e-70	2.0733e-69	Nin-like
GRMZM2G472589	2568	1	20	0.00993536	0.182546	4.19955	Up	2.52102e-05	5.00827e-05	Nin-like
GRMZM2G475305	3082	23	4	0.190403	0.0304205	-2.64594	Down	7.4115e-05	0.000142457	Nin-like
GRMZM2G159592	1378	16	0	0.296244	0.001	-8.21064	Down	7.30702e-06	1.49984e-05	RAV
GRMZM2G169270	4826	7753	2696	40.9884	13.094	-1.64631	Down	0	0	SBP
GRMZM2G156756	3573	5191	1218	37.0678	7.99011	-2.21388	Down	0	0	SBP
GRMZM2G098557	4369	6844	918	39.9675	4.92492	-3.02065	Down	0	0	SBP
GRMZM2G109354	3057	999	492	8.33775	3.77232	-1.14421	Down	4.38728e-50	2.40086e-49	SBP
GRMZM2G081127	2860	1498	469	13.3636	3.84366	-1.79776	Down	8.68368e-145	9.5286e-144	SBP
GRMZM2G138421	3987	479	203	3.06526	1.19341	-1.36093	Down	3.59518e-32	1.53916e-31	SBP
GRMZM2G106798	1589	208	113	3.33978	1.66684	-1.00264	Down	1.13541e-09	2.81198e-09	SBP
GRMZM2G163813	1957	189	99	2.46405	1.18572	-1.05527	Down	1.41935e-09	3.49796e-09	SBP
GRMZM2G097275	1839	12	0	0.132828	0.001	-7.05341	Down	0.000139028	0.000261234	SBP
GRMZM2G077752	1786	408	1081	5.82851	14.1867	1.28335	Up	1.14117e-58	6.83087e-58	SRS
GRMZM2G450459	1266	17	80	0.342605	1.48114	2.11209	Up	5.1218e-10	1.28576e-09	SRS
GRMZM2G179021	666	80	4	3.06475	0.140775	-4.44431	Down	3.8725e-21	1.33914e-20	SRS
GRMZM2G159431	1987	343	1086	4.40428	12.8106	1.54036	Up	4.92208e-77	3.49842e-76	TALE
GRMZM2G060507	1135	178	502	4.00131	10.3668	1.37343	Up	4.79336e-31	2.00863e-30	TALE
GRMZM2G161435	2686	224	16	2.12775	0.139622	-3.92974	Down	2.56202e-52	1.4316e-51	TALE
GRMZM2G094241	1766	40	8	0.577894	0.106179	-2.44431	Down	4.5565e-07	1.00071e-06	TALE
GRMZM2G458728	3524	35	2	0.253402	0.0133025	-4.25166	Down	1.2282e-09	3.0362e-09	TALE
GRMZM2G074645	2381	61	0	0.653656	0.001	-9.35239	Down	2.95744e-20	1.00375e-19	TALE
GRMZM2G028041	1780	12	0	0.172005	0.001	-7.4263	Down	0.000139028	0.000262164	TALE
GRMZM2G078077	1051	2218	12082	53.844	269.448	2.32315	Up	0	0	TCP
GRMZM2G092214	1833	512	273	7.12666	3.49091	-1.02962	Down	1.46911e-22	5.24543e-22	TCP
GRMZM2G020805	2278	43	138	0.481608	1.41992	1.55988	Up	2.76072e-11	7.27525e-11	TCP
GRMZM2G096610	914	26	121	0.725781	3.10297	2.09604	Up	2.39012e-14	6.97814e-14	TCP
GRMZM2G089361	1561	30	115	0.49034	1.72677	1.81622	Up	1.35863e-11	3.62414e-11	TCP
GRMZM2G180568	1082	43	95	1.01396	2.05795	1.02121	Up	7.2512e-05	0.000139547	TCP
GRMZM2G178603	1122	11	64	0.250137	1.33698	2.41819	Up	1.70034e-09	4.1776e-09	TCP
GRMZM2G115516	2066	99	0	1.2226	0.001	-10.2557	Down	2.0748e-32	8.92251e-32	TCP
GRMZM2G305362	1902	5045	21877	67.6752	269.597	1.99411	Up	0	0	Trihelix
GRMZM2G153575	3066	829	1966	6.8986	15.0297	1.12344	Up	1.25367e-85	9.57357e-85	Trihelix
GRMZM5G818655	1587	431	1906	6.92913	28.1504	2.02241	Up	3.0769e-194	4.21528e-193	Trihelix
GRMZM2G481163	1592	3538	1298	56.7013	19.1104	-1.56902	Down	1.30836e-279	2.42084e-278	Trihelix
GRMZM2G427087	1363	378	1259	7.07578	21.6505	1.61344	Up	4.4495e-95	3.66386e-94	Trihelix
GRMZM2G063203	2850	2042	563	18.2806	4.63022	-1.98116	Down	3.60876e-224	5.57769e-223	Trihelix
GRMZM2G126148	1806	1165	437	16.4584	5.67156	-1.537	Down	1.19042e-90	9.49139e-90	Trihelix
GRMZM5G850092	1368	909	335	16.9534	5.73981	-1.5625	Down	7.8349e-73	5.37302e-72	Trihelix
GRMZM2G301122	2081	885	290	10.8505	3.26636	-1.732	Down	5.19156e-82	3.84378e-81	Trihelix
GRMZM2G156348	1392	559	253	10.2459	4.2601	-1.26609	Down	1.70321e-33	7.46635e-33	Trihelix
GRMZM2G037493	1397	54	155	0.986225	2.6006	1.39886	Up	7.40478e-11	1.91779e-10	Trihelix
GRMZM2G162840	1475	205	104	3.54601	1.65265	-1.10142	Down	6.6235e-11	1.7198e-10	Trihelix
GRMZM2G103315	2357	155	80	1.67784	0.795553	-1.07658	Down	2.54394e-08	5.95198e-08	Trihelix
GRMZM2G134439	1965	182	44	2.36313	0.524842	-2.17074	Down	5.33934e-24	1.96434e-23	Trihelix
GRMZM2G149590	1062	55	15	1.32135	0.331059	-1.99685	Down	1.67129e-07	3.75364e-07	Trihelix
GRMZM2G449165	2381	26	2	0.278607	0.0196883	-3.82282	Down	5.4489e-07	1.19361e-06	VOZ
GRMZM2G339751	521	785	326	38.4424	14.6662	-1.3902	Down	2.70688e-53	1.53072e-52	WOX
GRMZM2G449681	2243	5246	12535	59.673	130.989	1.13429	Up	0	0	WRKY
GRMZM2G120320	1703	3557	10168	53.2903	139.946	1.39292	Up	0	0	WRKY
GRMZM2G176489	2019	2948	8384	37.2537	97.3315	1.38552	Up	0	0	WRKY
GRMZM2G038158	1641	1048	8219	16.2941	117.395	2.84894	Up	0	0	WRKY
GRMZM2G048450	1898	1029	7735	13.8324	95.5218	2.78778	Up	0	0	WRKY
GRMZM2G148561	1217	656	7409	13.7528	142.695	3.37513	Up	0	0	WRKY
GRMZM2G091331	1378	491	3333	9.09098	56.6924	2.64065	Up	0	0	WRKY
GRMZM2G030272	1093	953	2869	22.246	61.5246	1.46762	Up	9.6564e-187	1.27804e-185	WRKY
GRMZM2G071907	1596	611	2555	9.76758	37.5229	1.9417	Up	2.95166e-246	4.92941e-245	WRKY
GRMZM2G060918	1142	498	2467	11.1261	50.6339	2.18616	Up	8.06426e-277	1.47282e-275	WRKY
GRMZM2G063216	1436	657	2349	11.6732	38.3413	1.7157	Up	1.303e-191	1.7647e-190	WRKY
GRMZM2G006497	1658	400	1662	6.15537	23.4955	1.93247	Up	7.19954e-160	8.45027e-159	WRKY
GRMZM2G304573	955	186	1519	4.96922	37.2815	2.90737	Up	2.67634e-236	4.32826e-235	WRKY
GRMZM2G111711	1321	84	417	1.62239	7.39898	2.18921	Up	2.43714e-48	1.3055e-47	WRKY
GRMZM2G149683	1062	26	381	0.624637	8.4089	3.75083	Up	6.76682e-76	4.76731e-75	WRKY
GRMZM2G145554	1503	83	361	1.40896	5.62972	1.99844	Up	1.26376e-37	5.88892e-37	WRKY
GRMZM2G171428	1981	497	253	6.40104	2.99347	-1.09649	Down	3.76664e-24	1.39005e-23	WRKY
GRMZM2G090594	1265	76	173	1.53286	3.20549	1.06432	Up	2.81328e-08	6.57126e-08	WRKY
GRMZM2G125653	1644	345	145	5.35422	2.06731	-1.37292	Down	6.42884e-24	2.36223e-23	WRKY
GRMZM2G414315	1079	12	90	0.283752	1.95506	2.78451	Up	9.11564e-15	2.68864e-14	WRKY
GRMZM2G173680	2305	463	65	5.12494	0.660969	-2.95488	Down	7.69492e-83	5.73878e-82	WRKY
GRMZM2G004060	1483	89	39	1.53118	0.616399	-1.31271	Down	8.0323e-07	1.74214e-06	WRKY
GRMZM2G324999	1645	155	24	2.40405	0.341967	-2.81354	Down	2.06992e-27	8.14674e-27	WRKY
GRMZM2G156529	776	3	23	0.0986366	0.694712	2.81622	Up	0.000118383	0.000224418	WRKY
GRMZM2G448605	1833	46	20	0.640286	0.255744	-1.32401	Down	0.000372584	0.00068001	WRKY
GRMZM2G451035	918	67	16	1.86213	0.408522	-2.18847	Down	8.52964e-10	2.1231e-09	WRKY
GRMZM2G127064	1230	45	10	0.933439	0.190561	-2.29231	Down	2.52076e-07	5.61136e-07	WRKY
GRMZM2G018487	2208	37	9	0.427544	0.0955393	-2.16191	Down	6.8255e-06	1.40674e-05	WRKY
GRMZM2G158328	1589	81	6	1.30059	0.0885046	-3.87727	Down	1.37883e-19	4.59818e-19	WRKY
GRMZM2G057116	1309	118	4	2.29996	0.0865705	-4.73159	Down	1.20066e-32	5.19195e-32	WRKY
GRMZM2G031963	2565	63	4	0.62666	0.036552	-4.09966	Down	4.31462e-16	1.32284e-15	WRKY
GRMZM2G169149	1010	65	0	1.64199	0.001	-10.6812	Down	1.55437e-21	5.41363e-21	WRKY
GRMZM2G411766	1129	14	0	0.316383	0.001	-8.30553	Down	3.1873e-05	6.29312e-05	WRKY
GRMZM2G116646	1492	117	12	1.87627	0.188517	-3.3151	Down	4.6275e-25	1.74067e-24	YABBY
GRMZM2G141955	1475	16	0	0.276762	0.001	-8.1125	Down	7.30702e-06	1.50046e-05	YABBY
GRMZM2G353076	1060	750	2967	18.0524	65.607	1.86166	Up	4.66158e-270	8.34414e-269	ZF-HD
GRMZM2G438438	1912	476	2455	6.35181	30.0955	2.24431	Up	1.56331e-284	2.93467e-283	ZF-HD
GRMZM2G389379	1241	107	839	2.19984	15.8463	2.84868	Up	1.25603e-128	1.27364e-127	ZF-HD
GRMZM2G069365	2127	17	94	0.20392	1.03585	2.34475	Up	6.31484e-13	1.76165e-12	ZF-HD
GRMZM2G425236	1203	6	77	0.127252	1.50025	3.55944	Up	8.99218e-16	2.72931e-15	ZF-HD
GRMZM2G068330	2253	0	17	0.001	0.176859	7.46645	Up	1.61073e-05	3.23191e-05	ZF-HD
GRMZM2G417229	2025	0	14	0.001	0.162047	7.34027	Up	0.000113769	0.000215974	ZF-HD
GRMZM2G089619	1450	36	8	0.633451	0.129318	-2.29231	Down	4.23122e-06	8.81492e-06	ZF-HD
GRMZM2G051955	1675	46	4	0.700683	0.0559737	-3.64594	Down	3.69934e-11	9.70565e-11	ZF-HD
GRMZM2G462417	1968	49	0	0.635257	0.001	-9.3112	Down	2.03706e-16	6.30812e-16	ZF-HD

## Sheet: Control-VS-Suc+ABA-TF
geneID	geneLength	Control-Expression	SucABA-Expression	Control-RPKM	SucABA-RPKM	log2 Ratio(SucABA/Control)	Up-Down-Regulation(SucABA/Control)	P-value	FDR	TF-type
GRMZM2G124524	2014	554	3938	7.01825	49.6257	2.8219	Up	0	0	AP2
GRMZM2G174834	1770	260	124	3.74782	1.77803	-1.07577	Down	1.71e-12	7.88e-12	AP2
GRMZM2G317160	1950	164	75	2.14579	0.976151	-1.13634	Down	4.84e-09	1.83e-08	AP2
GRMZM2G076602	1406	95	33	1.72392	0.595688	-1.53306	Down	2.15e-08	7.78e-08	AP2
GRMZM2G146688	2314	0	30	0.001	0.32904	8.36212	Up	1.01e-09	4e-09	AP2
GRMZM2G017187	2579	2834	1213	28.0367	11.9371	-1.23186	Down	4.41e-149	1.24e-147	ARF
GRMZM2G317900	3231	1167	525	9.21536	4.12394	-1.16002	Down	5.7e-57	7.53e-56	ARF
GRMZM2G159399	2772	634	244	5.83545	2.23402	-1.3852	Down	2.6e-41	2.69e-40	ARF
GRMZM2G073750	3969	130	55	0.835682	0.3517	-1.24861	Down	2.01e-08	7.28e-08	ARF
GRMZM2G081158	3951	22	4	0.142067	0.0256947	-2.46703	Down	0.000295272	0.000736415	ARF
GRMZM2G008356	3382	1831	4439	13.8132	33.3121	1.27	Up	3.39e-242	1.41e-240	B3
GRMZM2G158162	3523	279	791	2.02055	5.69841	1.49581	Up	8.06e-57	1.06e-55	B3
GRMZM2G018336	1354	147	366	2.76998	6.86045	1.30843	Up	1.74e-22	1.19e-21	B3
GRMZM2G405699	1254	329	100	6.69387	2.02392	-1.72569	Down	4.88e-30	4.03e-29	B3
GRMZM2G177244	2101	27	6	0.327881	0.0724795	-2.17753	Down	0.00018389	0.000472133	B3
GRMZM2G152172	1536	74	281	1.22919	4.64307	1.91737	Up	1.75e-29	1.43e-28	BES1
GRMZM2G102514	1468	103	221	1.79015	3.82082	1.0938	Up	4.95e-11	2.12e-10	BES1
GRMZM2G307241	1311	32	9	0.622767	0.174233	-1.83768	Down	0.000254434	0.000639839	BES1
GRMZM2G024530	2061	4414	2120	54.6428	26.1065	-1.06562	Down	1.47e-183	4.86e-182	bHLH
GRMZM5G839518	2298	589	1367	6.53949	15.0976	1.20707	Up	3.11e-70	4.87e-69	bHLH
GRMZM2G006631	1624	109	1018	1.71245	15.9093	3.21574	Up	1.07e-184	3.54e-183	bHLH
GRMZM2G111666	2440	192	455	2.00766	4.73273	1.23716	Up	2.12e-25	1.56e-24	bHLH
GRMZM5G828396	1876	1042	368	14.1714	4.97858	-1.50918	Down	1.06e-75	1.74e-74	bHLH
GRMZM2G144275	2021	677	314	8.54675	3.94324	-1.11599	Down	7.8e-32	6.73e-31	bHLH
GRMZM2G128807	1727	514	216	7.59363	3.17433	-1.25834	Down	2.23e-29	1.81e-28	bHLH
GRMZM2G101350	2000	516	211	6.58261	2.67758	-1.29773	Down	7.42e-31	6.24e-30	bHLH
GRMZM2G033356	2047	948	197	11.816	2.44252	-2.27429	Down	2.77e-119	6.56e-118	bHLH
GRMZM2G378653	1642	80	195	1.24307	3.01406	1.2778	Up	2.87e-12	1.31e-11	bHLH
GRMZM2G107276	890	54	144	1.54804	4.10641	1.40744	Up	1.06e-10	4.45e-10	bHLH
GRMZM2G088443	1448	343	132	6.04372	2.31364	-1.38527	Down	4.3e-23	2.98e-22	bHLH
GRMZM2G054564	880	16	101	0.463891	2.91292	2.65061	Up	2.08e-16	1.14e-15	bHLH
GRMZM2G083504	2077	228	96	2.80077	1.17307	-1.25553	Down	7.77e-14	3.83e-13	bHLH
GRMZM2G132550	966	250	63	6.603	1.65521	-1.99611	Down	6.22e-28	4.9e-27	bHLH
GRMZM2G340177	1652	0	26	0.001	0.399442	8.64184	Up	1.6e-08	5.86e-08	bHLH
GRMZM5G849600	1890	214	22	2.88889	0.295428	-3.28964	Down	3.46e-41	3.58e-40	bHLH
GRMZM2G150729	1392	102	22	1.86956	0.401119	-2.2206	Down	8.1e-14	3.98e-13	bHLH
GRMZM2G159456	1204	0	15	0.001	0.316195	8.30467	Up	3.18e-05	8.88e-05	bHLH
GRMZM2G165042	2099	52	14	0.632076	0.16928	-1.90069	Down	1.6e-06	5.03e-06	bHLH
GRMZM2G008898	1229	38	11	0.788879	0.22716	-1.7961	Down	8.36e-05	0.000223197	bHLH
GRMZM2G333582	1437	118	8	2.0951	0.141294	-3.89024	Down	1.26e-26	9.6e-26	bHLH
GRMZM2G397755	1410	54	8	0.977132	0.144	-2.76249	Down	8.62e-10	3.43e-09	bHLH
GRMZM2G369629	1086	44	8	1.03372	0.186961	-2.46703	Down	2.15e-07	7.23e-07	bHLH
GRMZM2G176289	2035	26	6	0.325977	0.0748302	-2.12308	Down	0.000306196	0.000762403	bHLH
GRMZM2G042101	1203	28	4	0.593842	0.0843888	-2.81496	Down	1.02e-05	2.99e-05	bHLH
GRMZM2G317317	1170	55	3	1.19938	0.0650767	-4.204	Down	1.03e-13	5.06e-13	bHLH
GRMZM5G896413	564	18	0	0.814277	0.001	-9.66938	Down	3.63e-06	1.11e-05	bHLH
GRMZM2G015534	1766	1270	8018	18.3481	115.23	2.65081	Up	0	0	bZIP
GRMZM2G160902	1711	614	1537	9.15581	22.7989	1.3162	Up	6.96e-90	1.3e-88	bZIP
GRMZM2G117851	1614	638	1536	10.0855	24.1534	1.25995	Up	4.72e-84	8.46e-83	bZIP
GRMZM2G171912	628	158	501	6.41913	20.2474	1.65728	Up	3.14e-42	3.3e-41	bZIP
GRMZM2G151295	1634	73	149	1.13985	2.31433	1.02174	Up	3.4e-07	1.13e-06	bZIP
GRMZM2G060216	2157	526	115	6.22177	1.35313	-2.20103	Down	2.23e-64	3.25e-63	bZIP
GRMZM2G177046	953	41	113	1.09766	3.00937	1.45503	Up	4.61e-09	1.75e-08	bZIP
GRMZM2G094352	2043	293	88	3.65913	1.09321	-1.74293	Down	2.8e-27	2.17e-26	bZIP
GRMZM2G138340	1030	30	67	0.743126	1.65093	1.1516	Up	0.000173174	0.000445945	bZIP
GRMZM2G336766	872	16	63	0.468147	1.83364	1.96968	Up	6.67e-08	2.33e-07	bZIP
GRMZM2G438652	1064	0	57	0.001	1.35964	10.409	Up	8.08e-18	4.69e-17	bZIP
GRMZM2G125934	1926	160	56	2.11954	0.737942	-1.52217	Down	4.39e-13	2.08e-12	bZIP
GRMZM2G002075	1559	139	54	2.27482	0.879099	-1.37166	Down	4.35e-10	1.76e-09	bZIP
GRMZM2G011119	1918	10	44	0.133024	0.58223	2.1299	Up	2.26e-06	7.04e-06	bZIP
GRMZM2G445575	2329	89	21	0.974988	0.228844	-2.09102	Down	1.93e-11	8.42e-11	bZIP
GRMZM2G093020	1591	37	4	0.593349	0.0638087	-3.21706	Down	5.17e-08	1.82e-07	bZIP
GRMZM2G407631	510	14	0	0.700384	0.001	-9.452	Down	5.87e-05	0.000159322	bZIP
GRMZM2G473274	1098	12	0	0.278842	0.001	-8.1233	Down	0.00023591	0.000595832	bZIP
GRMZM2G129261	2802	475	2739	4.32518	24.8093	2.52005	Up	0	0	C2H2
GRMZM5G884137	2655	511	1731	4.9106	16.5471	1.75261	Up	4.81e-153	1.38e-151	C2H2
GRMZM2G376061	859	536	1489	15.9203	43.9938	1.46644	Up	2.35e-102	4.92e-101	C2H2
GRMZM2G089557	1129	95	952	2.14688	21.401	3.31736	Up	7.23e-178	2.34e-176	C2H2
GRMZM2G035103	1564	1054	427	17.1942	6.92917	-1.31117	Down	3.23e-62	4.56e-61	C2H2
GRMZM2G027960	1227	660	329	13.7239	6.80521	-1.01198	Down	9.83e-27	7.51e-26	C2H2
GRMZM2G093305	2095	18	275	0.219213	3.33149	3.92576	Up	3.28e-60	4.53e-59	C2H2
GRMZM2G359589	2957	45	101	0.388275	0.866883	1.15876	Up	3.43e-06	1.05e-05	C2H2
GRMZM2G104516	544	290	94	13.6012	4.3855	-1.63292	Down	9.02e-25	6.54e-24	C2H2
GRMZM2G001205	1054	179	73	4.33302	1.75781	-1.30159	Down	9.94e-12	4.41e-11	C2H2
GRMZM2G000836	1386	118	8	2.17219	0.146493	-3.89024	Down	1.26e-26	9.6e-26	C2H2
GRMZM2G338056	563	21	2	0.951677	0.0901596	-3.39992	Down	3.4e-05	9.47e-05	C2H2
GRMZM2G459614	1000	22	0	0.561308	0.001	-9.13265	Down	2.24e-07	7.55e-07	C2H2
GRMZM2G117007	1466	1492	3482	25.9665	60.2816	1.21507	Up	8.74e-178	2.82e-176	C3H
GRMZM2G173124	2200	1174	3381	13.6152	39.0043	1.51842	Up	4.97e-242	2.06e-240	C3H
GRMZM5G801627	1875	394	1816	5.36134	24.5813	2.19689	Up	6.5e-216	2.46e-214	C3H
GRMZM2G315515	832	24	58	0.735981	1.76927	1.26542	Up	0.000169978	0.000438273	C3H
GRMZM2G171600	3530	1422	511	10.2779	3.67398	-1.48413	Down	3.63e-100	7.47e-99	CAMTA
GRMZM2G152661	2598	517	36	5.07727	0.351685	-3.8517	Down	5.01e-111	1.12e-109	CAMTA
GRMZM2G042198	2347	34	86	0.369611	0.929984	1.3312	Up	1.81e-06	5.69e-06	CO-like
GRMZM2G104246	1546	128	376	2.11241	6.17261	1.54699	Up	3.26e-29	2.65e-28	CPP
GRMZM2G021777	1502	194	1039	3.29542	17.5564	2.41347	Up	3.27e-139	8.7e-138	DBB
GRMZM2G018876	1012	1160	259	29.2453	6.49545	-2.1707	Down	1.93e-137	5.09e-136	DBB
GRMZM2G019335	1408	14	54	0.25369	0.973378	1.93993	Up	7.72e-07	2.5e-06	DBB
GRMZM2G137502	1661	6114	13331	93.9149	203.696	1.11699	Up	0	0	Dof
GRMZM2G146283	1286	671	2046	13.3125	40.3789	1.60082	Up	6.24e-159	1.83e-157	Dof
GRMZM2G138455	2177	72	278	0.843826	3.24098	1.94141	Up	1.2e-29	9.8e-29	Dof
GRMZM2G089949	1469	72	155	1.25052	2.67794	1.0986	Up	3.41e-08	1.22e-07	Dof
GRMZM2G371058	1435	334	92	5.93845	1.62714	-1.86774	Down	8.42e-34	7.59e-33	Dof
GRMZM2G327189	982	98	18	2.5462	0.465212	-2.45239	Down	7.84e-15	4.03e-14	Dof
GRMZM2G134545	2496	27	0	0.275993	0.001	-8.10849	Down	6.92e-09	2.59e-08	Dof
GRMZM2G151811	2029	111	26	1.39579	0.325223	-2.10158	Down	5.13e-14	2.55e-13	EIL
GRMZM2G421033	1417	1115	4213	20.0763	75.4591	1.9102	Up	0	0	ERF
GRMZM2G174347	1193	1254	3354	26.8186	71.3531	1.41174	Up	1.5e-215	5.64e-214	ERF
GRMZM2G100727	1349	711	3095	13.4473	58.2289	2.11442	Up	0	0	ERF
GRMZM2G148333	2115	983	2881	11.8583	34.5719	1.5437	Up	1.42e-211	5.27e-210	ERF
GRMZM2G085964	1283	937	2445	18.6334	48.3663	1.37611	Up	9.52e-152	2.72e-150	ERF
GRMZM2G438202	1672	756	2189	11.5362	33.2277	1.52621	Up	1.38e-158	4.03e-157	ERF
GRMZM2G068967	757	1007	2025	33.94	67.8921	1.00026	Up	1.39e-76	2.32e-75	ERF
GRMZM2G025062	1112	254	1926	5.82784	43.9584	2.91511	Up	0	0	ERF
GRMZM2G310368	1048	750	1684	18.2591	40.7822	1.15933	Up	7.37e-81	1.28e-79	ERF
GRMZM2G081892	1983	691	1606	8.89066	20.5548	1.20911	Up	2.08e-82	3.67e-81	ERF
GRMZM2G363052	1932	758	1566	10.0102	20.5719	1.03921	Up	2.16e-63	3.09e-62	ERF
GRMZM2G457562	1658	693	1500	10.6642	22.9613	1.10643	Up	3.92e-67	5.9e-66	ERF
GRMZM2G123119	999	728	1476	18.5928	37.4983	1.01208	Up	2.22e-57	2.94e-56	ERF
GRMZM2G156737	1473	300	1424	5.19633	24.5356	2.23931	Up	9e-174	2.84e-172	ERF
GRMZM2G301860	1175	259	732	5.62394	15.8111	1.49129	Up	1.75e-52	2.16e-51	ERF
GRMZM2G028386	1584	24	578	0.386576	9.26111	4.58236	Up	1.47e-138	3.87e-137	ERF
GRMZM2G172936	858	133	498	3.95497	14.731	1.89712	Up	2.64e-50	3.14e-49	ERF
GRMZM2G076896	1188	180	471	3.86576	10.0622	1.38013	Up	8.99e-31	7.55e-30	ERF
GRMZM2G175856	684	76	301	2.83489	11.1686	1.97809	Up	9.81e-33	8.67e-32	ERF
GRMZM2G322672	1182	83	257	1.79159	5.51831	1.62298	Up	8.06e-22	5.39e-21	ERF
GRMZM2G175525	762	73	246	2.44425	8.19352	1.74509	Up	4.73e-23	3.27e-22	ERF
GRMZM2G544539	1050	69	245	1.67663	5.92198	1.82051	Up	2.97e-24	2.12e-23	ERF
GRMZM2G016434	1379	529	235	9.78746	4.32508	-1.17821	Down	2.26e-27	1.76e-26	ERF
GRMZM2G124011	983	52	151	1.34967	3.89864	1.53036	Up	1.91e-12	8.8e-12	ERF
GRMZM2G466044	1530	287	81	4.78596	1.34364	-1.83266	Down	1.46e-28	1.17e-27	ERF
GRMZM5G805505	1224	31	71	0.646188	1.4722	1.18795	Up	7.37e-05	0.000197947	ERF
GRMZM2G105266	1840	120	58	1.66396	0.800019	-1.05651	Down	2.41e-06	7.5e-06	ERF
GRMZM2G100982	881	3	53	0.0868808	1.52683	4.13536	Up	4.91e-13	2.32e-12	ERF
GRMZM2G020016	1816	58	13	0.814875	0.181684	-2.16514	Down	3.37e-08	1.2e-07	ERF
GRMZM2G042756	1260	42	11	0.850467	0.221571	-1.94049	Down	1.29e-05	3.73e-05	ERF
GRMZM2G135452	865	29	7	0.855383	0.205387	-2.05823	Down	0.000179572	0.000461596	ERF
GRMZM2G113060	1357	20	2	0.376035	0.0374059	-3.32953	Down	6.28e-05	0.000169857	ERF
GRMZM2G368838	1417	18	2	0.324102	0.035822	-3.17753	Down	0.000211436	0.000538968	ERF
GRMZM2G475678	1071	17	1	0.404984	0.0236974	-4.09506	Down	7.29e-05	0.00019587	ERF
GRMZM2G039870	849	12	0	0.360622	0.001	-8.49434	Down	0.00023591	0.000596429	ERF
GRMZM2G124540	1518	3187	6469	53.566	108.157	1.01374	Up	1.05e-245	4.41e-244	G2-like
GRMZM2G060485	1945	683	296	8.95942	3.86245	-1.21389	Down	1.79e-36	1.7e-35	G2-like
GRMZM2G124495	1935	1019	243	13.4361	3.18725	-2.07573	Down	2.39e-114	5.44e-113	G2-like
GRMZM2G067702	1376	73	215	1.35358	3.96561	1.55077	Up	2.04e-17	1.17e-16	G2-like
GRMZM2G117193	2163	79	208	0.931857	2.4406	1.38906	Up	1.44e-14	7.34e-14	G2-like
GRMZM2G016370	1674	551	158	8.39798	2.39548	-1.80973	Down	1.88e-52	2.32e-51	G2-like
GRMZM2G159119	1776	127	53	1.82448	0.757396	-1.26837	Down	1.97e-08	7.16e-08	G2-like
GRMZM2G114775	1279	1267	2570	25.2746	50.998	1.01275	Up	1.18e-98	2.4e-97	GATA
GRMZM2G067171	1754	108	321	1.57099	4.64479	1.56394	Up	1.51e-25	1.12e-24	GATA
GRMZM2G421212	2289	433	211	4.82637	2.33952	-1.04473	Down	5.76e-19	3.49e-18	GATA
GRMZM2G135381	1828	13	55	0.181445	0.763619	2.07332	Up	1.89e-07	6.39e-07	GATA
GRMZM2G109869	2333	4661	10150	50.9733	110.418	1.11517	Up	0	0	GRAS
GRMZM2G001426	2082	672	2134	8.23507	26.0138	1.65943	Up	2.24e-174	7.11e-173	GRAS
GRMZM2G024973	2473	520	1235	5.36485	12.6746	1.24033	Up	2.48e-66	3.71e-65	GRAS
GRMZM2G106548	1772	320	646	4.60749	9.2525	1.00586	Up	8.19e-26	6.12e-25	GRAS
GRMZM2G051785	2027	16	166	0.201393	2.07847	3.36744	Up	1.03e-32	9.11e-32	GRAS
GRMZM2G110579	2450	53	137	0.551936	1.4192	1.36251	Up	8e-10	3.19e-09	GRAS
GRMZM2G129154	1624	252	87	3.95907	1.35964	-1.54194	Down	4.07e-20	2.56e-19	GRAS
GRMZM2G104342	2374	182	82	1.956	0.876644	-1.15784	Down	3.84e-10	1.57e-09	GRAS
GRMZM2G018254	2172	217	70	2.54905	0.817953	-1.63987	Down	5.04e-19	3.05e-18	GRAS
GRMZM2G037286	1479	687	47	11.8513	0.806529	-3.87718	Down	9.77e-148	2.73e-146	GRAS
GRMZM2G073805	2258	154	32	1.7401	0.35968	-2.27439	Down	1.05e-20	6.75e-20	GRAS
GRMZM2G131516	2449	42	14	0.437561	0.145087	-1.59256	Down	0.000142228	0.000369431	GRAS
GRMZM2G335814	2503	53	8	0.540249	0.0811184	-2.73552	Down	1.51e-09	5.92e-09	GRAS
GRMZM2G176537	1786	43	6	0.614279	0.0852629	-2.8489	Down	2.93e-08	1.05e-07	GRAS
GRMZM2G045977	1195	162	890	3.4588	18.9022	2.45021	Up	1.27e-121	3.04e-120	GRF
GRMZM2G034876	1839	28	3	0.388468	0.0414028	-3.22999	Down	2.39e-06	7.42e-06	GRF
GRMZM2G327059	2720	5	51	0.0469007	0.475873	3.3429	Up	7.25e-11	3.08e-10	HB-other
GRMZM2G351330	1177	471	2524	10.2099	54.4256	2.41431	Up	0	0	HD-ZIP
GRMZM2G041462	1641	447	1709	6.94988	26.4316	1.9272	Up	7.65e-172	2.39e-170	HD-ZIP
GRMZM2G396527	495	123	470	6.33984	24.0981	1.9264	Up	1.59e-48	1.84e-47	HD-ZIP
GRMZM2G117164	1587	13	152	0.208999	2.43084	3.53989	Up	2.43e-31	2.07e-30	HD-ZIP
GRMZM2G118063	3332	185	69	1.41659	0.525575	-1.43046	Down	1.02e-13	4.97e-13	HD-ZIP
GRMZM2G130442	3214	106	50	0.84147	0.394834	-1.09167	Down	5.38e-06	1.62e-05	HD-ZIP
GRMZM2G003304	1651	4	33	0.0618147	0.507291	3.03679	Up	6.54e-07	2.12e-06	HD-ZIP
GRMZM2G041127	2331	116	26	1.26968	0.283088	-2.16514	Down	4.33e-15	2.25e-14	HD-ZIP
GRMZM2G004334	2199	111	26	1.28788	0.300081	-2.10158	Down	5.13e-14	2.54e-13	HD-ZIP
GRMZM2G139963	1705	64	20	0.95771	0.297712	-1.68567	Down	9.13e-07	2.94e-06	HD-ZIP
GRMZM2G104204	961	180	11	4.7789	0.290509	-4.04002	Down	5.29e-41	5.46e-40	HD-ZIP
GRMZM2G386276	2690	35	11	0.331967	0.103784	-1.67745	Down	0.000323254	0.000803025	HD-ZIP
GRMZM2G062244	675	38	2	1.43634	0.0751998	-4.25553	Down	7.11e-10	2.85e-09	HD-ZIP
GRMZM2G105348	1409	538	3993	9.74204	71.9248	2.88419	Up	0	0	HSF
GRMZM2G125969	2514	233	727	2.36466	7.33938	1.63402	Up	2.47e-59	3.37e-58	HSF
GRMZM2G118047	2045	8	43	0.0998103	0.533661	2.41866	Up	4.45e-07	1.46e-06	HSF
GRMZM2G044902	1377	125	59	2.31609	1.08745	-1.09074	Down	7.83e-07	2.53e-06	LBD
GRMZM2G092517	1727	4	37	0.0590944	0.54375	3.20185	Up	6.19e-08	2.17e-07	LBD
GRMZM2G121487	1868	1277	28	17.4419	0.380427	-5.51879	Down	0	0	LBD
GRMZM2G075499	959	30	2	0.798144	0.05293	-3.91449	Down	1.21e-07	4.17e-07	LBD
GRMZM2G152862	1923	394	59	5.22752	0.778687	-2.74701	Down	1.7e-62	2.41e-61	MIKC
GRMZM2G129034	1616	204	46	3.22083	0.722448	-2.15647	Down	2.53e-25	1.86e-24	MIKC
GRMZM2G097059	1186	178	14	3.82925	0.299594	-3.67598	Down	7.86e-38	7.67e-37	MIKC
GRMZM5G814279	1052	44	12	1.06713	0.289505	-1.88207	Down	1.2e-05	3.5e-05	MIKC
GRMZM2G359952	1520	35	9	0.587493	0.150276	-1.96696	Down	6.11e-05	0.000165562	MIKC
GRMZM2G160687	2087	70	8	0.855764	0.0972877	-3.13688	Down	8.2e-14	4.03e-13	MIKC
GRMZM2G159397	1730	63	4	0.929123	0.0586819	-3.98488	Down	5.01e-15	2.59e-14	MIKC
GRMZM2G010669	1639	26	4	0.404737	0.06194	-2.70804	Down	3.19e-05	8.91e-05	MIKC
GRMZM2G099522	1101	23	0	0.53299	0.001	-9.05796	Down	1.12e-07	3.86e-07	MIKC
GRMZM2G441115	870	550	65	16.1295	1.8962	-3.08852	Down	1.78e-97	3.57e-96	M-type
GRMZM2G032905	261	35	11	3.42142	1.06965	-1.67745	Down	0.000323254	0.000803091	M-type
GRMZM2G152415	1454	16	0	0.280759	0.001	-8.13319	Down	1.46e-05	4.21e-05	M-type
GRMZM5G803308	1441	4473	11344	79.1979	199.799	1.33501	Up	0	0	MYB
GRMZM2G369799	1648	2615	9342	40.4849	143.871	1.82932	Up	0	0	MYB
GRMZM2G078820	1424	2591	8340	46.4233	148.644	1.67894	Up	0	0	MYB
GRMZM2G070849	1726	837	2840	12.3727	41.7607	1.75499	Up	2.72e-250	1.16e-248	MYB
GRMZM2G070523	1838	126	890	1.74906	12.2895	2.81278	Up	1.35e-141	3.65e-140	MYB
GRMZM2G172327	1209	182	864	3.84082	18.1375	2.23949	Up	3.55e-106	7.63e-105	MYB
GRMZM2G038722	1571	61	333	0.990677	5.3797	2.44104	Up	2.27e-46	2.55e-45	MYB
GRMZM2G125522	1757	82	285	1.19075	4.11683	1.78966	Up	2.39e-27	1.85e-26	MYB
GRMZM2G160840	975	84	278	2.19813	7.23653	1.71902	Up	2.41e-25	1.78e-24	MYB
GRMZM2G028054	2484	628	233	6.4504	2.38064	-1.43804	Down	3.2e-43	3.43e-42	MYB
GRMZM2G160838	1215	493	196	10.3526	4.09421	-1.33834	Down	6.52e-31	5.49e-30	MYB
GRMZM2G097638	1227	34	83	0.706989	1.71682	1.27997	Up	5.41e-06	1.63e-05	MYB
GRMZM2G069325	1424	877	78	15.7133	1.39019	-3.49863	Down	4.56e-173	1.43e-171	MYB
GRMZM2G305856	1952	10	50	0.130707	0.6501	2.31433	Up	1.07e-07	3.71e-07	MYB
GRMZM2G002128	2237	109	34	1.24319	0.385748	-1.68832	Down	1.24e-10	5.19e-10	MYB
GRMZM2G108959	1298	4	31	0.0786256	0.606146	2.94659	Up	2.09e-06	6.53e-06	MYB
GRMZM2G166337	1488	4	24	0.068586	0.409354	2.57736	Up	0.0001097	0.00028896	MYB
GRMZM2G106558	1492	181	20	3.0952	0.340213	-3.18552	Down	4.52e-34	4.1e-33	MYB
GRMZM2G104551	1853	54	18	0.743527	0.24654	-1.59256	Down	1.53e-05	4.41e-05	MYB
GRMZM2G104789	1628	53	7	0.830616	0.109127	-2.92817	Down	3.82e-10	1.55e-09	MYB
GRMZM2G024468	1320	56	2	1.08241	0.0384544	-4.81496	Down	5.31e-15	2.75e-14	MYB
GRMZM2G081557	1500	33	2	0.561308	0.0338399	-4.052	Down	1.78e-08	6.5e-08	MYB
GRMZM2G001875	1126	36	0	0.815723	0.001	-9.67194	Down	1.32e-11	5.82e-11	MYB
GRMZM2G147698	1600	29	0	0.462441	0.001	-8.85313	Down	1.72e-09	6.71e-09	MYB
GRMZM2G011422	1107	12	0	0.276575	0.001	-8.11152	Down	0.00023591	0.00059638	MYB
GRMZM2G091201	908	8093	23632	227.406	660.549	1.53839	Up	0	0	MYB_related
GRMZM2G143640	1328	1474	3286	28.319	62.8	1.14899	Up	9.05e-154	2.61e-152	MYB_related
GRMZM2G135052	1383	1107	2890	20.4223	53.0354	1.37681	Up	3.84e-179	1.25e-177	MYB_related
GRMZM2G145041	2316	772	1582	8.50467	17.3364	1.02748	Up	7.15e-63	1.02e-61	MYB_related
GRMZM2G421256	2026	300	739	3.77799	9.25753	1.29301	Up	5.5e-43	5.87e-42	MYB_related
GRMZM2G108892	1417	873	413	15.7189	7.39725	-1.08744	Down	5.7e-39	5.68e-38	MYB_related
GRMZM2G027914	1247	95	194	1.94373	3.94844	1.02246	Up	5.67e-09	2.14e-08	MYB_related
GRMZM2G115070	901	7	89	0.198222	2.50701	3.66078	Up	2.18e-19	1.34e-18	MYB_related
GRMZM2G301642	1764	163	71	2.35759	1.02153	-1.20658	Down	9.34e-10	3.71e-09	MYB_related
GRMZM2G062650	1643	37999	102858	590.083	1588.88	1.42902	Up	0	0	NAC
GRMZM2G180328	1420	1179	3469	21.1838	62.0021	1.54935	Up	1.08e-255	4.75e-254	NAC
GRMZM2G340305	2289	5961	2976	66.4434	32.9972	-1.00978	Down	1.92e-226	7.55e-225	NAC
GRMZM2G336533	1701	1222	2619	18.3293	39.077	1.09217	Up	1.87e-113	4.23e-112	NAC
GRMZM2G430849	1714	2270	1028	33.7904	15.222	-1.15045	Down	1.14e-107	2.47e-106	NAC
GRMZM2G043813	1484	3901	582	67.0688	9.95358	-2.75235	Down	0	0	NAC
GRMZM2G081930	1341	102	272	1.94066	5.1479	1.40744	Up	6.15e-19	3.72e-18	NAC
GRMZM2G031200	1432	95	261	1.69262	4.62581	1.45045	Up	5.25e-19	3.18e-18	NAC
GRMZM2G109627	1762	88	198	1.27425	2.852	1.16232	Up	6.53e-11	2.78e-10	NAC
GRMZM2G027309	1854	61	28	0.839457	0.3833	-1.13098	Down	0.00039879	0.000980844	NAC
GRMZM2G048826	1019	50	20	1.25191	0.498134	-1.32953	Down	0.000278504	0.000696778	NAC
GRMZM2G078954	2312	46	16	0.507632	0.17564	-1.53116	Down	0.000107597	0.000283841	NAC
GRMZM2G074358	1346	53	14	1.00464	0.263981	-1.92817	Down	9.97e-07	3.19e-06	NAC
GRMZM2G179049	1475	65	13	1.12435	0.223687	-2.32953	Down	9.36e-10	3.72e-09	NAC
GRMZM2G059428	1520	131	9	2.1989	0.150276	-3.8711	Down	2.6e-29	2.11e-28	NAC
GRMZM2G134717	697	42	9	1.53743	0.327718	-2.22999	Down	1.86e-06	5.83e-06	NAC
GRMZM2G063522	1534	36	8	0.598764	0.132359	-2.17753	Down	1.42e-05	4.12e-05	NAC
GRMZM2G406204	1995	79	4	1.01033	0.0508871	-4.31138	Down	1.72e-19	1.06e-18	NAC
GRMZM2G112548	1251	20	2	0.407898	0.0405754	-3.32953	Down	6.28e-05	0.000169872	NAC
GRMZM2G178998	1758	33	0	0.478932	0.001	-8.90368	Down	1.06e-10	4.47e-10	NAC
GRMZM2G316840	1197	22	0	0.468929	0.001	-8.87323	Down	2.24e-07	7.55e-07	NAC
GRMZM2G008374	1583	23	0	0.370703	0.001	-8.53412	Down	1.12e-07	3.86e-07	NAC
GRMZM2G062009	1331	15	0	0.287536	0.001	-8.1676	Down	2.93e-05	8.2e-05	NAC
GRMZM2G040349	1821	698	1463	9.77967	20.3903	1.06003	Up	3.08e-61	4.31e-60	NF-YA
GRMZM2G384528	1417	696	10420	12.5319	186.633	3.89652	Up	0	0	NF-YB
GRMZM2G152822	594	154	344	6.61474	14.6981	1.15188	Up	1.18e-17	6.83e-17	NF-YB
GRMZM2G180947	1356	1	314	0.0188156	5.87706	8.28702	Up	1.08e-92	2.08e-91	NF-YB
GRMZM2G059939	1645	764	371	11.8497	5.72398	-1.04976	Down	1.72e-32	1.51e-31	RAV
GRMZM2G159592	1378	16	0	0.296244	0.001	-8.21064	Down	1.46e-05	4.21e-05	RAV
GRMZM2G371033	1175	285	92	6.1885	1.98719	-1.63886	Down	1.72e-24	1.24e-23	SBP
GRMZM5G878561	2734	366	64	3.41555	0.594117	-2.5233	Down	4.53e-53	5.64e-52	SBP
GRMZM2G307588	1698	2	19	0.0300518	0.283992	3.24033	Up	0.000127052	0.000331694	SBP
GRMZM2G179021	666	80	2	3.06475	0.076216	-5.32953	Down	5.85e-22	3.93e-21	SRS
GRMZM2G094241	1766	40	91	0.577894	1.3078	1.17826	Up	8.02e-06	2.38e-05	TALE
GRMZM2G060507	1135	178	49	4.00131	1.0957	-1.86863	Down	9.75e-19	5.86e-18	TALE
GRMZM2G161435	2686	224	25	2.12775	0.236224	-3.1711	Down	1.21e-41	1.26e-40	TALE
GRMZM2G074645	2381	61	12	0.653656	0.127912	-2.35338	Down	2.5e-09	9.66e-09	TALE
GRMZM2G004641	3121	33	0	0.269773	0.001	-8.0756	Down	1.06e-10	4.47e-10	TALE
GRMZM2G458728	3524	35	0	0.253402	0.001	-7.98529	Down	2.65e-11	1.15e-10	TALE
GRMZM2G028041	1780	12	0	0.172005	0.001	-7.4263	Down	0.00023591	0.000596878	TALE
GRMZM2G078077	1051	2218	5206	53.844	125.716	1.22331	Up	1.31e-267	5.94e-266	TCP
GRMZM2G035944	1566	40	85	0.651699	1.37758	1.07986	Up	5.78e-05	0.000157285	TCP
GRMZM2G096610	914	26	72	0.725781	1.99929	1.46188	Up	2.82e-06	8.7e-06	TCP
GRMZM2G115516	2066	99	49	1.2226	0.601944	-1.02225	Down	3.1e-05	8.67e-05	TCP
GRMZM2G305362	1902	5045	10913	67.6752	145.621	1.10552	Up	0	0	Trihelix
GRMZM2G320827	1140	1824	3706	40.8224	82.507	1.01516	Up	5.95e-142	1.61e-140	Trihelix
GRMZM5G818655	1587	431	975	6.92913	15.5926	1.17011	Up	3e-48	3.45e-47	Trihelix
GRMZM2G081445	1943	180	523	2.36362	6.83155	1.53121	Up	2e-39	2e-38	Trihelix
GRMZM2G021831	1604	99	216	1.57474	3.41774	1.11793	Up	3.77e-11	1.62e-10	Trihelix
GRMZM2G080583	2015	230	105	2.91227	1.32253	-1.13885	Down	3.7e-12	1.68e-11	Trihelix
GRMZM2G149590	1062	55	22	1.32135	0.525761	-1.32953	Down	0.000136233	0.000354528	Trihelix
GRMZM2G012262	1365	91	30	1.70093	0.5578	-1.60851	Down	1.39e-08	5.12e-08	Whirly
GRMZM2G398506	2237	1694	3984	19.3208	45.2005	1.22618	Up	4.94e-206	1.79e-204	WRKY
GRMZM2G038158	1641	1048	2360	16.2941	36.5001	1.16355	Up	3.32e-113	7.5e-112	WRKY
GRMZM2G137802	2136	618	1538	7.38186	18.2745	1.30777	Up	4.53e-89	8.44e-88	WRKY
GRMZM2G304573	955	186	399	4.96922	10.6038	1.09348	Up	9.89e-19	5.94e-18	WRKY
GRMZM2G111711	1321	84	334	1.62239	6.41703	1.98379	Up	2.79e-36	2.65e-35	WRKY
GRMZM2G149683	1062	26	95	0.624637	2.27033	1.86181	Up	1.52e-10	6.32e-10	WRKY
GRMZM5G880069	2084	160	66	1.95885	0.803779	-1.28514	Down	1.88e-10	7.78e-10	WRKY
GRMZM2G145554	1503	83	33	1.40896	0.557244	-1.33825	Down	2.33e-06	7.25e-06	WRKY
GRMZM2G004060	1483	89	29	1.53118	0.496303	-1.62535	Down	1.58e-08	5.78e-08	WRKY
GRMZM5G816457	2815	6	27	0.0543815	0.243431	2.16232	Up	0.000207	0.000528418	WRKY
GRMZM2G475984	943	185	22	5.0054	0.592108	-3.07955	Down	9.98e-34	8.99e-33	WRKY
GRMZM2G031963	2565	63	18	0.62666	0.178105	-1.81496	Down	2.93e-07	9.77e-07	WRKY
GRMZM2G057116	1309	118	17	2.29996	0.329609	-2.80278	Down	3.76e-20	2.37e-19	WRKY
GRMZM2G324999	1645	155	10	2.40405	0.154285	-3.9618	Down	5.16e-35	4.76e-34	WRKY
GRMZM2G448605	1833	46	10	0.640286	0.138461	-2.20924	Down	6.81e-07	2.21e-06	WRKY
GRMZM2G127064	1230	45	10	0.933439	0.206341	-2.17753	Down	1.13e-06	3.61e-06	WRKY
GRMZM2G106560	811	87	8	2.73701	0.250357	-3.45055	Down	2.97e-18	1.75e-17	WRKY
GRMZM2G451035	918	67	2	1.86213	0.0552939	-5.07369	Down	3.54e-18	2.08e-17	WRKY
GRMZM2G169149	1010	65	0	1.64199	0.001	-10.6812	Down	2.28e-20	1.45e-19	WRKY
GRMZM2G116646	1492	117	2	1.87627	0.0340213	-5.78528	Down	8.04e-33	7.12e-32	YABBY
GRMZM2G141955	1475	16	0	0.276762	0.001	-8.1125	Down	1.46e-05	4.21e-05	YABBY
GRMZM2G438438	1912	476	1563	6.35181	20.7473	1.70768	Up	1.73e-133	4.45e-132	ZF-HD
GRMZM2G389379	1241	107	217	2.19984	4.43791	1.01248	Up	9.73e-10	3.86e-09	ZF-HD
GRMZM2G161315	1712	578	200	8.61396	2.96494	-1.53867	Down	5.9e-44	6.41e-43	ZF-HD
GRMZM2G353076	1060	750	195	18.0524	4.66895	-1.95102	Down	3.59e-78	6.06e-77	ZF-HD
GRMZM2G069365	2127	17	62	0.20392	0.7398	1.85913	Up	2.56e-07	8.58e-07	ZF-HD
GRMZM2G423423	887	6	33	0.172586	0.944236	2.45183	Up	9.01e-06	2.65e-05	ZF-HD
GRMZM2G425236	1203	6	28	0.127252	0.590721	2.21479	Up	0.000124273	0.000324803	ZF-HD

## Sheet: Number of TFs type
Control-VS-Suc-TF-type	Number	Control-VS-ABA-TF-type	Number	Control-VS-Suc+ABA-TF-type	Number
ERF	19	NAC	49	ERF	35
MYB	15	ERF	47	bHLH	28
bZIP	14	MYB	42	MYB	25
NAC	12	bZIP	39	NAC	23
bHLH	11	WRKY	33	WRKY	19
HD-ZIP	11	bHLH	30	bZIP	18
C2H2	10	MYB_related	27	GRAS	14
MIKC	10	GRAS	26	C2H2	13
GRAS	9	HD-ZIP	26	HD-ZIP	13
MYB_related	8	C2H2	22	MIKC	9
LBD	6	MIKC	15	MYB_related	9
WRKY	6	Trihelix	15	Dof	7
AP2	4	Dof	12	G2-like	7
Dof	4	C3H	11	TALE	7
TCP	4	HSF	10	Trihelix	7
Trihelix	4	ZF-HD	10	ZF-HD	7
YABBY	4	ARF	9	AP2	5
G2-like	3	FAR1	9	ARF	5
SBP	3	HB-other	9	B3	5
ARF	2	SBP	9	C3H	4
B3	2	G2-like	8	GATA	4
BES1	2	LBD	8	LBD	4
CPP	2	TCP	8	TCP	4
GATA	2	B3	7	BES1	3
NF-YA	2	CAMTA	7	DBB	3
C3H	1	Nin-like	7	HSF	3
CAMTA	1	TALE	7	M-type	3
CO-like	1	GATA	6	NF-YB	3
DBB	1	AP2	5	SBP	3
EIL	1	CO-like	5	CAMTA	2
GRF	1	DBB	5	GRF	2
HB-other	1	GRF	5	RAV	2
M-type	1	BES1	4	YABBY	2
NF-YB	1	CPP	4	CO-like	1
SRS	1	M-type	4	CPP	1
Whirly	1	NF-YA	4	EIL	1
ZF-HD	1	NF-YB	4	HB-other	1
		E2F/DP	3	NF-YA	1
		SRS	3	SRS	1
		ARR-B	2	Whirly	1
		GeBP	2
		LFY	2
		NF-X1	2
		NF-YC	2
		YABBY	2
		EIL	1
		RAV	1
		VOZ	1
		WOX	1
